# Supplementary material for: Centralized industrialization of pork in Europe and America contributes to the global spread of Salmonella enterica
Source: Nat Food. 2024 May 9;5(5):413–22. doi: 10.1038/s43016-024-00968-1 (PMC11132987; doi:10.1038/s43016-024-00968-1)
Supplement: Supplementary file 3 — Supplementary Tables 5 and 6. [file 43016_2024_968_MOESM3_ESM.xlsx]

## Sheet: Table_5
Supplementary Table 5 Metadata of eight pig-enriched ceBGs except ceBG1272 (Choleraesuis). The metadata included eight pig-enriched ceBGs (which had over 40% of the strains from pig) except ceBG1272 (Choleraesuis), including ceBG3 (Derby), ceBG10 (Adelaide), ceBG459 (Johannesburg), ceBG37 (London), ceBG621 (Ohio), ceBG40 (Cerro), ceBG35 (Worthington), and ceBG17 (Chailey). The table provides info…
ID	Barcode	HC900 (ceBG)	Collection Year	Source	Country/Region	Continent	No. of AMRs	aac(2')-IIa	aac(3)-IId	aac(3)-IIe	aac(3)-IIg	aac(3)-IVa	aac(3)-VIa	aac(6')-Ib	aac(6')-Ib'	aac(6')-Ib3	aac(6')-Ib4	aac(6')-Ib-cr	aac(6')-Ib-cr5	aac(6')-IIc	aadA1	aadA11	aadA12	aadA13	aadA15	aadA16	aadA2	aadA22	aadA25	aadA31	aadA4	aadA5	aadA6	aadA7	aadA8	aadS	ant(2'')-Ia	aph(3')-Ia	aph(3'')-Ib	aph(3')-Id	aph(3')-IIa	aph(3')-VIa	aph(4)-Ia	aph(6)-Ic	aph(6)-Id	armA	gar	rmtB1	rmtE1
SAL_EA5174AA_AS	SAL_BA5834AA	3	1935				0	0	0	0	0	0	0	0	0	0	0	0	0	0	0	0	0	0	0	0	0	0	0	0	0	0	0	0	0	0	0	0	0	0	0	0	0	0	0	0	0	0	0
SAL_LA9054AA_AS	SAL_GA0328AA	3	1971				2	0	0	0	0	0	0	0	0	0	0	0	0	0	0	0	0	0	0	0	0	0	0	0	0	0	0	0	0	0	0	0	0	0	0	0	0	0	0	0	0	0	0
SAL_LA9065AA_AS	SAL_GA0318AA	3	1971				1	0	0	0	0	0	0	0	0	0	0	0	0	0	0	0	0	0	0	0	0	0	0	0	0	0	0	0	0	0	0	0	0	0	0	0	0	0	0	0	0	0	0
SAL_LA9066AA_AS	SAL_GA0317AA	3	1971				16	0	1	0	0	0	0	0	0	0	0	0	0	0	1	0	0	0	0	0	1	0	0	0	0	0	0	0	0	0	0	0	0	0	0	0	0	0	0	0	0	0	0
SAL_LA9072AA_AS	SAL_GA0311AA	3	1971				5	0	0	0	0	0	0	0	0	0	0	0	0	0	0	0	0	0	0	0	0	0	0	0	0	0	0	0	0	0	0	0	0	0	0	0	0	0	0	0	0	0	0
SAL_LA9073AA_AS	SAL_GA0310AA	3	1971				4	0	0	0	0	0	0	0	0	0	0	0	0	0	0	0	0	0	0	0	0	0	0	0	0	0	0	0	0	0	0	0	0	0	0	0	0	0	0	0	0	0	0
SAL_LA9077AA_AS	SAL_GA0307AA	3	1971				16	0	1	0	0	0	0	0	0	0	0	0	0	0	1	0	0	0	0	0	1	0	0	0	0	0	0	0	0	0	0	0	0	0	0	0	0	0	0	0	0	0	0
SAL_LA9078AA_AS	SAL_GA0306AA	3	1971				6	0	0	0	0	0	0	0	0	0	0	0	0	0	0	0	0	0	0	0	0	0	0	0	0	0	0	0	0	0	0	0	0	0	0	0	0	0	0	0	0	0	0
SAL_LA9085AA_AS	SAL_GA0299AA	3	1971				0	0	0	0	0	0	0	0	0	0	0	0	0	0	0	0	0	0	0	0	0	0	0	0	0	0	0	0	0	0	0	0	0	0	0	0	0	0	0	0	0	0	0
SAL_LA9100AA_AS	SAL_GA0284AA	3	1972				16	0	1	0	0	0	0	0	0	0	0	0	0	0	1	0	0	0	0	0	1	0	0	0	0	0	0	0	0	0	0	0	0	0	0	0	0	0	0	0	0	0	0
SAL_IC1428AA_AS	SAL_JA3627AA	3	1986	Swine	United States	North America	4	0	0	0	0	0	0	0	0	0	0	0	0	0	0	0	0	0	0	0	0	0	0	0	0	0	0	0	0	0	0	0	1	0	0	0	0	0	1	0	0	0	0
SAL_HC6832AA_AS	SAL_DB2382AA	3	1988	Swine	Canada	North America	0	0	0	0	0	0	0	0	0	0	0	0	0	0	0	0	0	0	0	0	0	0	0	0	0	0	0	0	0	0	0	0	0	0	0	0	0	0	0	0	0	0	0
SAL_ZA4401AA_AS	SAL_OA3445AA	3	1992	Other Animals	United Kingdom	West Europe	1	0	0	0	0	0	0	0	0	0	0	0	0	0	0	0	0	0	0	0	0	0	0	0	0	0	0	0	0	0	0	0	0	0	0	0	0	0	0	0	0	0	0
SAL_NB4946AA_AS	SAL_XA7857AA	3	1993		United Kingdom	West Europe	2	0	0	0	0	0	0	0	0	0	0	0	0	0	0	0	0	0	0	0	0	0	0	0	0	0	0	0	0	0	0	1	0	0	0	0	0	0	0	0	0	0	0
SAL_NB4980AA_AS	SAL_XA7823AA	3	1993		United Kingdom	West Europe	0	0	0	0	0	0	0	0	0	0	0	0	0	0	0	0	0	0	0	0	0	0	0	0	0	0	0	0	0	0	0	0	0	0	0	0	0	0	0	0	0	0	0
SAL_NB4981AA_AS	SAL_XA7822AA	3	1993		United Kingdom	West Europe	0	0	0	0	0	0	0	0	0	0	0	0	0	0	0	0	0	0	0	0	0	0	0	0	0	0	0	0	0	0	0	0	0	0	0	0	0	0	0	0	0	0	0
SAL_NB4947AA_AS	SAL_XA7856AA	3	1994		United Kingdom	West Europe	9	0	0	0	0	1	0	0	0	0	0	0	0	0	0	0	0	0	0	0	0	0	0	0	0	0	0	0	0	0	0	0	1	0	0	0	1	0	1	0	0	0	0
SAL_NB4982AA_AS	SAL_XA7821AA	3	1994		United Kingdom	West Europe	5	0	0	0	0	0	0	0	0	0	0	0	0	0	0	0	0	0	0	0	0	0	0	0	0	0	0	0	0	0	0	0	1	0	0	0	0	0	1	0	0	0	0
SAL_NB4948AA_AS	SAL_XA7855AA	3	1995		United Kingdom	West Europe	1	0	0	0	0	0	0	0	0	0	0	0	0	0	0	0	0	0	0	0	0	0	0	0	0	0	0	0	0	0	0	0	0	0	0	0	0	0	0	0	0	0	0
SAL_NB4949AA_AS	SAL_XA7854AA	3	1996		United Kingdom	West Europe	2	0	0	0	0	0	0	0	0	0	0	0	0	0	0	0	0	0	0	0	0	0	0	0	0	0	0	0	0	0	0	1	0	0	0	0	0	0	0	0	0	0	0
SAL_NB4950AA_AS	SAL_XA7853AA	3	1996		United Kingdom	West Europe	2	0	0	0	0	0	0	0	0	0	0	0	0	0	0	0	0	0	0	0	0	0	0	0	0	0	0	0	0	0	0	1	0	0	0	0	0	0	0	0	0	0	0
SAL_NB4984AA_AS	SAL_XA7819AA	3	1996		United Kingdom	West Europe	0	0	0	0	0	0	0	0	0	0	0	0	0	0	0	0	0	0	0	0	0	0	0	0	0	0	0	0	0	0	0	0	0	0	0	0	0	0	0	0	0	0	0
SAL_NB4951AA_AS	SAL_XA7852AA	3	1997		United Kingdom	West Europe	2	1	0	0	0	0	0	0	0	0	0	0	0	0	0	0	0	0	0	0	0	0	0	0	0	0	0	0	0	0	0	0	0	0	0	0	0	0	0	0	0	0	0
SAL_NB4952AA_AS	SAL_XA7851AA	3	1997		United Kingdom	West Europe	0	0	0	0	0	0	0	0	0	0	0	0	0	0	0	0	0	0	0	0	0	0	0	0	0	0	0	0	0	0	0	0	0	0	0	0	0	0	0	0	0	0	0
SAL_NB4953AA_AS	SAL_XA7850AA	3	1998		United Kingdom	West Europe	1	0	0	0	0	0	0	0	0	0	0	0	0	0	0	0	0	0	0	0	0	0	0	0	0	0	0	0	0	0	0	0	0	0	0	0	0	0	0	0	0	0	0
SAL_NB4954AA_AS	SAL_XA7849AA	3	1998		United Kingdom	West Europe	1	0	0	0	0	0	0	0	0	0	0	0	0	0	0	0	0	0	0	0	0	0	0	0	0	0	0	0	0	0	0	0	0	0	0	0	0	0	0	0	0	0	0
SAL_NB4986AA_AS	SAL_XA7817AA	3	1998		United Kingdom	West Europe	1	0	0	0	0	0	0	0	0	0	0	0	0	0	0	0	0	0	0	0	0	0	0	0	0	0	0	0	0	0	0	0	0	0	0	0	0	0	0	0	0	0	0
SAL_MA6554AA_AS	SAL_GA8040AA	3	1999	Food/Environment	Canada	North America	3	0	0	0	0	0	0	0	0	0	0	0	0	0	0	0	0	0	0	0	1	0	0	0	0	0	0	0	0	0	0	0	0	0	0	0	0	0	0	0	0	0	0
SAL_WB9856AA_AS	SAL_BB6388AA	3	1999	Swine	Canada	North America	3	0	0	0	0	0	0	0	0	0	0	0	0	0	0	0	0	0	0	0	1	0	0	0	0	0	0	0	0	0	0	0	0	0	0	0	0	0	0	0	0	0	0
SAL_WB9850AA_AS	SAL_BB6394AA	3	1999	Swine	Canada	North America	3	0	0	0	0	0	0	0	0	0	0	0	0	0	0	0	0	0	0	0	1	0	0	0	0	0	0	0	0	0	0	0	0	0	0	0	0	0	0	0	0	0	0
SAL_WB9849AA_AS	SAL_BB6395AA	3	1999	Swine	Canada	North America	1	0	0	0	0	0	0	0	0	0	0	0	0	0	0	0	0	0	0	0	0	0	0	0	0	0	0	0	0	0	0	0	0	0	0	0	0	0	0	0	0	0	0
SAL_XB4432AA_AS	SAL_BB8037AA	3	1999	Swine	Canada	North America	0	0	0	0	0	0	0	0	0	0	0	0	0	0	0	0	0	0	0	0	0	0	0	0	0	0	0	0	0	0	0	0	0	0	0	0	0	0	0	0	0	0	0
SAL_NB4955AA_AS	SAL_XA7848AA	3	1999		United Kingdom	West Europe	1	0	0	0	0	0	0	0	0	0	0	0	0	0	0	0	0	0	0	0	0	0	0	0	0	0	0	0	0	0	0	0	0	0	0	0	0	0	0	0	0	0	0
SAL_NB4956AA_AS	SAL_XA7847AA	3	1999		United Kingdom	West Europe	1	0	0	0	0	0	0	0	0	0	0	0	0	0	0	0	0	0	0	0	0	0	0	0	0	0	0	0	0	0	0	0	0	0	0	0	0	0	0	0	0	0	0
SAL_LA6078AA_AS	SAL_GA3390AA	3	1999	Swine			0	0	0	0	0	0	0	0	0	0	0	0	0	0	0	0	0	0	0	0	0	0	0	0	0	0	0	0	0	0	0	0	0	0	0	0	0	0	0	0	0	0	0
SAL_LA5829AA_AS	SAL_GA3639AA	3	2000	Swine	Chinese_mainland	East Asia	0	0	0	0	0	0	0	0	0	0	0	0	0	0	0	0	0	0	0	0	0	0	0	0	0	0	0	0	0	0	0	0	0	0	0	0	0	0	0	0	0	0	0
SAL_NB4957AA_AS	SAL_XA7846AA	3	2000		United Kingdom	West Europe	1	0	0	0	0	0	0	0	0	0	0	0	0	0	0	0	0	0	0	0	0	0	0	0	0	0	0	0	0	0	0	0	0	0	0	0	0	0	0	0	0	0	0
SAL_NB4958AA_AS	SAL_XA7845AA	3	2000		United Kingdom	West Europe	5	0	0	0	0	0	0	0	0	0	0	0	0	0	0	0	0	0	0	0	0	0	0	0	0	0	0	0	0	0	0	0	1	0	0	0	0	0	1	0	0	0	0
SAL_LC5538AA_AS	SAL_FB0919AA	3	2000	Swine	United States	North America	0	0	0	0	0	0	0	0	0	0	0	0	0	0	0	0	0	0	0	0	0	0	0	0	0	0	0	0	0	0	0	0	0	0	0	0	0	0	0	0	0	0	0
SAL_IC8576AA_AS	SAL_DB8146AA	3	2001	Bovine	Germany	West Europe	0	0	0	0	0	0	0	0	0	0	0	0	0	0	0	0	0	0	0	0	0	0	0	0	0	0	0	0	0	0	0	0	0	0	0	0	0	0	0	0	0	0	0
SAL_WB7574AA_AS	SAL_BB5993AA	3	2001	Swine	Ireland	West Europe	3	0	0	0	0	0	0	0	0	0	0	0	0	0	0	0	0	0	0	0	1	0	0	0	0	0	0	0	0	0	0	0	0	0	0	0	0	0	0	0	0	0	0
SAL_VB6076AA_AS	SAL_BB1522AA	3	2001		Philippines	South East Asia	3	0	0	0	0	0	0	0	0	0	0	0	0	0	0	0	0	0	0	0	0	0	0	0	0	0	0	0	0	0	0	0	0	0	0	0	0	0	0	0	0	0	0
SAL_TC9592AA_AS	SAL_LB6528AA	3	2001	Swine	Spain	South Europe	0	0	0	0	0	0	0	0	0	0	0	0	0	0	0	0	0	0	0	0	0	0	0	0	0	0	0	0	0	0	0	0	0	0	0	0	0	0	0	0	0	0	0
SAL_NB4959AA_AS	SAL_XA7844AA	3	2001		United Kingdom	West Europe	1	0	0	0	0	0	0	0	0	0	0	0	0	0	0	0	0	0	0	0	0	0	0	0	0	0	0	0	0	0	0	0	0	0	0	0	0	0	0	0	0	0	0
SAL_NB4960AA_AS	SAL_XA7843AA	3	2001		United Kingdom	West Europe	1	0	0	0	0	0	0	0	0	0	0	0	0	0	0	0	0	0	0	0	0	0	0	0	0	0	0	0	0	0	0	0	0	0	0	0	0	0	0	0	0	0	0
SAL_WB8214AA_AS	SAL_BB5353AA	3	2001		United States	North America	2	0	0	0	0	0	0	0	0	0	0	0	0	0	0	0	0	0	0	0	0	0	0	0	0	0	0	0	0	0	0	0	0	0	0	0	0	0	0	0	0	0	0
SAL_FC0013AA_AS	SAL_CB8334AA	3	2001	Swine	United States	North America	3	0	0	0	0	0	0	0	0	0	0	0	0	0	0	0	0	0	0	0	1	0	0	0	0	0	0	0	0	0	0	0	0	0	0	0	0	0	0	0	0	0	0
SAL_FC0020AA_AS	SAL_CB8327AA	3	2001	Swine	United States	North America	4	0	0	0	0	0	0	0	0	0	0	0	0	0	0	0	0	0	0	0	0	0	0	0	0	0	0	0	0	0	0	0	1	0	0	0	0	0	1	0	0	0	0
SAL_FA1389AA_AS	SAL_DA1480AA	3	2001	Other Animals	Vietnam	South East Asia	0	0	0	0	0	0	0	0	0	0	0	0	0	0	0	0	0	0	0	0	0	0	0	0	0	0	0	0	0	0	0	0	0	0	0	0	0	0	0	0	0	0	0
SAL_KA6015AA_AS	SAL_FA1866AA	3	2001	Food/Environment	Vietnam	South East Asia	4	0	0	0	0	0	0	0	0	0	0	0	0	0	0	0	0	0	0	0	0	0	0	0	0	0	0	0	0	0	0	0	0	0	0	0	0	0	0	0	0	0	0
SAL_MA2753AA_AS	SAL_GA6310AA	3	2002	Other Animals	Philippines	South East Asia	2	0	0	0	0	0	0	0	0	0	0	0	0	0	0	0	0	0	0	0	0	0	0	0	0	0	0	0	0	0	0	0	0	0	0	0	0	0	0	0	0	0	0
SAL_NB4961AA_AS	SAL_XA7842AA	3	2002		United Kingdom	West Europe	1	0	0	0	0	0	0	0	0	0	0	0	0	0	0	0	0	0	0	0	0	0	0	0	0	0	0	0	0	0	0	0	0	0	0	0	0	0	0	0	0	0	0
SAL_NB4962AA_AS	SAL_XA7841AA	3	2002		United Kingdom	West Europe	1	0	0	0	0	0	0	0	0	0	0	0	0	0	0	0	0	0	0	0	0	0	0	0	0	0	0	0	0	0	0	0	0	0	0	0	0	0	0	0	0	0	0
SAL_MA2760AA_AS	SAL_GA6303AA	3	2002	Other Animals	United States	North America	0	0	0	0	0	0	0	0	0	0	0	0	0	0	0	0	0	0	0	0	0	0	0	0	0	0	0	0	0	0	0	0	0	0	0	0	0	0	0	0	0	0	0
SAL_KA0045AA_AS	SAL_EA6527AA	3	2002	Other Animals	United States	North America	0	0	0	0	0	0	0	0	0	0	0	0	0	0	0	0	0	0	0	0	0	0	0	0	0	0	0	0	0	0	0	0	0	0	0	0	0	0	0	0	0	0	0
SAL_CA2393AA_AS	SAL_DA6407AA	3	2002	Swine	United States	North America	3	0	0	0	0	0	0	0	0	0	0	0	0	0	0	0	0	0	0	0	1	0	0	0	0	0	0	0	0	0	0	0	0	0	0	0	0	0	0	0	0	0	0
SAL_FC0021AA_AS	SAL_CB8326AA	3	2002	Swine	United States	North America	5	0	0	0	0	0	0	0	0	0	0	0	0	0	0	0	0	0	0	0	1	0	0	0	0	0	0	0	0	0	0	0	0	0	0	0	0	0	0	0	0	0	0
SAL_FC0616AA_AS	SAL_CB8325AA	3	2002	Swine	United States	North America	5	0	0	0	0	0	0	0	0	0	0	0	0	0	0	0	0	0	0	0	1	0	0	0	0	0	0	0	0	0	0	0	0	0	0	0	0	0	0	0	0	0	0
SAL_FC0617AA_AS	SAL_CB8324AA	3	2002	Swine	United States	North America	5	0	0	0	0	0	0	0	0	0	0	0	0	0	0	0	0	0	0	0	1	0	0	0	0	0	0	0	0	0	0	0	0	0	0	0	0	0	0	0	0	0	0
SAL_FC0024AA_AS	SAL_CB8323AA	3	2002	Swine	United States	North America	4	0	0	0	0	0	0	0	0	0	0	0	0	0	0	0	0	0	0	0	1	0	0	0	0	0	0	0	0	0	0	1	0	0	0	0	0	0	0	0	0	0	0
SAL_FC0151AA_AS	SAL_CB8216AA	3	2002	Swine	United States	North America	4	0	0	0	0	0	0	0	0	0	0	0	0	0	0	0	0	0	0	0	0	0	0	0	0	0	0	0	0	0	0	0	1	0	0	0	0	0	1	0	0	0	0
SAL_EC9848AA_AS	SAL_CB8564AA	3	2002	Swine	United States	North America	4	0	0	0	0	0	0	0	0	0	0	0	0	0	0	0	0	0	0	0	1	0	0	0	0	0	0	0	0	0	0	1	0	0	0	0	0	0	0	0	0	0	0
SAL_EC9755AA_AS	SAL_CB8563AA	3	2002	Swine	United States	North America	4	0	0	0	0	0	0	0	0	0	0	0	0	0	0	0	0	0	0	0	1	0	0	0	0	0	0	0	0	0	0	1	0	0	0	0	0	0	0	0	0	0	0
SAL_EC9759AA_AS	SAL_CB8559AA	3	2002	Swine	United States	North America	2	0	0	0	0	0	0	0	0	0	0	0	0	0	0	0	0	0	0	0	1	0	0	0	0	0	0	0	0	0	0	0	0	0	0	0	0	0	0	0	0	0	0
SAL_EC9760AA_AS	SAL_CB8558AA	3	2002	Swine	United States	North America	2	0	0	0	0	0	0	0	0	0	0	0	0	0	0	0	0	0	0	0	1	0	0	0	0	0	0	0	0	0	0	0	0	0	0	0	0	0	0	0	0	0	0
SAL_EC9764AA_AS	SAL_CB8554AA	3	2002	Swine	United States	North America	4	0	0	0	0	0	0	0	0	0	0	0	0	0	0	0	0	0	0	0	1	0	0	0	0	0	0	0	0	0	0	1	0	0	0	0	0	0	0	0	0	0	0
SAL_EC9930AA_AS	SAL_CB8405AA	3	2002	Swine	United States	North America	3	0	0	0	0	0	0	0	0	0	0	0	0	0	0	0	0	0	0	0	1	0	0	0	0	0	0	0	0	0	0	0	0	0	0	0	0	0	0	0	0	0	0
SAL_EC9941AA_AS	SAL_CB8394AA	3	2002	Swine	United States	North America	4	0	0	0	0	0	0	0	0	0	0	0	0	0	0	0	0	0	0	0	0	0	0	0	0	0	0	0	0	0	0	0	1	0	0	0	0	0	1	0	0	0	0
SAL_EC9799AA_AS	SAL_CB8519AA	3	2002	Swine	United States	North America	3	0	0	0	0	0	0	0	0	0	0	0	0	0	0	0	0	0	0	0	1	0	0	0	0	0	0	0	0	0	0	0	0	0	0	0	0	0	0	0	0	0	0
SAL_FC0047AA_AS	SAL_CB8300AA	3	2002	Swine	United States	North America	5	0	0	0	0	0	0	0	0	0	0	0	0	0	0	0	0	0	0	0	0	0	0	0	0	0	0	0	0	0	0	1	1	0	0	0	0	0	1	0	0	0	0
SAL_FC0211AA_AS	SAL_CB8599AA	3	2002	Swine	United States	North America	3	0	0	0	0	0	0	0	0	0	0	0	0	0	0	0	0	0	0	0	1	0	0	0	0	0	0	0	0	0	0	0	0	0	0	0	0	0	0	0	0	0	0
SAL_OA4837AA_AS	SAL_HA2663AA	3	2002	Other Animals	Vietnam	South East Asia	2	0	0	0	0	0	0	0	0	0	0	0	0	0	0	0	0	0	0	0	1	0	0	0	0	0	0	0	0	0	0	0	0	0	0	0	0	0	0	0	0	0	0
SAL_KA2955AA_AS	SAL_EA9363AA	3	2002	Other Animals	Vietnam	South East Asia	0	0	0	0	0	0	0	0	0	0	0	0	0	0	0	0	0	0	0	0	0	0	0	0	0	0	0	0	0	0	0	0	0	0	0	0	0	0	0	0	0	0	0
SAL_LA9604AA_AS	SAL_FA9716AA	3	2002	Other Animals	Vietnam	South East Asia	2	0	0	0	0	0	0	0	0	0	0	0	0	0	0	0	0	0	0	0	1	0	0	0	0	0	0	0	0	0	0	0	0	0	0	0	0	0	0	0	0	0	0
SAL_IA5618AA_AS	SAL_EA4269AA	3	2002	Other Animals	Vietnam	South East Asia	2	0	0	0	0	0	0	0	0	0	0	0	0	0	0	0	0	0	0	0	1	0	0	0	0	0	0	0	0	0	0	0	0	0	0	0	0	0	0	0	0	0	0
SAL_AB9911AA_AS	SAL_PA8821AA	3	2003	Food/Environment	Chinese_Taiwan	East Asia	0	0	0	0	0	0	0	0	0	0	0	0	0	0	0	0	0	0	0	0	0	0	0	0	0	0	0	0	0	0	0	0	0	0	0	0	0	0	0	0	0	0	0
SAL_FA6893AA_AS	SAL_BA6768AA	3	2003	Swine	Colombia	South America	0	0	0	0	0	0	0	0	0	0	0	0	0	0	0	0	0	0	0	0	0	0	0	0	0	0	0	0	0	0	0	0	0	0	0	0	0	0	0	0	0	0	0
SAL_NA6472AA_AS	SAL_HA2138AA	3	2003	Other Animals	United Kingdom	West Europe	3	0	0	0	0	0	0	0	0	0	0	0	0	0	0	0	0	0	0	0	1	0	0	0	0	0	0	0	0	0	0	0	0	0	0	0	0	0	0	0	0	0	0
SAL_NB4963AA_AS	SAL_XA7840AA	3	2003		United Kingdom	West Europe	1	0	0	0	0	0	0	0	0	0	0	0	0	0	0	0	0	0	0	0	0	0	0	0	0	0	0	0	0	0	0	0	0	0	0	0	0	0	0	0	0	0	0
SAL_NB4964AA_AS	SAL_XA7839AA	3	2003		United Kingdom	West Europe	5	0	0	0	0	0	0	0	0	0	0	0	0	0	0	0	0	0	0	0	0	0	0	0	0	0	0	0	0	0	0	0	1	0	0	0	0	0	1	0	0	0	0
SAL_WB8213AA_AS	SAL_BB5354AA	3	2003		United States	North America	1	0	0	0	0	0	0	0	0	0	0	0	0	0	0	0	0	0	0	0	0	0	0	0	0	0	0	0	0	0	0	0	0	0	0	0	0	0	0	0	0	0	0
SAL_FA3192AA_AS	SAL_DA4426AA	3	2003	Swine	United States	North America	5	0	0	0	0	0	0	0	0	0	0	0	0	0	0	0	0	0	0	0	0	0	0	0	0	0	0	0	0	0	0	0	1	0	0	0	0	0	1	0	0	0	0
SAL_JA0982AA_AS	SAL_DA2448AA	3	2003	Swine	United States	North America	4	0	0	0	0	0	0	0	0	0	0	0	0	0	0	0	0	0	0	0	0	0	0	0	0	0	0	0	0	0	0	0	1	0	0	0	0	0	1	0	0	0	0
SAL_FA2156AA_AS	SAL_DA2719AA	3	2003	Swine	United States	North America	3	0	0	0	0	0	0	0	0	0	0	0	0	0	0	0	0	0	0	0	1	0	0	0	0	0	0	0	0	0	0	0	0	0	0	0	0	0	0	0	0	0	0
SAL_FA4497AA_AS	SAL_DA7255AA	3	2003	Swine	United States	North America	5	0	0	0	0	0	0	0	0	0	0	0	0	0	0	0	0	0	0	0	1	0	0	0	0	0	0	0	0	0	0	0	0	0	1	0	0	1	0	0	0	0	0
SAL_FA2069AA_AS	SAL_DA2565AA	3	2003	Swine	United States	North America	3	0	0	0	0	0	0	0	0	0	0	0	0	0	0	0	0	0	0	0	1	0	0	0	0	0	0	0	0	0	0	0	0	0	0	0	0	0	0	0	0	0	0
SAL_FA3196AA_AS	SAL_DA4434AA	3	2003	Swine	United States	North America	3	0	0	0	0	0	0	0	0	0	0	0	0	0	0	0	0	0	0	0	1	0	0	0	0	0	0	0	0	0	0	0	0	0	0	0	0	0	0	0	0	0	0
SAL_FA3763AA_AS	SAL_DA5674AA	3	2003	Swine	United States	North America	6	0	0	0	0	0	0	0	0	0	0	0	0	0	0	0	0	0	1	0	1	0	0	0	0	0	0	0	0	0	1	1	0	0	0	0	0	0	0	0	0	0	0
SAL_FA2355AA_AS	SAL_DA3011AA	3	2003	Swine	United States	North America	4	0	0	0	0	0	0	0	0	0	0	0	0	0	0	0	0	0	0	0	0	0	0	0	0	0	0	0	0	0	0	0	1	0	0	0	0	0	1	0	0	0	0
SAL_BA5224AA_AS	SAL_DA4223AA	3	2003	Swine	United States	North America	0	0	0	0	0	0	0	0	0	0	0	0	0	0	0	0	0	0	0	0	0	0	0	0	0	0	0	0	0	0	0	0	0	0	0	0	0	0	0	0	0	0	0
SAL_FA2502AA_AS	SAL_DA3232AA	3	2003	Swine	United States	North America	3	0	0	0	0	0	0	0	0	0	0	0	0	0	0	0	0	0	0	0	1	0	0	0	0	0	0	0	0	0	0	0	0	0	0	0	0	0	0	0	0	0	0
SAL_FA4379AA_AS	SAL_DA7032AA	3	2003	Swine	United States	North America	1	0	0	0	0	0	0	0	0	0	0	0	0	0	0	0	0	0	0	0	0	0	0	0	0	0	0	0	0	0	0	0	0	0	0	0	0	0	0	0	0	0	0
SAL_FA3052AA_AS	SAL_DA4217AA	3	2003	Swine	United States	North America	4	0	0	0	0	0	0	0	0	0	0	0	0	0	0	0	0	0	0	0	0	0	0	0	0	0	0	0	0	0	0	0	1	0	0	0	0	0	1	0	0	0	0
SAL_FA2964AA_AS	SAL_DA4073AA	3	2003	Swine	United States	North America	3	0	0	0	0	0	0	0	0	0	0	0	0	0	0	0	0	0	0	0	1	0	0	0	0	0	0	0	0	0	0	0	0	0	0	0	0	0	0	0	0	0	0
SAL_FA2958AA_AS	SAL_DA4062AA	3	2003	Swine	United States	North America	3	0	0	0	0	0	0	0	0	0	0	0	0	0	0	0	0	0	0	0	1	0	0	0	0	0	0	0	0	0	0	0	0	0	0	0	0	0	0	0	0	0	0
SAL_FA2832AA_AS	SAL_DA3859AA	3	2003	Swine	United States	North America	3	0	0	0	0	0	0	0	0	0	0	0	0	0	0	0	0	0	0	0	1	0	0	0	0	0	0	0	0	0	0	0	0	0	0	0	0	0	0	0	0	0	0
SAL_FC0152AA_AS	SAL_CB8215AA	3	2003	Swine	United States	North America	4	0	0	0	0	0	0	0	0	0	0	0	0	0	0	0	0	0	0	0	0	0	0	0	0	0	0	0	0	0	0	0	1	0	0	0	0	0	1	0	0	0	0
SAL_FA2292AA_AS	SAL_DA2936AA	3	2003	Swine	United States	North America	1	0	0	0	0	0	0	0	0	0	0	0	0	0	0	0	0	0	0	0	0	0	0	0	0	0	0	0	0	0	0	0	0	0	0	0	0	0	0	0	0	0	0
SAL_FA2286AA_AS	SAL_DA2929AA	3	2003	Swine	United States	North America	3	0	0	0	0	0	0	0	0	0	0	0	0	0	0	0	0	0	0	0	1	0	0	0	0	0	0	0	0	0	0	0	0	0	0	0	0	0	0	0	0	0	0
SAL_FA4147AA_AS	SAL_DA6434AA	3	2003	Swine	United States	North America	3	0	0	0	0	0	0	0	0	0	0	0	0	0	0	0	0	0	0	0	1	0	0	0	0	0	0	0	0	0	0	0	0	0	0	0	0	0	0	0	0	0	0
SAL_EC9877AA_AS	SAL_CB8458AA	3	2003	Swine	United States	North America	1	0	0	0	0	0	0	0	0	0	0	0	0	0	0	0	0	0	0	0	0	0	0	0	0	0	0	0	0	0	0	0	0	0	0	0	0	0	0	0	0	0	0
SAL_FC0520AA_AS	SAL_CB8291AA	3	2003	Swine	United States	North America	3	0	0	0	0	0	0	0	0	0	0	0	0	0	0	0	0	0	0	0	1	0	0	0	0	0	0	0	0	0	0	0	0	0	0	0	0	0	0	0	0	0	0
SAL_FC0079AA_AS	SAL_CB8288AA	3	2003	Swine	United States	North America	4	0	0	0	0	0	0	0	0	0	0	0	0	0	0	0	0	0	0	0	0	0	0	0	0	0	0	0	0	0	0	0	1	0	0	0	0	0	1	0	0	0	0
SAL_FA2503AA_AS	SAL_DA3226AA	3	2003	Swine	United States	North America	3	0	0	0	0	0	0	0	0	0	0	0	0	0	1	0	0	0	0	0	0	0	0	0	0	0	0	0	0	0	0	0	0	0	0	0	0	0	0	0	0	0	0
SAL_WA4710AA_AS	SAL_MA2772AA	3	2003	Human	United States	North America	0	0	0	0	0	0	0	0	0	0	0	0	0	0	0	0	0	0	0	0	0	0	0	0	0	0	0	0	0	0	0	0	0	0	0	0	0	0	0	0	0	0	0
SAL_PA2476AA_AS	SAL_HA6075AA	3	2003	Other Animals	United States	North America	0	0	0	0	0	0	0	0	0	0	0	0	0	0	0	0	0	0	0	0	0	0	0	0	0	0	0	0	0	0	0	0	0	0	0	0	0	0	0	0	0	0	0
SAL_UB4871AA_AS	SAL_AB6384AA	3	2003				0	0	0	0	0	0	0	0	0	0	0	0	0	0	0	0	0	0	0	0	0	0	0	0	0	0	0	0	0	0	0	0	0	0	0	0	0	0	0	0	0	0	0
SAL_IC3512AA_AS	SAL_DB6418AA	3	2004	Bovine	Chinese_mainland	East Asia	3	0	0	0	0	0	0	0	0	0	0	0	0	0	0	0	0	0	0	0	1	0	0	0	0	0	0	0	0	0	0	0	0	0	0	0	0	0	0	0	0	0	0
SAL_IC3514AA_AS	SAL_DB6420AA	3	2004	Swine	Chinese_mainland	East Asia	8	0	0	0	0	0	0	0	0	0	0	0	0	0	1	0	0	0	0	0	0	0	0	0	0	0	0	0	0	0	0	0	0	0	0	0	0	0	0	0	0	0	0
SAL_IC3408AA_AS	SAL_DB6391AA	3	2004	Avian	Chinese_mainland	East Asia	8	0	0	0	0	0	0	0	0	0	0	0	0	0	1	0	0	0	0	0	0	0	0	0	0	0	0	0	0	0	0	0	0	0	0	0	0	0	0	0	0	0	0
SAL_NB7570AA_AS	SAL_XA9176AA	3	2004	Human	Chinese_Taiwan	East Asia	3	0	0	0	0	0	0	0	0	0	0	0	0	0	0	0	0	0	0	0	1	0	0	0	0	0	0	0	0	0	0	0	0	0	0	0	0	0	0	0	0	0	0
SAL_NB7577AA_AS	SAL_XA9169AA	3	2004	Human	Chinese_Taiwan	East Asia	5	0	0	0	0	0	0	0	0	0	0	0	0	0	0	0	0	0	0	0	1	0	0	0	0	0	0	0	0	0	0	0	0	0	0	0	0	0	0	0	0	0	0
SAL_NB7576AA_AS	SAL_XA9170AA	3	2004	Human	Chinese_Taiwan	East Asia	0	0	0	0	0	0	0	0	0	0	0	0	0	0	0	0	0	0	0	0	0	0	0	0	0	0	0	0	0	0	0	0	0	0	0	0	0	0	0	0	0	0	0
SAL_NB7575AA_AS	SAL_XA9171AA	3	2004	Human	Chinese_Taiwan	East Asia	4	0	0	0	0	0	0	0	0	0	0	0	0	0	0	0	0	0	0	0	0	0	0	0	0	0	0	0	0	0	0	0	1	0	0	0	0	0	1	0	0	0	0
SAL_LA2496AA_AS	SAL_FA7337AA	3	2004		Germany	West Europe	0	0	0	0	0	0	0	0	0	0	0	0	0	0	0	0	0	0	0	0	0	0	0	0	0	0	0	0	0	0	0	0	0	0	0	0	0	0	0	0	0	0	0
SAL_NB2997AA_AS	SAL_SA4959AA	3	2004	Swine	Ireland	West Europe	5	0	0	0	0	0	0	0	0	0	0	0	0	0	0	0	0	0	0	0	0	0	0	0	0	0	0	0	0	0	0	0	1	0	0	0	0	0	1	0	0	0	0
SAL_EB0136AA_AS	SAL_SA4958AA	3	2004		Ireland	West Europe	0	0	0	0	0	0	0	0	0	0	0	0	0	0	0	0	0	0	0	0	0	0	0	0	0	0	0	0	0	0	0	0	0	0	0	0	0	0	0	0	0	0	0
SAL_DB9595AA_AS	SAL_SA5457AA	3	2004	Human	Ireland	West Europe	0	0	0	0	0	0	0	0	0	0	0	0	0	0	0	0	0	0	0	0	0	0	0	0	0	0	0	0	0	0	0	0	0	0	0	0	0	0	0	0	0	0	0
SAL_NB4965AA_AS	SAL_XA7838AA	3	2004		United Kingdom	West Europe	3	0	0	0	0	0	0	0	0	0	0	0	0	0	0	0	0	0	0	0	1	0	0	0	0	0	0	0	0	0	0	0	0	0	0	0	0	0	0	0	0	0	0
SAL_NB4966AA_AS	SAL_XA7837AA	3	2004		United Kingdom	West Europe	1	0	0	0	0	0	0	0	0	0	0	0	0	0	0	0	0	0	0	0	0	0	0	0	0	0	0	0	0	0	0	0	0	0	0	0	0	0	0	0	0	0	0
SAL_NB4995AA_AS	SAL_XA7808AA	3	2004		United Kingdom	West Europe	0	0	0	0	0	0	0	0	0	0	0	0	0	0	0	0	0	0	0	0	0	0	0	0	0	0	0	0	0	0	0	0	0	0	0	0	0	0	0	0	0	0	0
SAL_FA3031AA_AS	SAL_DA4174AA	3	2004	Avian	United States	North America	1	0	0	0	0	0	0	0	0	0	0	0	0	0	0	0	0	0	0	0	0	0	0	0	0	0	0	0	0	0	0	0	0	0	0	0	0	0	0	0	0	0	0
SAL_FA2839AA_AS	SAL_DA3870AA	3	2004	Avian	United States	North America	2	0	0	0	0	0	0	0	0	0	0	0	0	0	0	0	0	0	0	0	0	0	0	0	0	0	0	0	0	0	0	0	0	0	0	0	0	0	0	0	0	0	0
SAL_FA2840AA_AS	SAL_DA3875AA	3	2004	Avian	United States	North America	2	0	0	0	0	0	0	0	0	0	0	0	0	0	0	0	0	0	0	0	0	0	0	0	0	0	0	0	0	0	0	0	0	0	0	0	0	0	0	0	0	0	0
SAL_FC0106AA_AS	SAL_CB8261AA	3	2004	Swine	United States	North America	4	0	0	0	0	0	0	0	0	0	0	0	0	0	0	0	0	0	0	0	0	0	0	0	0	0	0	0	0	0	0	0	1	0	0	0	0	0	1	0	0	0	0
SAL_FC0132AA_AS	SAL_CB8235AA	3	2004	Swine	United States	North America	0	0	0	0	0	0	0	0	0	0	0	0	0	0	0	0	0	0	0	0	0	0	0	0	0	0	0	0	0	0	0	0	0	0	0	0	0	0	0	0	0	0	0
SAL_FC0440AA_AS	SAL_CB8380AA	3	2004	Swine	United States	North America	6	0	0	0	0	0	0	0	0	0	0	0	0	0	0	0	0	0	0	0	1	0	0	0	0	0	0	0	0	0	0	0	1	0	0	0	0	0	1	0	0	0	0
SAL_NB7616AA_AS	SAL_XA9130AA	3	2004	Food/Environment	Northern Ireland	West Europe	1	0	0	0	0	0	0	0	0	0	0	0	0	0	0	0	0	0	0	0	0	0	0	0	0	0	0	0	0	0	0	0	0	0	0	0	0	0	0	0	0	0	0
SAL_LA6077AA_AS	SAL_GA3391AA	3	2004	Bovine			0	0	0	0	0	0	0	0	0	0	0	0	0	0	0	0	0	0	0	0	0	0	0	0	0	0	0	0	0	0	0	0	0	0	0	0	0	0	0	0	0	0	0
SAL_FA0910AA_AS	SAL_DA0111AA	3	2005	Swine	Canada	North America	1	0	0	0	0	0	0	0	0	0	0	0	0	0	0	0	0	0	0	0	0	0	0	0	0	0	0	0	0	0	0	0	0	0	0	0	0	0	0	0	0	0	0
SAL_NB6542AA_AS	SAL_XA9346AA	3	2005	Human	Chinese_Taiwan	East Asia	0	0	0	0	0	0	0	0	0	0	0	0	0	0	0	0	0	0	0	0	0	0	0	0	0	0	0	0	0	0	0	0	0	0	0	0	0	0	0	0	0	0	0
SAL_IC8580AA_AS	SAL_DB8142AA	3	2005	Swine	Germany	West Europe	0	0	0	0	0	0	0	0	0	0	0	0	0	0	0	0	0	0	0	0	0	0	0	0	0	0	0	0	0	0	0	0	0	0	0	0	0	0	0	0	0	0	0
SAL_IC8577AA_AS	SAL_DB8145AA	3	2005	Swine	Germany	West Europe	0	0	0	0	0	0	0	0	0	0	0	0	0	0	0	0	0	0	0	0	0	0	0	0	0	0	0	0	0	0	0	0	0	0	0	0	0	0	0	0	0	0	0
SAL_KB8187AA_AS	SAL_WA3080AA	3	2005	Swine	Ireland	West Europe	0	0	0	0	0	0	0	0	0	0	0	0	0	0	0	0	0	0	0	0	0	0	0	0	0	0	0	0	0	0	0	0	0	0	0	0	0	0	0	0	0	0	0
SAL_KB8738AA_AS	SAL_WA2484AA	3	2005	Swine	Ireland	West Europe	0	0	0	0	0	0	0	0	0	0	0	0	0	0	0	0	0	0	0	0	0	0	0	0	0	0	0	0	0	0	0	0	0	0	0	0	0	0	0	0	0	0	0
SAL_KB8137AA_AS	SAL_WA3131AA	3	2005	Swine	Ireland	West Europe	0	0	0	0	0	0	0	0	0	0	0	0	0	0	0	0	0	0	0	0	0	0	0	0	0	0	0	0	0	0	0	0	0	0	0	0	0	0	0	0	0	0	0
SAL_KB9247AA_AS	SAL_WA2264AA	3	2005	Swine	Ireland	West Europe	0	0	0	0	0	0	0	0	0	0	0	0	0	0	0	0	0	0	0	0	0	0	0	0	0	0	0	0	0	0	0	0	0	0	0	0	0	0	0	0	0	0	0
SAL_KB9251AA_AS	SAL_WA2285AA	3	2005	Swine	Ireland	West Europe	0	0	0	0	0	0	0	0	0	0	0	0	0	0	0	0	0	0	0	0	0	0	0	0	0	0	0	0	0	0	0	0	0	0	0	0	0	0	0	0	0	0	0
SAL_KB9266AA_AS	SAL_WA2414AA	3	2005	Swine	Ireland	West Europe	0	0	0	0	0	0	0	0	0	0	0	0	0	0	0	0	0	0	0	0	0	0	0	0	0	0	0	0	0	0	0	0	0	0	0	0	0	0	0	0	0	0	0
SAL_KB8732AA_AS	SAL_WA2493AA	3	2005	Swine	Ireland	West Europe	0	0	0	0	0	0	0	0	0	0	0	0	0	0	0	0	0	0	0	0	0	0	0	0	0	0	0	0	0	0	0	0	0	0	0	0	0	0	0	0	0	0	0
SAL_KB8734AA_AS	SAL_WA2489AA	3	2005	Swine	Ireland	West Europe	0	0	0	0	0	0	0	0	0	0	0	0	0	0	0	0	0	0	0	0	0	0	0	0	0	0	0	0	0	0	0	0	0	0	0	0	0	0	0	0	0	0	0
SAL_KB8741AA_AS	SAL_WA2478AA	3	2005	Swine	Ireland	West Europe	0	0	0	0	0	0	0	0	0	0	0	0	0	0	0	0	0	0	0	0	0	0	0	0	0	0	0	0	0	0	0	0	0	0	0	0	0	0	0	0	0	0	0
SAL_KB9280AA_AS	SAL_WA2474AA	3	2005	Swine	Ireland	West Europe	0	0	0	0	0	0	0	0	0	0	0	0	0	0	0	0	0	0	0	0	0	0	0	0	0	0	0	0	0	0	0	0	0	0	0	0	0	0	0	0	0	0	0
SAL_KB9312AA_AS	SAL_WA2793AA	3	2005	Swine	Ireland	West Europe	0	0	0	0	0	0	0	0	0	0	0	0	0	0	0	0	0	0	0	0	0	0	0	0	0	0	0	0	0	0	0	0	0	0	0	0	0	0	0	0	0	0	0
SAL_KB9311AA_AS	SAL_WA2791AA	3	2005	Swine	Ireland	West Europe	0	0	0	0	0	0	0	0	0	0	0	0	0	0	0	0	0	0	0	0	0	0	0	0	0	0	0	0	0	0	0	0	0	0	0	0	0	0	0	0	0	0	0
SAL_KB8649AA_AS	SAL_WA2585AA	3	2005	Swine	Ireland	West Europe	0	0	0	0	0	0	0	0	0	0	0	0	0	0	0	0	0	0	0	0	0	0	0	0	0	0	0	0	0	0	0	0	0	0	0	0	0	0	0	0	0	0	0
SAL_KB9296AA_AS	SAL_WA2587AA	3	2005	Swine	Ireland	West Europe	0	0	0	0	0	0	0	0	0	0	0	0	0	0	0	0	0	0	0	0	0	0	0	0	0	0	0	0	0	0	0	0	0	0	0	0	0	0	0	0	0	0	0
SAL_KC2870AA_AS	SAL_EB4367AA	3	2005	Swine	Ireland	West Europe	0	0	0	0	0	0	0	0	0	0	0	0	0	0	0	0	0	0	0	0	0	0	0	0	0	0	0	0	0	0	0	0	0	0	0	0	0	0	0	0	0	0	0
SAL_KB8715AA_AS	SAL_WA2512AA	3	2005	Swine	Ireland	West Europe	0	0	0	0	0	0	0	0	0	0	0	0	0	0	0	0	0	0	0	0	0	0	0	0	0	0	0	0	0	0	0	0	0	0	0	0	0	0	0	0	0	0	0
SAL_EA3623AA_AS	SAL_BA2063AA	3	2005	Food/Environment	Mexico	North America	0	0	0	0	0	0	0	0	0	0	0	0	0	0	0	0	0	0	0	0	0	0	0	0	0	0	0	0	0	0	0	0	0	0	0	0	0	0	0	0	0	0	0
SAL_EA9820AA_AS	SAL_CA8450AA	3	2005	Avian	United States	North America	1	0	0	0	0	0	0	0	0	0	0	0	0	0	0	0	0	0	0	0	0	0	0	0	0	0	0	0	0	0	0	0	0	0	0	0	0	0	0	0	0	0	0
SAL_KB8940AA_AS	SAL_WA2242AA	3	2005	Swine	Northern Ireland	West Europe	4	0	0	0	0	0	0	0	0	0	0	0	0	0	0	0	0	0	0	0	0	0	0	0	0	0	0	0	0	0	0	0	1	0	0	0	0	0	1	0	0	0	0
SAL_KB8463AA_AS	SAL_WA2787AA	3	2005	Food/Environment	Northern Ireland	West Europe	0	0	0	0	0	0	0	0	0	0	0	0	0	0	0	0	0	0	0	0	0	0	0	0	0	0	0	0	0	0	0	0	0	0	0	0	0	0	0	0	0	0	0
SAL_WB7744AA_AS	SAL_BB5823AA	3	2005		Northern Ireland	West Europe	4	0	0	0	0	0	0	0	0	0	0	0	0	0	0	0	0	0	0	0	0	0	0	0	0	0	0	0	0	0	0	0	1	0	0	0	0	0	1	0	0	0	0
SAL_LA6075AA_AS	SAL_GA3393AA	3	2005	Food/Environment			0	0	0	0	0	0	0	0	0	0	0	0	0	0	0	0	0	0	0	0	0	0	0	0	0	0	0	0	0	0	0	0	0	0	0	0	0	0	0	0	0	0	0
SAL_HC8352AA_AS	SAL_DB3104AA	3	2006	Food/Environment	Brazil	South America	3	0	0	0	0	0	0	0	0	0	0	0	0	0	0	0	0	0	0	0	1	0	0	0	0	0	0	0	0	0	0	0	0	0	0	0	0	0	0	0	0	0	0
SAL_HC8346AA_AS	SAL_DB3110AA	3	2006	Food/Environment	Brazil	South America	3	0	0	0	0	0	0	0	0	0	0	0	0	0	0	0	0	0	0	0	1	0	0	0	0	0	0	0	0	0	0	0	0	0	0	0	0	0	0	0	0	0	0
SAL_NB7573AA_AS	SAL_XA9173AA	3	2006	Human	Chinese_Taiwan	East Asia	3	0	0	0	0	0	0	0	0	0	0	0	0	0	0	0	0	0	0	0	1	0	0	0	0	0	0	0	0	0	0	0	0	0	0	0	0	0	0	0	0	0	0
SAL_NB7769AA_AS	SAL_XA8983AA	3	2006	Human	Chinese_Taiwan	East Asia	0	0	0	0	0	0	0	0	0	0	0	0	0	0	0	0	0	0	0	0	0	0	0	0	0	0	0	0	0	0	0	0	0	0	0	0	0	0	0	0	0	0	0
SAL_IC8578AA_AS	SAL_DB8144AA	3	2006	Swine	Germany	West Europe	0	0	0	0	0	0	0	0	0	0	0	0	0	0	0	0	0	0	0	0	0	0	0	0	0	0	0	0	0	0	0	0	0	0	0	0	0	0	0	0	0	0	0
SAL_DB3623AA_AS	SAL_SA1388AA	3	2006	Food/Environment	Ireland	West Europe	1	0	0	0	0	0	0	0	0	0	0	0	0	0	0	0	0	0	0	0	0	0	0	0	0	0	0	0	0	0	0	0	0	0	0	0	0	0	0	0	0	0	0
SAL_DB3628AA_AS	SAL_SA1393AA	3	2006	Food/Environment	Ireland	West Europe	1	0	0	0	0	0	0	0	0	0	0	0	0	0	0	0	0	0	0	0	0	0	0	0	0	0	0	0	0	0	0	0	0	0	0	0	0	0	0	0	0	0	0
SAL_DB3621AA_AS	SAL_SA1386AA	3	2006	Food/Environment	Ireland	West Europe	1	0	0	0	0	0	0	0	0	0	0	0	0	0	0	0	0	0	0	0	0	0	0	0	0	0	0	0	0	0	0	0	0	0	0	0	0	0	0	0	0	0	0
SAL_DB3622AA_AS	SAL_SA1387AA	3	2006	Food/Environment	Ireland	West Europe	1	0	0	0	0	0	0	0	0	0	0	0	0	0	0	0	0	0	0	0	0	0	0	0	0	0	0	0	0	0	0	0	0	0	0	0	0	0	0	0	0	0	0
SAL_DB3631AA_AS	SAL_SA1396AA	3	2006	Food/Environment	Ireland	West Europe	0	0	0	0	0	0	0	0	0	0	0	0	0	0	0	0	0	0	0	0	0	0	0	0	0	0	0	0	0	0	0	0	0	0	0	0	0	0	0	0	0	0	0
SAL_KB8735AA_AS	SAL_WA2488AA	3	2006	Swine	Ireland	West Europe	1	0	0	0	0	0	0	0	0	0	0	0	0	0	0	0	0	0	0	0	0	0	0	0	0	0	0	0	0	0	0	0	0	0	0	0	0	0	0	0	0	0	0
SAL_KB8736AA_AS	SAL_WA2487AA	3	2006	Swine	Ireland	West Europe	1	0	0	0	0	0	0	0	0	0	0	0	0	0	0	0	0	0	0	0	0	0	0	0	0	0	0	0	0	0	0	0	0	0	0	0	0	0	0	0	0	0	0
SAL_KB9246AA_AS	SAL_WA2260AA	3	2006	Swine	Ireland	West Europe	5	0	0	0	0	0	0	0	0	0	0	0	0	0	0	0	0	0	0	0	0	0	0	0	0	0	0	0	0	0	0	0	1	0	0	0	0	0	1	0	0	0	0
SAL_KB9285AA_AS	SAL_WA2490AA	3	2006	Swine	Ireland	West Europe	1	0	0	0	0	0	0	0	0	0	0	0	0	0	0	0	0	0	0	0	0	0	0	0	0	0	0	0	0	0	0	0	0	0	0	0	0	0	0	0	0	0	0
SAL_KB8345AA_AS	SAL_WA2917AA	3	2006	Swine	Ireland	West Europe	0	0	0	0	0	0	0	0	0	0	0	0	0	0	0	0	0	0	0	0	0	0	0	0	0	0	0	0	0	0	0	0	0	0	0	0	0	0	0	0	0	0	0
SAL_KB8223AA_AS	SAL_WA3043AA	3	2006	Swine	Ireland	West Europe	0	0	0	0	0	0	0	0	0	0	0	0	0	0	0	0	0	0	0	0	0	0	0	0	0	0	0	0	0	0	0	0	0	0	0	0	0	0	0	0	0	0	0
SAL_KB9287AA_AS	SAL_WA2505AA	3	2006	Swine	Ireland	West Europe	0	0	0	0	0	0	0	0	0	0	0	0	0	0	0	0	0	0	0	0	0	0	0	0	0	0	0	0	0	0	0	0	0	0	0	0	0	0	0	0	0	0	0
SAL_KB8456AA_AS	SAL_WA2796AA	3	2006	Swine	Ireland	West Europe	0	0	0	0	0	0	0	0	0	0	0	0	0	0	0	0	0	0	0	0	0	0	0	0	0	0	0	0	0	0	0	0	0	0	0	0	0	0	0	0	0	0	0
SAL_KB8742AA_AS	SAL_WA2477AA	3	2006	Swine	Ireland	West Europe	0	0	0	0	0	0	0	0	0	0	0	0	0	0	0	0	0	0	0	0	0	0	0	0	0	0	0	0	0	0	0	0	0	0	0	0	0	0	0	0	0	0	0
SAL_KC2867AA_AS	SAL_EB4364AA	3	2006	Human	Ireland	West Europe	0	0	0	0	0	0	0	0	0	0	0	0	0	0	0	0	0	0	0	0	0	0	0	0	0	0	0	0	0	0	0	0	0	0	0	0	0	0	0	0	0	0	0
SAL_KB8648AA_AS	SAL_WA2586AA	3	2006	Swine	Ireland	West Europe	1	0	0	0	0	0	0	0	0	0	0	0	0	0	0	0	0	0	0	0	0	0	0	0	0	0	0	0	0	0	0	0	0	0	0	0	0	0	0	0	0	0	0
SAL_KB8497AA_AS	SAL_WA2749AA	3	2006	Swine	Ireland	West Europe	1	0	0	0	0	0	0	0	0	0	0	0	0	0	0	0	0	0	0	0	0	0	0	0	0	0	0	0	0	0	0	0	0	0	0	0	0	0	0	0	0	0	0
SAL_KB8850AA_AS	SAL_WA2345AA	3	2006	Swine	Ireland	West Europe	1	0	0	0	0	0	0	0	0	0	0	0	0	0	0	0	0	0	0	0	0	0	0	0	0	0	0	0	0	0	0	0	0	0	0	0	0	0	0	0	0	0	0
SAL_KB8848AA_AS	SAL_WA2347AA	3	2006	Swine	Ireland	West Europe	1	0	0	0	0	0	0	0	0	0	0	0	0	0	0	0	0	0	0	0	0	0	0	0	0	0	0	0	0	0	0	0	0	0	0	0	0	0	0	0	0	0	0
SAL_KB9327AA_AS	SAL_WA3077AA	3	2006	Swine	Ireland	West Europe	1	0	0	0	0	0	0	0	0	0	0	0	0	0	0	0	0	0	0	0	0	0	0	0	0	0	0	0	0	0	0	0	0	0	0	0	0	0	0	0	0	0	0
SAL_KB9257AA_AS	SAL_WA2352AA	3	2006	Swine	Ireland	West Europe	1	0	0	0	0	0	0	0	0	0	0	0	0	0	0	0	0	0	0	0	0	0	0	0	0	0	0	0	0	0	0	0	0	0	0	0	0	0	0	0	0	0	0
SAL_KB9316AA_AS	SAL_WA2846AA	3	2006	Swine	Ireland	West Europe	1	0	0	0	0	0	0	0	0	0	0	0	0	0	0	0	0	0	0	0	0	0	0	0	0	0	0	0	0	0	0	0	0	0	0	0	0	0	0	0	0	0	0
SAL_KB9302AA_AS	SAL_WA2665AA	3	2006	Swine	Ireland	West Europe	1	0	0	0	0	0	0	0	0	0	0	0	0	0	0	0	0	0	0	0	0	0	0	0	0	0	0	0	0	0	0	0	0	0	0	0	0	0	0	0	0	0	0
SAL_KB8677AA_AS	SAL_WA2553AA	3	2006	Swine	Ireland	West Europe	1	0	0	0	0	0	0	0	0	0	0	0	0	0	0	0	0	0	0	0	0	0	0	0	0	0	0	0	0	0	0	0	0	0	0	0	0	0	0	0	0	0	0
SAL_KB8882AA_AS	SAL_WA2310AA	3	2006	Swine	Ireland	West Europe	1	0	0	0	0	0	0	0	0	0	0	0	0	0	0	0	0	0	0	0	0	0	0	0	0	0	0	0	0	0	0	0	0	0	0	0	0	0	0	0	0	0	0
SAL_KB9291AA_AS	SAL_WA2551AA	3	2006	Swine	Ireland	West Europe	1	0	0	0	0	0	0	0	0	0	0	0	0	0	0	0	0	0	0	0	0	0	0	0	0	0	0	0	0	0	0	0	0	0	0	0	0	0	0	0	0	0	0
SAL_KB8681AA_AS	SAL_WA2548AA	3	2006	Swine	Ireland	West Europe	1	0	0	0	0	0	0	0	0	0	0	0	0	0	0	0	0	0	0	0	0	0	0	0	0	0	0	0	0	0	0	0	0	0	0	0	0	0	0	0	0	0	0
SAL_KB9318AA_AS	SAL_WA2880AA	3	2006	Swine	Ireland	West Europe	1	0	0	0	0	0	0	0	0	0	0	0	0	0	0	0	0	0	0	0	0	0	0	0	0	0	0	0	0	0	0	0	0	0	0	0	0	0	0	0	0	0	0
SAL_KB9317AA_AS	SAL_WA2857AA	3	2006	Swine	Ireland	West Europe	1	0	0	0	0	0	0	0	0	0	0	0	0	0	0	0	0	0	0	0	0	0	0	0	0	0	0	0	0	0	0	0	0	0	0	0	0	0	0	0	0	0	0
SAL_KB8350AA_AS	SAL_WA2912AA	3	2006	Swine	Ireland	West Europe	1	0	0	0	0	0	0	0	0	0	0	0	0	0	0	0	0	0	0	0	0	0	0	0	0	0	0	0	0	0	0	0	0	0	0	0	0	0	0	0	0	0	0
SAL_KB9322AA_AS	SAL_WA2911AA	3	2006	Swine	Ireland	West Europe	1	0	0	0	0	0	0	0	0	0	0	0	0	0	0	0	0	0	0	0	0	0	0	0	0	0	0	0	0	0	0	0	0	0	0	0	0	0	0	0	0	0	0
SAL_KB9290AA_AS	SAL_WA2545AA	3	2006	Swine	Ireland	West Europe	0	0	0	0	0	0	0	0	0	0	0	0	0	0	0	0	0	0	0	0	0	0	0	0	0	0	0	0	0	0	0	0	0	0	0	0	0	0	0	0	0	0	0
SAL_KB8026AA_AS	SAL_WA3242AA	3	2006	Swine	Ireland	West Europe	0	0	0	0	0	0	0	0	0	0	0	0	0	0	0	0	0	0	0	0	0	0	0	0	0	0	0	0	0	0	0	0	0	0	0	0	0	0	0	0	0	0	0
SAL_KB9254AA_AS	SAL_WA2328AA	3	2006	Swine	Ireland	West Europe	1	0	0	0	0	0	0	0	0	0	0	0	0	0	0	0	0	0	0	0	0	0	0	0	0	0	0	0	0	0	0	0	0	0	0	0	0	0	0	0	0	0	0
SAL_KB8575AA_AS	SAL_WA2666AA	3	2006	Swine	Ireland	West Europe	0	0	0	0	0	0	0	0	0	0	0	0	0	0	0	0	0	0	0	0	0	0	0	0	0	0	0	0	0	0	0	0	0	0	0	0	0	0	0	0	0	0	0
SAL_KB8212AA_AS	SAL_WA3054AA	3	2006	Swine	Ireland	West Europe	1	0	0	0	0	0	0	0	0	0	0	0	0	0	0	0	0	0	0	0	0	0	0	0	0	0	0	0	0	0	0	0	0	0	0	0	0	0	0	0	0	0	0
SAL_KB8102AA_AS	SAL_WA3166AA	3	2006	Swine	Ireland	West Europe	1	0	0	0	0	0	0	0	0	0	0	0	0	0	0	0	0	0	0	0	0	0	0	0	0	0	0	0	0	0	0	0	0	0	0	0	0	0	0	0	0	0	0
SAL_KB8101AA_AS	SAL_WA3167AA	3	2006	Swine	Ireland	West Europe	1	0	0	0	0	0	0	0	0	0	0	0	0	0	0	0	0	0	0	0	0	0	0	0	0	0	0	0	0	0	0	0	0	0	0	0	0	0	0	0	0	0	0
SAL_KB8100AA_AS	SAL_WA3168AA	3	2006	Swine	Ireland	West Europe	1	0	0	0	0	0	0	0	0	0	0	0	0	0	0	0	0	0	0	0	0	0	0	0	0	0	0	0	0	0	0	0	0	0	0	0	0	0	0	0	0	0	0
SAL_KB9325AA_AS	SAL_WA2959AA	3	2006	Swine	Ireland	West Europe	1	0	0	0	0	0	0	0	0	0	0	0	0	0	0	0	0	0	0	0	0	0	0	0	0	0	0	0	0	0	0	0	0	0	0	0	0	0	0	0	0	0	0
SAL_KB9320AA_AS	SAL_WA2893AA	3	2006	Swine	Ireland	West Europe	1	0	0	0	0	0	0	0	0	0	0	0	0	0	0	0	0	0	0	0	0	0	0	0	0	0	0	0	0	0	0	0	0	0	0	0	0	0	0	0	0	0	0
SAL_KB8093AA_AS	SAL_WA3175AA	3	2006	Swine	Ireland	West Europe	1	0	0	0	0	0	0	0	0	0	0	0	0	0	0	0	0	0	0	0	0	0	0	0	0	0	0	0	0	0	0	0	0	0	0	0	0	0	0	0	0	0	0
SAL_KB9309AA_AS	SAL_WA2764AA	3	2006	Swine	Ireland	West Europe	1	0	0	0	0	0	0	0	0	0	0	0	0	0	0	0	0	0	0	0	0	0	0	0	0	0	0	0	0	0	0	0	0	0	0	0	0	0	0	0	0	0	0
SAL_KB9321AA_AS	SAL_WA2896AA	3	2006	Swine	Ireland	West Europe	1	0	0	0	0	0	0	0	0	0	0	0	0	0	0	0	0	0	0	0	0	0	0	0	0	0	0	0	0	0	0	0	0	0	0	0	0	0	0	0	0	0	0
SAL_KB8103AA_AS	SAL_WA3165AA	3	2006	Swine	Ireland	West Europe	1	0	0	0	0	0	0	0	0	0	0	0	0	0	0	0	0	0	0	0	0	0	0	0	0	0	0	0	0	0	0	0	0	0	0	0	0	0	0	0	0	0	0
SAL_KB9278AA_AS	SAL_WA2468AA	3	2006	Swine	Ireland	West Europe	1	0	0	0	0	0	0	0	0	0	0	0	0	0	0	0	0	0	0	0	0	0	0	0	0	0	0	0	0	0	0	0	0	0	0	0	0	0	0	0	0	0	0
SAL_KB9326AA_AS	SAL_WA2967AA	3	2006	Swine	Ireland	West Europe	1	0	0	0	0	0	0	0	0	0	0	0	0	0	0	0	0	0	0	0	0	0	0	0	0	0	0	0	0	0	0	0	0	0	0	0	0	0	0	0	0	0	0
SAL_KB9299AA_AS	SAL_WA2605AA	3	2006	Swine	Ireland	West Europe	1	0	0	0	0	0	0	0	0	0	0	0	0	0	0	0	0	0	0	0	0	0	0	0	0	0	0	0	0	0	0	0	0	0	0	0	0	0	0	0	0	0	0
SAL_KB9267AA_AS	SAL_WA2415AA	3	2006	Swine	Ireland	West Europe	1	0	0	0	0	0	0	0	0	0	0	0	0	0	0	0	0	0	0	0	0	0	0	0	0	0	0	0	0	0	0	0	0	0	0	0	0	0	0	0	0	0	0
SAL_KB9314AA_AS	SAL_WA2817AA	3	2006	Swine	Ireland	West Europe	1	0	0	0	0	0	0	0	0	0	0	0	0	0	0	0	0	0	0	0	0	0	0	0	0	0	0	0	0	0	0	0	0	0	0	0	0	0	0	0	0	0	0
SAL_KB9307AA_AS	SAL_WA2751AA	3	2006	Swine	Ireland	West Europe	1	0	0	0	0	0	0	0	0	0	0	0	0	0	0	0	0	0	0	0	0	0	0	0	0	0	0	0	0	0	0	0	0	0	0	0	0	0	0	0	0	0	0
SAL_KB8007AA_AS	SAL_WA3261AA	3	2006	Swine	Ireland	West Europe	1	0	0	0	0	0	0	0	0	0	0	0	0	0	0	0	0	0	0	0	0	0	0	0	0	0	0	0	0	0	0	0	0	0	0	0	0	0	0	0	0	0	0
SAL_KB8106AA_AS	SAL_WA3162AA	3	2006	Swine	Ireland	West Europe	1	0	0	0	0	0	0	0	0	0	0	0	0	0	0	0	0	0	0	0	0	0	0	0	0	0	0	0	0	0	0	0	0	0	0	0	0	0	0	0	0	0	0
SAL_KB9282AA_AS	SAL_WA2482AA	3	2006	Swine	Ireland	West Europe	1	0	0	0	0	0	0	0	0	0	0	0	0	0	0	0	0	0	0	0	0	0	0	0	0	0	0	0	0	0	0	0	0	0	0	0	0	0	0	0	0	0	0
SAL_KB8090AA_AS	SAL_WA3178AA	3	2006	Swine	Ireland	West Europe	1	0	0	0	0	0	0	0	0	0	0	0	0	0	0	0	0	0	0	0	0	0	0	0	0	0	0	0	0	0	0	0	0	0	0	0	0	0	0	0	0	0	0
SAL_KB8109AA_AS	SAL_WA3159AA	3	2006	Swine	Ireland	West Europe	1	0	0	0	0	0	0	0	0	0	0	0	0	0	0	0	0	0	0	0	0	0	0	0	0	0	0	0	0	0	0	0	0	0	0	0	0	0	0	0	0	0	0
SAL_KB8476AA_AS	SAL_WA2774AA	3	2006	Swine	Ireland	West Europe	1	0	0	0	0	0	0	0	0	0	0	0	0	0	0	0	0	0	0	0	0	0	0	0	0	0	0	0	0	0	0	0	0	0	0	0	0	0	0	0	0	0	0
SAL_KB9279AA_AS	SAL_WA2470AA	3	2006	Swine	Ireland	West Europe	1	0	0	0	0	0	0	0	0	0	0	0	0	0	0	0	0	0	0	0	0	0	0	0	0	0	0	0	0	0	0	0	0	0	0	0	0	0	0	0	0	0	0
SAL_PB8826AA_AS	SAL_WA2224AA	3	2006	Swine	Ireland	West Europe	1	0	0	0	0	0	0	0	0	0	0	0	0	0	0	0	0	0	0	0	0	0	0	0	0	0	0	0	0	0	0	0	0	0	0	0	0	0	0	0	0	0	0
SAL_KC2860AA_AS	SAL_EB4357AA	3	2006	Swine	Ireland	West Europe	1	0	0	0	0	0	0	0	0	0	0	0	0	0	0	0	0	0	0	0	0	0	0	0	0	0	0	0	0	0	0	0	0	0	0	0	0	0	0	0	0	0	0
SAL_KB7980AA_AS	SAL_WA3288AA	3	2006	Swine	Ireland	West Europe	1	0	0	0	0	0	0	0	0	0	0	0	0	0	0	0	0	0	0	0	0	0	0	0	0	0	0	0	0	0	0	0	0	0	0	0	0	0	0	0	0	0	0
SAL_KB9305AA_AS	SAL_WA2688AA	3	2006	Swine	Ireland	West Europe	1	0	0	0	0	0	0	0	0	0	0	0	0	0	0	0	0	0	0	0	0	0	0	0	0	0	0	0	0	0	0	0	0	0	0	0	0	0	0	0	0	0	0
SAL_KB8043AA_AS	SAL_WA3225AA	3	2006	Swine	Ireland	West Europe	1	0	0	0	0	0	0	0	0	0	0	0	0	0	0	0	0	0	0	0	0	0	0	0	0	0	0	0	0	0	0	0	0	0	0	0	0	0	0	0	0	0	0
SAL_KB9242AA_AS	SAL_WA2226AA	3	2006	Swine	Ireland	West Europe	1	0	0	0	0	0	0	0	0	0	0	0	0	0	0	0	0	0	0	0	0	0	0	0	0	0	0	0	0	0	0	0	0	0	0	0	0	0	0	0	0	0	0
SAL_KB8810AA_AS	SAL_WA2391AA	3	2006	Swine	Ireland	West Europe	1	0	0	0	0	0	0	0	0	0	0	0	0	0	0	0	0	0	0	0	0	0	0	0	0	0	0	0	0	0	0	0	0	0	0	0	0	0	0	0	0	0	0
SAL_KB8944AA_AS	SAL_WA2238AA	3	2006	Swine	Ireland	West Europe	1	0	0	0	0	0	0	0	0	0	0	0	0	0	0	0	0	0	0	0	0	0	0	0	0	0	0	0	0	0	0	0	0	0	0	0	0	0	0	0	0	0	0
SAL_KB9243AA_AS	SAL_WA2232AA	3	2006	Swine	Ireland	West Europe	1	0	0	0	0	0	0	0	0	0	0	0	0	0	0	0	0	0	0	0	0	0	0	0	0	0	0	0	0	0	0	0	0	0	0	0	0	0	0	0	0	0	0
SAL_KB8778AA_AS	SAL_WA2433AA	3	2006	Swine	Ireland	West Europe	1	0	0	0	0	0	0	0	0	0	0	0	0	0	0	0	0	0	0	0	0	0	0	0	0	0	0	0	0	0	0	0	0	0	0	0	0	0	0	0	0	0	0
SAL_KB8694AA_AS	SAL_WA2533AA	3	2006	Swine	Ireland	West Europe	1	0	0	0	0	0	0	0	0	0	0	0	0	0	0	0	0	0	0	0	0	0	0	0	0	0	0	0	0	0	0	0	0	0	0	0	0	0	0	0	0	0	0
SAL_KB9289AA_AS	SAL_WA2534AA	3	2006	Swine	Ireland	West Europe	1	0	0	0	0	0	0	0	0	0	0	0	0	0	0	0	0	0	0	0	0	0	0	0	0	0	0	0	0	0	0	0	0	0	0	0	0	0	0	0	0	0	0
SAL_KB8937AA_AS	SAL_WA2245AA	3	2006	Swine	Ireland	West Europe	1	0	0	0	0	0	0	0	0	0	0	0	0	0	0	0	0	0	0	0	0	0	0	0	0	0	0	0	0	0	0	0	0	0	0	0	0	0	0	0	0	0	0
SAL_KB9260AA_AS	SAL_WA2371AA	3	2006	Swine	Ireland	West Europe	1	0	0	0	0	0	0	0	0	0	0	0	0	0	0	0	0	0	0	0	0	0	0	0	0	0	0	0	0	0	0	0	0	0	0	0	0	0	0	0	0	0	0
SAL_KB8047AA_AS	SAL_WA3221AA	3	2006	Swine	Ireland	West Europe	1	0	0	0	0	0	0	0	0	0	0	0	0	0	0	0	0	0	0	0	0	0	0	0	0	0	0	0	0	0	0	0	0	0	0	0	0	0	0	0	0	0	0
SAL_KB9281AA_AS	SAL_WA2479AA	3	2006	Swine	Ireland	West Europe	1	0	0	0	0	0	0	0	0	0	0	0	0	0	0	0	0	0	0	0	0	0	0	0	0	0	0	0	0	0	0	0	0	0	0	0	0	0	0	0	0	0	0
SAL_VB6352AA_AS	SAL_BB1246AA	3	2006	Food/Environment	Netherlands	West Europe	1	0	0	0	0	0	0	0	0	0	0	0	0	0	0	0	0	0	0	0	0	0	0	0	0	0	0	0	0	0	0	0	0	0	0	0	0	0	0	0	0	0	0
SAL_VB6351AA_AS	SAL_BB1247AA	3	2006	Food/Environment	Netherlands	West Europe	5	0	0	0	0	0	0	0	0	0	0	0	0	0	0	0	0	0	0	0	1	0	0	0	0	0	0	0	0	0	0	0	0	0	0	0	0	0	0	0	0	0	0
SAL_VB6353AA_AS	SAL_BB1245AA	3	2006	Food/Environment	Netherlands	West Europe	0	0	0	0	0	0	0	0	0	0	0	0	0	0	0	0	0	0	0	0	0	0	0	0	0	0	0	0	0	0	0	0	0	0	0	0	0	0	0	0	0	0	0
SAL_ZB4321AA_AS	SAL_BB9422AA	3	2006	Swine	Netherlands	West Europe	0	0	0	0	0	0	0	0	0	0	0	0	0	0	0	0	0	0	0	0	0	0	0	0	0	0	0	0	0	0	0	0	0	0	0	0	0	0	0	0	0	0	0
SAL_OB4553AA_AS	SAL_YA4657AA	3	2006	Other Animals	United Kingdom	West Europe	0	0	0	0	0	0	0	0	0	0	0	0	0	0	0	0	0	0	0	0	0	0	0	0	0	0	0	0	0	0	0	0	0	0	0	0	0	0	0	0	0	0	0
SAL_KB8537AA_AS	SAL_WA2708AA	3	2006	Swine	United Kingdom	West Europe	2	0	0	0	0	0	0	0	0	0	0	0	0	0	0	0	0	0	0	0	0	0	0	0	0	0	0	0	0	0	0	1	0	0	0	0	0	0	0	0	0	0	0
SAL_KB8063AA_AS	SAL_WA3205AA	3	2006	Avian	United Kingdom	West Europe	3	0	0	0	0	0	0	0	0	0	0	0	0	0	0	0	0	0	0	0	1	0	0	0	0	0	0	0	0	0	0	0	0	0	0	0	0	0	0	0	0	0	0
SAL_NB4969AA_AS	SAL_XA7834AA	3	2006		United Kingdom	West Europe	3	0	0	0	0	0	0	0	0	0	0	0	0	0	0	0	0	0	0	0	1	0	0	0	0	0	0	0	0	0	0	0	0	0	0	0	0	0	0	0	0	0	0
SAL_NB4970AA_AS	SAL_XA7833AA	3	2006		United Kingdom	West Europe	3	0	0	0	0	0	0	0	0	0	0	0	0	0	0	0	0	0	0	0	1	0	0	0	0	0	0	0	0	0	0	0	0	0	0	0	0	0	0	0	0	0	0
SAL_NB4990AA_AS	SAL_XA7813AA	3	2006		United Kingdom	West Europe	1	0	0	0	0	0	0	0	0	0	0	0	0	0	0	0	0	0	0	0	0	0	0	0	0	0	0	0	0	0	0	0	0	0	0	0	0	0	0	0	0	0	0
SAL_EA6497AA_AS	SAL_BA9289AA	3	2006	Swine	United States	North America	1	0	0	0	0	0	0	0	0	0	0	0	0	0	0	0	0	0	0	0	0	0	0	0	0	0	0	0	0	0	0	0	0	0	0	0	0	0	0	0	0	0	0
SAL_EA6494AA_AS	SAL_BA9287AA	3	2006	Swine	United States	North America	3	0	0	0	0	0	0	0	0	0	0	0	0	0	0	0	0	0	0	0	1	0	0	0	0	0	0	0	0	0	0	0	0	0	0	0	0	0	0	0	0	0	0
SAL_EA8935AA_AS	SAL_CA7066AA	3	2006	Avian	United States	North America	4	0	0	0	0	0	1	0	0	0	0	0	0	0	1	0	0	0	0	0	0	0	0	0	0	0	0	0	0	0	0	0	0	0	0	0	0	0	0	0	0	0	0
SAL_EA8914AA_AS	SAL_CA7028AA	3	2006	Avian	United States	North America	4	0	0	0	0	0	1	0	0	0	0	0	0	0	1	0	0	0	0	0	0	0	0	0	0	0	0	0	0	0	0	0	0	0	0	0	0	0	0	0	0	0	0
SAL_FA5597AA_AS	SAL_DA9515AA	3	2006	Bovine	United States	North America	0	0	0	0	0	0	0	0	0	0	0	0	0	0	0	0	0	0	0	0	0	0	0	0	0	0	0	0	0	0	0	0	0	0	0	0	0	0	0	0	0	0	0
SAL_LA6694AA_AS	SAL_GA2889AA	3	2006	Avian	United States	North America	3	0	0	0	0	0	0	0	0	0	0	0	0	0	0	0	0	0	0	0	1	0	0	0	0	0	0	0	0	0	0	0	0	0	0	0	0	0	0	0	0	0	0
SAL_EA3149AA_AS	SAL_BA1296AA	3	2006	Other Animals	Vietnam	South East Asia	3	0	0	0	0	0	0	0	0	0	0	0	0	0	0	0	0	0	0	0	0	0	0	0	0	0	0	0	0	0	0	0	1	0	0	0	0	0	1	0	0	0	0
SAL_KB8576AA_AS	SAL_WA2664AA	3	2006	Food/Environment	Northern Ireland	West Europe	1	0	0	0	0	0	0	0	0	0	0	0	0	0	0	0	0	0	0	0	0	0	0	0	0	0	0	0	0	0	0	0	0	0	0	0	0	0	0	0	0	0	0
SAL_KB8980AA_AS	SAL_WA2195AA	3	2006	Swine	Northern Ireland	West Europe	1	0	0	0	0	0	0	0	0	0	0	0	0	0	0	0	0	0	0	0	0	0	0	0	0	0	0	0	0	0	0	0	0	0	0	0	0	0	0	0	0	0	0
SAL_LA6074AA_AS	SAL_GA3394AA	3	2006	Avian			0	0	0	0	0	0	0	0	0	0	0	0	0	0	0	0	0	0	0	0	0	0	0	0	0	0	0	0	0	0	0	0	0	0	0	0	0	0	0	0	0	0	0
SAL_OA2084AA_AS	SAL_HA5379AA	3	2007	Human	Argentina	South America	0	0	0	0	0	0	0	0	0	0	0	0	0	0	0	0	0	0	0	0	0	0	0	0	0	0	0	0	0	0	0	0	0	0	0	0	0	0	0	0	0	0	0
SAL_EA8925AA_AS	SAL_CA7051AA	3	2007	Other Animals	Malaysia	South East Asia	2	0	0	0	0	0	0	0	0	0	0	0	0	0	0	0	0	0	0	0	1	0	0	0	0	0	0	0	0	0	0	0	0	0	0	0	0	0	0	0	0	0	0
SAL_SB5460AA_AS	SAL_ZA7300AA	3	2007	Human	Chinese_Taiwan	East Asia	3	0	0	0	0	0	0	0	0	0	0	0	0	0	0	0	0	0	0	0	1	0	0	0	0	0	0	0	0	0	0	0	0	0	0	0	0	0	0	0	0	0	0
SAL_NB7678AA_AS	SAL_XA9074AA	3	2007	Human	Chinese_Taiwan	East Asia	5	0	0	0	0	0	0	0	0	0	0	0	0	0	0	0	0	0	0	0	1	0	0	0	0	0	0	0	0	0	0	0	0	0	0	0	0	0	0	0	0	0	0
SAL_NB7945AA_AS	SAL_XA8807AA	3	2007	Human	Chinese_Taiwan	East Asia	8	0	0	0	0	1	0	0	0	0	0	0	0	0	0	0	0	0	0	0	1	0	0	0	0	0	0	0	0	0	0	0	0	0	0	0	1	0	0	0	0	0	0
SAL_NB7572AA_AS	SAL_XA9174AA	3	2007	Human	Chinese_Taiwan	East Asia	0	0	0	0	0	0	0	0	0	0	0	0	0	0	0	0	0	0	0	0	0	0	0	0	0	0	0	0	0	0	0	0	0	0	0	0	0	0	0	0	0	0	0
SAL_NB7571AA_AS	SAL_XA9175AA	3	2007	Human	Chinese_Taiwan	East Asia	7	0	0	0	0	0	0	0	0	0	0	0	0	0	0	0	0	0	0	0	1	0	0	0	0	0	0	0	0	0	0	0	0	0	0	0	0	0	0	0	0	0	0
SAL_NB7773AA_AS	SAL_XA8979AA	3	2007	Human	Chinese_Taiwan	East Asia	0	0	0	0	0	0	0	0	0	0	0	0	0	0	0	0	0	0	0	0	0	0	0	0	0	0	0	0	0	0	0	0	0	0	0	0	0	0	0	0	0	0	0
SAL_NB7768AA_AS	SAL_XA8984AA	3	2007	Human	Chinese_Taiwan	East Asia	3	0	0	0	0	0	0	0	0	0	0	0	0	0	0	0	0	0	0	0	1	0	0	0	0	0	0	0	0	0	0	0	0	0	0	0	0	0	0	0	0	0	0
SAL_FA6858AA_AS	SAL_BA7335AA	3	2007	Swine	Colombia	South America	1	0	0	0	0	0	0	0	0	0	0	0	0	0	0	0	0	0	0	0	0	0	0	0	0	0	0	0	0	0	0	0	0	0	0	0	0	0	0	0	0	0	0
SAL_EA8857AA_AS	SAL_CA6950AA	3	2007	Food/Environment	Colombia	South America	0	0	0	0	0	0	0	0	0	0	0	0	0	0	0	0	0	0	0	0	0	0	0	0	0	0	0	0	0	0	0	0	0	0	0	0	0	0	0	0	0	0	0
SAL_XA8311AA_AS	SAL_NA1597AA	3	2007	Food/Environment	Denmark	North Europe	0	0	0	0	0	0	0	0	0	0	0	0	0	0	0	0	0	0	0	0	0	0	0	0	0	0	0	0	0	0	0	0	0	0	0	0	0	0	0	0	0	0	0
SAL_XA8353AA_AS	SAL_NA1557AA	3	2007	Food/Environment	Denmark	North Europe	2	1	0	0	0	0	0	0	0	0	0	0	0	0	0	0	0	0	0	0	0	0	0	0	0	0	0	0	0	0	0	0	0	0	0	0	0	0	0	0	0	0	0
SAL_XA8347AA_AS	SAL_NA1563AA	3	2007	Food/Environment	Denmark	North Europe	3	0	0	0	0	0	0	0	0	0	0	0	0	0	0	0	0	0	0	0	1	0	0	0	0	0	0	0	0	0	0	0	0	0	0	0	0	0	0	0	0	0	0
SAL_XA8348AA_AS	SAL_NA1562AA	3	2007	Food/Environment	Denmark	North Europe	0	0	0	0	0	0	0	0	0	0	0	0	0	0	0	0	0	0	0	0	0	0	0	0	0	0	0	0	0	0	0	0	0	0	0	0	0	0	0	0	0	0	0
SAL_XA8323AA_AS	SAL_NA1585AA	3	2007	Other Animals	Denmark	North Europe	1	0	0	0	0	0	0	0	0	0	0	0	0	0	0	0	0	0	0	0	0	0	0	0	0	0	0	0	0	0	0	0	0	0	0	0	0	0	0	0	0	0	0
SAL_XA8328AA_AS	SAL_NA1580AA	3	2007	Other Animals	Denmark	North Europe	0	0	0	0	0	0	0	0	0	0	0	0	0	0	0	0	0	0	0	0	0	0	0	0	0	0	0	0	0	0	0	0	0	0	0	0	0	0	0	0	0	0	0
SAL_LA7814AA_AS	SAL_GA1617AA	3	2007	Swine	France	West Europe	3	0	0	0	0	0	0	0	0	0	0	0	0	0	0	0	0	0	0	0	1	0	0	0	0	0	0	0	0	0	0	0	0	0	0	0	0	0	0	0	0	0	0
SAL_LA2854AA_AS	SAL_FA7570AA	3	2007		Germany	West Europe	0	0	0	0	0	0	0	0	0	0	0	0	0	0	0	0	0	0	0	0	0	0	0	0	0	0	0	0	0	0	0	0	0	0	0	0	0	0	0	0	0	0	0
SAL_LA2851AA_AS	SAL_FA7567AA	3	2007		Germany	West Europe	3	0	0	0	0	0	0	0	0	0	0	0	0	0	0	0	0	0	0	0	0	0	0	0	0	0	0	0	0	0	0	0	1	0	0	0	0	0	1	0	0	0	0
SAL_MB6301AA_AS	SAL_XA3117AA	3	2007	Human	Germany	West Europe	0	0	0	0	0	0	0	0	0	0	0	0	0	0	0	0	0	0	0	0	0	0	0	0	0	0	0	0	0	0	0	0	0	0	0	0	0	0	0	0	0	0	0
SAL_MB6302AA_AS	SAL_XA3116AA	3	2007	Human	Germany	West Europe	0	0	0	0	0	0	0	0	0	0	0	0	0	0	0	0	0	0	0	0	0	0	0	0	0	0	0	0	0	0	0	0	0	0	0	0	0	0	0	0	0	0	0
SAL_LA2664AA_AS	SAL_FA7376AA	3	2007		Germany	West Europe	0	0	0	0	0	0	0	0	0	0	0	0	0	0	0	0	0	0	0	0	0	0	0	0	0	0	0	0	0	0	0	0	0	0	0	0	0	0	0	0	0	0	0
SAL_KB8373AA_AS	SAL_WA2886AA	3	2007	Swine	Ireland	West Europe	0	0	0	0	0	0	0	0	0	0	0	0	0	0	0	0	0	0	0	0	0	0	0	0	0	0	0	0	0	0	0	0	0	0	0	0	0	0	0	0	0	0	0
SAL_KB8642AA_AS	SAL_WA2595AA	3	2007	Swine	Ireland	West Europe	3	0	0	0	0	0	0	0	0	0	0	0	0	0	0	0	0	0	0	0	1	0	0	0	0	0	0	0	0	0	0	0	0	0	0	0	0	0	0	0	0	0	0
SAL_KB8032AA_AS	SAL_WA3236AA	3	2007	Swine	Ireland	West Europe	0	0	0	0	0	0	0	0	0	0	0	0	0	0	0	0	0	0	0	0	0	0	0	0	0	0	0	0	0	0	0	0	0	0	0	0	0	0	0	0	0	0	0
SAL_KB9256AA_AS	SAL_WA2340AA	3	2007	Swine	Ireland	West Europe	3	0	0	0	0	0	0	0	0	0	0	0	0	0	0	0	0	0	0	0	1	0	0	0	0	0	0	0	0	0	0	0	0	0	0	0	0	0	0	0	0	0	0
SAL_KB9300AA_AS	SAL_WA2636AA	3	2007	Swine	Ireland	West Europe	0	0	0	0	0	0	0	0	0	0	0	0	0	0	0	0	0	0	0	0	0	0	0	0	0	0	0	0	0	0	0	0	0	0	0	0	0	0	0	0	0	0	0
SAL_KB8019AA_AS	SAL_WA3249AA	3	2007	Human	Ireland	West Europe	0	0	0	0	0	0	0	0	0	0	0	0	0	0	0	0	0	0	0	0	0	0	0	0	0	0	0	0	0	0	0	0	0	0	0	0	0	0	0	0	0	0	0
SAL_KB8403AA_AS	SAL_WA2853AA	3	2007	Human	Ireland	West Europe	3	0	0	0	0	0	0	0	0	0	0	0	0	0	0	0	0	0	0	0	1	0	0	0	0	0	0	0	0	0	0	0	0	0	0	0	0	0	0	0	0	0	0
SAL_PA2468AA_AS	SAL_HA6067AA	3	2007	Food/Environment	Mexico	North America	0	0	0	0	0	0	0	0	0	0	0	0	0	0	0	0	0	0	0	0	0	0	0	0	0	0	0	0	0	0	0	0	0	0	0	0	0	0	0	0	0	0	0
SAL_NB4971AA_AS	SAL_XA7832AA	3	2007		United Kingdom	West Europe	5	0	0	0	0	0	0	0	0	0	0	0	0	0	0	0	0	0	0	0	0	0	0	0	0	0	0	0	0	0	0	0	1	0	0	0	0	0	1	0	0	0	0
SAL_IA1895AA_AS	SAL_EA3154AA	3	2007	Avian	United States	North America	1	0	0	0	0	0	0	0	0	0	0	0	0	0	0	0	0	0	0	0	0	0	0	0	0	0	0	0	0	0	0	0	0	0	0	0	0	0	0	0	0	0	0
SAL_EA4149AA_AS	SAL_BA3454AA	3	2007	Swine	United States	North America	1	0	0	0	0	0	0	0	0	0	0	0	0	0	0	0	0	0	0	0	0	0	0	0	0	0	0	0	0	0	0	0	0	0	0	0	0	0	0	0	0	0	0
SAL_EA6142AA_AS	SAL_BA8225AA	3	2007	Bovine	United States	North America	3	0	0	0	0	0	0	0	0	0	0	0	0	0	0	0	0	0	0	0	1	0	0	0	0	0	0	0	0	0	0	0	0	0	0	0	0	0	0	0	0	0	0
SAL_KA9610AA_AS	SAL_FA5458AA	3	2007	Food/Environment	United States	North America	3	0	0	0	0	0	0	0	0	0	0	0	0	0	0	0	0	0	0	0	1	0	0	0	0	0	0	0	0	0	0	0	0	0	0	0	0	0	0	0	0	0	0
SAL_KA9598AA_AS	SAL_FA5470AA	3	2007	Food/Environment	United States	North America	3	0	0	0	0	0	0	0	0	0	0	0	0	0	0	0	0	0	0	0	1	0	0	0	0	0	0	0	0	0	0	0	0	0	0	0	0	0	0	0	0	0	0
SAL_KA8860AA_AS	SAL_FA4786AA	3	2007	Swine	United States	North America	3	0	0	0	0	0	0	0	0	0	0	0	0	0	0	0	0	0	0	0	1	0	0	0	0	0	0	0	0	0	0	0	0	0	0	0	0	0	0	0	0	0	0
SAL_KA9862AA_AS	SAL_FA5714AA	3	2007	Swine	United States	North America	1	0	0	0	0	0	0	0	0	0	0	0	0	0	0	0	0	0	0	0	0	0	0	0	0	0	0	0	0	0	0	0	0	0	0	0	0	0	0	0	0	0	0
SAL_KA9863AA_AS	SAL_FA5713AA	3	2007	Swine	United States	North America	3	0	0	0	0	0	0	0	0	0	0	0	0	0	0	0	0	0	0	0	1	0	0	0	0	0	0	0	0	0	0	0	0	0	0	0	0	0	0	0	0	0	0
SAL_KA9867AA_AS	SAL_FA5711AA	3	2007	Swine	United States	North America	4	0	0	0	0	0	0	0	0	0	0	0	0	0	0	0	0	0	0	0	1	0	0	0	0	0	0	0	0	0	0	0	0	0	0	0	0	0	0	0	0	0	0
SAL_KA9606AA_AS	SAL_FA5462AA	3	2007	Swine	United States	North America	3	0	0	0	0	0	0	0	0	0	0	0	0	0	0	0	0	0	0	0	1	0	0	0	0	0	0	0	0	0	0	0	0	0	0	0	0	0	0	0	0	0	0
SAL_KA9612AA_AS	SAL_FA5456AA	3	2007	Swine	United States	North America	3	0	0	0	0	0	0	0	0	0	0	0	0	0	0	0	0	0	0	0	1	0	0	0	0	0	0	0	0	0	0	0	0	0	0	0	0	0	0	0	0	0	0
SAL_KA9600AA_AS	SAL_FA5468AA	3	2007	Swine	United States	North America	3	0	0	0	0	0	0	0	0	0	0	0	0	0	0	0	0	0	0	0	1	0	0	0	0	0	0	0	0	0	0	0	0	0	0	0	0	0	0	0	0	0	0
SAL_KA9751AA_AS	SAL_FA5599AA	3	2007	Swine	United States	North America	3	0	0	0	0	0	0	0	0	0	0	0	0	0	0	0	0	0	0	0	1	0	0	0	0	0	0	0	0	0	0	0	0	0	0	0	0	0	0	0	0	0	0
SAL_EA6253AA_AS	SAL_BA8594AA	3	2007	Bovine	United States	North America	3	0	0	0	0	0	0	0	0	0	0	0	0	0	0	0	0	0	0	0	1	0	0	0	0	0	0	0	0	0	0	0	0	0	0	0	0	0	0	0	0	0	0
SAL_EA6121AA_AS	SAL_BA8190AA	3	2007	Bovine	United States	North America	0	0	0	0	0	0	0	0	0	0	0	0	0	0	0	0	0	0	0	0	0	0	0	0	0	0	0	0	0	0	0	0	0	0	0	0	0	0	0	0	0	0	0
SAL_EA5804AA_AS	SAL_BA7360AA	3	2007	Swine	United States	North America	1	0	0	0	0	0	0	0	0	0	0	0	0	0	0	0	0	0	0	0	0	0	0	0	0	0	0	0	0	0	0	0	0	0	0	0	0	0	0	0	0	0	0
SAL_JA8335AA_AS	SAL_EA2542AA	3	2007	Swine	United States	North America	1	0	0	0	0	0	0	0	0	0	0	0	0	0	0	0	0	0	0	0	0	0	0	0	0	0	0	0	0	0	0	0	0	0	0	0	0	0	0	0	0	0	0
SAL_HA7416AA_AS	SAL_EA2737AA	3	2007	Swine	United States	North America	1	0	0	0	0	0	0	0	0	0	0	0	0	0	0	0	0	0	0	0	0	0	0	0	0	0	0	0	0	0	0	0	0	0	0	0	0	0	0	0	0	0	0
SAL_FA2351AA_AS	SAL_DA3007AA	3	2007	Bovine	United States	North America	0	0	0	0	0	0	0	0	0	0	0	0	0	0	0	0	0	0	0	0	0	0	0	0	0	0	0	0	0	0	0	0	0	0	0	0	0	0	0	0	0	0	0
SAL_KB8229AA_AS	SAL_WA3037AA	3	2007	Food/Environment	Northern Ireland	West Europe	1	0	0	0	0	0	0	0	0	0	0	0	0	0	0	0	0	0	0	0	0	0	0	0	0	0	0	0	0	0	0	0	0	0	0	0	0	0	0	0	0	0	0
SAL_KB8495AA_AS	SAL_WA2752AA	3	2007	Swine	Northern Ireland	West Europe	1	0	0	0	0	0	0	0	0	0	0	0	0	0	0	0	0	0	0	0	0	0	0	0	0	0	0	0	0	0	0	0	0	0	0	0	0	0	0	0	0	0	0
SAL_KB8824AA_AS	SAL_WA2376AA	3	2007	Swine	Northern Ireland	West Europe	5	0	0	0	0	0	0	0	0	0	0	0	0	0	0	0	0	0	0	0	0	0	0	0	0	0	0	0	0	0	0	0	1	0	0	0	0	0	1	0	0	0	0
SAL_KB8983AA_AS	SAL_WA2192AA	3	2007	Swine	Northern Ireland	West Europe	0	0	0	0	0	0	0	0	0	0	0	0	0	0	0	0	0	0	0	0	0	0	0	0	0	0	0	0	0	0	0	0	0	0	0	0	0	0	0	0	0	0	0
SAL_KB8984AA_AS	SAL_WA2191AA	3	2007	Swine	Northern Ireland	West Europe	2	0	0	0	0	0	0	0	0	0	0	0	0	0	0	0	0	0	0	0	0	0	0	0	0	0	0	0	0	0	0	0	0	0	0	0	0	0	0	0	0	0	0
SAL_KB8982AA_AS	SAL_WA2193AA	3	2007	Swine	Northern Ireland	West Europe	1	0	0	0	0	0	0	0	0	0	0	0	0	0	0	0	0	0	0	0	0	0	0	0	0	0	0	0	0	0	0	0	0	0	0	0	0	0	0	0	0	0	0
SAL_UB4916AA_AS	SAL_AB6339AA	3	2007				1	0	0	0	0	0	0	0	0	0	0	0	0	0	0	0	0	0	0	0	0	0	0	0	0	0	0	0	0	0	0	0	0	0	0	0	0	0	0	0	0	0	0
SAL_IC3743AA_AS	SAL_DB6610AA	3	2008	Avian	Chinese_mainland	East Asia	4	0	0	0	0	0	0	0	0	0	0	0	0	0	0	0	0	0	0	0	0	0	0	0	0	0	0	0	0	0	0	0	0	0	0	0	0	0	0	0	0	0	0
SAL_VA1229AA_AS	SAL_LA2592AA	3	2008	Human	Chinese_Taiwan	East Asia	3	0	0	0	0	0	0	0	0	0	0	0	0	0	0	0	0	0	0	0	1	0	0	0	0	0	0	0	0	0	0	0	0	0	0	0	0	0	0	0	0	0	0
SAL_XA8355AA_AS	SAL_NA1555AA	3	2008	Food/Environment	Denmark	North Europe	3	0	0	0	0	0	0	0	0	0	0	0	0	0	0	0	0	0	0	0	1	0	0	0	0	0	0	0	0	0	0	0	0	0	0	0	0	0	0	0	0	0	0
SAL_LA7675AA_AS	SAL_GA1716AA	3	2008	Human	Denmark	North Europe	0	0	0	0	0	0	0	0	0	0	0	0	0	0	0	0	0	0	0	0	0	0	0	0	0	0	0	0	0	0	0	0	0	0	0	0	0	0	0	0	0	0	0
SAL_YA6079AA_AS	SAL_NA7776AA	3	2008	Bovine	Germany	West Europe	4	0	0	0	0	0	0	0	0	0	0	0	0	0	0	0	0	0	0	0	0	0	0	0	0	0	0	0	0	0	0	0	1	0	0	0	0	0	1	0	0	0	0
SAL_YA6080AA_AS	SAL_NA7775AA	3	2008	Bovine	Germany	West Europe	0	0	0	0	0	0	0	0	0	0	0	0	0	0	0	0	0	0	0	0	0	0	0	0	0	0	0	0	0	0	0	0	0	0	0	0	0	0	0	0	0	0	0
SAL_IC8579AA_AS	SAL_DB8143AA	3	2008	Swine	Germany	West Europe	0	0	0	0	0	0	0	0	0	0	0	0	0	0	0	0	0	0	0	0	0	0	0	0	0	0	0	0	0	0	0	0	0	0	0	0	0	0	0	0	0	0	0
SAL_YA6052AA_AS	SAL_NA7803AA	3	2008	Swine	Germany	West Europe	3	0	0	0	0	0	0	0	0	0	0	0	0	0	0	0	0	0	0	0	1	0	0	0	0	0	0	0	0	0	0	0	0	0	0	0	0	0	0	0	0	0	0
SAL_YA6049AA_AS	SAL_NA7806AA	3	2008	Swine	Germany	West Europe	3	0	0	0	0	0	0	0	0	0	0	0	0	0	0	0	0	0	0	0	1	0	0	0	0	0	0	0	0	0	0	0	0	0	0	0	0	0	0	0	0	0	0
SAL_YA6053AA_AS	SAL_NA7802AA	3	2008	Swine	Germany	West Europe	0	0	0	0	0	0	0	0	0	0	0	0	0	0	0	0	0	0	0	0	0	0	0	0	0	0	0	0	0	0	0	0	0	0	0	0	0	0	0	0	0	0	0
SAL_YA6050AA_AS	SAL_NA7805AA	3	2008	Swine	Germany	West Europe	0	0	0	0	0	0	0	0	0	0	0	0	0	0	0	0	0	0	0	0	0	0	0	0	0	0	0	0	0	0	0	0	0	0	0	0	0	0	0	0	0	0	0
SAL_YA6051AA_AS	SAL_NA7804AA	3	2008	Swine	Germany	West Europe	0	0	0	0	0	0	0	0	0	0	0	0	0	0	0	0	0	0	0	0	0	0	0	0	0	0	0	0	0	0	0	0	0	0	0	0	0	0	0	0	0	0	0
SAL_YA6139AA_AS	SAL_NA7716AA	3	2008		Italy	South Europe	3	0	0	0	0	0	0	0	0	0	0	0	0	0	0	0	0	0	0	0	1	0	0	0	0	0	0	0	0	0	0	0	0	0	0	0	0	0	0	0	0	0	0
SAL_YA6140AA_AS	SAL_NA7715AA	3	2008		Italy	South Europe	0	0	0	0	0	0	0	0	0	0	0	0	0	0	0	0	0	0	0	0	0	0	0	0	0	0	0	0	0	0	0	0	0	0	0	0	0	0	0	0	0	0	0
SAL_YA6141AA_AS	SAL_NA7714AA	3	2008		Italy	South Europe	0	0	0	0	0	0	0	0	0	0	0	0	0	0	0	0	0	0	0	0	0	0	0	0	0	0	0	0	0	0	0	0	0	0	0	0	0	0	0	0	0	0	0
SAL_UA8348AA_AS	SAL_LA0939AA	3	2008	Food/Environment	Mexico	North America	1	0	0	0	0	0	0	0	0	0	0	0	0	0	0	0	0	0	0	0	0	0	0	0	0	0	0	0	0	0	0	0	0	0	0	0	0	0	0	0	0	0	0
SAL_EA3896AA_AS	SAL_BA2683AA	3	2008	Food/Environment	Mexico	North America	5	0	0	0	0	0	0	0	0	0	0	0	0	0	0	0	0	0	0	0	0	0	0	0	0	0	0	0	0	0	0	0	1	0	0	0	0	0	1	0	0	0	0
SAL_VB6028AA_AS	SAL_BB1570AA	3	2008	Human	Netherlands	West Europe	0	0	0	0	0	0	0	0	0	0	0	0	0	0	0	0	0	0	0	0	0	0	0	0	0	0	0	0	0	0	0	0	0	0	0	0	0	0	0	0	0	0	0
SAL_OB4033AA_AS	SAL_YA5082AA	3	2008	Other Animals	United Kingdom	West Europe	0	0	0	0	0	0	0	0	0	0	0	0	0	0	0	0	0	0	0	0	0	0	0	0	0	0	0	0	0	0	0	0	0	0	0	0	0	0	0	0	0	0	0
SAL_NB4992AA_AS	SAL_XA7811AA	3	2008		United Kingdom	West Europe	0	0	0	0	0	0	0	0	0	0	0	0	0	0	0	0	0	0	0	0	0	0	0	0	0	0	0	0	0	0	0	0	0	0	0	0	0	0	0	0	0	0	0
SAL_KA6337AA_AS	SAL_FA2214AA	3	2008	Avian	United States	North America	5	0	0	0	0	0	1	0	0	0	0	0	0	0	1	0	0	0	0	0	0	0	0	0	0	0	0	0	0	0	0	0	0	0	0	0	0	0	0	0	0	0	0
SAL_FA5704AA_AS	SAL_DA9711AA	3	2008	Food/Environment	United States	North America	4	0	0	0	0	0	1	0	0	0	0	0	0	0	1	0	0	0	0	0	0	0	0	0	0	0	0	0	0	0	0	0	0	0	0	0	0	0	0	0	0	0	0
SAL_IA1786AA_AS	SAL_EA3175AA	3	2008	Avian	United States	North America	4	0	0	0	0	0	1	0	0	0	0	0	0	0	1	0	0	0	0	0	0	0	0	0	0	0	0	0	0	0	0	0	0	0	0	0	0	0	0	0	0	0	0
SAL_IA3929AA_AS	SAL_EA3173AA	3	2008	Avian	United States	North America	4	0	0	0	0	0	1	0	0	0	0	0	0	0	1	0	0	0	0	0	0	0	0	0	0	0	0	0	0	0	0	0	0	0	0	0	0	0	0	0	0	0	0
SAL_MA1454AA_AS	SAL_GA5259AA	3	2008	Bovine	United States	North America	0	0	0	0	0	0	0	0	0	0	0	0	0	0	0	0	0	0	0	0	0	0	0	0	0	0	0	0	0	0	0	0	0	0	0	0	0	0	0	0	0	0	0
SAL_JA9485AA_AS	SAL_EA5973AA	3	2008	Avian	United States	North America	0	0	0	0	0	0	0	0	0	0	0	0	0	0	0	0	0	0	0	0	0	0	0	0	0	0	0	0	0	0	0	0	0	0	0	0	0	0	0	0	0	0	0
SAL_IA3277AA_AS	SAL_EA2344AA	3	2008	Avian	United States	North America	0	0	0	0	0	0	0	0	0	0	0	0	0	0	0	0	0	0	0	0	0	0	0	0	0	0	0	0	0	0	0	0	0	0	0	0	0	0	0	0	0	0	0
SAL_KA9372AA_AS	SAL_FA5075AA	3	2008	Food/Environment	United States	North America	4	0	0	0	0	0	0	0	0	0	0	0	0	0	0	0	0	0	0	0	0	0	0	0	0	0	0	0	0	0	0	0	1	0	0	0	0	0	1	0	0	0	0
SAL_KA9298AA_AS	SAL_FA5145AA	3	2008	Food/Environment	United States	North America	4	0	0	0	0	0	0	0	0	0	0	0	0	0	0	0	0	0	0	0	0	0	0	0	0	0	0	0	0	0	0	0	1	0	0	0	0	0	1	0	0	0	0
SAL_KA8867AA_AS	SAL_FA4779AA	3	2008	Food/Environment	United States	North America	1	0	0	0	0	0	0	0	0	0	0	0	0	0	0	0	0	0	0	0	0	0	0	0	0	0	0	0	0	0	0	0	0	0	0	0	0	0	0	0	0	0	0
SAL_KA8857AA_AS	SAL_FA4789AA	3	2008	Food/Environment	United States	North America	1	0	0	0	0	0	0	0	0	0	0	0	0	0	0	0	0	0	0	0	0	0	0	0	0	0	0	0	0	0	0	0	0	0	0	0	0	0	0	0	0	0	0
SAL_KA9752AA_AS	SAL_FA5598AA	3	2008	Food/Environment	United States	North America	3	0	0	0	0	0	0	0	0	0	0	0	0	0	0	0	0	0	0	0	1	0	0	0	0	0	0	0	0	0	0	0	0	0	0	0	0	0	0	0	0	0	0
SAL_XA9752AA_AS	SAL_NA2818AA	3	2008	Food/Environment	United States	North America	3	0	0	0	0	0	0	0	0	0	0	0	0	0	0	0	0	0	0	0	1	0	0	0	0	0	0	0	0	0	0	0	0	0	0	0	0	0	0	0	0	0	0
SAL_KA9749AA_AS	SAL_FA5601AA	3	2008	Food/Environment	United States	North America	3	0	0	0	0	0	0	0	0	0	0	0	0	0	0	0	0	0	0	0	1	0	0	0	0	0	0	0	0	0	0	0	0	0	0	0	0	0	0	0	0	0	0
SAL_MB2183AA_AS	SAL_XA0515AA	3	2008	Swine	United States	North America	4	0	0	0	0	0	0	0	0	0	0	0	0	0	0	0	0	0	0	0	1	0	0	0	0	0	0	0	0	0	0	0	0	0	0	0	0	0	0	0	0	0	0
SAL_MB2185AA_AS	SAL_XA0513AA	3	2008	Swine	United States	North America	3	0	0	0	0	0	0	0	0	0	0	0	0	0	0	0	0	0	0	0	1	0	0	0	0	0	0	0	0	0	0	0	0	0	0	0	0	0	0	0	0	0	0
SAL_MB2182AA_AS	SAL_XA0516AA	3	2008	Swine	United States	North America	3	0	0	0	0	0	0	0	0	0	0	0	0	0	0	0	0	0	0	0	1	0	0	0	0	0	0	0	0	0	0	0	0	0	0	0	0	0	0	0	0	0	0
SAL_MB2191AA_AS	SAL_XA0507AA	3	2008	Swine	United States	North America	3	0	0	0	0	0	0	0	0	0	0	0	0	0	0	0	0	0	0	0	1	0	0	0	0	0	0	0	0	0	0	0	0	0	0	0	0	0	0	0	0	0	0
SAL_MB2190AA_AS	SAL_XA0508AA	3	2008	Swine	United States	North America	3	0	0	0	0	0	0	0	0	0	0	0	0	0	0	0	0	0	0	0	1	0	0	0	0	0	0	0	0	0	0	0	0	0	0	0	0	0	0	0	0	0	0
SAL_KA9336AA_AS	SAL_FA5107AA	3	2008	Swine	United States	North America	1	0	0	0	0	0	0	0	0	0	0	0	0	0	0	0	0	0	0	0	0	0	0	0	0	0	0	0	0	0	0	0	0	0	0	0	0	0	0	0	0	0	0
SAL_KA9345AA_AS	SAL_FA5100AA	3	2008	Swine	United States	North America	4	0	0	0	0	0	0	0	0	0	0	0	0	0	0	0	0	0	0	0	0	0	0	0	0	0	0	0	0	0	0	0	1	0	0	0	0	0	1	0	0	0	0
SAL_KA9343AA_AS	SAL_FA5102AA	3	2008	Swine	United States	North America	4	0	0	0	0	0	0	0	0	0	0	0	0	0	0	0	0	0	0	0	0	0	0	0	0	0	0	0	0	0	0	0	1	0	0	0	0	0	1	0	0	0	0
SAL_KA9365AA_AS	SAL_FA5082AA	3	2008	Swine	United States	North America	4	0	0	0	0	0	0	0	0	0	0	0	0	0	0	0	0	0	0	0	0	0	0	0	0	0	0	0	0	0	0	0	1	0	0	0	0	0	1	0	0	0	0
SAL_KA9742AA_AS	SAL_FA5608AA	3	2008	Swine	United States	North America	1	0	0	0	0	0	0	0	0	0	0	0	0	0	0	0	0	0	0	0	0	0	0	0	0	0	0	0	0	0	0	0	0	0	0	0	0	0	0	0	0	0	0
SAL_XA9797AA_AS	SAL_NA2773AA	3	2008	Swine	United States	North America	1	0	0	0	0	0	0	0	0	0	0	0	0	0	0	0	0	0	0	0	0	0	0	0	0	0	0	0	0	0	0	0	0	0	0	0	0	0	0	0	0	0	0
SAL_KA5184AA_AS	SAL_FA1276AA	3	2008	Avian	United States	North America	4	0	0	0	0	0	1	0	0	0	0	0	0	0	1	0	0	0	0	0	0	0	0	0	0	0	0	0	0	0	0	0	0	0	0	0	0	0	0	0	0	0	0
SAL_IA3102AA_AS	SAL_EA2984AA	3	2008	Avian	United States	North America	4	0	0	0	0	0	1	0	0	0	0	0	0	0	1	0	0	0	0	0	0	0	0	0	0	0	0	0	0	0	0	0	0	0	0	0	0	0	0	0	0	0	0
SAL_BB6052AA_AS	SAL_QA4582AA	3	2008	Other Animals	Vietnam	South East Asia	0	0	0	0	0	0	0	0	0	0	0	0	0	0	0	0	0	0	0	0	0	0	0	0	0	0	0	0	0	0	0	0	0	0	0	0	0	0	0	0	0	0	0
SAL_KB8763AA_AS	SAL_WA2451AA	3	2008	Swine	Northern Ireland	West Europe	11	0	0	0	0	0	0	0	0	0	0	0	0	0	1	0	0	0	0	0	1	0	0	0	0	0	0	0	0	0	0	0	1	0	0	0	0	0	1	0	0	0	0
SAL_KB8031AA_AS	SAL_WA3237AA	3	2008	Food/Environment	Northern Ireland	West Europe	0	0	0	0	0	0	0	0	0	0	0	0	0	0	0	0	0	0	0	0	0	0	0	0	0	0	0	0	0	0	0	0	0	0	0	0	0	0	0	0	0	0	0
SAL_KB8258AA_AS	SAL_WA3008AA	3	2008	Other Animals	Northern Ireland	West Europe	0	0	0	0	0	0	0	0	0	0	0	0	0	0	0	0	0	0	0	0	0	0	0	0	0	0	0	0	0	0	0	0	0	0	0	0	0	0	0	0	0	0	0
SAL_LA6076AA_AS	SAL_GA3392AA	3	2008	Swine			3	0	0	0	0	0	0	0	0	0	0	0	0	0	0	0	0	0	0	0	1	0	0	0	0	0	0	0	0	0	0	0	0	0	0	0	0	0	0	0	0	0	0
SAL_XA8326AA_AS	SAL_NA1582AA	3	2009	Food/Environment	Denmark	North Europe	1	0	0	0	0	0	0	0	0	0	0	0	0	0	0	0	0	0	0	0	0	0	0	0	0	0	0	0	0	0	0	0	0	0	0	0	0	0	0	0	0	0	0
SAL_XA8342AA_AS	SAL_NA1566AA	3	2009	Food/Environment	Denmark	North Europe	0	0	0	0	0	0	0	0	0	0	0	0	0	0	0	0	0	0	0	0	0	0	0	0	0	0	0	0	0	0	0	0	0	0	0	0	0	0	0	0	0	0	0
SAL_XA8336AA_AS	SAL_NA1572AA	3	2009	Food/Environment	Denmark	North Europe	0	0	0	0	0	0	0	0	0	0	0	0	0	0	0	0	0	0	0	0	0	0	0	0	0	0	0	0	0	0	0	0	0	0	0	0	0	0	0	0	0	0	0
SAL_KA5100AA_AS	SAL_FA1247AA	3	2009	Food/Environment	Albania	East Europe	0	0	0	0	0	0	0	0	0	0	0	0	0	0	0	0	0	0	0	0	0	0	0	0	0	0	0	0	0	0	0	0	0	0	0	0	0	0	0	0	0	0	0
SAL_YA6082AA_AS	SAL_NA7773AA	3	2009	Bovine	Germany	West Europe	0	0	0	0	0	0	0	0	0	0	0	0	0	0	0	0	0	0	0	0	0	0	0	0	0	0	0	0	0	0	0	0	0	0	0	0	0	0	0	0	0	0	0
SAL_YA6098AA_AS	SAL_NA7757AA	3	2009	Bovine	Germany	West Europe	0	0	0	0	0	0	0	0	0	0	0	0	0	0	0	0	0	0	0	0	0	0	0	0	0	0	0	0	0	0	0	0	0	0	0	0	0	0	0	0	0	0	0
SAL_YA6083AA_AS	SAL_NA7772AA	3	2009	Bovine	Germany	West Europe	0	0	0	0	0	0	0	0	0	0	0	0	0	0	0	0	0	0	0	0	0	0	0	0	0	0	0	0	0	0	0	0	0	0	0	0	0	0	0	0	0	0	0
SAL_YA6084AA_AS	SAL_NA7771AA	3	2009	Bovine	Germany	West Europe	0	0	0	0	0	0	0	0	0	0	0	0	0	0	0	0	0	0	0	0	0	0	0	0	0	0	0	0	0	0	0	0	0	0	0	0	0	0	0	0	0	0	0
SAL_YA6056AA_AS	SAL_NA7799AA	3	2009	Swine	Germany	West Europe	0	0	0	0	0	0	0	0	0	0	0	0	0	0	0	0	0	0	0	0	0	0	0	0	0	0	0	0	0	0	0	0	0	0	0	0	0	0	0	0	0	0	0
SAL_YA6055AA_AS	SAL_NA7800AA	3	2009	Swine	Germany	West Europe	0	0	0	0	0	0	0	0	0	0	0	0	0	0	0	0	0	0	0	0	0	0	0	0	0	0	0	0	0	0	0	0	0	0	0	0	0	0	0	0	0	0	0
SAL_YA6057AA_AS	SAL_NA7798AA	3	2009	Swine	Germany	West Europe	0	0	0	0	0	0	0	0	0	0	0	0	0	0	0	0	0	0	0	0	0	0	0	0	0	0	0	0	0	0	0	0	0	0	0	0	0	0	0	0	0	0	0
SAL_YA6081AA_AS	SAL_NA7774AA	3	2009	Avian	Germany	West Europe	7	0	0	0	0	0	0	0	0	0	0	0	0	0	1	0	0	0	0	0	0	0	0	0	0	0	0	0	0	0	0	0	1	0	0	0	0	0	1	0	0	0	0
SAL_KB8188AA_AS	SAL_WA3079AA	3	2009	Swine	Ireland	West Europe	3	0	0	0	0	0	0	0	0	0	0	0	0	0	0	0	0	0	0	0	1	0	0	0	0	0	0	0	0	0	0	0	0	0	0	0	0	0	0	0	0	0	0
SAL_KB8323AA_AS	SAL_WA2940AA	3	2009	Bovine	Ireland	West Europe	3	0	0	0	0	0	0	0	0	0	0	0	0	0	0	0	0	0	0	0	1	0	0	0	0	0	0	0	0	0	0	0	0	0	0	0	0	0	0	0	0	0	0
SAL_KB9310AA_AS	SAL_WA2766AA	3	2009	Bovine	Ireland	West Europe	1	0	0	0	0	0	0	0	0	0	0	0	0	0	0	0	0	0	0	0	0	0	0	0	0	0	0	0	0	0	0	0	0	0	0	0	0	0	0	0	0	0	0
SAL_WB7862AA_AS	SAL_BB5705AA	3	2009	Swine	Ireland	West Europe	0	0	0	0	0	0	0	0	0	0	0	0	0	0	0	0	0	0	0	0	0	0	0	0	0	0	0	0	0	0	0	0	0	0	0	0	0	0	0	0	0	0	0
SAL_KB8034AA_AS	SAL_WA3234AA	3	2009	Swine	Ireland	West Europe	3	0	0	0	0	0	0	0	0	0	0	0	0	0	0	0	0	0	0	0	1	0	0	0	0	0	0	0	0	0	0	0	0	0	0	0	0	0	0	0	0	0	0
SAL_KB8311AA_AS	SAL_WA2952AA	3	2009	Swine	Ireland	West Europe	0	0	0	0	0	0	0	0	0	0	0	0	0	0	0	0	0	0	0	0	0	0	0	0	0	0	0	0	0	0	0	0	0	0	0	0	0	0	0	0	0	0	0
SAL_KB8224AA_AS	SAL_WA3042AA	3	2009	Swine	Ireland	West Europe	0	0	0	0	0	0	0	0	0	0	0	0	0	0	0	0	0	0	0	0	0	0	0	0	0	0	0	0	0	0	0	0	0	0	0	0	0	0	0	0	0	0	0
SAL_KB8733AA_AS	SAL_WA2492AA	3	2009	Swine	Ireland	West Europe	0	0	0	0	0	0	0	0	0	0	0	0	0	0	0	0	0	0	0	0	0	0	0	0	0	0	0	0	0	0	0	0	0	0	0	0	0	0	0	0	0	0	0
SAL_KB9328AA_AS	SAL_WA3099AA	3	2009	Swine	Ireland	West Europe	1	0	0	0	0	0	0	0	0	0	0	0	0	0	0	0	0	0	0	0	0	0	0	0	0	0	0	0	0	0	0	0	0	0	0	0	0	0	0	0	0	0	0
SAL_KB8156AA_AS	SAL_WA3112AA	3	2009	Swine	Ireland	West Europe	1	0	0	0	0	0	0	0	0	0	0	0	0	0	0	0	0	0	0	0	0	0	0	0	0	0	0	0	0	0	0	0	0	0	0	0	0	0	0	0	0	0	0
SAL_KB8439AA_AS	SAL_WA2813AA	3	2009	Swine	Ireland	West Europe	1	0	0	0	0	0	0	0	0	0	0	0	0	0	0	0	0	0	0	0	0	0	0	0	0	0	0	0	0	0	0	0	0	0	0	0	0	0	0	0	0	0	0
SAL_KB9324AA_AS	SAL_WA2953AA	3	2009	Swine	Ireland	West Europe	0	0	0	0	0	0	0	0	0	0	0	0	0	0	0	0	0	0	0	0	0	0	0	0	0	0	0	0	0	0	0	0	0	0	0	0	0	0	0	0	0	0	0
SAL_KB8752AA_AS	SAL_WA2464AA	3	2009	Swine	Ireland	West Europe	5	0	0	0	0	0	0	0	0	0	0	0	0	0	0	0	0	0	0	0	0	0	0	0	0	0	0	0	0	0	0	0	1	0	0	0	0	0	1	0	0	0	0
SAL_KB8174AA_AS	SAL_WA3093AA	3	2009	Swine	Ireland	West Europe	5	0	0	0	0	0	0	0	0	0	0	0	0	0	0	0	0	0	0	0	0	0	0	0	0	0	0	0	0	0	0	0	1	0	0	0	0	0	1	0	0	0	0
SAL_KB8466AA_AS	SAL_WA2784AA	3	2009	Swine	Ireland	West Europe	3	0	0	0	0	0	0	0	0	0	0	0	0	0	0	0	0	0	0	0	1	0	0	0	0	0	0	0	0	0	0	0	0	0	0	0	0	0	0	0	0	0	0
SAL_OB4533AA_AS	SAL_YA4677AA	3	2009	Swine	Ireland	West Europe	3	0	0	0	0	0	0	0	0	0	0	0	0	0	0	0	0	0	0	0	1	0	0	0	0	0	0	0	0	0	0	0	0	0	0	0	0	0	0	0	0	0	0
SAL_KB8441AA_AS	SAL_WA2811AA	3	2009	Swine	Ireland	West Europe	3	0	0	0	0	0	0	0	0	0	0	0	0	0	0	0	0	0	0	0	1	0	0	0	0	0	0	0	0	0	0	0	0	0	0	0	0	0	0	0	0	0	0
SAL_KB8480AA_AS	SAL_WA2770AA	3	2009	Swine	Ireland	West Europe	3	0	0	0	0	0	0	0	0	0	0	0	0	0	0	0	0	0	0	0	1	0	0	0	0	0	0	0	0	0	0	0	0	0	0	0	0	0	0	0	0	0	0
SAL_KB9237AA_AS	SAL_WA2202AA	3	2009	Swine	Ireland	West Europe	3	0	0	0	0	0	0	0	0	0	0	0	0	0	0	0	0	0	0	0	1	0	0	0	0	0	0	0	0	0	0	0	0	0	0	0	0	0	0	0	0	0	0
SAL_KB9301AA_AS	SAL_WA2649AA	3	2009	Swine	Ireland	West Europe	0	0	0	0	0	0	0	0	0	0	0	0	0	0	0	0	0	0	0	0	0	0	0	0	0	0	0	0	0	0	0	0	0	0	0	0	0	0	0	0	0	0	0
SAL_KB9268AA_AS	SAL_WA2418AA	3	2009	Swine	Ireland	West Europe	0	0	0	0	0	0	0	0	0	0	0	0	0	0	0	0	0	0	0	0	0	0	0	0	0	0	0	0	0	0	0	0	0	0	0	0	0	0	0	0	0	0	0
SAL_KB8105AA_AS	SAL_WA3163AA	3	2009	Swine	Ireland	West Europe	0	0	0	0	0	0	0	0	0	0	0	0	0	0	0	0	0	0	0	0	0	0	0	0	0	0	0	0	0	0	0	0	0	0	0	0	0	0	0	0	0	0	0
SAL_UA1266AA_AS	SAL_KA4296AA	3	2009	Swine	Ireland	West Europe	1	0	0	0	0	0	0	0	0	0	0	0	0	0	0	0	0	0	0	0	0	0	0	0	0	0	0	0	0	0	0	0	0	0	0	0	0	0	0	0	0	0	0
SAL_DB4403AA_AS	SAL_SA1863AA	3	2009	Swine	Ireland	West Europe	1	0	0	0	0	0	0	0	0	0	0	0	0	0	0	0	0	0	0	0	0	0	0	0	0	0	0	0	0	0	0	0	0	0	0	0	0	0	0	0	0	0	0
SAL_DB4402AA_AS	SAL_SA1864AA	3	2009	Swine	Ireland	West Europe	1	0	0	0	0	0	0	0	0	0	0	0	0	0	0	0	0	0	0	0	0	0	0	0	0	0	0	0	0	0	0	0	0	0	0	0	0	0	0	0	0	0	0
SAL_DB4401AA_AS	SAL_SA1865AA	3	2009	Swine	Ireland	West Europe	1	0	0	0	0	0	0	0	0	0	0	0	0	0	0	0	0	0	0	0	0	0	0	0	0	0	0	0	0	0	0	0	0	0	0	0	0	0	0	0	0	0	0
SAL_AB1650AA_AS	SAL_PA0523AA	3	2009	Swine	Nigeria	Africa	4	0	0	0	0	0	0	0	0	0	0	0	0	0	0	0	0	0	0	0	0	0	0	0	0	0	0	0	0	0	0	0	1	0	0	0	0	0	1	0	0	0	0
SAL_AB1675AA_AS	SAL_PA0498AA	3	2009	Swine	Nigeria	Africa	4	0	0	0	0	0	0	0	0	0	0	0	0	0	0	0	0	0	0	0	0	0	0	0	0	0	0	0	0	0	0	0	0	0	0	0	0	0	0	0	0	0	0
SAL_AB1662AA_AS	SAL_PA0511AA	3	2009	Swine	Nigeria	Africa	4	0	0	0	0	0	0	0	0	0	0	0	0	0	0	0	0	0	0	0	0	0	0	0	0	0	0	0	0	0	0	0	1	0	0	0	0	0	1	0	0	0	0
SAL_LA5831AA_AS	SAL_GA3637AA	3	2009	Avian	Nigeria	Africa	3	0	0	0	0	0	0	0	0	0	0	0	0	0	0	0	0	0	0	0	0	0	0	0	0	0	0	0	0	0	0	0	0	0	0	0	0	0	0	0	0	0	0
SAL_NC6351AA_AS	SAL_GB4517AA	3	2009	Human	United Kingdom	West Europe	0	0	0	0	0	0	0	0	0	0	0	0	0	0	0	0	0	0	0	0	0	0	0	0	0	0	0	0	0	0	0	0	0	0	0	0	0	0	0	0	0	0	0
SAL_FB0245AA_AS	SAL_TA1802AA	3	2009	Food/Environment	United States	North America	0	0	0	0	0	0	0	0	0	0	0	0	0	0	0	0	0	0	0	0	0	0	0	0	0	0	0	0	0	0	0	0	0	0	0	0	0	0	0	0	0	0	0
SAL_KA4393AA_AS	SAL_FA0646AA	3	2009	Swine	United States	North America	0	0	0	0	0	0	0	0	0	0	0	0	0	0	0	0	0	0	0	0	0	0	0	0	0	0	0	0	0	0	0	0	0	0	0	0	0	0	0	0	0	0	0
SAL_KA4284AA_AS	SAL_FA0537AA	3	2009	Swine	United States	North America	0	0	0	0	0	0	0	0	0	0	0	0	0	0	0	0	0	0	0	0	0	0	0	0	0	0	0	0	0	0	0	0	0	0	0	0	0	0	0	0	0	0	0
SAL_KA3173AA_AS	SAL_EA9577AA	3	2009	Avian	United States	North America	4	0	0	0	0	0	1	0	0	0	0	0	0	0	1	0	0	0	0	0	0	0	0	0	0	0	0	0	0	0	0	0	0	0	0	0	0	0	0	0	0	0	0
SAL_KA3172AA_AS	SAL_EA9576AA	3	2009	Avian	United States	North America	4	0	0	0	0	0	1	0	0	0	0	0	0	0	1	0	0	0	0	0	0	0	0	0	0	0	0	0	0	0	0	0	0	0	0	0	0	0	0	0	0	0	0
SAL_KA4990AA_AS	SAL_FA1156AA	3	2009	Avian	United States	North America	4	0	0	0	0	0	1	0	0	0	0	0	0	0	1	0	0	0	0	0	0	0	0	0	0	0	0	0	0	0	0	0	0	0	0	0	0	0	0	0	0	0	0
SAL_KA9342AA_AS	SAL_FA5103AA	3	2009	Food/Environment	United States	North America	1	0	0	0	0	0	0	0	0	0	0	0	0	0	0	0	0	0	0	0	0	0	0	0	0	0	0	0	0	0	0	0	0	0	0	0	0	0	0	0	0	0	0
SAL_KA9736AA_AS	SAL_FA5614AA	3	2009	Food/Environment	United States	North America	5	0	0	0	0	0	0	0	0	0	0	0	0	0	0	0	0	0	0	0	1	0	0	0	0	0	0	0	0	0	0	0	1	0	0	0	0	0	0	0	0	0	0
SAL_KA9743AA_AS	SAL_FA5607AA	3	2009	Food/Environment	United States	North America	3	0	0	0	0	0	0	0	0	0	0	0	0	0	0	0	0	0	0	0	1	0	0	0	0	0	0	0	0	0	0	0	0	0	0	0	0	0	0	0	0	0	0
SAL_KA9333AA_AS	SAL_FA5110AA	3	2009	Swine	United States	North America	1	0	0	0	0	0	0	0	0	0	0	0	0	0	0	0	0	0	0	0	0	0	0	0	0	0	0	0	0	0	0	0	0	0	0	0	0	0	0	0	0	0	0
SAL_KA9739AA_AS	SAL_FA5611AA	3	2009	Swine	United States	North America	3	0	0	0	0	0	0	0	0	0	0	0	0	0	0	0	0	0	0	0	1	0	0	0	0	0	0	0	0	0	0	0	0	0	0	0	0	0	0	0	0	0	0
SAL_KA9732AA_AS	SAL_FA5618AA	3	2009	Swine	United States	North America	1	0	0	0	0	0	0	0	0	0	0	0	0	0	0	0	0	0	0	0	0	0	0	0	0	0	0	0	0	0	0	0	0	0	0	0	0	0	0	0	0	0	0
SAL_KA9738AA_AS	SAL_FA5612AA	3	2009	Swine	United States	North America	3	0	0	0	0	0	0	0	0	0	0	0	0	0	0	0	0	0	0	0	1	0	0	0	0	0	0	0	0	0	0	0	0	0	0	0	0	0	0	0	0	0	0
SAL_LA5515AA_AS	SAL_GA4378AA	3	2009	Avian	United States	North America	2	0	0	0	0	0	0	0	0	0	0	0	0	0	0	0	0	0	0	0	0	0	0	0	0	0	0	0	0	0	0	0	0	0	0	0	0	0	0	0	0	0	0
SAL_KA7353AA_AS	SAL_FA3298AA	3	2009	Avian	United States	North America	2	0	0	0	0	0	0	0	0	0	0	0	0	0	0	0	0	0	0	0	0	0	0	0	0	0	0	0	0	0	0	0	0	0	0	0	0	0	0	0	0	0	0
SAL_KB8747AA_AS	SAL_WA2471AA	3	2009	Swine	Northern Ireland	West Europe	1	0	0	0	0	0	0	0	0	0	0	0	0	0	0	0	0	0	0	0	0	0	0	0	0	0	0	0	0	0	0	0	0	0	0	0	0	0	0	0	0	0	0
SAL_KB8791AA_AS	SAL_WA2413AA	3	2009	Swine	Northern Ireland	West Europe	1	0	0	0	0	0	0	0	0	0	0	0	0	0	0	0	0	0	0	0	0	0	0	0	0	0	0	0	0	0	0	0	0	0	0	0	0	0	0	0	0	0	0
SAL_NB7973AA_AS	SAL_XA8779AA	3	2009	Food/Environment	Northern Ireland	West Europe	4	0	0	0	0	0	0	0	0	0	0	0	0	0	0	0	0	0	0	0	0	0	0	0	0	0	0	0	0	0	0	0	1	0	0	0	0	0	1	0	0	0	0
SAL_KB8361AA_AS	SAL_WA2900AA	3	2009	Food/Environment	Northern Ireland	West Europe	1	0	0	0	0	0	0	0	0	0	0	0	0	0	0	0	0	0	0	0	0	0	0	0	0	0	0	0	0	0	0	0	0	0	0	0	0	0	0	0	0	0	0
SAL_IC2614AA_AS	SAL_DB6016AA	3	2010	Avian	Chinese_mainland	East Asia	4	0	0	0	0	0	0	0	0	0	0	0	0	0	1	0	0	0	0	0	0	0	0	0	0	0	0	0	0	0	0	0	0	0	0	0	0	0	0	0	0	0	0
SAL_IC2709AA_AS	SAL_DB6046AA	3	2010	Avian	Chinese_mainland	East Asia	8	0	0	0	0	0	0	0	0	0	0	0	0	0	1	0	0	0	0	0	0	0	0	0	0	0	0	0	0	0	0	0	0	0	0	0	0	0	0	0	0	0	0
SAL_IC2725AA_AS	SAL_DB6055AA	3	2010	Avian	Chinese_mainland	East Asia	8	0	0	0	0	0	0	0	0	0	0	0	0	0	1	0	0	0	0	0	0	0	0	0	0	0	0	0	0	0	0	0	0	0	0	0	0	0	0	0	0	0	0
SAL_IC2726AA_AS	SAL_DB6056AA	3	2010	Avian	Chinese_mainland	East Asia	4	0	0	0	0	0	0	0	0	0	0	0	0	0	0	0	0	0	0	0	0	0	0	0	0	0	0	0	0	0	0	0	0	0	0	0	0	0	0	0	0	0	0
SAL_IC4040AA_AS	SAL_DB6707AA	3	2010	Avian	Chinese_mainland	East Asia	8	0	0	0	0	0	0	0	0	0	0	0	0	0	1	0	0	0	0	0	0	0	0	0	0	0	0	0	0	0	0	0	0	0	0	0	0	0	0	0	0	0	0
SAL_IC4034AA_AS	SAL_DB6701AA	3	2010	Avian	Chinese_mainland	East Asia	0	0	0	0	0	0	0	0	0	0	0	0	0	0	0	0	0	0	0	0	0	0	0	0	0	0	0	0	0	0	0	0	0	0	0	0	0	0	0	0	0	0	0
SAL_IC4041AA_AS	SAL_DB6708AA	3	2010	Avian	Chinese_mainland	East Asia	3	0	0	0	0	0	0	0	0	0	0	0	0	0	0	0	0	0	0	0	1	0	0	0	0	0	0	0	0	0	0	0	0	0	0	0	0	0	0	0	0	0	0
SAL_IC4072AA_AS	SAL_DB6720AA	3	2010	Avian	Chinese_mainland	East Asia	4	0	0	0	0	0	0	0	0	0	0	0	0	0	0	0	0	0	0	0	0	0	0	0	0	0	0	0	0	0	0	0	0	0	0	0	0	0	0	0	0	0	0
SAL_IC0709AA_AS	SAL_DB4930AA	3	2010	Avian	Chinese_mainland	East Asia	4	0	0	0	0	0	0	0	0	0	0	0	0	0	0	0	0	0	0	0	0	0	0	0	0	0	0	0	0	0	0	0	0	0	0	0	0	0	0	0	0	0	0
SAL_IC0721AA_AS	SAL_DB4942AA	3	2010	Avian	Chinese_mainland	East Asia	3	0	0	0	0	0	0	0	0	0	0	0	0	0	0	0	0	0	0	0	1	0	0	0	0	0	0	0	0	0	0	0	0	0	0	0	0	0	0	0	0	0	0
SAL_IC3733AA_AS	SAL_DB6600AA	3	2010	Avian	Chinese_mainland	East Asia	3	0	0	0	0	0	0	0	0	0	0	0	0	0	0	0	0	0	0	0	1	0	0	0	0	0	0	0	0	0	0	0	0	0	0	0	0	0	0	0	0	0	0
SAL_XA8329AA_AS	SAL_NA1579AA	3	2010	Food/Environment	Denmark	North Europe	3	0	0	0	0	0	0	0	0	0	0	0	0	0	0	0	0	0	0	0	1	0	0	0	0	0	0	0	0	0	0	0	0	0	0	0	0	0	0	0	0	0	0
SAL_XA8361AA_AS	SAL_NA1549AA	3	2010	Other Animals	Denmark	North Europe	5	0	0	0	0	0	0	0	0	0	0	0	0	0	1	0	0	0	0	0	0	0	0	0	0	0	0	0	0	0	0	0	1	0	0	0	0	0	1	0	0	0	0
SAL_XA8363AA_AS	SAL_NA1547AA	3	2010	Other Animals	Denmark	North Europe	3	0	0	0	0	0	0	0	0	0	0	0	0	0	0	0	0	0	0	0	1	0	0	0	0	0	0	0	0	0	0	0	0	0	0	0	0	0	0	0	0	0	0
SAL_XA8318AA_AS	SAL_NA1590AA	3	2010		Denmark	North Europe	1	0	0	0	0	0	0	0	0	0	0	0	0	0	0	0	0	0	0	0	0	0	0	0	0	0	0	0	0	0	0	0	0	0	0	0	0	0	0	0	0	0	0
SAL_XA2644AA_AS	SAL_MA8764AA	3	2010	Food/Environment	Germany	West Europe	5	0	0	0	0	0	0	0	0	0	0	0	0	0	1	0	0	0	0	0	0	0	0	0	0	0	0	0	0	0	0	0	0	0	0	0	0	0	0	0	0	0	0
SAL_XA2645AA_AS	SAL_MA8763AA	3	2010	Food/Environment	Germany	West Europe	1	0	0	0	0	0	0	0	0	0	0	0	0	0	0	0	0	0	0	0	0	0	0	0	0	0	0	0	0	0	0	0	0	0	0	0	0	0	0	0	0	0	0
SAL_XA2646AA_AS	SAL_MA8762AA	3	2010	Food/Environment	Germany	West Europe	7	0	0	0	0	0	0	0	0	0	0	0	0	0	0	0	0	0	0	0	1	0	0	0	0	1	0	0	0	0	0	0	0	0	0	0	0	0	0	0	0	0	0
SAL_XA2648AA_AS	SAL_MA8760AA	3	2010	Food/Environment	Germany	West Europe	7	0	0	0	0	0	0	0	0	0	0	0	0	0	0	0	0	0	0	0	1	0	0	0	0	1	0	0	0	0	0	0	0	0	0	0	0	0	0	0	0	0	0
SAL_YA6086AA_AS	SAL_NA7769AA	3	2010	Bovine	Germany	West Europe	0	0	0	0	0	0	0	0	0	0	0	0	0	0	0	0	0	0	0	0	0	0	0	0	0	0	0	0	0	0	0	0	0	0	0	0	0	0	0	0	0	0	0
SAL_YA6085AA_AS	SAL_NA7770AA	3	2010	Bovine	Germany	West Europe	0	0	0	0	0	0	0	0	0	0	0	0	0	0	0	0	0	0	0	0	0	0	0	0	0	0	0	0	0	0	0	0	0	0	0	0	0	0	0	0	0	0	0
SAL_IC8581AA_AS	SAL_DB8141AA	3	2010	Swine	Germany	West Europe	0	0	0	0	0	0	0	0	0	0	0	0	0	0	0	0	0	0	0	0	0	0	0	0	0	0	0	0	0	0	0	0	0	0	0	0	0	0	0	0	0	0	0
SAL_IC8572AA_AS	SAL_DB8150AA	3	2010	Swine	Germany	West Europe	1	0	0	0	0	0	0	0	0	0	0	0	0	0	0	0	0	0	0	0	0	0	0	0	0	0	0	0	0	0	0	0	0	0	0	0	0	0	0	0	0	0	0
SAL_YA6061AA_AS	SAL_NA7794AA	3	2010	Swine	Germany	West Europe	1	0	0	0	0	0	0	0	0	0	0	0	0	0	0	0	0	0	0	0	0	0	0	0	0	0	0	0	0	0	0	0	0	0	0	0	0	0	0	0	0	0	0
SAL_YA6060AA_AS	SAL_NA7795AA	3	2010	Swine	Germany	West Europe	0	0	0	0	0	0	0	0	0	0	0	0	0	0	0	0	0	0	0	0	0	0	0	0	0	0	0	0	0	0	0	0	0	0	0	0	0	0	0	0	0	0	0
SAL_YA6059AA_AS	SAL_NA7796AA	3	2010	Swine	Germany	West Europe	0	0	0	0	0	0	0	0	0	0	0	0	0	0	0	0	0	0	0	0	0	0	0	0	0	0	0	0	0	0	0	0	0	0	0	0	0	0	0	0	0	0	0
SAL_YA6058AA_AS	SAL_NA7797AA	3	2010	Swine	Germany	West Europe	0	0	0	0	0	0	0	0	0	0	0	0	0	0	0	0	0	0	0	0	0	0	0	0	0	0	0	0	0	0	0	0	0	0	0	0	0	0	0	0	0	0	0
SAL_XA2643AA_AS	SAL_MA8765AA	3	2010	Other Animals	Germany	West Europe	0	0	0	0	0	0	0	0	0	0	0	0	0	0	0	0	0	0	0	0	0	0	0	0	0	0	0	0	0	0	0	0	0	0	0	0	0	0	0	0	0	0	0
SAL_XA2647AA_AS	SAL_MA8761AA	3	2010	Other Animals	Germany	West Europe	4	0	0	0	0	0	0	0	0	0	0	0	0	0	0	0	0	0	0	0	0	0	0	0	0	1	0	0	0	0	0	0	0	0	0	0	0	0	0	0	0	0	0
SAL_YA6142AA_AS	SAL_NA7713AA	3	2010		Italy	South Europe	0	0	0	0	0	0	0	0	0	0	0	0	0	0	0	0	0	0	0	0	0	0	0	0	0	0	0	0	0	0	0	0	0	0	0	0	0	0	0	0	0	0	0
SAL_FA5958AA_AS	SAL_EA0258AA	3	2010	Food/Environment	Mexico	North America	0	0	0	0	0	0	0	0	0	0	0	0	0	0	0	0	0	0	0	0	0	0	0	0	0	0	0	0	0	0	0	0	0	0	0	0	0	0	0	0	0	0	0
SAL_XA9148AA_AS	SAL_NA2258AA	3	2010	Avian	Poland	East Europe	0	0	0	0	0	0	0	0	0	0	0	0	0	0	0	0	0	0	0	0	0	0	0	0	0	0	0	0	0	0	0	0	0	0	0	0	0	0	0	0	0	0	0
SAL_NC7906AA_AS	SAL_GB5929AA	3	2010	Human	United Kingdom	West Europe	3	0	0	0	0	0	0	0	0	0	0	0	0	0	0	0	0	0	0	0	1	0	0	0	0	0	0	0	0	0	0	0	0	0	0	0	0	0	0	0	0	0	0
SAL_NB4973AA_AS	SAL_XA7830AA	3	2010		United Kingdom	West Europe	5	0	0	0	0	0	0	0	0	0	0	0	0	0	0	0	0	0	0	0	0	0	0	0	0	0	0	0	0	0	0	0	1	0	0	0	0	0	1	0	0	0	0
SAL_NB4993AA_AS	SAL_XA7810AA	3	2010		United Kingdom	West Europe	0	0	0	0	0	0	0	0	0	0	0	0	0	0	0	0	0	0	0	0	0	0	0	0	0	0	0	0	0	0	0	0	0	0	0	0	0	0	0	0	0	0	0
SAL_KB9777AA_AS	SAL_WA3762AA	3	2010	Food/Environment	United States	North America	3	0	0	0	0	0	0	0	0	0	0	0	0	0	0	0	0	0	0	0	1	0	0	0	0	0	0	0	0	0	0	0	0	0	0	0	0	0	0	0	0	0	0
SAL_KB9698AA_AS	SAL_WA3752AA	3	2010	Swine	United States	North America	3	0	0	0	0	0	0	0	0	0	0	0	0	0	0	0	0	0	0	0	1	0	0	0	0	0	0	0	0	0	0	0	0	0	0	0	0	0	0	0	0	0	0
SAL_EA4894AA_AS	SAL_BA5092AA	3	2010	Food/Environment	United States	North America	0	0	0	0	0	0	0	0	0	0	0	0	0	0	0	0	0	0	0	0	0	0	0	0	0	0	0	0	0	0	0	0	0	0	0	0	0	0	0	0	0	0	0
SAL_KA8843AA_AS	SAL_FA4803AA	3	2010	Avian	United States	North America	1	0	0	0	0	0	0	0	0	0	0	0	0	0	0	0	0	0	0	0	0	0	0	0	0	0	0	0	0	0	0	0	0	0	0	0	0	0	0	0	0	0	0
SAL_QA8257AA_AS	SAL_IA7787AA	3	2010	Food/Environment	United States	North America	3	0	0	0	0	0	0	0	0	0	0	0	0	0	0	0	0	0	0	0	1	0	0	0	0	0	0	0	0	0	0	0	0	0	0	0	0	0	0	0	0	0	0
SAL_QA8256AA_AS	SAL_IA7788AA	3	2010	Food/Environment	United States	North America	3	0	0	0	0	0	0	0	0	0	0	0	0	0	0	0	0	0	0	0	1	0	0	0	0	0	0	0	0	0	0	0	0	0	0	0	0	0	0	0	0	0	0
SAL_SA1322AA_AS	SAL_JA2786AA	3	2010	Food/Environment	United States	North America	3	0	0	0	0	0	0	0	0	0	0	0	0	0	0	0	0	0	0	0	1	0	0	0	0	0	0	0	0	0	0	0	0	0	0	0	0	0	0	0	0	0	0
SAL_SA1321AA_AS	SAL_JA2788AA	3	2010	Food/Environment	United States	North America	3	0	0	0	0	0	0	0	0	0	0	0	0	0	0	0	0	0	0	0	1	0	0	0	0	0	0	0	0	0	0	0	0	0	0	0	0	0	0	0	0	0	0
SAL_NB9183AA_AS	SAL_YA1086AA	3	2010	Food/Environment	United States	North America	1	0	0	0	0	0	0	0	0	0	0	0	0	0	0	0	0	0	0	0	0	0	0	0	0	0	0	0	0	0	0	0	0	0	0	0	0	0	0	0	0	0	0
SAL_EA9044AA_AS	SAL_CA7226AA	3	2010	Food/Environment	United States	North America	3	0	0	0	0	0	0	0	0	0	0	0	0	0	0	0	0	0	0	0	1	0	0	0	0	0	0	0	0	0	0	0	0	0	0	0	0	0	0	0	0	0	0
SAL_EA9029AA_AS	SAL_CA7204AA	3	2010	Food/Environment	United States	North America	3	0	0	0	0	0	0	0	0	0	0	0	0	0	0	0	0	0	0	0	1	0	0	0	0	0	0	0	0	0	0	0	0	0	0	0	0	0	0	0	0	0	0
SAL_EA9036AA_AS	SAL_CA7216AA	3	2010	Food/Environment	United States	North America	3	0	0	0	0	0	0	0	0	0	0	0	0	0	0	0	0	0	0	0	1	0	0	0	0	0	0	0	0	0	0	0	0	0	0	0	0	0	0	0	0	0	0
SAL_EA9027AA_AS	SAL_CA7203AA	3	2010	Food/Environment	United States	North America	3	0	0	0	0	0	0	0	0	0	0	0	0	0	0	0	0	0	0	0	1	0	0	0	0	0	0	0	0	0	0	0	0	0	0	0	0	0	0	0	0	0	0
SAL_KA4479AA_AS	SAL_FA0725AA	3	2010	Food/Environment	United States	North America	5	0	0	0	0	0	0	0	0	0	0	0	0	0	0	0	0	0	0	0	1	0	0	0	0	0	0	0	0	0	0	0	0	0	0	0	0	0	0	0	0	0	0
SAL_LA0028AA_AS	SAL_FA5836AA	3	2010	Food/Environment	United States	North America	1	0	0	0	0	0	0	0	0	0	0	0	0	0	0	0	0	0	0	0	0	0	0	0	0	0	0	0	0	0	0	0	0	0	0	0	0	0	0	0	0	0	0
SAL_KA5733AA_AS	SAL_FA1749AA	3	2010	Food/Environment	United States	North America	1	0	0	0	0	0	0	0	0	0	0	0	0	0	0	0	0	0	0	0	0	0	0	0	0	0	0	0	0	0	0	0	0	0	0	0	0	0	0	0	0	0	0
SAL_KA5739AA_AS	SAL_FA1743AA	3	2010	Food/Environment	United States	North America	1	0	0	0	0	0	0	0	0	0	0	0	0	0	0	0	0	0	0	0	0	0	0	0	0	0	0	0	0	0	0	0	0	0	0	0	0	0	0	0	0	0	0
SAL_EA9045AA_AS	SAL_CA7228AA	3	2010	Food/Environment	United States	North America	3	0	0	0	0	0	0	0	0	0	0	0	0	0	0	0	0	0	0	0	1	0	0	0	0	0	0	0	0	0	0	0	0	0	0	0	0	0	0	0	0	0	0
SAL_EA4896AA_AS	SAL_BA5094AA	3	2010	Food/Environment	United States	North America	0	0	0	0	0	0	0	0	0	0	0	0	0	0	0	0	0	0	0	0	0	0	0	0	0	0	0	0	0	0	0	0	0	0	0	0	0	0	0	0	0	0	0
SAL_KA3548AA_AS	SAL_EA9806AA	3	2010	Swine	United States	North America	3	0	0	0	0	0	0	0	0	0	0	0	0	0	0	0	0	0	0	0	1	0	0	0	0	0	0	0	0	0	0	0	0	0	0	0	0	0	0	0	0	0	0
SAL_LA5749AA_AS	SAL_GA3719AA	3	2010	Swine	United States	North America	1	0	0	0	0	0	0	0	0	0	0	0	0	0	0	0	0	0	0	0	0	0	0	0	0	0	0	0	0	0	0	0	0	0	0	0	0	0	0	0	0	0	0
SAL_LA6051AA_AS	SAL_GA3417AA	3	2010	Swine	United States	North America	3	0	0	0	0	0	0	0	0	0	0	0	0	0	0	0	0	0	0	0	1	0	0	0	0	0	0	0	0	0	0	0	0	0	0	0	0	0	0	0	0	0	0
SAL_KA2404AA_AS	SAL_EA8839AA	3	2010	Swine	United States	North America	0	0	0	0	0	0	0	0	0	0	0	0	0	0	0	0	0	0	0	0	0	0	0	0	0	0	0	0	0	0	0	0	0	0	0	0	0	0	0	0	0	0	0
SAL_LA7612AA_AS	SAL_GA1779AA	3	2010	Swine	United States	North America	0	0	0	0	0	0	0	0	0	0	0	0	0	0	0	0	0	0	0	0	0	0	0	0	0	0	0	0	0	0	0	0	0	0	0	0	0	0	0	0	0	0	0
SAL_LB2036AA_AS	SAL_WA4872AA	3	2010	Food/Environment	United States	North America	3	0	0	0	0	0	0	0	0	0	0	0	0	0	0	0	0	0	0	0	1	0	0	0	0	0	0	0	0	0	0	0	0	0	0	0	0	0	0	0	0	0	0
SAL_LB0549AA_AS	SAL_WA4164AA	3	2010	Swine	United States	North America	3	0	0	0	0	0	0	0	0	0	0	0	0	0	0	0	0	0	0	0	1	0	0	0	0	0	0	0	0	0	0	0	0	0	0	0	0	0	0	0	0	0	0
SAL_FA3103AA_AS	SAL_DA4296AA	3	2010	Swine	United States	North America	4	0	0	0	0	0	0	0	0	0	0	0	0	0	0	0	0	0	0	0	0	0	0	0	0	0	0	0	0	0	0	0	1	0	0	0	0	0	1	0	0	0	0
SAL_BA2526AA_AS	SAL_DA4318AA	3	2010	Avian	United States	North America	4	0	0	0	0	0	1	0	0	0	0	0	0	0	1	0	0	0	0	0	0	0	0	0	0	0	0	0	0	0	0	0	0	0	0	0	0	0	0	0	0	0	0
SAL_LA6225AA_AS	SAL_GA3244AA	3	2010	Avian	United States	North America	4	0	0	0	0	0	1	0	0	0	0	0	0	0	1	0	0	0	0	0	0	0	0	0	0	0	0	0	0	0	0	0	0	0	0	0	0	0	0	0	0	0	0
SAL_KA3054AA_AS	SAL_EA9456AA	3	2010	Swine	United States	North America	0	0	0	0	0	0	0	0	0	0	0	0	0	0	0	0	0	0	0	0	0	0	0	0	0	0	0	0	0	0	0	0	0	0	0	0	0	0	0	0	0	0	0
SAL_KA5425AA_AS	SAL_FA1488AA	3	2010	Human	United States	North America	3	0	0	0	0	0	0	0	0	0	0	0	0	0	0	0	0	0	0	0	1	0	0	0	0	0	0	0	0	0	0	0	0	0	0	0	0	0	0	0	0	0	0
SAL_BA4093AA_AS	SAL_DA0020AA	3	2010	Other Animals	Vietnam	South East Asia	0	0	0	0	0	0	0	0	0	0	0	0	0	0	0	0	0	0	0	0	0	0	0	0	0	0	0	0	0	0	0	0	0	0	0	0	0	0	0	0	0	0	0
SAL_KB8581AA_AS	SAL_WA2659AA	3	2010	Food/Environment	Northern Ireland	West Europe	1	0	0	0	0	0	0	0	0	0	0	0	0	0	0	0	0	0	0	0	0	0	0	0	0	0	0	0	0	0	0	0	0	0	0	0	0	0	0	0	0	0	0
SAL_KB8516AA_AS	SAL_WA2729AA	3	2010	Food/Environment	Northern Ireland	West Europe	1	0	0	0	0	0	0	0	0	0	0	0	0	0	0	0	0	0	0	0	0	0	0	0	0	0	0	0	0	0	0	0	0	0	0	0	0	0	0	0	0	0	0
SAL_KB7994AA_AS	SAL_WA3274AA	3	2010	Swine	Northern Ireland	West Europe	1	0	0	0	0	0	0	0	0	0	0	0	0	0	0	0	0	0	0	0	0	0	0	0	0	0	0	0	0	0	0	0	0	0	0	0	0	0	0	0	0	0	0
SAL_KB8428AA_AS	SAL_WA2826AA	3	2010	Swine	Northern Ireland	West Europe	5	0	0	0	0	0	0	0	0	0	0	0	0	0	0	0	0	0	0	0	0	0	0	0	0	0	0	0	0	0	0	0	1	0	0	0	0	0	1	0	0	0	0
SAL_KB8533AA_AS	SAL_WA2712AA	3	2010	Swine	Northern Ireland	West Europe	0	0	0	0	0	0	0	0	0	0	0	0	0	0	0	0	0	0	0	0	0	0	0	0	0	0	0	0	0	0	0	0	0	0	0	0	0	0	0	0	0	0	0
SAL_XA9094AA_AS	SAL_NA2312AA	3	2011	Other Animals	Chinese_mainland	East Asia	1	0	0	0	0	0	0	0	0	0	0	0	0	0	0	0	0	0	0	0	0	0	0	0	0	0	0	0	0	0	0	0	0	0	0	0	0	0	0	0	0	0	0
SAL_BA5656AA_AS	SAL_EA0044AA	3	2011	Other Animals	Chinese_Taiwan	East Asia	3	0	0	0	0	0	0	0	0	0	0	0	0	0	0	0	0	0	0	0	1	0	0	0	0	0	0	0	0	0	0	0	0	0	0	0	0	0	0	0	0	0	0
SAL_XA8365AA_AS	SAL_NA1545AA	3	2011	Other Animals	Denmark	North Europe	1	0	0	0	0	0	0	0	0	0	0	0	0	0	0	0	0	0	0	0	0	0	0	0	0	0	0	0	0	0	0	0	0	0	0	0	0	0	0	0	0	0	0
SAL_XA8351AA_AS	SAL_NA1559AA	3	2011		Denmark	North Europe	1	0	0	0	0	0	0	0	0	0	0	0	0	0	0	0	0	0	0	0	0	0	0	0	0	0	0	0	0	0	0	0	0	0	0	0	0	0	0	0	0	0	0
SAL_XA2652AA_AS	SAL_MA8756AA	3	2011	Food/Environment	Germany	West Europe	7	0	0	0	0	0	0	0	0	0	0	0	0	0	0	0	0	0	0	0	1	0	0	0	0	1	0	0	0	0	0	0	0	0	0	0	0	0	0	0	0	0	0
SAL_XA2653AA_AS	SAL_MA8755AA	3	2011	Food/Environment	Germany	West Europe	7	0	0	0	0	0	0	0	0	0	0	0	0	0	0	0	0	0	0	0	1	0	0	0	0	1	0	0	0	0	0	0	0	0	0	0	0	0	0	0	0	0	0
SAL_XA2654AA_AS	SAL_MA8754AA	3	2011	Food/Environment	Germany	West Europe	1	0	0	0	0	0	0	0	0	0	0	0	0	0	0	0	0	0	0	0	0	0	0	0	0	0	0	0	0	0	0	0	0	0	0	0	0	0	0	0	0	0	0
SAL_XA2655AA_AS	SAL_MA8753AA	3	2011	Food/Environment	Germany	West Europe	1	0	0	0	0	0	0	0	0	0	0	0	0	0	0	0	0	0	0	0	0	0	0	0	0	0	0	0	0	0	0	0	0	0	0	0	0	0	0	0	0	0	0
SAL_XA2656AA_AS	SAL_MA8752AA	3	2011	Food/Environment	Germany	West Europe	1	0	0	0	0	0	0	0	0	0	0	0	0	0	0	0	0	0	0	0	0	0	0	0	0	0	0	0	0	0	0	0	0	0	0	0	0	0	0	0	0	0	0
SAL_YA6087AA_AS	SAL_NA7768AA	3	2011	Bovine	Germany	West Europe	0	0	0	0	0	0	0	0	0	0	0	0	0	0	0	0	0	0	0	0	0	0	0	0	0	0	0	0	0	0	0	0	0	0	0	0	0	0	0	0	0	0	0
SAL_YA6088AA_AS	SAL_NA7767AA	3	2011	Bovine	Germany	West Europe	0	0	0	0	0	0	0	0	0	0	0	0	0	0	0	0	0	0	0	0	0	0	0	0	0	0	0	0	0	0	0	0	0	0	0	0	0	0	0	0	0	0	0
SAL_IC8573AA_AS	SAL_DB8149AA	3	2011	Swine	Germany	West Europe	0	0	0	0	0	0	0	0	0	0	0	0	0	0	0	0	0	0	0	0	0	0	0	0	0	0	0	0	0	0	0	0	0	0	0	0	0	0	0	0	0	0	0
SAL_IC8574AA_AS	SAL_DB8148AA	3	2011	Swine	Germany	West Europe	6	0	0	0	0	0	0	0	0	0	0	0	0	0	1	0	0	0	0	0	1	0	0	0	0	0	0	0	0	0	0	0	0	0	0	0	0	0	0	0	0	0	0
SAL_YA6063AA_AS	SAL_NA7792AA	3	2011	Swine	Germany	West Europe	6	0	0	0	0	0	0	0	0	0	0	0	0	0	0	0	0	0	0	0	1	0	0	0	0	0	0	0	0	0	0	0	0	0	0	0	0	0	0	0	0	0	0
SAL_YA6062AA_AS	SAL_NA7793AA	3	2011	Swine	Germany	West Europe	0	0	0	0	0	0	0	0	0	0	0	0	0	0	0	0	0	0	0	0	0	0	0	0	0	0	0	0	0	0	0	0	0	0	0	0	0	0	0	0	0	0	0
SAL_YA6090AA_AS	SAL_NA7765AA	3	2011	Swine	Germany	West Europe	0	0	0	0	0	0	0	0	0	0	0	0	0	0	0	0	0	0	0	0	0	0	0	0	0	0	0	0	0	0	0	0	0	0	0	0	0	0	0	0	0	0	0
SAL_YA6040AA_AS	SAL_NA7815AA	3	2011	Avian	Germany	West Europe	0	0	0	0	0	0	0	0	0	0	0	0	0	0	0	0	0	0	0	0	0	0	0	0	0	0	0	0	0	0	0	0	0	0	0	0	0	0	0	0	0	0	0
SAL_XA2651AA_AS	SAL_MA8757AA	3	2011	Other Animals	Germany	West Europe	1	0	0	0	0	0	0	0	0	0	0	0	0	0	0	0	0	0	0	0	0	0	0	0	0	0	0	0	0	0	0	0	0	0	0	0	0	0	0	0	0	0	0
SAL_YA6122AA_AS	SAL_NA7733AA	3	2011	Other Animals	Italy	South Europe	0	0	0	0	0	0	0	0	0	0	0	0	0	0	0	0	0	0	0	0	0	0	0	0	0	0	0	0	0	0	0	0	0	0	0	0	0	0	0	0	0	0	0
SAL_YA6143AA_AS	SAL_NA7712AA	3	2011	Food/Environment	Italy	South Europe	3	0	0	0	0	0	0	0	0	0	0	0	0	0	0	0	0	0	0	0	1	0	0	0	0	0	0	0	0	0	0	0	0	0	0	0	0	0	0	0	0	0	0
SAL_YA6144AA_AS	SAL_NA7711AA	3	2011	Human	Italy	South Europe	0	0	0	0	0	0	0	0	0	0	0	0	0	0	0	0	0	0	0	0	0	0	0	0	0	0	0	0	0	0	0	0	0	0	0	0	0	0	0	0	0	0	0
SAL_JA1005AA_AS	SAL_DA2521AA	3	2011	Food/Environment	Mexico	North America	0	0	0	0	0	0	0	0	0	0	0	0	0	0	0	0	0	0	0	0	0	0	0	0	0	0	0	0	0	0	0	0	0	0	0	0	0	0	0	0	0	0	0
SAL_FA2020AA_AS	SAL_DA2491AA	3	2011	Food/Environment	Mexico	North America	0	0	0	0	0	0	0	0	0	0	0	0	0	0	0	0	0	0	0	0	0	0	0	0	0	0	0	0	0	0	0	0	0	0	0	0	0	0	0	0	0	0	0
SAL_XA9141AA_AS	SAL_NA2265AA	3	2011	Food/Environment	Poland	East Europe	0	0	0	0	0	0	0	0	0	0	0	0	0	0	0	0	0	0	0	0	0	0	0	0	0	0	0	0	0	0	0	0	0	0	0	0	0	0	0	0	0	0	0
SAL_XA9135AA_AS	SAL_NA2271AA	3	2011	Swine	Poland	East Europe	2	0	0	0	0	0	0	0	0	0	0	0	0	0	0	0	0	0	0	0	0	0	0	0	0	0	0	0	0	0	0	0	0	0	0	0	0	0	0	0	0	0	0
SAL_XA9117AA_AS	SAL_NA2289AA	3	2011	Swine	Poland	East Europe	0	0	0	0	0	0	0	0	0	0	0	0	0	0	0	0	0	0	0	0	0	0	0	0	0	0	0	0	0	0	0	0	0	0	0	0	0	0	0	0	0	0	0
SAL_XA9137AA_AS	SAL_NA2269AA	3	2011	Swine	Poland	East Europe	0	0	0	0	0	0	0	0	0	0	0	0	0	0	0	0	0	0	0	0	0	0	0	0	0	0	0	0	0	0	0	0	0	0	0	0	0	0	0	0	0	0	0
SAL_XA9149AA_AS	SAL_NA2257AA	3	2011	Swine	Poland	East Europe	3	0	0	0	0	0	0	0	0	0	0	0	0	0	0	0	0	0	0	0	0	0	0	0	0	0	0	0	0	0	0	0	1	0	0	0	0	0	1	0	0	0	0
SAL_XA9139AA_AS	SAL_NA2267AA	3	2011	Swine	Poland	East Europe	3	1	0	0	0	0	0	0	0	0	0	0	0	0	0	0	0	0	0	0	0	0	0	0	0	0	0	0	0	0	0	0	0	0	0	0	0	0	0	0	0	0	0
SAL_ZA4101AA_AS	SAL_OA3066AA	3	2011	Other Animals	United Kingdom	West Europe	0	0	0	0	0	0	0	0	0	0	0	0	0	0	0	0	0	0	0	0	0	0	0	0	0	0	0	0	0	0	0	0	0	0	0	0	0	0	0	0	0	0	0
SAL_NB4974AA_AS	SAL_XA7829AA	3	2011		United Kingdom	West Europe	5	0	0	0	0	0	0	0	0	0	0	0	0	0	0	0	0	0	0	0	0	0	0	0	0	0	0	0	0	0	0	0	1	0	0	0	0	0	1	0	0	0	0
SAL_KA5744AA_AS	SAL_FA1738AA	3	2011	Food/Environment	United States	North America	0	0	0	0	0	0	0	0	0	0	0	0	0	0	0	0	0	0	0	0	0	0	0	0	0	0	0	0	0	0	0	0	0	0	0	0	0	0	0	0	0	0	0
SAL_KA5747AA_AS	SAL_FA1735AA	3	2011	Food/Environment	United States	North America	0	0	0	0	0	0	0	0	0	0	0	0	0	0	0	0	0	0	0	0	0	0	0	0	0	0	0	0	0	0	0	0	0	0	0	0	0	0	0	0	0	0	0
SAL_JA4015AA_AS	SAL_CA7215AA	3	2011	Food/Environment	United States	North America	3	0	0	0	0	0	0	0	0	0	0	0	0	0	0	0	0	0	0	0	1	0	0	0	0	0	0	0	0	0	0	0	0	0	0	0	0	0	0	0	0	0	0
SAL_EA9034AA_AS	SAL_CA7214AA	3	2011	Food/Environment	United States	North America	3	0	0	0	0	0	0	0	0	0	0	0	0	0	0	0	0	0	0	0	1	0	0	0	0	0	0	0	0	0	0	0	0	0	0	0	0	0	0	0	0	0	0
SAL_EA9043AA_AS	SAL_CA7227AA	3	2011	Food/Environment	United States	North America	3	0	0	0	0	0	0	0	0	0	0	0	0	0	0	0	0	0	0	0	1	0	0	0	0	0	0	0	0	0	0	0	0	0	0	0	0	0	0	0	0	0	0
SAL_MB9017AA_AS	SAL_XA5065AA	3	2011	Food/Environment	United States	North America	0	0	0	0	0	0	0	0	0	0	0	0	0	0	0	0	0	0	0	0	0	0	0	0	0	0	0	0	0	0	0	0	0	0	0	0	0	0	0	0	0	0	0
SAL_IB1485AA_AS	SAL_UA7714AA	3	2011	Swine	United States	North America	3	0	0	0	0	0	0	0	0	0	0	0	0	0	0	0	0	0	0	0	1	0	0	0	0	0	0	0	0	0	0	0	0	0	0	0	0	0	0	0	0	0	0
SAL_IB1519AA_AS	SAL_UA7680AA	3	2011	Swine	United States	North America	3	0	0	0	0	0	0	0	0	0	0	0	0	0	0	0	0	0	0	0	1	0	0	0	0	0	0	0	0	0	0	0	0	0	0	0	0	0	0	0	0	0	0
SAL_FA3067AA_AS	SAL_DA4246AA	3	2011	Swine	United States	North America	3	0	0	0	0	0	0	0	0	0	0	0	0	0	0	0	0	0	0	0	1	0	0	0	0	0	0	0	0	0	0	0	0	0	0	0	0	0	0	0	0	0	0
SAL_MA1854AA_AS	SAL_FA8725AA	3	2011	Swine	United States	North America	0	0	0	0	0	0	0	0	0	0	0	0	0	0	0	0	0	0	0	0	0	0	0	0	0	0	0	0	0	0	0	0	0	0	0	0	0	0	0	0	0	0	0
SAL_LA7643AA_AS	SAL_GA1748AA	3	2011	Swine	United States	North America	1	0	0	0	0	0	0	0	0	0	0	0	0	0	0	0	0	0	0	0	0	0	0	0	0	0	0	0	0	0	0	0	0	0	0	0	0	0	0	0	0	0	0
SAL_LA6266AA_AS	SAL_GA3204AA	3	2011	Avian	United States	North America	4	0	0	0	0	0	1	0	0	0	0	0	0	0	1	0	0	0	0	0	0	0	0	0	0	0	0	0	0	0	0	0	0	0	0	0	0	0	0	0	0	0	0
SAL_MA2322AA_AS	SAL_FA8699AA	3	2011	Avian	United States	North America	4	0	0	0	0	0	1	0	0	0	0	0	0	0	1	0	0	0	0	0	0	0	0	0	0	0	0	0	0	0	0	0	0	0	0	0	0	0	0	0	0	0	0
SAL_MA1925AA_AS	SAL_FA8662AA	3	2011	Avian	United States	North America	4	0	0	0	0	0	1	0	0	0	0	0	0	0	1	0	0	0	0	0	0	0	0	0	0	0	0	0	0	0	0	0	0	0	0	0	0	0	0	0	0	0	0
SAL_UA7048AA_AS	SAL_KA9509AA	3	2011	Human	United States	North America	3	0	0	0	0	0	0	0	0	0	0	0	0	0	0	0	0	0	0	0	1	0	0	0	0	0	0	0	0	0	0	0	0	0	0	0	0	0	0	0	0	0	0
SAL_LA1879AA_AS	SAL_FA7166AA	3	2011	Human	United States	North America	3	0	0	0	0	0	0	0	0	0	0	0	0	0	0	0	0	0	0	0	1	0	0	0	0	0	0	0	0	0	0	0	0	0	0	0	0	0	0	0	0	0	0
SAL_SA8510AA_AS	SAL_JA4661AA	3	2011	Human	United States	North America	3	0	0	0	0	0	0	0	0	0	0	0	0	0	0	0	0	0	0	0	1	0	0	0	0	0	0	0	0	0	0	0	0	0	0	0	0	0	0	0	0	0	0
SAL_IC2115AA_AS	SAL_DB5879AA	3	2012	Avian	Chinese_mainland	East Asia	8	0	0	0	0	0	0	0	0	0	0	0	0	0	1	0	0	0	0	0	0	0	0	0	0	0	0	0	0	0	0	0	0	0	0	0	0	0	0	0	0	0	0
SAL_IC3806AA_AS	SAL_DB6621AA	3	2012	Avian	Chinese_mainland	East Asia	8	0	0	0	0	0	0	0	0	0	0	0	0	0	1	0	0	0	0	0	0	0	0	0	0	0	0	0	0	0	0	0	0	0	0	0	0	0	0	0	0	0	0
SAL_IC3827AA_AS	SAL_DB6642AA	3	2012	Avian	Chinese_mainland	East Asia	8	0	0	0	0	0	0	0	0	0	0	0	0	0	1	0	0	0	0	0	0	0	0	0	0	0	0	0	0	0	0	0	0	0	0	0	0	0	0	0	0	0	0
SAL_IC3735AA_AS	SAL_DB6602AA	3	2012	Avian	Chinese_mainland	East Asia	8	0	0	0	0	0	0	0	0	0	0	0	0	0	1	0	0	0	0	0	0	0	0	0	0	0	0	0	0	0	0	0	0	0	0	0	0	0	0	0	0	0	0
SAL_WB0782AA_AS	SAL_BB3490AA	3	2012	Avian	Chinese_mainland	East Asia	8	0	0	0	0	0	0	0	0	0	0	0	0	0	1	0	0	0	0	0	0	0	0	0	0	0	0	0	0	0	0	0	0	0	0	0	0	0	0	0	0	0	0
SAL_XA8334AA_AS	SAL_NA1574AA	3	2012	Food/Environment	Denmark	North Europe	0	0	0	0	0	0	0	0	0	0	0	0	0	0	0	0	0	0	0	0	0	0	0	0	0	0	0	0	0	0	0	0	0	0	0	0	0	0	0	0	0	0	0
SAL_XA8366AA_AS	SAL_NA1544AA	3	2012	Other Animals	Denmark	North Europe	6	0	0	0	0	0	0	0	0	0	0	0	0	0	0	0	0	0	0	0	0	0	0	0	0	0	0	0	0	0	0	0	1	0	0	0	0	0	1	0	0	0	0
SAL_XA8314AA_AS	SAL_NA1594AA	3	2012	Other Animals	Denmark	North Europe	0	0	0	0	0	0	0	0	0	0	0	0	0	0	0	0	0	0	0	0	0	0	0	0	0	0	0	0	0	0	0	0	0	0	0	0	0	0	0	0	0	0	0
SAL_VA7208AA_AS	SAL_LA5357AA	3	2012	Swine	Belgium	West Europe	6	0	0	0	0	0	0	0	0	0	0	0	0	0	1	0	0	0	0	0	1	0	0	0	0	0	0	0	0	0	0	0	0	0	0	0	0	0	0	0	0	0	0
SAL_XA2658AA_AS	SAL_MA8750AA	3	2012	Food/Environment	Germany	West Europe	3	0	0	0	0	0	0	0	0	0	0	0	0	0	1	0	0	0	0	0	0	0	0	0	0	0	0	0	0	0	0	0	0	0	0	0	0	0	0	0	0	0	0
SAL_XA2662AA_AS	SAL_MA8746AA	3	2012	Food/Environment	Germany	West Europe	4	0	0	0	0	0	0	0	0	0	0	0	0	0	0	0	0	0	0	0	1	0	0	0	0	0	0	0	0	0	0	0	0	0	0	0	0	0	0	0	0	0	0
SAL_YA6067AA_AS	SAL_NA7788AA	3	2012	Swine	Germany	West Europe	0	0	0	0	0	0	0	0	0	0	0	0	0	0	0	0	0	0	0	0	0	0	0	0	0	0	0	0	0	0	0	0	0	0	0	0	0	0	0	0	0	0	0
SAL_YA6068AA_AS	SAL_NA7787AA	3	2012	Swine	Germany	West Europe	0	0	0	0	0	0	0	0	0	0	0	0	0	0	0	0	0	0	0	0	0	0	0	0	0	0	0	0	0	0	0	0	0	0	0	0	0	0	0	0	0	0	0
SAL_YA6066AA_AS	SAL_NA7789AA	3	2012	Swine	Germany	West Europe	1	0	0	0	0	0	0	0	0	0	0	0	0	0	0	0	0	0	0	0	0	0	0	0	0	0	0	0	0	0	0	0	0	0	0	0	0	0	0	0	0	0	0
SAL_YA6091AA_AS	SAL_NA7764AA	3	2012	Avian	Germany	West Europe	0	0	0	0	0	0	0	0	0	0	0	0	0	0	0	0	0	0	0	0	0	0	0	0	0	0	0	0	0	0	0	0	0	0	0	0	0	0	0	0	0	0	0
SAL_YA6041AA_AS	SAL_NA7814AA	3	2012	Avian	Germany	West Europe	0	0	0	0	0	0	0	0	0	0	0	0	0	0	0	0	0	0	0	0	0	0	0	0	0	0	0	0	0	0	0	0	0	0	0	0	0	0	0	0	0	0	0
SAL_XA2657AA_AS	SAL_MA8751AA	3	2012	Other Animals	Germany	West Europe	1	0	0	0	0	0	0	0	0	0	0	0	0	0	0	0	0	0	0	0	0	0	0	0	0	0	0	0	0	0	0	0	0	0	0	0	0	0	0	0	0	0	0
SAL_XA2659AA_AS	SAL_MA8749AA	3	2012	Other Animals	Germany	West Europe	7	0	0	0	0	0	0	0	0	0	0	0	0	0	0	0	0	0	0	0	0	0	0	0	0	0	0	0	0	0	0	0	1	0	0	0	0	0	1	0	0	0	0
SAL_XA2660AA_AS	SAL_MA8748AA	3	2012	Other Animals	Germany	West Europe	7	0	0	0	0	0	0	0	0	0	0	0	0	0	0	0	0	0	0	0	0	0	0	0	0	0	0	0	0	0	0	0	1	0	0	0	0	0	1	0	0	0	0
SAL_XA2661AA_AS	SAL_MA8747AA	3	2012	Other Animals	Germany	West Europe	6	0	0	0	0	0	0	0	0	0	0	0	0	0	1	0	0	0	0	0	1	0	0	0	0	0	0	0	0	0	0	0	0	0	0	0	0	0	0	0	0	0	0
SAL_LA2659AA_AS	SAL_FA7380AA	3	2012		Germany	West Europe	3	0	0	0	0	0	0	0	0	0	0	0	0	0	0	0	0	0	0	0	0	0	0	0	0	0	0	0	0	0	0	0	0	0	0	0	0	0	0	0	0	0	0
SAL_YA6126AA_AS	SAL_NA7729AA	3	2012	Human	Italy	South Europe	0	0	0	0	0	0	0	0	0	0	0	0	0	0	0	0	0	0	0	0	0	0	0	0	0	0	0	0	0	0	0	0	0	0	0	0	0	0	0	0	0	0	0
SAL_YA6127AA_AS	SAL_NA7728AA	3	2012	Human	Italy	South Europe	0	0	0	0	0	0	0	0	0	0	0	0	0	0	0	0	0	0	0	0	0	0	0	0	0	0	0	0	0	0	0	0	0	0	0	0	0	0	0	0	0	0	0
SAL_YA6128AA_AS	SAL_NA7727AA	3	2012	Human	Italy	South Europe	0	0	0	0	0	0	0	0	0	0	0	0	0	0	0	0	0	0	0	0	0	0	0	0	0	0	0	0	0	0	0	0	0	0	0	0	0	0	0	0	0	0	0
SAL_YA6129AA_AS	SAL_NA7726AA	3	2012	Human	Italy	South Europe	3	0	0	0	0	0	0	0	0	0	0	0	0	0	0	0	0	0	0	0	1	0	0	0	0	0	0	0	0	0	0	0	0	0	0	0	0	0	0	0	0	0	0
SAL_YA6130AA_AS	SAL_NA7725AA	3	2012	Human	Italy	South Europe	3	0	0	0	0	0	0	0	0	0	0	0	0	0	0	0	0	0	0	0	1	0	0	0	0	0	0	0	0	0	0	0	0	0	0	0	0	0	0	0	0	0	0
SAL_YA6146AA_AS	SAL_NA7709AA	3	2012	Human	Italy	South Europe	3	0	0	0	0	0	0	0	0	0	0	0	0	0	0	0	0	0	0	0	1	0	0	0	0	0	0	0	0	0	0	0	0	0	0	0	0	0	0	0	0	0	0
SAL_YA6147AA_AS	SAL_NA7708AA	3	2012	Human	Italy	South Europe	3	0	0	0	0	0	0	0	0	0	0	0	0	0	0	0	0	0	0	0	1	0	0	0	0	0	0	0	0	0	0	0	0	0	0	0	0	0	0	0	0	0	0
SAL_YA6150AA_AS	SAL_NA7705AA	3	2012	Human	Italy	South Europe	4	0	0	0	0	0	0	0	0	0	0	0	0	0	1	0	0	0	0	0	0	0	0	0	0	0	0	0	0	0	0	0	0	0	0	0	0	0	0	0	0	0	0
SAL_XA9138AA_AS	SAL_NA2268AA	3	2012	Food/Environment	Poland	East Europe	0	0	0	0	0	0	0	0	0	0	0	0	0	0	0	0	0	0	0	0	0	0	0	0	0	0	0	0	0	0	0	0	0	0	0	0	0	0	0	0	0	0	0
SAL_XA9146AA_AS	SAL_NA2260AA	3	2012	Swine	Poland	East Europe	0	0	0	0	0	0	0	0	0	0	0	0	0	0	0	0	0	0	0	0	0	0	0	0	0	0	0	0	0	0	0	0	0	0	0	0	0	0	0	0	0	0	0
SAL_XA9136AA_AS	SAL_NA2270AA	3	2012	Swine	Poland	East Europe	0	0	0	0	0	0	0	0	0	0	0	0	0	0	0	0	0	0	0	0	0	0	0	0	0	0	0	0	0	0	0	0	0	0	0	0	0	0	0	0	0	0	0
SAL_XA9119AA_AS	SAL_NA2287AA	3	2012	Swine	Poland	East Europe	0	0	0	0	0	0	0	0	0	0	0	0	0	0	0	0	0	0	0	0	0	0	0	0	0	0	0	0	0	0	0	0	0	0	0	0	0	0	0	0	0	0	0
SAL_XA9125AA_AS	SAL_NA2281AA	3	2012	Swine	Poland	East Europe	3	0	0	0	0	0	0	0	0	0	0	0	0	0	0	0	0	0	0	0	1	0	0	0	0	0	0	0	0	0	0	0	0	0	0	0	0	0	0	0	0	0	0
SAL_XA9130AA_AS	SAL_NA2276AA	3	2012	Swine	Poland	East Europe	4	0	0	0	0	0	0	0	0	0	0	0	0	0	0	0	0	0	0	0	0	0	0	0	0	0	0	0	0	0	0	0	1	0	0	0	0	0	1	0	0	0	0
SAL_XA9120AA_AS	SAL_NA2286AA	3	2012	Swine	Poland	East Europe	0	0	0	0	0	0	0	0	0	0	0	0	0	0	0	0	0	0	0	0	0	0	0	0	0	0	0	0	0	0	0	0	0	0	0	0	0	0	0	0	0	0	0
SAL_FA1152AA_AS	SAL_DA0695AA	3	2012	Food/Environment	United Kingdom	West Europe	5	0	0	0	0	0	0	0	0	0	0	0	0	0	0	0	0	0	0	0	0	0	0	0	0	0	0	0	0	0	0	0	1	0	0	0	0	0	1	0	0	0	0
SAL_FA1219AA_AS	SAL_DA0983AA	3	2012	Human	United Kingdom	West Europe	0	0	0	0	0	0	0	0	0	0	0	0	0	0	0	0	0	0	0	0	0	0	0	0	0	0	0	0	0	0	0	0	0	0	0	0	0	0	0	0	0	0	0
SAL_FA1129AA_AS	SAL_DA0596AA	3	2012	Human	United Kingdom	West Europe	6	0	0	0	0	0	0	0	0	0	0	0	0	0	0	0	0	0	0	0	0	0	0	0	0	0	0	0	0	0	0	0	1	0	0	0	0	0	1	0	0	0	0
SAL_EA9322AA_AS	SAL_CA7639AA	3	2012	Food/Environment	United States	North America	3	0	0	0	0	0	0	0	0	0	0	0	0	0	0	0	0	0	0	0	1	0	0	0	0	0	0	0	0	0	0	0	0	0	0	0	0	0	0	0	0	0	0
SAL_FA0056AA_AS	SAL_CA8859AA	3	2012	Food/Environment	United States	North America	2	0	0	0	0	0	0	0	0	0	0	0	0	0	0	0	0	0	0	0	1	0	0	0	0	0	0	0	0	0	0	0	0	0	0	0	0	0	0	0	0	0	0
SAL_FA0093AA_AS	SAL_CA8913AA	3	2012	Food/Environment	United States	North America	2	0	0	0	0	0	0	0	0	0	0	0	0	0	0	0	0	0	0	0	1	0	0	0	0	0	0	0	0	0	0	0	0	0	0	0	0	0	0	0	0	0	0
SAL_DB2018AA_AS	SAL_RA9875AA	3	2012	Food/Environment	United States	North America	3	0	0	0	0	0	0	0	0	0	0	0	0	0	0	0	0	0	0	0	1	0	0	0	0	0	0	0	0	0	0	0	0	0	0	0	0	0	0	0	0	0	0
SAL_DB6164AA_AS	SAL_SA3390AA	3	2012	Swine	United States	North America	0	0	0	0	0	0	0	0	0	0	0	0	0	0	0	0	0	0	0	0	0	0	0	0	0	0	0	0	0	0	0	0	0	0	0	0	0	0	0	0	0	0	0
SAL_IB1536AA_AS	SAL_UA7665AA	3	2012	Swine	United States	North America	3	0	0	0	0	0	0	0	0	0	0	0	0	0	0	0	0	0	0	0	1	0	0	0	0	0	0	0	0	0	0	0	0	0	0	0	0	0	0	0	0	0	0
SAL_MA0654AA_AS	SAL_GA5204AA	3	2012	Other Animals	United States	North America	7	0	0	0	0	0	0	0	0	0	0	0	0	0	0	0	1	0	0	0	1	0	0	0	0	0	0	0	0	0	0	1	0	0	0	0	0	0	0	0	0	0	0
SAL_MA1462AA_AS	SAL_FA9070AA	3	2012	Avian	United States	North America	1	0	0	0	0	0	0	0	0	0	0	0	0	0	0	0	0	0	0	0	0	0	0	0	0	0	0	0	0	0	0	0	0	0	0	0	0	0	0	0	0	0	0
SAL_MA1701AA_AS	SAL_FA8874AA	3	2012	Swine	United States	North America	3	0	0	0	0	0	0	0	0	0	0	0	0	0	0	0	0	0	0	0	1	0	0	0	0	0	0	0	0	0	0	0	0	0	0	0	0	0	0	0	0	0	0
SAL_FA5818AA_AS	SAL_DA9982AA	3	2012	Avian	United States	North America	1	0	0	0	0	0	0	0	0	0	0	0	0	0	0	0	0	0	0	0	0	0	0	0	0	0	0	0	0	0	0	0	0	0	0	0	0	0	0	0	0	0	0
SAL_LA0599AA_AS	SAL_FA6437AA	3	2012	Human	United States	North America	3	0	0	0	0	0	0	0	0	0	0	0	0	0	0	0	0	0	0	0	1	0	0	0	0	0	0	0	0	0	0	0	0	0	0	0	0	0	0	0	0	0	0
SAL_MA7879AA_AS	SAL_GA9330AA	3	2013		Chinese_mainland	East Asia	0	0	0	0	0	0	0	0	0	0	0	0	0	0	0	0	0	0	0	0	0	0	0	0	0	0	0	0	0	0	0	0	0	0	0	0	0	0	0	0	0	0	0
SAL_XA8322AA_AS	SAL_NA1586AA	3	2013	Food/Environment	Denmark	North Europe	2	0	0	0	0	0	0	0	0	0	0	0	0	0	1	0	0	0	0	0	0	0	0	0	0	0	0	0	0	0	0	0	0	0	0	0	0	0	0	0	0	0	0
SAL_XA8319AA_AS	SAL_NA1589AA	3	2013	Other Animals	Denmark	North Europe	6	0	0	0	0	0	0	0	0	0	0	0	0	0	0	0	0	0	0	0	0	0	0	0	0	0	0	0	0	0	0	0	1	0	0	0	0	0	1	0	0	0	0
SAL_LA2673AA_AS	SAL_FA7391AA	3	2013	Swine	Germany	West Europe	0	0	0	0	0	0	0	0	0	0	0	0	0	0	0	0	0	0	0	0	0	0	0	0	0	0	0	0	0	0	0	0	0	0	0	0	0	0	0	0	0	0	0
SAL_XA2668AA_AS	SAL_MA8740AA	3	2013	Food/Environment	Germany	West Europe	0	0	0	0	0	0	0	0	0	0	0	0	0	0	0	0	0	0	0	0	0	0	0	0	0	0	0	0	0	0	0	0	0	0	0	0	0	0	0	0	0	0	0
SAL_YA6093AA_AS	SAL_NA7762AA	3	2013	Bovine	Germany	West Europe	4	0	0	0	0	0	0	0	0	0	0	0	0	0	1	0	0	0	0	0	0	0	0	0	0	0	0	0	0	0	0	0	0	0	0	0	0	0	0	0	0	0	0
SAL_YA6070AA_AS	SAL_NA7785AA	3	2013	Swine	Germany	West Europe	1	0	0	0	0	0	0	0	0	0	0	0	0	0	0	0	0	0	0	0	0	0	0	0	0	0	0	0	0	0	0	0	0	0	0	0	0	0	0	0	0	0	0
SAL_YA6073AA_AS	SAL_NA7782AA	3	2013	Swine	Germany	West Europe	0	0	0	0	0	0	0	0	0	0	0	0	0	0	0	0	0	0	0	0	0	0	0	0	0	0	0	0	0	0	0	0	0	0	0	0	0	0	0	0	0	0	0
SAL_YA6069AA_AS	SAL_NA7786AA	3	2013	Swine	Germany	West Europe	4	0	0	0	0	0	0	0	0	0	0	0	0	0	1	0	0	0	0	0	0	0	0	0	0	0	0	0	0	0	0	0	0	0	0	0	0	0	0	0	0	0	0
SAL_XA2663AA_AS	SAL_MA8745AA	3	2013	Other Animals	Germany	West Europe	1	0	0	0	0	0	0	0	0	0	0	0	0	0	0	0	0	0	0	0	0	0	0	0	0	0	0	0	0	0	0	0	0	0	0	0	0	0	0	0	0	0	0
SAL_XA2664AA_AS	SAL_MA8744AA	3	2013	Other Animals	Germany	West Europe	1	0	0	0	0	0	0	0	0	0	0	0	0	0	0	0	0	0	0	0	0	0	0	0	0	0	0	0	0	0	0	0	0	0	0	0	0	0	0	0	0	0	0
SAL_XA2665AA_AS	SAL_MA8743AA	3	2013	Other Animals	Germany	West Europe	2	0	0	0	0	0	0	0	0	0	0	0	0	0	0	0	0	0	0	0	0	0	0	0	0	0	0	0	0	0	0	0	0	0	0	0	0	0	0	0	0	0	0
SAL_XA2666AA_AS	SAL_MA8742AA	3	2013	Other Animals	Germany	West Europe	1	0	0	0	0	0	0	0	0	0	0	0	0	0	0	0	0	0	0	0	0	0	0	0	0	0	0	0	0	0	0	0	0	0	0	0	0	0	0	0	0	0	0
SAL_XA2667AA_AS	SAL_MA8741AA	3	2013	Other Animals	Germany	West Europe	9	0	0	0	0	0	0	0	0	0	0	0	0	0	0	0	0	0	0	0	0	0	0	0	0	0	0	0	0	0	0	1	1	0	0	0	0	0	1	0	0	0	0
SAL_YA6152AA_AS	SAL_NA7703AA	3	2013	Human	Italy	South Europe	0	0	0	0	0	0	0	0	0	0	0	0	0	0	0	0	0	0	0	0	0	0	0	0	0	0	0	0	0	0	0	0	0	0	0	0	0	0	0	0	0	0	0
SAL_YA6154AA_AS	SAL_NA7701AA	3	2013	Human	Italy	South Europe	0	0	0	0	0	0	0	0	0	0	0	0	0	0	0	0	0	0	0	0	0	0	0	0	0	0	0	0	0	0	0	0	0	0	0	0	0	0	0	0	0	0	0
SAL_YA6151AA_AS	SAL_NA7704AA	3	2013	Human	Italy	South Europe	0	0	0	0	0	0	0	0	0	0	0	0	0	0	0	0	0	0	0	0	0	0	0	0	0	0	0	0	0	0	0	0	0	0	0	0	0	0	0	0	0	0	0
SAL_YA6120AA_AS	SAL_NA7735AA	3	2013	Avian	Italy	South Europe	3	0	0	0	0	0	0	0	0	0	0	0	0	0	0	0	0	0	0	0	1	0	0	0	0	0	0	0	0	0	0	0	0	0	0	0	0	0	0	0	0	0	0
SAL_YA6123AA_AS	SAL_NA7732AA	3	2013	Other Animals	Italy	South Europe	1	0	0	0	0	0	0	0	0	0	0	0	0	0	0	0	0	0	0	0	0	0	0	0	0	0	0	0	0	0	0	0	0	0	0	0	0	0	0	0	0	0	0
SAL_LA0465AA_AS	SAL_FA6251AA	3	2013	Bovine	Mexico	North America	4	0	0	0	0	0	0	0	0	0	0	0	0	0	0	0	0	0	0	0	1	0	0	0	0	0	0	0	0	0	0	0	0	0	0	0	0	0	0	0	0	0	0
SAL_EA4744AA_AS	SAL_BA4685AA	3	2013		Mexico	North America	0	0	0	0	0	0	0	0	0	0	0	0	0	0	0	0	0	0	0	0	0	0	0	0	0	0	0	0	0	0	0	0	0	0	0	0	0	0	0	0	0	0	0
SAL_XA9129AA_AS	SAL_NA2277AA	3	2013	Food/Environment	Poland	East Europe	0	0	0	0	0	0	0	0	0	0	0	0	0	0	0	0	0	0	0	0	0	0	0	0	0	0	0	0	0	0	0	0	0	0	0	0	0	0	0	0	0	0	0
SAL_XA9096AA_AS	SAL_NA2310AA	3	2013	Food/Environment	Poland	East Europe	0	0	0	0	0	0	0	0	0	0	0	0	0	0	0	0	0	0	0	0	0	0	0	0	0	0	0	0	0	0	0	0	0	0	0	0	0	0	0	0	0	0	0
SAL_AB5991AA_AS	SAL_PA4633AA	3	2013	Food/Environment	Poland	East Europe	0	0	0	0	0	0	0	0	0	0	0	0	0	0	0	0	0	0	0	0	0	0	0	0	0	0	0	0	0	0	0	0	0	0	0	0	0	0	0	0	0	0	0
SAL_KA9073AA_AS	SAL_FA4928AA	3	2013	Swine	Thailand	South East Asia	0	0	0	0	0	0	0	0	0	0	0	0	0	0	0	0	0	0	0	0	0	0	0	0	0	0	0	0	0	0	0	0	0	0	0	0	0	0	0	0	0	0	0
SAL_KA9076AA_AS	SAL_FA4925AA	3	2013	Swine	Thailand	South East Asia	0	0	0	0	0	0	0	0	0	0	0	0	0	0	0	0	0	0	0	0	0	0	0	0	0	0	0	0	0	0	0	0	0	0	0	0	0	0	0	0	0	0	0
SAL_FA1238AA_AS	SAL_DA1079AA	3	2013	Food/Environment	United Kingdom	West Europe	5	0	0	0	0	0	0	0	0	0	0	0	0	0	0	0	0	0	0	0	0	0	0	0	0	0	0	0	0	0	0	0	1	0	0	0	0	0	1	0	0	0	0
SAL_NB4976AA_AS	SAL_XA7827AA	3	2013		United Kingdom	West Europe	3	0	0	0	0	0	0	0	0	0	0	0	0	0	0	0	0	0	0	0	1	0	0	0	0	0	0	0	0	0	0	0	0	0	0	0	0	0	0	0	0	0	0
SAL_IA4808AA_AS	SAL_EA3678AA	3	2013	Swine	United States	North America	3	0	0	0	0	0	0	0	0	0	0	0	0	0	0	0	0	0	0	0	1	0	0	0	0	0	0	0	0	0	0	0	0	0	0	0	0	0	0	0	0	0	0
SAL_IA4710AA_AS	SAL_EA3580AA	3	2013	Swine	United States	North America	1	0	0	0	0	0	0	0	0	0	0	0	0	0	0	0	0	0	0	0	0	0	0	0	0	0	0	0	0	0	0	0	0	0	0	0	0	0	0	0	0	0	0
SAL_IA4848AA_AS	SAL_EA3716AA	3	2013	Swine	United States	North America	3	0	0	0	0	0	0	0	0	0	0	0	0	0	0	0	0	0	0	0	1	0	0	0	0	0	0	0	0	0	0	0	0	0	0	0	0	0	0	0	0	0	0
SAL_EA9711AA_AS	SAL_CA8272AA	3	2013	Food/Environment	United States	North America	3	0	0	0	0	0	0	0	0	0	0	0	0	0	0	0	0	0	0	0	1	0	0	0	0	0	0	0	0	0	0	0	0	0	0	0	0	0	0	0	0	0	0
SAL_BA3041AA_AS	SAL_CA8211AA	3	2013	Food/Environment	United States	North America	3	0	0	0	0	0	0	0	0	0	0	0	0	0	0	0	0	0	0	0	1	0	0	0	0	0	0	0	0	0	0	0	0	0	0	0	0	0	0	0	0	0	0
SAL_LB7580AA_AS	SAL_WA7218AA	3	2013	Swine	United States	North America	1	0	0	0	0	0	0	0	0	0	0	0	0	0	0	0	0	0	0	0	0	0	0	0	0	0	0	0	0	0	0	0	0	0	0	0	0	0	0	0	0	0	0
SAL_LB7579AA_AS	SAL_WA7219AA	3	2013	Swine	United States	North America	1	0	0	0	0	0	0	0	0	0	0	0	0	0	0	0	0	0	0	0	0	0	0	0	0	0	0	0	0	0	0	0	0	0	0	0	0	0	0	0	0	0	0
SAL_LB7578AA_AS	SAL_WA7220AA	3	2013	Swine	United States	North America	1	0	0	0	0	0	0	0	0	0	0	0	0	0	0	0	0	0	0	0	0	0	0	0	0	0	0	0	0	0	0	0	0	0	0	0	0	0	0	0	0	0	0
SAL_LB7629AA_AS	SAL_WA7169AA	3	2013	Swine	United States	North America	1	0	0	0	0	0	0	0	0	0	0	0	0	0	0	0	0	0	0	0	0	0	0	0	0	0	0	0	0	0	0	0	0	0	0	0	0	0	0	0	0	0	0
SAL_LB7602AA_AS	SAL_WA7196AA	3	2013	Swine	United States	North America	3	0	0	0	0	0	0	0	0	0	0	0	0	0	0	0	0	0	0	0	1	0	0	0	0	0	0	0	0	0	0	0	0	0	0	0	0	0	0	0	0	0	0
SAL_LB7630AA_AS	SAL_WA7168AA	3	2013	Swine	United States	North America	1	0	0	0	0	0	0	0	0	0	0	0	0	0	0	0	0	0	0	0	0	0	0	0	0	0	0	0	0	0	0	0	0	0	0	0	0	0	0	0	0	0	0
SAL_LB7587AA_AS	SAL_WA7211AA	3	2013	Swine	United States	North America	1	0	0	0	0	0	0	0	0	0	0	0	0	0	0	0	0	0	0	0	0	0	0	0	0	0	0	0	0	0	0	0	0	0	0	0	0	0	0	0	0	0	0
SAL_LB7591AA_AS	SAL_WA7207AA	3	2013	Swine	United States	North America	1	0	0	0	0	0	0	0	0	0	0	0	0	0	0	0	0	0	0	0	0	0	0	0	0	0	0	0	0	0	0	0	0	0	0	0	0	0	0	0	0	0	0
SAL_LB7573AA_AS	SAL_WA7225AA	3	2013	Swine	United States	North America	1	0	0	0	0	0	0	0	0	0	0	0	0	0	0	0	0	0	0	0	0	0	0	0	0	0	0	0	0	0	0	0	0	0	0	0	0	0	0	0	0	0	0
SAL_LB7583AA_AS	SAL_WA7215AA	3	2013	Swine	United States	North America	1	0	0	0	0	0	0	0	0	0	0	0	0	0	0	0	0	0	0	0	0	0	0	0	0	0	0	0	0	0	0	0	0	0	0	0	0	0	0	0	0	0	0
SAL_LB7582AA_AS	SAL_WA7216AA	3	2013	Swine	United States	North America	0	0	0	0	0	0	0	0	0	0	0	0	0	0	0	0	0	0	0	0	0	0	0	0	0	0	0	0	0	0	0	0	0	0	0	0	0	0	0	0	0	0	0
SAL_LB7581AA_AS	SAL_WA7217AA	3	2013	Swine	United States	North America	1	0	0	0	0	0	0	0	0	0	0	0	0	0	0	0	0	0	0	0	0	0	0	0	0	0	0	0	0	0	0	0	0	0	0	0	0	0	0	0	0	0	0
SAL_LB7564AA_AS	SAL_WA7234AA	3	2013	Swine	United States	North America	4	0	0	0	0	0	0	0	0	0	0	0	0	0	0	0	0	0	0	0	1	0	0	0	0	0	0	0	0	0	0	0	0	0	0	0	0	0	0	0	0	0	0
SAL_LB7615AA_AS	SAL_WA7183AA	3	2013	Swine	United States	North America	4	0	0	0	0	0	0	0	0	0	0	0	0	0	0	0	0	0	0	0	1	0	0	0	0	0	0	0	0	0	0	0	0	0	0	0	0	0	0	0	0	0	0
SAL_LB7608AA_AS	SAL_WA7190AA	3	2013	Swine	United States	North America	1	0	0	0	0	0	0	0	0	0	0	0	0	0	0	0	0	0	0	0	0	0	0	0	0	0	0	0	0	0	0	0	0	0	0	0	0	0	0	0	0	0	0
SAL_NC1017AA_AS	SAL_GB0667AA	3	2013	Food/Environment	Vietnam	South East Asia	6	0	0	0	0	0	0	0	0	0	0	0	0	0	0	0	0	0	0	0	0	0	0	0	0	0	0	0	0	0	0	0	0	0	0	0	0	0	0	0	0	0	0
SAL_NC1020AA_AS	SAL_GB0664AA	3	2013	Food/Environment	Vietnam	South East Asia	12	0	1	0	0	0	0	0	0	0	0	0	0	0	1	0	0	0	0	0	1	0	0	0	0	0	0	0	0	0	0	0	0	0	0	0	0	0	0	0	0	0	0
SAL_NC1018AA_AS	SAL_GB0666AA	3	2013	Human	Vietnam	South East Asia	7	0	0	0	0	0	0	0	0	0	0	0	0	0	1	0	0	0	0	0	1	0	0	0	0	0	0	0	0	0	0	0	0	0	0	0	0	0	0	0	0	0	0
SAL_NC1011AA_AS	SAL_GB0673AA	3	2013	Human	Vietnam	South East Asia	12	0	1	0	0	0	0	0	0	0	0	0	0	0	1	0	0	0	0	0	1	0	0	0	0	0	0	0	0	0	0	0	0	0	0	0	0	0	0	0	0	0	0
SAL_NC1027AA_AS	SAL_GB0657AA	3	2013	Human	Vietnam	South East Asia	11	0	0	0	0	0	0	0	0	0	0	0	0	0	1	0	0	0	0	0	1	0	0	0	0	0	0	0	0	0	0	0	0	0	0	0	0	0	0	0	0	0	0
SAL_NC1014AA_AS	SAL_GB0670AA	3	2013	Human	Vietnam	South East Asia	11	0	0	0	0	0	0	0	0	0	0	0	0	0	1	0	0	0	0	0	1	0	0	0	0	0	0	0	0	0	0	0	0	0	0	0	0	0	0	0	0	0	0
SAL_NC1021AA_AS	SAL_GB0663AA	3	2013	Swine	Vietnam	South East Asia	11	0	0	0	0	0	0	0	0	0	0	0	0	0	1	0	0	0	0	0	1	0	0	0	0	0	0	0	0	0	0	0	0	0	0	0	0	0	0	0	0	0	0
SAL_NC1015AA_AS	SAL_GB0669AA	3	2013	Swine	Vietnam	South East Asia	11	0	0	0	0	0	0	0	0	0	0	0	0	0	1	0	0	0	0	0	1	0	0	0	0	0	0	0	0	0	0	0	0	0	0	0	0	0	0	0	0	0	0
SAL_NC1009AA_AS	SAL_GB0675AA	3	2013	Swine	Vietnam	South East Asia	12	0	1	0	0	0	0	0	0	0	0	0	0	0	1	0	0	0	0	0	1	0	0	0	0	0	0	0	0	0	0	0	0	0	0	0	0	0	0	0	0	0	0
SAL_NC1007AA_AS	SAL_GB0677AA	3	2013	Swine	Vietnam	South East Asia	11	0	0	0	0	0	0	0	0	0	0	0	0	0	1	0	0	0	0	0	1	0	0	0	0	0	0	0	0	0	0	0	0	0	0	0	0	0	0	0	0	0	0
SAL_NC1012AA_AS	SAL_GB0672AA	3	2013	Swine	Vietnam	South East Asia	6	0	0	0	0	0	0	0	0	0	0	0	0	0	0	0	0	0	0	0	0	0	0	0	0	0	0	0	0	0	0	0	0	0	0	0	0	0	0	0	0	0	0
SAL_NC1013AA_AS	SAL_GB0671AA	3	2013	Swine	Vietnam	South East Asia	6	0	0	0	0	0	0	0	0	0	0	0	0	0	0	0	0	0	0	0	0	0	0	0	0	0	0	0	0	0	0	0	0	0	0	0	0	0	0	0	0	0	0
SAL_NC1016AA_AS	SAL_GB0668AA	3	2013	Swine	Vietnam	South East Asia	11	0	0	0	0	0	0	0	0	0	0	0	0	0	1	0	0	0	0	0	1	0	0	0	0	0	0	0	0	0	0	0	0	0	0	0	0	0	0	0	0	0	0
SAL_EB3713AA_AS	SAL_SA6886AA	3	2013	Human			11	0	1	0	0	0	0	0	0	0	0	0	0	0	1	0	0	0	0	0	1	0	0	0	0	0	0	0	0	0	0	0	0	0	0	0	0	0	0	0	0	0	0
SAL_UB8033AA_AS	SAL_AB3787AA	3	2013				3	0	0	0	0	0	0	0	0	0	0	0	0	0	0	0	0	0	0	0	1	0	0	0	0	0	0	0	0	0	0	0	0	0	0	0	0	0	0	0	0	0	0
SAL_FA3891AA_AS	SAL_DA5946AA	3	2014	Food/Environment	Turkey	West Europe	0	0	0	0	0	0	0	0	0	0	0	0	0	0	0	0	0	0	0	0	0	0	0	0	0	0	0	0	0	0	0	0	0	0	0	0	0	0	0	0	0	0	0
SAL_OC4596AA_AS	SAL_HB3412AA	3	2014	Human	Australia	South East Asia	2	0	0	0	0	0	0	0	0	0	0	0	0	0	0	0	0	0	0	0	0	0	0	0	0	0	0	0	0	0	0	0	0	0	0	0	0	0	0	0	0	0	0
SAL_JA0799AA_AS	SAL_DA2279AA	3	2014	Swine	Brazil	South America	3	0	0	0	0	0	0	0	0	0	0	0	0	0	0	0	0	0	0	0	1	0	0	0	0	0	0	0	0	0	0	0	0	0	0	0	0	0	0	0	0	0	0
SAL_IB3252AA_AS	SAL_UA8603AA	3	2014	Human	France	West Europe	0	0	0	0	0	0	0	0	0	0	0	0	0	0	0	0	0	0	0	0	0	0	0	0	0	0	0	0	0	0	0	0	0	0	0	0	0	0	0	0	0	0	0
SAL_IB3759AA_AS	SAL_UA8543AA	3	2014	Human	France	West Europe	3	0	0	0	0	0	0	0	0	0	0	0	0	0	0	0	0	0	0	0	1	0	0	0	0	0	0	0	0	0	0	0	0	0	0	0	0	0	0	0	0	0	0
SAL_IB3188AA_AS	SAL_UA8667AA	3	2014	Human	France	West Europe	0	0	0	0	0	0	0	0	0	0	0	0	0	0	0	0	0	0	0	0	0	0	0	0	0	0	0	0	0	0	0	0	0	0	0	0	0	0	0	0	0	0	0
SAL_IB3842AA_AS	SAL_UA8461AA	3	2014	Human	France	West Europe	3	0	0	0	0	0	0	0	0	0	0	0	0	0	0	0	0	0	0	0	1	0	0	0	0	0	0	0	0	0	0	0	0	0	0	0	0	0	0	0	0	0	0
SAL_IB3225AA_AS	SAL_UA8630AA	3	2014	Human	France	West Europe	3	0	0	0	0	0	0	0	0	0	0	0	0	0	0	0	0	0	0	0	1	0	0	0	0	0	0	0	0	0	0	0	0	0	0	0	0	0	0	0	0	0	0
SAL_IB3885AA_AS	SAL_UA8418AA	3	2014	Human	France	West Europe	3	0	0	0	0	0	0	0	0	0	0	0	0	0	0	0	0	0	0	0	1	0	0	0	0	0	0	0	0	0	0	0	0	0	0	0	0	0	0	0	0	0	0
SAL_IB3773AA_AS	SAL_UA8529AA	3	2014	Human	France	West Europe	4	0	0	0	0	0	0	0	0	0	0	0	0	0	1	0	0	0	0	0	1	0	0	0	0	0	0	0	0	0	0	0	0	0	0	0	0	0	0	0	0	0	0
SAL_IB3809AA_AS	SAL_UA8494AA	3	2014	Human	France	West Europe	2	0	0	0	0	0	0	0	0	0	0	0	0	0	0	0	0	0	0	0	1	0	0	0	0	0	0	0	0	0	0	0	0	0	0	0	0	0	0	0	0	0	0
SAL_IB3807AA_AS	SAL_UA8496AA	3	2014	Human	France	West Europe	6	0	0	0	0	0	0	0	0	0	0	0	0	0	0	0	0	0	0	0	1	0	0	0	0	1	0	0	0	0	0	0	0	0	0	0	0	0	0	0	0	0	0
SAL_IB3803AA_AS	SAL_UA8500AA	3	2014	Human	France	West Europe	3	0	0	0	0	0	0	0	0	0	0	0	0	0	0	0	0	0	0	0	1	0	0	0	0	0	0	0	0	0	0	0	0	0	0	0	0	0	0	0	0	0	0
SAL_IB3244AA_AS	SAL_UA8611AA	3	2014	Human	France	West Europe	3	0	0	0	0	0	0	0	0	0	0	0	0	0	0	0	0	0	0	0	1	0	0	0	0	0	0	0	0	0	0	0	0	0	0	0	0	0	0	0	0	0	0
SAL_IB3254AA_AS	SAL_UA8601AA	3	2014	Human	France	West Europe	3	0	0	0	0	0	0	0	0	0	0	0	0	0	0	0	0	0	0	0	1	0	0	0	0	0	0	0	0	0	0	0	0	0	0	0	0	0	0	0	0	0	0
SAL_IB3253AA_AS	SAL_UA8602AA	3	2014	Human	France	West Europe	0	0	0	0	0	0	0	0	0	0	0	0	0	0	0	0	0	0	0	0	0	0	0	0	0	0	0	0	0	0	0	0	0	0	0	0	0	0	0	0	0	0	0
SAL_IB3734AA_AS	SAL_UA8568AA	3	2014	Human	France	West Europe	3	0	0	0	0	0	0	0	0	0	0	0	0	0	0	0	0	0	0	0	1	0	0	0	0	0	0	0	0	0	0	0	0	0	0	0	0	0	0	0	0	0	0
SAL_IB3216AA_AS	SAL_UA8639AA	3	2014	Human	France	West Europe	3	0	0	0	0	0	0	0	0	0	0	0	0	0	0	0	0	0	0	0	1	0	0	0	0	0	0	0	0	0	0	0	0	0	0	0	0	0	0	0	0	0	0
SAL_IB3213AA_AS	SAL_UA8642AA	3	2014	Human	France	West Europe	3	0	0	0	0	0	0	0	0	0	0	0	0	0	0	0	0	0	0	0	1	0	0	0	0	0	0	0	0	0	0	0	0	0	0	0	0	0	0	0	0	0	0
SAL_IB3854AA_AS	SAL_UA8449AA	3	2014	Human	France	West Europe	1	0	0	0	0	0	0	0	0	0	0	0	0	0	0	0	0	0	0	0	0	0	0	0	0	0	0	0	0	0	0	0	0	0	0	0	0	0	0	0	0	0	0
SAL_IB3857AA_AS	SAL_UA8446AA	3	2014	Human	France	West Europe	3	0	0	0	0	0	0	0	0	0	0	0	0	0	0	0	0	0	0	0	1	0	0	0	0	0	0	0	0	0	0	0	0	0	0	0	0	0	0	0	0	0	0
SAL_IB3187AA_AS	SAL_UA8668AA	3	2014	Human	France	West Europe	3	0	0	0	0	0	0	0	0	0	0	0	0	0	0	0	0	0	0	0	1	0	0	0	0	0	0	0	0	0	0	0	0	0	0	0	0	0	0	0	0	0	0
SAL_IB3887AA_AS	SAL_UA8416AA	3	2014	Human	France	West Europe	3	0	0	0	0	0	0	0	0	0	0	0	0	0	0	0	0	0	0	0	1	0	0	0	0	0	0	0	0	0	0	0	0	0	0	0	0	0	0	0	0	0	0
SAL_IB3871AA_AS	SAL_UA8432AA	3	2014	Human	France	West Europe	3	0	0	0	0	0	0	0	0	0	0	0	0	0	0	0	0	0	0	0	1	0	0	0	0	0	0	0	0	0	0	0	0	0	0	0	0	0	0	0	0	0	0
SAL_IB3866AA_AS	SAL_UA8437AA	3	2014	Human	France	West Europe	1	0	0	0	0	0	0	0	0	0	0	0	0	0	0	0	0	0	0	0	0	0	0	0	0	0	0	0	0	0	0	0	0	0	0	0	0	0	0	0	0	0	0
SAL_IB3867AA_AS	SAL_UA8436AA	3	2014	Human	France	West Europe	3	0	0	0	0	0	0	0	0	0	0	0	0	0	0	0	0	0	0	0	1	0	0	0	0	0	0	0	0	0	0	0	0	0	0	0	0	0	0	0	0	0	0
SAL_YA7367AA_AS	SAL_NA9115AA	3	2014	Swine	France	West Europe	3	0	0	0	0	0	0	0	0	0	0	0	0	0	0	0	0	0	0	0	1	0	0	0	0	0	0	0	0	0	0	0	0	0	0	0	0	0	0	0	0	0	0
SAL_YA7372AA_AS	SAL_NA9110AA	3	2014	Swine	France	West Europe	0	0	0	0	0	0	0	0	0	0	0	0	0	0	0	0	0	0	0	0	0	0	0	0	0	0	0	0	0	0	0	0	0	0	0	0	0	0	0	0	0	0	0
SAL_YA7410AA_AS	SAL_NA9073AA	3	2014	Swine	France	West Europe	3	0	0	0	0	0	0	0	0	0	0	0	0	0	0	0	0	0	0	0	1	0	0	0	0	0	0	0	0	0	0	0	0	0	0	0	0	0	0	0	0	0	0
SAL_YA7334AA_AS	SAL_NA9148AA	3	2014	Swine	France	West Europe	3	0	0	0	0	0	0	0	0	0	0	0	0	0	0	0	0	0	0	0	1	0	0	0	0	0	0	0	0	0	0	0	0	0	0	0	0	0	0	0	0	0	0
SAL_YA7354AA_AS	SAL_NA9128AA	3	2014	Swine	France	West Europe	3	0	0	0	0	0	0	0	0	0	0	0	0	0	0	0	0	0	0	0	1	0	0	0	0	0	0	0	0	0	0	0	0	0	0	0	0	0	0	0	0	0	0
SAL_IB3208AA_AS	SAL_UA8647AA	3	2014	Human	France	West Europe	0	0	0	0	0	0	0	0	0	0	0	0	0	0	0	0	0	0	0	0	0	0	0	0	0	0	0	0	0	0	0	0	0	0	0	0	0	0	0	0	0	0	0
SAL_IB3777AA_AS	SAL_UA8525AA	3	2014	Human	France	West Europe	0	0	0	0	0	0	0	0	0	0	0	0	0	0	0	0	0	0	0	0	0	0	0	0	0	0	0	0	0	0	0	0	0	0	0	0	0	0	0	0	0	0	0
SAL_IB3810AA_AS	SAL_UA8493AA	3	2014	Human	France	West Europe	3	0	0	0	0	0	0	0	0	0	0	0	0	0	0	0	0	0	0	0	1	0	0	0	0	0	0	0	0	0	0	0	0	0	0	0	0	0	0	0	0	0	0
SAL_IB3893AA_AS	SAL_UA8410AA	3	2014	Human	France	West Europe	4	0	0	0	0	0	0	0	0	0	0	0	0	0	0	0	0	0	0	0	1	0	0	0	0	0	0	0	0	0	0	0	0	0	0	0	0	0	0	0	0	0	0
SAL_YA7394AA_AS	SAL_NA9088AA	3	2014	Swine	France	West Europe	3	0	0	0	0	0	0	0	0	0	0	0	0	0	0	0	0	0	0	0	0	0	0	0	0	0	0	0	0	0	0	0	0	0	0	0	0	0	0	0	0	0	0
SAL_YA7417AA_AS	SAL_NA9066AA	3	2014	Swine	France	West Europe	2	0	0	0	0	0	0	0	0	0	0	0	0	0	0	0	0	0	0	0	1	0	0	0	0	0	0	0	0	0	0	0	0	0	0	0	0	0	0	0	0	0	0
SAL_YA7391AA_AS	SAL_NA9091AA	3	2014	Swine	France	West Europe	3	0	0	0	0	0	0	0	0	0	0	0	0	0	0	0	0	0	0	0	1	0	0	0	0	0	0	0	0	0	0	0	0	0	0	0	0	0	0	0	0	0	0
SAL_YA7326AA_AS	SAL_NA9156AA	3	2014	Swine	France	West Europe	0	0	0	0	0	0	0	0	0	0	0	0	0	0	0	0	0	0	0	0	0	0	0	0	0	0	0	0	0	0	0	0	0	0	0	0	0	0	0	0	0	0	0
SAL_YA7375AA_AS	SAL_NA9107AA	3	2014	Swine	France	West Europe	3	0	0	0	0	0	0	0	0	0	0	0	0	0	0	0	0	0	0	0	1	0	0	0	0	0	0	0	0	0	0	0	0	0	0	0	0	0	0	0	0	0	0
SAL_YA7400AA_AS	SAL_NA9083AA	3	2014	Swine	France	West Europe	3	0	0	0	0	0	0	0	0	0	0	0	0	0	0	0	0	0	0	0	1	0	0	0	0	0	0	0	0	0	0	0	0	0	0	0	0	0	0	0	0	0	0
SAL_YA7401AA_AS	SAL_NA9082AA	3	2014	Swine	France	West Europe	3	0	0	0	0	0	0	0	0	0	0	0	0	0	0	0	0	0	0	0	1	0	0	0	0	0	0	0	0	0	0	0	0	0	0	0	0	0	0	0	0	0	0
SAL_YA7398AA_AS	SAL_NA9085AA	3	2014	Swine	France	West Europe	3	0	0	0	0	0	0	0	0	0	0	0	0	0	0	0	0	0	0	0	1	0	0	0	0	0	0	0	0	0	0	0	0	0	0	0	0	0	0	0	0	0	0
SAL_IB3772AA_AS	SAL_UA8530AA	3	2014	Human	France	West Europe	0	0	0	0	0	0	0	0	0	0	0	0	0	0	0	0	0	0	0	0	0	0	0	0	0	0	0	0	0	0	0	0	0	0	0	0	0	0	0	0	0	0	0
SAL_IB3733AA_AS	SAL_UA8569AA	3	2014	Human	France	West Europe	3	0	0	0	0	0	0	0	0	0	0	0	0	0	0	0	0	0	0	0	1	0	0	0	0	0	0	0	0	0	0	0	0	0	0	0	0	0	0	0	0	0	0
SAL_IB3179AA_AS	SAL_UA8676AA	3	2014	Human	France	West Europe	3	0	0	0	0	0	0	0	0	0	0	0	0	0	0	0	0	0	0	0	1	0	0	0	0	0	0	0	0	0	0	0	0	0	0	0	0	0	0	0	0	0	0
SAL_IB3181AA_AS	SAL_UA8674AA	3	2014	Human	France	West Europe	3	0	0	0	0	0	0	0	0	0	0	0	0	0	0	0	0	0	0	0	1	0	0	0	0	0	0	0	0	0	0	0	0	0	0	0	0	0	0	0	0	0	0
SAL_IB3875AA_AS	SAL_UA8428AA	3	2014	Human	France	West Europe	3	0	0	0	0	0	0	0	0	0	0	0	0	0	0	0	0	0	0	0	1	0	0	0	0	0	0	0	0	0	0	0	0	0	0	0	0	0	0	0	0	0	0
SAL_IB3212AA_AS	SAL_UA8643AA	3	2014	Human	France	West Europe	3	0	0	0	0	0	0	0	0	0	0	0	0	0	0	0	0	0	0	0	1	0	0	0	0	0	0	0	0	0	0	0	0	0	0	0	0	0	0	0	0	0	0
SAL_IB3771AA_AS	SAL_UA8531AA	3	2014	Human	France	West Europe	0	0	0	0	0	0	0	0	0	0	0	0	0	0	0	0	0	0	0	0	0	0	0	0	0	0	0	0	0	0	0	0	0	0	0	0	0	0	0	0	0	0	0
SAL_IB3899AA_AS	SAL_UA8404AA	3	2014	Human	France	West Europe	3	0	0	0	0	0	0	0	0	0	0	0	0	0	0	0	0	0	0	0	1	0	0	0	0	0	0	0	0	0	0	0	0	0	0	0	0	0	0	0	0	0	0
SAL_IB3872AA_AS	SAL_UA8431AA	3	2014	Human	France	West Europe	3	0	0	0	0	0	0	0	0	0	0	0	0	0	0	0	0	0	0	0	1	0	0	0	0	0	0	0	0	0	0	0	0	0	0	0	0	0	0	0	0	0	0
SAL_IB3869AA_AS	SAL_UA8434AA	3	2014	Human	France	West Europe	3	0	0	0	0	0	0	0	0	0	0	0	0	0	0	0	0	0	0	0	1	0	0	0	0	0	0	0	0	0	0	0	0	0	0	0	0	0	0	0	0	0	0
SAL_YA7458AA_AS	SAL_NA9025AA	3	2014	Swine	France	West Europe	1	0	0	0	0	0	0	0	0	0	0	0	0	0	0	0	0	0	0	0	0	0	0	0	0	0	0	0	0	0	0	0	0	0	0	0	0	0	0	0	0	0	0
SAL_YA7383AA_AS	SAL_NA9099AA	3	2014	Swine	France	West Europe	3	0	0	0	0	0	0	0	0	0	0	0	0	0	0	0	0	0	0	0	1	0	0	0	0	0	0	0	0	0	0	0	0	0	0	0	0	0	0	0	0	0	0
SAL_IB3882AA_AS	SAL_UA8421AA	3	2014	Human	France	West Europe	3	0	0	0	0	0	0	0	0	0	0	0	0	0	0	0	0	0	0	0	1	0	0	0	0	0	0	0	0	0	0	0	0	0	0	0	0	0	0	0	0	0	0
SAL_IB3251AA_AS	SAL_UA8604AA	3	2014	Human	France	West Europe	1	0	0	0	0	0	0	0	0	0	0	0	0	0	0	0	0	0	0	0	0	0	0	0	0	0	0	0	0	0	0	0	0	0	0	0	0	0	0	0	0	0	0
SAL_IB3246AA_AS	SAL_UA8609AA	3	2014	Human	France	West Europe	3	0	0	0	0	0	0	0	0	0	0	0	0	0	0	0	0	0	0	0	1	0	0	0	0	0	0	0	0	0	0	0	0	0	0	0	0	0	0	0	0	0	0
SAL_IB3728AA_AS	SAL_UA8574AA	3	2014	Human	France	West Europe	0	0	0	0	0	0	0	0	0	0	0	0	0	0	0	0	0	0	0	0	0	0	0	0	0	0	0	0	0	0	0	0	0	0	0	0	0	0	0	0	0	0	0
SAL_IB3729AA_AS	SAL_UA8573AA	3	2014	Human	France	West Europe	3	0	0	0	0	0	0	0	0	0	0	0	0	0	0	0	0	0	0	0	1	0	0	0	0	0	0	0	0	0	0	0	0	0	0	0	0	0	0	0	0	0	0
SAL_IB3838AA_AS	SAL_UA8465AA	3	2014	Human	France	West Europe	3	0	0	0	0	0	0	0	0	0	0	0	0	0	0	0	0	0	0	0	1	0	0	0	0	0	0	0	0	0	0	0	0	0	0	0	0	0	0	0	0	0	0
SAL_YA7384AA_AS	SAL_NA9098AA	3	2014	Swine	France	West Europe	1	0	0	0	0	0	0	0	0	0	0	0	0	0	0	0	0	0	0	0	0	0	0	0	0	0	0	0	0	0	0	0	0	0	0	0	0	0	0	0	0	0	0
SAL_YA7347AA_AS	SAL_NA9135AA	3	2014	Swine	France	West Europe	4	0	0	0	0	0	0	0	0	0	0	0	0	0	0	0	0	0	0	0	1	0	0	0	0	0	0	0	0	0	0	0	0	0	0	0	0	0	0	0	0	0	0
SAL_IB3876AA_AS	SAL_UA8427AA	3	2014	Human	France	West Europe	6	0	0	0	0	0	0	0	0	0	0	0	0	0	0	1	0	1	0	0	1	0	0	0	0	0	0	0	0	0	0	0	0	0	0	0	0	0	0	0	0	0	0
SAL_IB3778AA_AS	SAL_UA8524AA	3	2014	Human	France	West Europe	0	0	0	0	0	0	0	0	0	0	0	0	0	0	0	0	0	0	0	0	0	0	0	0	0	0	0	0	0	0	0	0	0	0	0	0	0	0	0	0	0	0	0
SAL_IB3805AA_AS	SAL_UA8498AA	3	2014	Human	France	West Europe	0	0	0	0	0	0	0	0	0	0	0	0	0	0	0	0	0	0	0	0	0	0	0	0	0	0	0	0	0	0	0	0	0	0	0	0	0	0	0	0	0	0	0
SAL_IB3250AA_AS	SAL_UA8605AA	3	2014	Human	France	West Europe	3	0	0	0	0	0	0	0	0	0	0	0	0	0	0	0	0	0	0	0	1	0	0	0	0	0	0	0	0	0	0	0	0	0	0	0	0	0	0	0	0	0	0
SAL_IB3247AA_AS	SAL_UA8608AA	3	2014	Human	France	West Europe	2	0	0	0	0	0	0	0	0	0	0	0	0	0	0	0	0	0	0	0	1	0	0	0	0	0	0	0	0	0	0	0	0	0	0	0	0	0	0	0	0	0	0
SAL_IB3222AA_AS	SAL_UA8633AA	3	2014	Human	France	West Europe	0	0	0	0	0	0	0	0	0	0	0	0	0	0	0	0	0	0	0	0	0	0	0	0	0	0	0	0	0	0	0	0	0	0	0	0	0	0	0	0	0	0	0
SAL_IB3219AA_AS	SAL_UA8636AA	3	2014	Human	France	West Europe	0	0	0	0	0	0	0	0	0	0	0	0	0	0	0	0	0	0	0	0	0	0	0	0	0	0	0	0	0	0	0	0	0	0	0	0	0	0	0	0	0	0	0
SAL_IB3892AA_AS	SAL_UA8411AA	3	2014	Human	France	West Europe	0	0	0	0	0	0	0	0	0	0	0	0	0	0	0	0	0	0	0	0	0	0	0	0	0	0	0	0	0	0	0	0	0	0	0	0	0	0	0	0	0	0	0
SAL_IB3894AA_AS	SAL_UA8409AA	3	2014	Human	France	West Europe	3	0	0	0	0	0	0	0	0	0	0	0	0	0	0	0	0	0	0	0	1	0	0	0	0	0	0	0	0	0	0	0	0	0	0	0	0	0	0	0	0	0	0
SAL_IB3863AA_AS	SAL_UA8440AA	3	2014	Human	France	West Europe	1	0	0	0	0	0	0	0	0	0	0	0	0	0	0	0	0	0	0	0	0	0	0	0	0	0	0	0	0	0	0	0	0	0	0	0	0	0	0	0	0	0	0
SAL_IB3890AA_AS	SAL_UA8413AA	3	2014	Human	France	West Europe	2	0	0	0	0	0	0	0	0	0	0	0	0	0	0	0	0	0	0	0	1	0	0	0	0	0	0	0	0	0	0	0	0	0	0	0	0	0	0	0	0	0	0
SAL_YA7365AA_AS	SAL_NA9117AA	3	2014	Swine	France	West Europe	3	0	0	0	0	0	0	0	0	0	0	0	0	0	0	0	0	0	0	0	1	0	0	0	0	0	0	0	0	0	0	0	0	0	0	0	0	0	0	0	0	0	0
SAL_IB3774AA_AS	SAL_UA8528AA	3	2014	Human	France	West Europe	1	0	0	0	0	0	0	0	0	0	0	0	0	0	0	0	0	0	0	0	0	0	0	0	0	0	0	0	0	0	0	0	0	0	0	0	0	0	0	0	0	0	0
SAL_IB3897AA_AS	SAL_UA8406AA	3	2014	Human	France	West Europe	0	0	0	0	0	0	0	0	0	0	0	0	0	0	0	0	0	0	0	0	0	0	0	0	0	0	0	0	0	0	0	0	0	0	0	0	0	0	0	0	0	0	0
SAL_IB3880AA_AS	SAL_UA8423AA	3	2014	Human	France	West Europe	3	0	0	0	0	0	0	0	0	0	0	0	0	0	0	0	0	0	0	0	1	0	0	0	0	0	0	0	0	0	0	0	0	0	0	0	0	0	0	0	0	0	0
SAL_IB3731AA_AS	SAL_UA8571AA	3	2014	Human	France	West Europe	3	0	0	0	0	0	0	0	0	0	0	0	0	0	0	0	0	0	0	0	1	0	0	0	0	0	0	0	0	0	0	0	0	0	0	0	0	0	0	0	0	0	0
SAL_IB3177AA_AS	SAL_UA8678AA	3	2014	Human	France	West Europe	3	0	0	0	0	0	0	0	0	0	0	0	0	0	0	0	0	0	0	0	1	0	0	0	0	0	0	0	0	0	0	0	0	0	0	0	0	0	0	0	0	0	0
SAL_IB3895AA_AS	SAL_UA8408AA	3	2014	Human	France	West Europe	0	0	0	0	0	0	0	0	0	0	0	0	0	0	0	0	0	0	0	0	0	0	0	0	0	0	0	0	0	0	0	0	0	0	0	0	0	0	0	0	0	0	0
SAL_IB3874AA_AS	SAL_UA8429AA	3	2014	Human	France	West Europe	3	0	0	0	0	0	0	0	0	0	0	0	0	0	0	0	0	0	0	0	1	0	0	0	0	0	0	0	0	0	0	0	0	0	0	0	0	0	0	0	0	0	0
SAL_IB3178AA_AS	SAL_UA8677AA	3	2014	Human	France	West Europe	0	0	0	0	0	0	0	0	0	0	0	0	0	0	0	0	0	0	0	0	0	0	0	0	0	0	0	0	0	0	0	0	0	0	0	0	0	0	0	0	0	0	0
SAL_GB9999AA_AS	SAL_SA0842AA	3	2014	Swine	France	West Europe	3	0	0	0	0	0	0	0	0	0	0	0	0	0	0	0	0	0	0	0	1	0	0	0	0	0	0	0	0	0	0	0	0	0	0	0	0	0	0	0	0	0	0
SAL_YA7421AA_AS	SAL_NA9062AA	3	2014	Swine	France	West Europe	3	0	0	0	0	0	0	0	0	0	0	0	0	0	0	0	0	0	0	0	1	0	0	0	0	0	0	0	0	0	0	0	0	0	0	0	0	0	0	0	0	0	0
SAL_YA7386AA_AS	SAL_NA9096AA	3	2014	Swine	France	West Europe	3	0	0	0	0	0	0	0	0	0	0	0	0	0	0	0	0	0	0	0	1	0	0	0	0	0	0	0	0	0	0	0	0	0	0	0	0	0	0	0	0	0	0
SAL_YA7380AA_AS	SAL_NA9102AA	3	2014	Swine	France	West Europe	3	0	0	0	0	0	0	0	0	0	0	0	0	0	0	0	0	0	0	0	1	0	0	0	0	0	0	0	0	0	0	0	0	0	0	0	0	0	0	0	0	0	0
SAL_YA7388AA_AS	SAL_NA9094AA	3	2014	Avian	France	West Europe	3	0	0	0	0	0	0	0	0	0	0	0	0	0	0	0	0	0	0	0	1	0	0	0	0	0	0	0	0	0	0	0	0	0	0	0	0	0	0	0	0	0	0
SAL_IB3776AA_AS	SAL_UA8526AA	3	2014	Human	France	West Europe	3	0	0	0	0	0	0	0	0	0	0	0	0	0	0	0	0	0	0	0	1	0	0	0	0	0	0	0	0	0	0	0	0	0	0	0	0	0	0	0	0	0	0
SAL_IB3804AA_AS	SAL_UA8499AA	3	2014	Human	France	West Europe	3	0	0	0	0	0	0	0	0	0	0	0	0	0	0	0	0	0	0	0	1	0	0	0	0	0	0	0	0	0	0	0	0	0	0	0	0	0	0	0	0	0	0
SAL_IB3726AA_AS	SAL_UA8576AA	3	2014	Human	France	West Europe	3	0	0	0	0	0	0	0	0	0	0	0	0	0	0	0	0	0	0	0	1	0	0	0	0	0	0	0	0	0	0	0	0	0	0	0	0	0	0	0	0	0	0
SAL_IB3732AA_AS	SAL_UA8570AA	3	2014	Human	France	West Europe	3	0	0	0	0	0	0	0	0	0	0	0	0	0	0	0	0	0	0	0	1	0	0	0	0	0	0	0	0	0	0	0	0	0	0	0	0	0	0	0	0	0	0
SAL_IB3180AA_AS	SAL_UA8675AA	3	2014	Human	France	West Europe	0	0	0	0	0	0	0	0	0	0	0	0	0	0	0	0	0	0	0	0	0	0	0	0	0	0	0	0	0	0	0	0	0	0	0	0	0	0	0	0	0	0	0
SAL_IB3217AA_AS	SAL_UA8638AA	3	2014	Human	France	West Europe	3	0	0	0	0	0	0	0	0	0	0	0	0	0	0	0	0	0	0	0	1	0	0	0	0	0	0	0	0	0	0	0	0	0	0	0	0	0	0	0	0	0	0
SAL_IB3868AA_AS	SAL_UA8435AA	3	2014	Human	France	West Europe	3	0	0	0	0	0	0	0	0	0	0	0	0	0	0	0	0	0	0	0	1	0	0	0	0	0	0	0	0	0	0	0	0	0	0	0	0	0	0	0	0	0	0
SAL_IB3898AA_AS	SAL_UA8405AA	3	2014	Human	France	West Europe	0	0	0	0	0	0	0	0	0	0	0	0	0	0	0	0	0	0	0	0	0	0	0	0	0	0	0	0	0	0	0	0	0	0	0	0	0	0	0	0	0	0	0
SAL_IB3865AA_AS	SAL_UA8438AA	3	2014	Human	France	West Europe	0	0	0	0	0	0	0	0	0	0	0	0	0	0	0	0	0	0	0	0	0	0	0	0	0	0	0	0	0	0	0	0	0	0	0	0	0	0	0	0	0	0	0
SAL_IB3901AA_AS	SAL_UA8402AA	3	2014	Human	France	West Europe	3	0	0	0	0	0	0	0	0	0	0	0	0	0	0	0	0	0	0	0	1	0	0	0	0	0	0	0	0	0	0	0	0	0	0	0	0	0	0	0	0	0	0
SAL_IB3727AA_AS	SAL_UA8575AA	3	2014	Human	France	West Europe	3	0	0	0	0	0	0	0	0	0	0	0	0	0	0	0	0	0	0	0	1	0	0	0	0	0	0	0	0	0	0	0	0	0	0	0	0	0	0	0	0	0	0
SAL_IB3883AA_AS	SAL_UA8420AA	3	2014	Human	France	West Europe	5	1	0	0	0	0	0	0	0	0	0	0	0	0	0	0	0	0	0	0	0	0	0	0	0	0	0	0	0	0	0	0	1	0	0	0	0	0	1	0	0	0	0
SAL_IB3884AA_AS	SAL_UA8419AA	3	2014	Human	France	West Europe	3	0	0	0	0	0	0	0	0	0	0	0	0	0	0	0	0	0	0	0	1	0	0	0	0	0	0	0	0	0	0	0	0	0	0	0	0	0	0	0	0	0	0
SAL_IB3775AA_AS	SAL_UA8527AA	3	2014	Human	France	West Europe	3	0	0	0	0	0	0	0	0	0	0	0	0	0	0	0	0	0	0	0	1	0	0	0	0	0	0	0	0	0	0	0	0	0	0	0	0	0	0	0	0	0	0
SAL_IB3245AA_AS	SAL_UA8610AA	3	2014	Human	France	West Europe	0	0	0	0	0	0	0	0	0	0	0	0	0	0	0	0	0	0	0	0	0	0	0	0	0	0	0	0	0	0	0	0	0	0	0	0	0	0	0	0	0	0	0
SAL_IB3256AA_AS	SAL_UA8599AA	3	2014	Human	France	West Europe	4	0	0	0	0	0	0	0	0	0	0	0	0	0	0	0	0	0	0	0	0	0	0	0	0	0	0	0	0	0	0	0	0	0	0	0	0	0	0	0	0	0	0
SAL_IB3183AA_AS	SAL_UA8672AA	3	2014	Human	France	West Europe	1	0	0	0	0	0	0	0	0	0	0	0	0	0	0	0	0	0	0	0	0	0	0	0	0	0	0	0	0	0	0	0	0	0	0	0	0	0	0	0	0	0	0
SAL_IB3221AA_AS	SAL_UA8634AA	3	2014	Human	France	West Europe	1	0	0	0	0	0	0	0	0	0	0	0	0	0	0	0	0	0	0	0	0	0	0	0	0	0	0	0	0	0	0	0	0	0	0	0	0	0	0	0	0	0	0
SAL_IB3891AA_AS	SAL_UA8412AA	3	2014	Human	France	West Europe	3	0	0	0	0	0	0	0	0	0	0	0	0	0	0	0	0	0	0	0	1	0	0	0	0	0	0	0	0	0	0	0	0	0	0	0	0	0	0	0	0	0	0
SAL_IB3873AA_AS	SAL_UA8430AA	3	2014	Human	France	West Europe	3	0	0	0	0	0	0	0	0	0	0	0	0	0	0	0	0	0	0	0	1	0	0	0	0	0	0	0	0	0	0	0	0	0	0	0	0	0	0	0	0	0	0
SAL_IB3870AA_AS	SAL_UA8433AA	3	2014	Human	France	West Europe	3	0	0	0	0	0	0	0	0	0	0	0	0	0	0	0	0	0	0	0	1	0	0	0	0	0	0	0	0	0	0	0	0	0	0	0	0	0	0	0	0	0	0
SAL_YA7461AA_AS	SAL_NA9022AA	3	2014	Swine	France	West Europe	1	0	0	0	0	0	0	0	0	0	0	0	0	0	0	0	0	0	0	0	0	0	0	0	0	0	0	0	0	0	0	0	0	0	0	0	0	0	0	0	0	0	0
SAL_YA7378AA_AS	SAL_NA9104AA	3	2014	Swine	France	West Europe	0	0	0	0	0	0	0	0	0	0	0	0	0	0	0	0	0	0	0	0	0	0	0	0	0	0	0	0	0	0	0	0	0	0	0	0	0	0	0	0	0	0	0
SAL_YA7392AA_AS	SAL_NA9090AA	3	2014	Swine	France	West Europe	7	0	0	0	0	0	0	0	0	0	0	0	0	0	0	0	0	0	0	0	1	0	0	0	0	0	0	0	0	0	0	0	1	0	0	0	0	0	1	0	0	0	0
SAL_YA7387AA_AS	SAL_NA9095AA	3	2014	Swine	France	West Europe	3	0	0	0	0	0	0	0	0	0	0	0	0	0	0	0	0	0	0	0	1	0	0	0	0	0	0	0	0	0	0	0	0	0	0	0	0	0	0	0	0	0	0
SAL_YA7965AA_AS	SAL_NA9132AA	3	2014	Swine	France	West Europe	3	0	0	0	0	0	0	0	0	0	0	0	0	0	0	0	0	0	0	0	1	0	0	0	0	0	0	0	0	0	0	0	0	0	0	0	0	0	0	0	0	0	0
SAL_YA7351AA_AS	SAL_NA9131AA	3	2014	Swine	France	West Europe	3	0	0	0	0	0	0	0	0	0	0	0	0	0	0	0	0	0	0	0	1	0	0	0	0	0	0	0	0	0	0	0	0	0	0	0	0	0	0	0	0	0	0
SAL_YA7352AA_AS	SAL_NA9130AA	3	2014	Swine	France	West Europe	3	0	0	0	0	0	0	0	0	0	0	0	0	0	0	0	0	0	0	0	1	0	0	0	0	0	0	0	0	0	0	0	0	0	0	0	0	0	0	0	0	0	0
SAL_YA7353AA_AS	SAL_NA9129AA	3	2014	Swine	France	West Europe	3	0	0	0	0	0	0	0	0	0	0	0	0	0	0	0	0	0	0	0	1	0	0	0	0	0	0	0	0	0	0	0	0	0	0	0	0	0	0	0	0	0	0
SAL_IB3736AA_AS	SAL_UA8566AA	3	2014	Human	France	West Europe	0	0	0	0	0	0	0	0	0	0	0	0	0	0	0	0	0	0	0	0	0	0	0	0	0	0	0	0	0	0	0	0	0	0	0	0	0	0	0	0	0	0	0
SAL_IB3781AA_AS	SAL_UA8521AA	3	2014	Human	France	West Europe	0	0	0	0	0	0	0	0	0	0	0	0	0	0	0	0	0	0	0	0	0	0	0	0	0	0	0	0	0	0	0	0	0	0	0	0	0	0	0	0	0	0	0
SAL_IB3780AA_AS	SAL_UA8522AA	3	2014	Human	France	West Europe	1	0	0	0	0	0	0	0	0	0	0	0	0	0	0	0	0	0	0	0	0	0	0	0	0	0	0	0	0	0	0	0	0	0	0	0	0	0	0	0	0	0	0
SAL_IB3806AA_AS	SAL_UA8497AA	3	2014	Human	France	West Europe	0	0	0	0	0	0	0	0	0	0	0	0	0	0	0	0	0	0	0	0	0	0	0	0	0	0	0	0	0	0	0	0	0	0	0	0	0	0	0	0	0	0	0
SAL_IB3215AA_AS	SAL_UA8640AA	3	2014	Human	France	West Europe	0	0	0	0	0	0	0	0	0	0	0	0	0	0	0	0	0	0	0	0	0	0	0	0	0	0	0	0	0	0	0	0	0	0	0	0	0	0	0	0	0	0	0
SAL_IB3220AA_AS	SAL_UA8635AA	3	2014	Human	France	West Europe	3	0	0	0	0	0	0	0	0	0	0	0	0	0	0	0	0	0	0	0	1	0	0	0	0	0	0	0	0	0	0	0	0	0	0	0	0	0	0	0	0	0	0
SAL_IB3852AA_AS	SAL_UA8451AA	3	2014	Human	France	West Europe	0	0	0	0	0	0	0	0	0	0	0	0	0	0	0	0	0	0	0	0	0	0	0	0	0	0	0	0	0	0	0	0	0	0	0	0	0	0	0	0	0	0	0
SAL_IB3782AA_AS	SAL_UA8520AA	3	2014	Human	France	West Europe	3	0	0	0	0	0	0	0	0	0	0	0	0	0	0	0	0	0	0	0	1	0	0	0	0	0	0	0	0	0	0	0	0	0	0	0	0	0	0	0	0	0	0
SAL_IB3249AA_AS	SAL_UA8606AA	3	2014	Human	France	West Europe	3	0	0	0	0	0	0	0	0	0	0	0	0	0	0	0	0	0	0	0	1	0	0	0	0	0	0	0	0	0	0	0	0	0	0	0	0	0	0	0	0	0	0
SAL_YA7459AA_AS	SAL_NA9024AA	3	2014	Swine	France	West Europe	0	0	0	0	0	0	0	0	0	0	0	0	0	0	0	0	0	0	0	0	0	0	0	0	0	0	0	0	0	0	0	0	0	0	0	0	0	0	0	0	0	0	0
SAL_YA7462AA_AS	SAL_NA9021AA	3	2014	Swine	France	West Europe	6	0	0	0	0	0	0	0	0	0	0	0	0	0	1	0	0	0	0	0	0	0	0	0	0	0	0	0	0	0	0	0	0	0	0	0	0	0	0	0	0	0	0
SAL_YA7370AA_AS	SAL_NA9112AA	3	2014	Swine	France	West Europe	3	0	0	0	0	0	0	0	0	0	0	0	0	0	0	0	0	0	0	0	1	0	0	0	0	0	0	0	0	0	0	0	0	0	0	0	0	0	0	0	0	0	0
SAL_YA7348AA_AS	SAL_NA9134AA	3	2014	Swine	France	West Europe	3	0	0	0	0	0	0	0	0	0	0	0	0	0	0	0	0	0	0	0	1	0	0	0	0	0	0	0	0	0	0	0	0	0	0	0	0	0	0	0	0	0	0
SAL_YA7456AA_AS	SAL_NA9027AA	3	2014	Swine	France	West Europe	0	0	0	0	0	0	0	0	0	0	0	0	0	0	0	0	0	0	0	0	0	0	0	0	0	0	0	0	0	0	0	0	0	0	0	0	0	0	0	0	0	0	0
SAL_YA7368AA_AS	SAL_NA9114AA	3	2014	Swine	France	West Europe	3	0	0	0	0	0	0	0	0	0	0	0	0	0	0	0	0	0	0	0	1	0	0	0	0	0	0	0	0	0	0	0	0	0	0	0	0	0	0	0	0	0	0
SAL_IB3881AA_AS	SAL_UA8422AA	3	2014	Human	France	West Europe	3	0	0	0	0	0	0	0	0	0	0	0	0	0	0	0	0	0	0	0	1	0	0	0	0	0	0	0	0	0	0	0	0	0	0	0	0	0	0	0	0	0	0
SAL_IB3877AA_AS	SAL_UA8426AA	3	2014	Human	France	West Europe	3	0	0	0	0	0	0	0	0	0	0	0	0	0	0	0	0	0	0	0	1	0	0	0	0	0	0	0	0	0	0	0	0	0	0	0	0	0	0	0	0	0	0
SAL_IB3808AA_AS	SAL_UA8495AA	3	2014	Human	France	West Europe	3	0	0	0	0	0	0	0	0	0	0	0	0	0	0	0	0	0	0	0	1	0	0	0	0	0	0	0	0	0	0	0	0	0	0	0	0	0	0	0	0	0	0
SAL_IB3248AA_AS	SAL_UA8607AA	3	2014	Human	France	West Europe	0	0	0	0	0	0	0	0	0	0	0	0	0	0	0	0	0	0	0	0	0	0	0	0	0	0	0	0	0	0	0	0	0	0	0	0	0	0	0	0	0	0	0
SAL_IB3186AA_AS	SAL_UA8669AA	3	2014	Human	France	West Europe	0	0	0	0	0	0	0	0	0	0	0	0	0	0	0	0	0	0	0	0	0	0	0	0	0	0	0	0	0	0	0	0	0	0	0	0	0	0	0	0	0	0	0
SAL_IB3896AA_AS	SAL_UA8407AA	3	2014	Human	France	West Europe	3	0	0	0	0	0	0	0	0	0	0	0	0	0	0	0	0	0	0	0	1	0	0	0	0	0	0	0	0	0	0	0	0	0	0	0	0	0	0	0	0	0	0
SAL_YA7412AA_AS	SAL_NA9071AA	3	2014	Swine	France	West Europe	3	0	0	0	0	0	0	0	0	0	0	0	0	0	0	0	0	0	0	0	1	0	0	0	0	0	0	0	0	0	0	0	0	0	0	0	0	0	0	0	0	0	0
SAL_YA7377AA_AS	SAL_NA9105AA	3	2014	Swine	France	West Europe	3	0	0	0	0	0	0	0	0	0	0	0	0	0	0	0	0	0	0	0	1	0	0	0	0	0	0	0	0	0	0	0	0	0	0	0	0	0	0	0	0	0	0
SAL_YA7376AA_AS	SAL_NA9106AA	3	2014	Swine	France	West Europe	0	0	0	0	0	0	0	0	0	0	0	0	0	0	0	0	0	0	0	0	0	0	0	0	0	0	0	0	0	0	0	0	0	0	0	0	0	0	0	0	0	0	0
SAL_YA6094AA_AS	SAL_NA7761AA	3	2014	Bovine	Germany	West Europe	0	0	0	0	0	0	0	0	0	0	0	0	0	0	0	0	0	0	0	0	0	0	0	0	0	0	0	0	0	0	0	0	0	0	0	0	0	0	0	0	0	0	0
SAL_YA6076AA_AS	SAL_NA7779AA	3	2014	Swine	Germany	West Europe	0	0	0	0	0	0	0	0	0	0	0	0	0	0	0	0	0	0	0	0	0	0	0	0	0	0	0	0	0	0	0	0	0	0	0	0	0	0	0	0	0	0	0
SAL_YA6074AA_AS	SAL_NA7781AA	3	2014	Swine	Germany	West Europe	0	0	0	0	0	0	0	0	0	0	0	0	0	0	0	0	0	0	0	0	0	0	0	0	0	0	0	0	0	0	0	0	0	0	0	0	0	0	0	0	0	0	0
SAL_YA6075AA_AS	SAL_NA7780AA	3	2014	Swine	Germany	West Europe	0	0	0	0	0	0	0	0	0	0	0	0	0	0	0	0	0	0	0	0	0	0	0	0	0	0	0	0	0	0	0	0	0	0	0	0	0	0	0	0	0	0	0
SAL_YA6096AA_AS	SAL_NA7759AA	3	2014	Avian	Germany	West Europe	0	0	0	0	0	0	0	0	0	0	0	0	0	0	0	0	0	0	0	0	0	0	0	0	0	0	0	0	0	0	0	0	0	0	0	0	0	0	0	0	0	0	0
SAL_YA6097AA_AS	SAL_NA7758AA	3	2014	Avian	Germany	West Europe	0	0	0	0	0	0	0	0	0	0	0	0	0	0	0	0	0	0	0	0	0	0	0	0	0	0	0	0	0	0	0	0	0	0	0	0	0	0	0	0	0	0	0
SAL_YA6047AA_AS	SAL_NA7808AA	3	2014	Avian	Germany	West Europe	0	0	0	0	0	0	0	0	0	0	0	0	0	0	0	0	0	0	0	0	0	0	0	0	0	0	0	0	0	0	0	0	0	0	0	0	0	0	0	0	0	0	0
SAL_XA2670AA_AS	SAL_MA8738AA	3	2014	Other Animals	Germany	West Europe	2	0	0	0	0	0	0	0	0	0	0	0	0	0	0	0	0	0	0	0	0	0	0	0	0	0	0	0	0	0	0	1	0	0	0	0	0	0	0	0	0	0	0
SAL_LA2491AA_AS	SAL_FA7332AA	3	2014		Germany	West Europe	0	0	0	0	0	0	0	0	0	0	0	0	0	0	0	0	0	0	0	0	0	0	0	0	0	0	0	0	0	0	0	0	0	0	0	0	0	0	0	0	0	0	0
SAL_LA2678AA_AS	SAL_FA7396AA	3	2014		Germany	West Europe	0	0	0	0	0	0	0	0	0	0	0	0	0	0	0	0	0	0	0	0	0	0	0	0	0	0	0	0	0	0	0	0	0	0	0	0	0	0	0	0	0	0	0
SAL_LA2495AA_AS	SAL_FA7336AA	3	2014		Germany	West Europe	3	0	0	0	0	0	0	0	0	0	0	0	0	0	0	0	0	0	0	0	1	0	0	0	0	0	0	0	0	0	0	0	0	0	0	0	0	0	0	0	0	0	0
SAL_LA2653AA_AS	SAL_FA7374AA	3	2014		Germany	West Europe	0	0	0	0	0	0	0	0	0	0	0	0	0	0	0	0	0	0	0	0	0	0	0	0	0	0	0	0	0	0	0	0	0	0	0	0	0	0	0	0	0	0	0
SAL_YA6125AA_AS	SAL_NA7730AA	3	2014	Other Animals	Italy	South Europe	4	0	0	0	0	0	0	0	0	0	0	0	0	0	0	0	0	0	0	0	1	0	0	0	0	0	0	0	0	0	0	0	0	0	0	0	0	0	0	0	0	0	0
SAL_YA6131AA_AS	SAL_NA7724AA	3	2014	Human	Italy	South Europe	0	0	0	0	0	0	0	0	0	0	0	0	0	0	0	0	0	0	0	0	0	0	0	0	0	0	0	0	0	0	0	0	0	0	0	0	0	0	0	0	0	0	0
SAL_YA6132AA_AS	SAL_NA7723AA	3	2014	Human	Italy	South Europe	0	0	0	0	0	0	0	0	0	0	0	0	0	0	0	0	0	0	0	0	0	0	0	0	0	0	0	0	0	0	0	0	0	0	0	0	0	0	0	0	0	0	0
SAL_YA6133AA_AS	SAL_NA7722AA	3	2014	Human	Italy	South Europe	0	0	0	0	0	0	0	0	0	0	0	0	0	0	0	0	0	0	0	0	0	0	0	0	0	0	0	0	0	0	0	0	0	0	0	0	0	0	0	0	0	0	0
SAL_YA6134AA_AS	SAL_NA7721AA	3	2014	Human	Italy	South Europe	3	0	0	0	0	0	0	0	0	0	0	0	0	0	0	0	0	0	0	0	1	0	0	0	0	0	0	0	0	0	0	0	0	0	0	0	0	0	0	0	0	0	0
SAL_YA6135AA_AS	SAL_NA7720AA	3	2014	Human	Italy	South Europe	3	0	0	0	0	0	0	0	0	0	0	0	0	0	0	0	0	0	0	0	1	0	0	0	0	0	0	0	0	0	0	0	0	0	0	0	0	0	0	0	0	0	0
SAL_YA6136AA_AS	SAL_NA7719AA	3	2014	Human	Italy	South Europe	1	0	0	0	0	0	0	0	0	0	0	0	0	0	0	0	0	0	0	0	0	0	0	0	0	0	0	0	0	0	0	0	0	0	0	0	0	0	0	0	0	0	0
SAL_YA6102AA_AS	SAL_NA7753AA	3	2014	Swine	Italy	South Europe	4	0	0	0	0	0	0	0	0	0	0	0	0	0	0	0	0	0	0	0	1	0	0	0	0	0	0	0	0	0	0	0	0	0	0	0	0	0	0	0	0	0	0
SAL_YA6108AA_AS	SAL_NA7747AA	3	2014	Swine	Italy	South Europe	0	0	0	0	0	0	0	0	0	0	0	0	0	0	0	0	0	0	0	0	0	0	0	0	0	0	0	0	0	0	0	0	0	0	0	0	0	0	0	0	0	0	0
SAL_YA6099AA_AS	SAL_NA7756AA	3	2014	Swine	Italy	South Europe	2	0	0	0	0	0	0	0	0	0	0	0	0	0	0	0	0	0	0	0	1	0	0	0	0	0	0	0	0	0	0	0	0	0	0	0	0	0	0	0	0	0	0
SAL_YA6100AA_AS	SAL_NA7755AA	3	2014	Swine	Italy	South Europe	4	0	0	0	0	0	0	0	0	0	0	0	0	0	0	0	0	0	0	0	1	0	0	0	0	0	0	0	0	0	0	0	0	0	0	0	0	0	0	0	0	0	0
SAL_YA6107AA_AS	SAL_NA7748AA	3	2014	Swine	Italy	South Europe	3	0	0	0	0	0	0	0	0	0	0	0	0	0	0	0	0	0	0	0	1	0	0	0	0	0	0	0	0	0	0	0	0	0	0	0	0	0	0	0	0	0	0
SAL_YA6101AA_AS	SAL_NA7754AA	3	2014	Swine	Italy	South Europe	0	0	0	0	0	0	0	0	0	0	0	0	0	0	0	0	0	0	0	0	0	0	0	0	0	0	0	0	0	0	0	0	0	0	0	0	0	0	0	0	0	0	0
SAL_YA6104AA_AS	SAL_NA7751AA	3	2014	Swine	Italy	South Europe	0	0	0	0	0	0	0	0	0	0	0	0	0	0	0	0	0	0	0	0	0	0	0	0	0	0	0	0	0	0	0	0	0	0	0	0	0	0	0	0	0	0	0
SAL_YA6105AA_AS	SAL_NA7750AA	3	2014	Swine	Italy	South Europe	0	0	0	0	0	0	0	0	0	0	0	0	0	0	0	0	0	0	0	0	0	0	0	0	0	0	0	0	0	0	0	0	0	0	0	0	0	0	0	0	0	0	0
SAL_YA6106AA_AS	SAL_NA7749AA	3	2014	Swine	Italy	South Europe	3	0	0	0	0	0	0	0	0	0	0	0	0	0	0	0	0	0	0	0	1	0	0	0	0	0	0	0	0	0	0	0	0	0	0	0	0	0	0	0	0	0	0
SAL_YA6109AA_AS	SAL_NA7746AA	3	2014	Swine	Italy	South Europe	0	0	0	0	0	0	0	0	0	0	0	0	0	0	0	0	0	0	0	0	0	0	0	0	0	0	0	0	0	0	0	0	0	0	0	0	0	0	0	0	0	0	0
SAL_IB3923AA_AS	SAL_UA8380AA	3	2014	Swine	Paraguay	South America	3	0	0	0	0	0	0	0	0	0	0	0	0	0	0	0	0	0	0	0	1	0	0	0	0	0	0	0	0	0	0	0	0	0	0	0	0	0	0	0	0	0	0
SAL_XA9128AA_AS	SAL_NA2278AA	3	2014	Swine	Poland	East Europe	5	0	0	0	0	1	0	0	0	0	0	0	0	0	0	0	0	0	0	0	0	0	0	0	0	0	0	0	0	0	0	0	1	0	0	0	1	0	1	0	0	0	0
SAL_XA9122AA_AS	SAL_NA2284AA	3	2014	Swine	Poland	East Europe	7	0	0	0	0	0	0	0	0	0	0	0	0	0	0	0	0	0	0	0	0	0	0	0	0	0	0	0	0	0	0	0	1	0	0	0	0	0	1	0	0	0	0
SAL_XA9123AA_AS	SAL_NA2283AA	3	2014	Swine	Poland	East Europe	7	0	0	0	0	0	0	0	0	0	0	0	0	0	0	0	0	0	0	0	0	0	0	0	0	0	0	0	0	0	0	0	1	0	0	0	0	0	1	0	0	0	0
SAL_XA9131AA_AS	SAL_NA2275AA	3	2014	Swine	Poland	East Europe	0	0	0	0	0	0	0	0	0	0	0	0	0	0	0	0	0	0	0	0	0	0	0	0	0	0	0	0	0	0	0	0	0	0	0	0	0	0	0	0	0	0	0
SAL_XA9121AA_AS	SAL_NA2285AA	3	2014	Swine	Poland	East Europe	1	0	0	0	0	0	0	0	0	0	0	0	0	0	0	0	0	0	0	0	0	0	0	0	0	0	0	0	0	0	0	0	0	0	0	0	0	0	0	0	0	0	0
SAL_XA9126AA_AS	SAL_NA2280AA	3	2014	Swine	Poland	East Europe	4	0	0	0	0	0	0	0	0	0	0	0	0	0	0	0	0	0	0	0	0	0	0	0	0	0	0	0	0	0	0	0	1	0	0	0	0	0	1	0	0	0	0
SAL_XA9109AA_AS	SAL_NA2297AA	3	2014	Swine	Poland	East Europe	1	0	0	0	0	0	0	0	0	0	0	0	0	0	0	0	0	0	0	0	0	0	0	0	0	0	0	0	0	0	0	0	0	0	0	0	0	0	0	0	0	0	0
SAL_XA9113AA_AS	SAL_NA2293AA	3	2014	Swine	Poland	East Europe	0	0	0	0	0	0	0	0	0	0	0	0	0	0	0	0	0	0	0	0	0	0	0	0	0	0	0	0	0	0	0	0	0	0	0	0	0	0	0	0	0	0	0
SAL_XA9114AA_AS	SAL_NA2292AA	3	2014	Swine	Poland	East Europe	0	0	0	0	0	0	0	0	0	0	0	0	0	0	0	0	0	0	0	0	0	0	0	0	0	0	0	0	0	0	0	0	0	0	0	0	0	0	0	0	0	0	0
SAL_XA9097AA_AS	SAL_NA2309AA	3	2014	Swine	Poland	East Europe	0	0	0	0	0	0	0	0	0	0	0	0	0	0	0	0	0	0	0	0	0	0	0	0	0	0	0	0	0	0	0	0	0	0	0	0	0	0	0	0	0	0	0
SAL_XA9111AA_AS	SAL_NA2295AA	3	2014	Avian	Poland	East Europe	0	0	0	0	0	0	0	0	0	0	0	0	0	0	0	0	0	0	0	0	0	0	0	0	0	0	0	0	0	0	0	0	0	0	0	0	0	0	0	0	0	0	0
SAL_IA9248AA_AS	SAL_CA4287AA	3	2014	Food/Environment	United Kingdom	West Europe	0	0	0	0	0	0	0	0	0	0	0	0	0	0	0	0	0	0	0	0	0	0	0	0	0	0	0	0	0	0	0	0	0	0	0	0	0	0	0	0	0	0	0
SAL_BA8048AA_AS	SAL_CA4105AA	3	2014	Human	United Kingdom	West Europe	0	0	0	0	0	0	0	0	0	0	0	0	0	0	0	0	0	0	0	0	0	0	0	0	0	0	0	0	0	0	0	0	0	0	0	0	0	0	0	0	0	0	0
SAL_CA4567AA_AS	SAL_CA6676AA	3	2014	Human	United Kingdom	West Europe	0	0	0	0	0	0	0	0	0	0	0	0	0	0	0	0	0	0	0	0	0	0	0	0	0	0	0	0	0	0	0	0	0	0	0	0	0	0	0	0	0	0	0
SAL_BA7987AA_AS	SAL_CA2689AA	3	2014	Human	United Kingdom	West Europe	1	0	0	0	0	0	0	0	0	0	0	0	0	0	0	0	0	0	0	0	0	0	0	0	0	0	0	0	0	0	0	0	0	0	0	0	0	0	0	0	0	0	0
SAL_EA8657AA_AS	SAL_CA6285AA	3	2014	Human	United Kingdom	West Europe	0	0	0	0	0	0	0	0	0	0	0	0	0	0	0	0	0	0	0	0	0	0	0	0	0	0	0	0	0	0	0	0	0	0	0	0	0	0	0	0	0	0	0
SAL_BA3227AA_AS	SAL_CA6665AA	3	2014	Human	United Kingdom	West Europe	3	0	0	0	0	0	0	0	0	0	0	0	0	0	0	0	0	0	0	0	0	0	0	0	0	0	0	0	0	0	0	0	0	0	1	0	0	1	0	0	0	0	0
SAL_EA8775AA_AS	SAL_CA6637AA	3	2014	Human	United Kingdom	West Europe	0	0	0	0	0	0	0	0	0	0	0	0	0	0	0	0	0	0	0	0	0	0	0	0	0	0	0	0	0	0	0	0	0	0	0	0	0	0	0	0	0	0	0
SAL_EA7494AA_AS	SAL_CA2765AA	3	2014	Human	United Kingdom	West Europe	0	0	0	0	0	0	0	0	0	0	0	0	0	0	0	0	0	0	0	0	0	0	0	0	0	0	0	0	0	0	0	0	0	0	0	0	0	0	0	0	0	0	0
SAL_EA6521AA_AS	SAL_BA9342AA	3	2014	Human	United Kingdom	West Europe	1	0	0	0	0	0	0	0	0	0	0	0	0	0	0	0	0	0	0	0	0	0	0	0	0	0	0	0	0	0	0	0	0	0	0	0	0	0	0	0	0	0	0
SAL_EA8391AA_AS	SAL_CA5451AA	3	2014	Human	United Kingdom	West Europe	0	0	0	0	0	0	0	0	0	0	0	0	0	0	0	0	0	0	0	0	0	0	0	0	0	0	0	0	0	0	0	0	0	0	0	0	0	0	0	0	0	0	0
SAL_EA8239AA_AS	SAL_CA5042AA	3	2014	Human	United Kingdom	West Europe	0	0	0	0	0	0	0	0	0	0	0	0	0	0	0	0	0	0	0	0	0	0	0	0	0	0	0	0	0	0	0	0	0	0	0	0	0	0	0	0	0	0	0
SAL_EA6646AA_AS	SAL_BA9972AA	3	2014	Human	United Kingdom	West Europe	0	0	0	0	0	0	0	0	0	0	0	0	0	0	0	0	0	0	0	0	0	0	0	0	0	0	0	0	0	0	0	0	0	0	0	0	0	0	0	0	0	0	0
SAL_EA6587AA_AS	SAL_BA9543AA	3	2014		United Kingdom	West Europe	1	0	0	0	0	0	0	0	0	0	0	0	0	0	0	0	0	0	0	0	0	0	0	0	0	0	0	0	0	0	0	0	0	0	0	0	0	0	0	0	0	0	0
SAL_EA7974AA_AS	SAL_CA4246AA	3	2014	Human	United Kingdom	West Europe	0	0	0	0	0	0	0	0	0	0	0	0	0	0	0	0	0	0	0	0	0	0	0	0	0	0	0	0	0	0	0	0	0	0	0	0	0	0	0	0	0	0	0
SAL_OA1328AA_AS	SAL_HA5124AA	3	2014	Swine	United Kingdom	West Europe	0	0	0	0	0	0	0	0	0	0	0	0	0	0	0	0	0	0	0	0	0	0	0	0	0	0	0	0	0	0	0	0	0	0	0	0	0	0	0	0	0	0	0
SAL_OA1333AA_AS	SAL_HA5119AA	3	2014	Swine	United Kingdom	West Europe	1	0	0	0	0	0	0	0	0	0	0	0	0	0	0	0	0	0	0	0	0	0	0	0	0	0	0	0	0	0	0	0	0	0	0	0	0	0	0	0	0	0	0
SAL_JB4728AA_AS	SAL_VA4139AA	3	2014	Human	United States	North America	3	0	0	0	0	0	0	0	0	0	0	0	0	0	0	0	0	0	0	0	1	0	0	0	0	0	0	0	0	0	0	0	0	0	0	0	0	0	0	0	0	0	0
SAL_PA7907AA_AS	SAL_HA9115AA	3	2014	Other Animals	United States	North America	0	0	0	0	0	0	0	0	0	0	0	0	0	0	0	0	0	0	0	0	0	0	0	0	0	0	0	0	0	0	0	0	0	0	0	0	0	0	0	0	0	0	0
SAL_PA2384AA_AS	SAL_HA5968AA	3	2014	Other Animals	United States	North America	0	0	0	0	0	0	0	0	0	0	0	0	0	0	0	0	0	0	0	0	0	0	0	0	0	0	0	0	0	0	0	0	0	0	0	0	0	0	0	0	0	0	0
SAL_KA6829AA_AS	SAL_FA2980AA	3	2014	Swine	United States	North America	3	0	0	0	0	0	0	0	0	0	0	0	0	0	0	0	0	0	0	0	1	0	0	0	0	0	0	0	0	0	0	0	0	0	0	0	0	0	0	0	0	0	0
SAL_FA8044AA_AS	SAL_EA2083AA	3	2014	Swine	United States	North America	1	0	0	0	0	0	0	0	0	0	0	0	0	0	0	0	0	0	0	0	0	0	0	0	0	0	0	0	0	0	0	0	0	0	0	0	0	0	0	0	0	0	0
SAL_KA6849AA_AS	SAL_FA2960AA	3	2014	Swine	United States	North America	1	0	0	0	0	0	0	0	0	0	0	0	0	0	0	0	0	0	0	0	0	0	0	0	0	0	0	0	0	0	0	0	0	0	0	0	0	0	0	0	0	0	0
SAL_KA7034AA_AS	SAL_FA2765AA	3	2014	Swine	United States	North America	1	0	0	0	0	0	0	0	0	0	0	0	0	0	0	0	0	0	0	0	0	0	0	0	0	0	0	0	0	0	0	0	0	0	0	0	0	0	0	0	0	0	0
SAL_KA6693AA_AS	SAL_FA2935AA	3	2014	Swine	United States	North America	1	0	0	0	0	0	0	0	0	0	0	0	0	0	0	0	0	0	0	0	0	0	0	0	0	0	0	0	0	0	0	0	0	0	0	0	0	0	0	0	0	0	0
SAL_KA7288AA_AS	SAL_FA2664AA	3	2014	Swine	United States	North America	3	0	0	0	0	0	0	0	0	0	0	0	0	0	0	0	0	0	0	0	1	0	0	0	0	0	0	0	0	0	0	0	0	0	0	0	0	0	0	0	0	0	0
SAL_KA6888AA_AS	SAL_FA2911AA	3	2014	Swine	United States	North America	3	0	0	0	0	0	0	0	0	0	0	0	0	0	0	0	0	0	0	0	1	0	0	0	0	0	0	0	0	0	0	0	0	0	0	0	0	0	0	0	0	0	0
SAL_KA7003AA_AS	SAL_FA2796AA	3	2014	Swine	United States	North America	3	0	0	0	0	0	0	0	0	0	0	0	0	0	0	0	0	0	0	0	1	0	0	0	0	0	0	0	0	0	0	0	0	0	0	0	0	0	0	0	0	0	0
SAL_KA7283AA_AS	SAL_FA2669AA	3	2014	Swine	United States	North America	1	0	0	0	0	0	0	0	0	0	0	0	0	0	0	0	0	0	0	0	0	0	0	0	0	0	0	0	0	0	0	0	0	0	0	0	0	0	0	0	0	0	0
SAL_KA7040AA_AS	SAL_FA2759AA	3	2014	Swine	United States	North America	1	0	0	0	0	0	0	0	0	0	0	0	0	0	0	0	0	0	0	0	0	0	0	0	0	0	0	0	0	0	0	0	0	0	0	0	0	0	0	0	0	0	0
SAL_KA6911AA_AS	SAL_FA2888AA	3	2014	Bovine	United States	North America	3	0	0	0	0	0	0	0	0	0	0	0	0	0	0	0	0	0	0	0	1	0	0	0	0	0	0	0	0	0	0	0	0	0	0	0	0	0	0	0	0	0	0
SAL_KA6830AA_AS	SAL_FA2979AA	3	2014	Swine	United States	North America	3	0	0	0	0	0	0	0	0	0	0	0	0	0	0	0	0	0	0	0	1	0	0	0	0	0	0	0	0	0	0	0	0	0	0	0	0	0	0	0	0	0	0
SAL_KA6831AA_AS	SAL_FA2978AA	3	2014	Swine	United States	North America	1	0	0	0	0	0	0	0	0	0	0	0	0	0	0	0	0	0	0	0	0	0	0	0	0	0	0	0	0	0	0	0	0	0	0	0	0	0	0	0	0	0	0
SAL_KA6852AA_AS	SAL_FA2957AA	3	2014	Swine	United States	North America	3	0	0	0	0	0	0	0	0	0	0	0	0	0	0	0	0	0	0	0	1	0	0	0	0	0	0	0	0	0	0	0	0	0	0	0	0	0	0	0	0	0	0
SAL_KA6862AA_AS	SAL_FA2947AA	3	2014	Swine	United States	North America	3	0	0	0	0	0	0	0	0	0	0	0	0	0	0	0	0	0	0	0	1	0	0	0	0	0	0	0	0	0	0	0	0	0	0	0	0	0	0	0	0	0	0
SAL_KA6985AA_AS	SAL_FA2814AA	3	2014	Swine	United States	North America	1	0	0	0	0	0	0	0	0	0	0	0	0	0	0	0	0	0	0	0	0	0	0	0	0	0	0	0	0	0	0	0	0	0	0	0	0	0	0	0	0	0	0
SAL_KA6996AA_AS	SAL_FA2803AA	3	2014	Swine	United States	North America	13	0	0	0	1	0	0	0	0	0	0	0	0	1	0	0	0	0	0	0	0	0	0	0	0	0	0	0	0	0	0	0	1	0	0	0	0	0	1	0	0	0	0
SAL_KA7077AA_AS	SAL_FA2722AA	3	2014	Swine	United States	North America	3	0	0	0	0	0	1	0	0	0	0	0	0	0	1	0	0	0	0	0	0	0	0	0	0	0	0	0	0	0	0	0	0	0	0	0	0	0	0	0	0	0	0
SAL_KA7258AA_AS	SAL_FA2694AA	3	2014	Swine	United States	North America	3	0	0	0	0	0	0	0	0	0	0	0	0	0	0	0	0	0	0	0	1	0	0	0	0	0	0	0	0	0	0	0	0	0	0	0	0	0	0	0	0	0	0
SAL_KA7230AA_AS	SAL_FA2718AA	3	2014	Swine	United States	North America	2	0	0	0	0	0	0	0	0	0	0	0	0	0	0	0	0	0	0	0	0	0	0	0	0	0	0	0	0	0	0	0	0	0	0	0	0	0	0	0	0	0	0
SAL_KA6948AA_AS	SAL_FA2851AA	3	2014	Swine	United States	North America	1	0	0	0	0	0	0	0	0	0	0	0	0	0	0	0	0	0	0	0	0	0	0	0	0	0	0	0	0	0	0	0	0	0	0	0	0	0	0	0	0	0	0
SAL_WA5032AA_AS	SAL_MA2981AA	3	2014	Swine	United States	North America	4	0	0	0	0	0	0	0	0	0	0	0	0	0	0	0	0	0	0	0	1	0	0	0	0	0	0	0	0	0	0	0	0	0	0	0	0	0	0	0	0	0	0
SAL_EA3863AA_AS	SAL_BA2609AA	3	2014	Swine	United States	North America	1	0	0	0	0	0	0	0	0	0	0	0	0	0	0	0	0	0	0	0	0	0	0	0	0	0	0	0	0	0	0	0	0	0	0	0	0	0	0	0	0	0	0
SAL_KA7054AA_AS	SAL_FA2745AA	3	2014	Swine	United States	North America	3	0	0	0	0	0	0	0	0	0	0	0	0	0	0	0	0	0	0	0	1	0	0	0	0	0	0	0	0	0	0	0	0	0	0	0	0	0	0	0	0	0	0
SAL_KA6907AA_AS	SAL_FA2892AA	3	2014	Swine	United States	North America	4	0	0	0	0	0	0	0	0	0	0	0	0	0	0	0	0	0	0	0	1	0	0	0	0	0	0	0	0	0	0	1	0	0	0	0	0	0	0	0	0	0	0
SAL_UC4653AA_AS	SAL_MB0518AA	3	2014		United States	North America	0	0	0	0	0	0	0	0	0	0	0	0	0	0	0	0	0	0	0	0	0	0	0	0	0	0	0	0	0	0	0	0	0	0	0	0	0	0	0	0	0	0	0
SAL_KA6825AA_AS	SAL_FA2984AA	3	2014	Swine	United States	North America	5	0	0	0	0	0	0	0	0	0	0	0	0	0	0	0	0	0	0	0	1	0	0	0	0	0	0	0	0	0	0	1	0	0	0	0	0	0	0	0	0	0	0
SAL_KA6990AA_AS	SAL_FA2809AA	3	2014	Swine	United States	North America	3	0	0	0	0	0	0	0	0	0	0	0	0	0	0	0	0	0	0	0	1	0	0	0	0	0	0	0	0	0	0	0	0	0	0	0	0	0	0	0	0	0	0
SAL_KA7030AA_AS	SAL_FA2769AA	3	2014	Swine	United States	North America	3	0	0	0	0	0	0	0	0	0	0	0	0	0	0	0	0	0	0	0	1	0	0	0	0	0	0	0	0	0	0	0	0	0	0	0	0	0	0	0	0	0	0
SAL_KA7079AA_AS	SAL_FA2720AA	3	2014	Swine	United States	North America	5	0	0	0	0	1	0	0	0	0	0	0	0	0	0	0	0	0	0	0	0	0	0	0	0	0	0	0	0	0	0	0	1	0	0	0	1	0	1	0	0	0	0
SAL_KA7240AA_AS	SAL_FA2712AA	3	2014	Swine	United States	North America	3	0	0	0	0	0	0	0	0	0	0	0	0	0	0	0	0	0	0	0	1	0	0	0	0	0	0	0	0	0	0	0	0	0	0	0	0	0	0	0	0	0	0
SAL_KA7076AA_AS	SAL_FA2723AA	3	2014	Swine	United States	North America	1	0	0	0	0	0	0	0	0	0	0	0	0	0	0	0	0	0	0	0	0	0	0	0	0	0	0	0	0	0	0	0	0	0	0	0	0	0	0	0	0	0	0
SAL_FA7935AA_AS	SAL_EA1991AA	3	2014	Swine	United States	North America	2	0	0	0	0	0	0	0	0	0	0	0	0	0	0	0	0	0	0	0	0	0	0	0	0	0	0	0	0	0	0	0	0	0	0	0	0	0	0	0	0	0	0
SAL_QA1432AA_AS	SAL_IA2473AA	3	2014	Food/Environment	United States	North America	1	0	0	0	0	0	0	0	0	0	0	0	0	0	0	0	0	0	0	0	0	0	0	0	0	0	0	0	0	0	0	0	0	0	0	0	0	0	0	0	0	0	0
SAL_EA4689AA_AS	SAL_BA4595AA	3	2014	Food/Environment	United States	North America	1	0	0	0	0	0	0	0	0	0	0	0	0	0	0	0	0	0	0	0	0	0	0	0	0	0	0	0	0	0	0	0	0	0	0	0	0	0	0	0	0	0	0
SAL_KA4172AA_AS	SAL_FA0432AA	3	2014	Food/Environment	United States	North America	3	0	0	0	0	0	0	0	0	0	0	0	0	0	0	0	0	0	0	0	1	0	0	0	0	0	0	0	0	0	0	0	0	0	0	0	0	0	0	0	0	0	0
SAL_KA6695AA_AS	SAL_FA2933AA	3	2014	Swine	United States	North America	3	0	0	0	0	0	0	0	0	0	0	0	0	0	0	0	0	0	0	0	1	0	0	0	0	0	0	0	0	0	0	0	0	0	0	0	0	0	0	0	0	0	0
SAL_KA6971AA_AS	SAL_FA2828AA	3	2014	Swine	United States	North America	3	0	0	0	0	0	0	0	0	0	0	0	0	0	0	0	0	0	0	0	1	0	0	0	0	0	0	0	0	0	0	0	0	0	0	0	0	0	0	0	0	0	0
SAL_KA7068AA_AS	SAL_FA2731AA	3	2014	Swine	United States	North America	2	0	0	0	0	0	0	0	0	0	0	0	0	0	0	0	0	0	0	0	1	0	0	0	0	0	0	0	0	0	0	0	0	0	0	0	0	0	0	0	0	0	0
SAL_KA7270AA_AS	SAL_FA2682AA	3	2014	Swine	United States	North America	3	0	0	0	0	0	0	0	0	0	0	0	0	0	0	0	0	0	0	0	1	0	0	0	0	0	0	0	0	0	0	0	0	0	0	0	0	0	0	0	0	0	0
SAL_HB9918AA_AS	SAL_UA6875AA	3	2014	Swine	United States	North America	3	0	0	0	0	0	0	0	0	0	0	0	0	0	0	0	0	0	0	0	1	0	0	0	0	0	0	0	0	0	0	0	0	0	0	0	0	0	0	0	0	0	0
SAL_KA7018AA_AS	SAL_FA2781AA	3	2014	Swine	United States	North America	3	0	0	0	0	0	0	0	0	0	0	0	0	0	0	0	0	0	0	0	1	0	0	0	0	0	0	0	0	0	0	0	0	0	0	0	0	0	0	0	0	0	0
SAL_KA7015AA_AS	SAL_FA2784AA	3	2014	Swine	United States	North America	3	0	0	0	0	0	0	0	0	0	0	0	0	0	0	0	0	0	0	0	1	0	0	0	0	0	0	0	0	0	0	0	0	0	0	0	0	0	0	0	0	0	0
SAL_KA6916AA_AS	SAL_FA2883AA	3	2014	Swine	United States	North America	3	0	0	0	0	0	0	0	0	0	0	0	0	0	0	0	0	0	0	0	1	0	0	0	0	0	0	0	0	0	0	0	0	0	0	0	0	0	0	0	0	0	0
SAL_KA7025AA_AS	SAL_FA2774AA	3	2014	Swine	United States	North America	3	0	0	0	0	0	0	0	0	0	0	0	0	0	0	0	0	0	0	0	0	0	0	0	0	0	0	0	0	0	0	0	0	0	0	0	0	0	0	0	0	0	0
SAL_KA6921AA_AS	SAL_FA2878AA	3	2014	Swine	United States	North America	4	0	0	0	0	0	0	0	0	0	0	0	0	0	0	0	0	0	0	0	1	0	0	0	0	0	0	0	0	0	0	0	0	0	0	0	0	0	0	0	0	0	0
SAL_KA7007AA_AS	SAL_FA2792AA	3	2014	Swine	United States	North America	3	0	0	0	0	0	0	0	0	0	0	0	0	0	0	0	0	0	0	0	1	0	0	0	0	0	0	0	0	0	0	0	0	0	0	0	0	0	0	0	0	0	0
SAL_PA3634AA_AS	SAL_HA7611AA	3	2014	Food/Environment	United States	North America	3	0	0	0	0	0	0	0	0	0	0	0	0	0	0	0	0	0	0	0	1	0	0	0	0	0	0	0	0	0	0	0	0	0	0	0	0	0	0	0	0	0	0
SAL_EA3589AA_AS	SAL_BA2015AA	3	2014	Swine	United States	North America	3	0	0	0	0	0	0	0	0	0	0	0	0	0	0	0	0	0	0	0	1	0	0	0	0	0	0	0	0	0	0	0	0	0	0	0	0	0	0	0	0	0	0
SAL_JA0733AA_AS	SAL_BA0703AA	3	2014	Swine	United States	North America	5	0	0	0	0	0	0	0	0	0	0	0	0	0	0	0	0	0	0	0	0	0	0	0	0	0	0	0	0	0	0	0	1	0	0	0	0	0	1	0	0	0	0
SAL_EA3616AA_AS	SAL_BA2056AA	3	2014	Swine	United States	North America	3	0	0	0	0	0	0	0	0	0	0	0	0	0	0	0	0	0	0	0	1	0	0	0	0	0	0	0	0	0	0	0	0	0	0	0	0	0	0	0	0	0	0
SAL_KA7014AA_AS	SAL_FA2785AA	3	2014	Swine	United States	North America	1	0	0	0	0	0	0	0	0	0	0	0	0	0	0	0	0	0	0	0	0	0	0	0	0	0	0	0	0	0	0	0	0	0	0	0	0	0	0	0	0	0	0
SAL_JB8403AA_AS	SAL_VA8041AA	3	2014	Other Animals	United States	North America	1	0	0	0	0	0	0	0	0	0	0	0	0	0	0	0	0	0	0	0	0	0	0	0	0	0	0	0	0	0	0	0	0	0	0	0	0	0	0	0	0	0	0
SAL_KA6873AA_AS	SAL_FA2926AA	3	2014	Swine	United States	North America	3	0	0	0	0	0	0	0	0	0	0	0	0	0	0	0	0	0	0	0	1	0	0	0	0	0	0	0	0	0	0	0	0	0	0	0	0	0	0	0	0	0	0
SAL_KA6882AA_AS	SAL_FA2917AA	3	2014	Swine	United States	North America	3	0	0	0	0	0	0	0	0	0	0	0	0	0	0	0	0	0	0	0	1	0	0	0	0	0	0	0	0	0	0	0	0	0	0	0	0	0	0	0	0	0	0
SAL_FA8209AA_AS	SAL_EA1979AA	3	2014	Swine	United States	North America	0	0	0	0	0	0	0	0	0	0	0	0	0	0	0	0	0	0	0	0	0	0	0	0	0	0	0	0	0	0	0	0	0	0	0	0	0	0	0	0	0	0	0
SAL_KA6818AA_AS	SAL_FA2991AA	3	2014	Swine	United States	North America	2	0	0	0	0	0	0	0	0	0	0	0	0	0	0	0	0	0	0	0	0	0	0	0	0	0	0	0	0	0	0	0	0	0	0	0	0	0	0	0	0	0	0
SAL_KA7020AA_AS	SAL_FA2779AA	3	2014	Swine	United States	North America	1	0	0	0	0	0	0	0	0	0	0	0	0	0	0	0	0	0	0	0	0	0	0	0	0	0	0	0	0	0	0	0	0	0	0	0	0	0	0	0	0	0	0
SAL_UA3503AA_AS	SAL_KA6327AA	3	2014	Human	United States	North America	0	0	0	0	0	0	0	0	0	0	0	0	0	0	0	0	0	0	0	0	0	0	0	0	0	0	0	0	0	0	0	0	0	0	0	0	0	0	0	0	0	0	0
SAL_NA1469AA_AS	SAL_HA0657AA	3	2014	Human	United States	North America	1	0	0	0	0	0	0	0	0	0	0	0	0	0	0	0	0	0	0	0	0	0	0	0	0	0	0	0	0	0	0	0	0	0	0	0	0	0	0	0	0	0	0
SAL_MA5518AA_AS	SAL_GA7963AA	3	2014	Human	United States	North America	3	0	0	0	0	0	0	0	0	0	0	0	0	0	0	0	0	0	0	0	1	0	0	0	0	0	0	0	0	0	0	0	0	0	0	0	0	0	0	0	0	0	0
SAL_MA5532AA_AS	SAL_GA7949AA	3	2014	Human	United States	North America	3	0	0	0	0	0	0	0	0	0	0	0	0	0	0	0	0	0	0	0	1	0	0	0	0	0	0	0	0	0	0	0	0	0	0	0	0	0	0	0	0	0	0
SAL_MA5534AA_AS	SAL_GA7947AA	3	2014	Human	United States	North America	3	0	0	0	0	0	0	0	0	0	0	0	0	0	0	0	0	0	0	0	1	0	0	0	0	0	0	0	0	0	0	0	0	0	0	0	0	0	0	0	0	0	0
SAL_NA1535AA_AS	SAL_HA0621AA	3	2014	Human	United States	North America	3	0	0	0	0	0	0	0	0	0	0	0	0	0	0	0	0	0	0	0	1	0	0	0	0	0	0	0	0	0	0	0	0	0	0	0	0	0	0	0	0	0	0
SAL_NA1291AA_AS	SAL_HA0656AA	3	2014	Human	United States	North America	7	0	0	0	0	0	0	0	0	0	0	0	0	0	0	0	1	0	0	0	1	0	0	0	0	0	0	0	0	0	0	1	0	0	0	0	0	0	0	0	0	0	0
SAL_MA5526AA_AS	SAL_GA7955AA	3	2014	Human	United States	North America	3	0	0	0	0	0	0	0	0	0	0	0	0	0	0	0	0	0	0	0	1	0	0	0	0	0	0	0	0	0	0	0	0	0	0	0	0	0	0	0	0	0	0
SAL_MA5307AA_AS	SAL_GA7483AA	3	2014	Human	United States	North America	0	0	0	0	0	0	0	0	0	0	0	0	0	0	0	0	0	0	0	0	0	0	0	0	0	0	0	0	0	0	0	0	0	0	0	0	0	0	0	0	0	0	0
SAL_KA6822AA_AS	SAL_FA2987AA	3	2014	Swine	United States	North America	1	0	0	0	0	0	0	0	0	0	0	0	0	0	0	0	0	0	0	0	0	0	0	0	0	0	0	0	0	0	0	0	0	0	0	0	0	0	0	0	0	0	0
SAL_KA6960AA_AS	SAL_FA2839AA	3	2014	Swine	United States	North America	3	0	0	0	0	0	0	0	0	0	0	0	0	0	0	0	0	0	0	0	1	0	0	0	0	0	0	0	0	0	0	0	0	0	0	0	0	0	0	0	0	0	0
SAL_PC1491AA_AS	SAL_HB6740AA	3	2014	Swine	Vietnam	South East Asia	2	0	0	0	0	0	0	0	0	0	0	0	0	0	0	0	0	0	0	0	0	0	0	0	0	0	0	0	0	0	0	0	0	0	0	0	0	0	0	0	0	0	0
SAL_MA5133AA_AS	SAL_GA7449AA	3	2014				0	0	0	0	0	0	0	0	0	0	0	0	0	0	0	0	0	0	0	0	0	0	0	0	0	0	0	0	0	0	0	0	0	0	0	0	0	0	0	0	0	0	0
SAL_IB8148AA_AS	SAL_VA1505AA	3	2015	Swine	Brazil	South America	0	0	0	0	0	0	0	0	0	0	0	0	0	0	0	0	0	0	0	0	0	0	0	0	0	0	0	0	0	0	0	0	0	0	0	0	0	0	0	0	0	0	0
SAL_YA6327AA_AS	SAL_NA7529AA	3	2015	Avian	Brazil	South America	0	0	0	0	0	0	0	0	0	0	0	0	0	0	0	0	0	0	0	0	0	0	0	0	0	0	0	0	0	0	0	0	0	0	0	0	0	0	0	0	0	0	0
SAL_MB2486AA_AS	SAL_XA0212AA	3	2015	Food/Environment	Chile	South America	3	0	0	0	0	0	0	0	0	0	0	0	0	0	0	0	0	0	0	0	1	0	0	0	0	0	0	0	0	0	0	0	0	0	0	0	0	0	0	0	0	0	0
SAL_MB2489AA_AS	SAL_XA0209AA	3	2015	Food/Environment	Chile	South America	3	0	0	0	0	0	0	0	0	0	0	0	0	0	0	0	0	0	0	0	1	0	0	0	0	0	0	0	0	0	0	0	0	0	0	0	0	0	0	0	0	0	0
SAL_GB2392AA_AS	SAL_TA8859AA	3	2015	Food/Environment	Chinese_mainland	East Asia	4	0	0	0	0	0	0	0	0	0	0	0	0	0	0	0	0	0	0	0	0	0	0	0	0	0	0	0	0	0	0	0	0	0	0	0	0	0	0	0	0	0	0
SAL_IC4160AA_AS	SAL_DB6742AA	3	2015	Swine	Chinese_mainland	East Asia	3	0	0	0	0	0	0	0	0	0	0	0	0	0	0	0	0	0	0	0	1	0	0	0	0	0	0	0	0	0	0	0	0	0	0	0	0	0	0	0	0	0	0
SAL_FB7936AA_AS	SAL_TA7533AA	3	2015	Human	Chinese_mainland	East Asia	8	0	0	0	0	1	0	0	0	0	0	0	0	0	0	0	0	0	0	0	1	0	0	0	0	0	0	0	0	0	0	0	0	0	0	0	1	0	0	0	0	0	0
SAL_FB7939AA_AS	SAL_TA7530AA	3	2015	Human	Chinese_mainland	East Asia	0	0	0	0	0	0	0	0	0	0	0	0	0	0	0	0	0	0	0	0	0	0	0	0	0	0	0	0	0	0	0	0	0	0	0	0	0	0	0	0	0	0	0
SAL_GB2390AA_AS	SAL_TA8857AA	3	2015	Swine	Chinese_mainland	East Asia	11	0	0	0	0	0	0	0	0	0	0	0	0	0	1	0	0	0	0	0	1	0	0	0	0	0	0	0	0	0	0	0	0	0	0	0	0	0	0	0	0	0	0
SAL_VC2142AA_AS	SAL_MB8149AA	3	2015	Human	Chinese_mainland	East Asia	0	0	0	0	0	0	0	0	0	0	0	0	0	0	0	0	0	0	0	0	0	0	0	0	0	0	0	0	0	0	0	0	0	0	0	0	0	0	0	0	0	0	0
SAL_VC2516AA_AS	SAL_MB9558AA	3	2015	Human	Chinese_mainland	East Asia	0	0	0	0	0	0	0	0	0	0	0	0	0	0	0	0	0	0	0	0	0	0	0	0	0	0	0	0	0	0	0	0	0	0	0	0	0	0	0	0	0	0	0
SAL_WA4569AA_AS	SAL_MA2546AA	3	2015	Swine	Denmark	North Europe	1	0	0	0	0	0	0	0	0	0	0	0	0	0	0	0	0	0	0	0	0	0	0	0	0	0	0	0	0	0	0	0	0	0	0	0	0	0	0	0	0	0	0
SAL_IB3193AA_AS	SAL_UA8662AA	3	2015	Human	France	West Europe	3	0	0	0	0	0	0	0	0	0	0	0	0	0	0	0	0	0	0	0	1	0	0	0	0	0	0	0	0	0	0	0	0	0	0	0	0	0	0	0	0	0	0
SAL_IB3837AA_AS	SAL_UA8466AA	3	2015	Human	France	West Europe	3	0	0	0	0	0	0	0	0	0	0	0	0	0	0	0	0	0	0	0	1	0	0	0	0	0	0	0	0	0	0	0	0	0	0	0	0	0	0	0	0	0	0
SAL_IB3835AA_AS	SAL_UA8468AA	3	2015	Human	France	West Europe	0	0	0	0	0	0	0	0	0	0	0	0	0	0	0	0	0	0	0	0	0	0	0	0	0	0	0	0	0	0	0	0	0	0	0	0	0	0	0	0	0	0	0
SAL_IB3717AA_AS	SAL_UA8585AA	3	2015	Human	France	West Europe	4	0	0	0	0	0	0	0	0	0	0	0	0	0	0	0	0	0	0	0	1	0	0	0	0	0	0	0	0	0	0	0	0	0	0	0	0	0	0	0	0	0	0
SAL_IB3236AA_AS	SAL_UA8619AA	3	2015	Human	France	West Europe	3	0	0	0	0	0	0	0	0	0	0	0	0	0	0	0	0	0	0	0	1	0	0	0	0	0	0	0	0	0	0	0	0	0	0	0	0	0	0	0	0	0	0
SAL_IB3749AA_AS	SAL_UA8553AA	3	2015	Human	France	West Europe	3	0	0	0	0	0	0	0	0	0	0	0	0	0	0	0	0	0	0	0	1	0	0	0	0	0	0	0	0	0	0	0	0	0	0	0	0	0	0	0	0	0	0
SAL_IB3750AA_AS	SAL_UA8552AA	3	2015	Human	France	West Europe	3	0	0	0	0	0	0	0	0	0	0	0	0	0	0	0	0	0	0	0	1	0	0	0	0	0	0	0	0	0	0	0	0	0	0	0	0	0	0	0	0	0	0
SAL_IB3751AA_AS	SAL_UA8551AA	3	2015	Human	France	West Europe	3	0	0	0	0	0	0	0	0	0	0	0	0	0	0	0	0	0	0	0	1	0	0	0	0	0	0	0	0	0	0	0	0	0	0	0	0	0	0	0	0	0	0
SAL_IB3744AA_AS	SAL_UA8558AA	3	2015	Human	France	West Europe	3	0	0	0	0	0	0	0	0	0	0	0	0	0	0	0	0	0	0	0	1	0	0	0	0	0	0	0	0	0	0	0	0	0	0	0	0	0	0	0	0	0	0
SAL_IB3745AA_AS	SAL_UA8557AA	3	2015	Human	France	West Europe	3	0	0	0	0	0	0	0	0	0	0	0	0	0	0	0	0	0	0	0	1	0	0	0	0	0	0	0	0	0	0	0	0	0	0	0	0	0	0	0	0	0	0
SAL_IB3847AA_AS	SAL_UA8456AA	3	2015	Human	France	West Europe	3	0	0	0	0	0	0	0	0	0	0	0	0	0	0	0	0	0	0	0	1	0	0	0	0	0	0	0	0	0	0	0	0	0	0	0	0	0	0	0	0	0	0
SAL_IB3821AA_AS	SAL_UA8482AA	3	2015	Human	France	West Europe	0	0	0	0	0	0	0	0	0	0	0	0	0	0	0	0	0	0	0	0	0	0	0	0	0	0	0	0	0	0	0	0	0	0	0	0	0	0	0	0	0	0	0
SAL_IB3817AA_AS	SAL_UA8486AA	3	2015	Human	France	West Europe	3	0	0	0	0	0	0	0	0	0	0	0	0	0	0	0	0	0	0	0	1	0	0	0	0	0	0	0	0	0	0	0	0	0	0	0	0	0	0	0	0	0	0
SAL_IB3825AA_AS	SAL_UA8478AA	3	2015	Human	France	West Europe	3	0	0	0	0	0	0	0	0	0	0	0	0	0	0	0	0	0	0	0	1	0	0	0	0	0	0	0	0	0	0	0	0	0	0	0	0	0	0	0	0	0	0
SAL_IB3218AA_AS	SAL_UA8637AA	3	2015	Human	France	West Europe	0	0	0	0	0	0	0	0	0	0	0	0	0	0	0	0	0	0	0	0	0	0	0	0	0	0	0	0	0	0	0	0	0	0	0	0	0	0	0	0	0	0	0
SAL_IB3197AA_AS	SAL_UA8658AA	3	2015	Human	France	West Europe	3	0	0	0	0	0	0	0	0	0	0	0	0	0	0	0	0	0	0	0	1	0	0	0	0	0	0	0	0	0	0	0	0	0	0	0	0	0	0	0	0	0	0
SAL_IB3232AA_AS	SAL_UA8623AA	3	2015	Human	France	West Europe	0	0	0	0	0	0	0	0	0	0	0	0	0	0	0	0	0	0	0	0	0	0	0	0	0	0	0	0	0	0	0	0	0	0	0	0	0	0	0	0	0	0	0
SAL_IB3224AA_AS	SAL_UA8631AA	3	2015	Human	France	West Europe	3	0	0	0	0	0	0	0	0	0	0	0	0	0	0	0	0	0	0	0	1	0	0	0	0	0	0	0	0	0	0	0	0	0	0	0	0	0	0	0	0	0	0
SAL_IB3813AA_AS	SAL_UA8490AA	3	2015	Human	France	West Europe	3	0	0	0	0	0	0	0	0	0	0	0	0	0	0	0	0	0	0	0	1	0	0	0	0	0	0	0	0	0	0	0	0	0	0	0	0	0	0	0	0	0	0
SAL_IB3784AA_AS	SAL_UA8518AA	3	2015	Human	France	West Europe	3	0	0	0	0	0	0	0	0	0	0	0	0	0	0	0	0	0	0	0	1	0	0	0	0	0	0	0	0	0	0	0	0	0	0	0	0	0	0	0	0	0	0
SAL_IB3790AA_AS	SAL_UA8513AA	3	2015	Human	France	West Europe	3	0	0	0	0	0	0	0	0	0	0	0	0	0	0	0	0	0	0	0	1	0	0	0	0	0	0	0	0	0	0	0	0	0	0	0	0	0	0	0	0	0	0
SAL_IB3768AA_AS	SAL_UA8534AA	3	2015	Human	France	West Europe	0	0	0	0	0	0	0	0	0	0	0	0	0	0	0	0	0	0	0	0	0	0	0	0	0	0	0	0	0	0	0	0	0	0	0	0	0	0	0	0	0	0	0
SAL_IB3831AA_AS	SAL_UA8472AA	3	2015	Human	France	West Europe	0	0	0	0	0	0	0	0	0	0	0	0	0	0	0	0	0	0	0	0	0	0	0	0	0	0	0	0	0	0	0	0	0	0	0	0	0	0	0	0	0	0	0
SAL_IB3779AA_AS	SAL_UA8523AA	3	2015	Human	France	West Europe	3	0	0	0	0	0	0	0	0	0	0	0	0	0	0	0	0	0	0	0	1	0	0	0	0	0	0	0	0	0	0	0	0	0	0	0	0	0	0	0	0	0	0
SAL_IB3740AA_AS	SAL_UA8562AA	3	2015	Human	France	West Europe	0	0	0	0	0	0	0	0	0	0	0	0	0	0	0	0	0	0	0	0	0	0	0	0	0	0	0	0	0	0	0	0	0	0	0	0	0	0	0	0	0	0	0
SAL_YA7403AA_AS	SAL_NA9080AA	3	2015	Swine	France	West Europe	0	0	0	0	0	0	0	0	0	0	0	0	0	0	0	0	0	0	0	0	0	0	0	0	0	0	0	0	0	0	0	0	0	0	0	0	0	0	0	0	0	0	0
SAL_YA7341AA_AS	SAL_NA9141AA	3	2015	Swine	France	West Europe	3	0	0	0	0	0	0	0	0	0	0	0	0	0	0	0	0	0	0	0	1	0	0	0	0	0	0	0	0	0	0	0	0	0	0	0	0	0	0	0	0	0	0
SAL_YA7418AA_AS	SAL_NA9065AA	3	2015	Swine	France	West Europe	3	0	0	0	0	0	0	0	0	0	0	0	0	0	0	0	0	0	0	0	1	0	0	0	0	0	0	0	0	0	0	0	0	0	0	0	0	0	0	0	0	0	0
SAL_YA7420AA_AS	SAL_NA9063AA	3	2015	Swine	France	West Europe	3	0	0	0	0	0	0	0	0	0	0	0	0	0	0	0	0	0	0	0	1	0	0	0	0	0	0	0	0	0	0	0	0	0	0	0	0	0	0	0	0	0	0
SAL_YA7455AA_AS	SAL_NA9028AA	3	2015	Swine	France	West Europe	0	0	0	0	0	0	0	0	0	0	0	0	0	0	0	0	0	0	0	0	0	0	0	0	0	0	0	0	0	0	0	0	0	0	0	0	0	0	0	0	0	0	0
SAL_YA7454AA_AS	SAL_NA9029AA	3	2015	Swine	France	West Europe	3	0	0	0	0	0	0	0	0	0	0	0	0	0	0	0	0	0	0	0	1	0	0	0	0	0	0	0	0	0	0	0	0	0	0	0	0	0	0	0	0	0	0
SAL_YA7439AA_AS	SAL_NA9044AA	3	2015	Swine	France	West Europe	0	0	0	0	0	0	0	0	0	0	0	0	0	0	0	0	0	0	0	0	0	0	0	0	0	0	0	0	0	0	0	0	0	0	0	0	0	0	0	0	0	0	0
SAL_YA7437AA_AS	SAL_NA9046AA	3	2015	Swine	France	West Europe	0	0	0	0	0	0	0	0	0	0	0	0	0	0	0	0	0	0	0	0	0	0	0	0	0	0	0	0	0	0	0	0	0	0	0	0	0	0	0	0	0	0	0
SAL_YA7436AA_AS	SAL_NA9047AA	3	2015	Avian	France	West Europe	3	0	0	0	0	0	0	0	0	0	0	0	0	0	0	0	0	0	0	0	1	0	0	0	0	0	0	0	0	0	0	0	0	0	0	0	0	0	0	0	0	0	0
SAL_IB3798AA_AS	SAL_UA8505AA	3	2015	Human	France	West Europe	0	0	0	0	0	0	0	0	0	0	0	0	0	0	0	0	0	0	0	0	0	0	0	0	0	0	0	0	0	0	0	0	0	0	0	0	0	0	0	0	0	0	0
SAL_IB3787AA_AS	SAL_UA8516AA	3	2015	Human	France	West Europe	0	0	0	0	0	0	0	0	0	0	0	0	0	0	0	0	0	0	0	0	0	0	0	0	0	0	0	0	0	0	0	0	0	0	0	0	0	0	0	0	0	0	0
SAL_IB3826AA_AS	SAL_UA8477AA	3	2015	Human	France	West Europe	3	0	0	0	0	0	0	0	0	0	0	0	0	0	0	0	0	0	0	0	1	0	0	0	0	0	0	0	0	0	0	0	0	0	0	0	0	0	0	0	0	0	0
SAL_IB3909AA_AS	SAL_UA8394AA	3	2015	Human	France	West Europe	3	0	0	0	0	0	0	0	0	0	0	0	0	0	0	0	0	0	0	0	1	0	0	0	0	0	0	0	0	0	0	0	0	0	0	0	0	0	0	0	0	0	0
SAL_IB3234AA_AS	SAL_UA8621AA	3	2015	Human	France	West Europe	3	0	0	0	0	0	0	0	0	0	0	0	0	0	0	0	0	0	0	0	1	0	0	0	0	0	0	0	0	0	0	0	0	0	0	0	0	0	0	0	0	0	0
SAL_IB3233AA_AS	SAL_UA8622AA	3	2015	Human	France	West Europe	0	0	0	0	0	0	0	0	0	0	0	0	0	0	0	0	0	0	0	0	0	0	0	0	0	0	0	0	0	0	0	0	0	0	0	0	0	0	0	0	0	0	0
SAL_IB3223AA_AS	SAL_UA8632AA	3	2015	Human	France	West Europe	3	0	0	0	0	0	0	0	0	0	0	0	0	0	0	0	0	0	0	0	1	0	0	0	0	0	0	0	0	0	0	0	0	0	0	0	0	0	0	0	0	0	0
SAL_IB3742AA_AS	SAL_UA8560AA	3	2015	Human	France	West Europe	0	0	0	0	0	0	0	0	0	0	0	0	0	0	0	0	0	0	0	0	0	0	0	0	0	0	0	0	0	0	0	0	0	0	0	0	0	0	0	0	0	0	0
SAL_IB3769AA_AS	SAL_UA8533AA	3	2015	Human	France	West Europe	0	0	0	0	0	0	0	0	0	0	0	0	0	0	0	0	0	0	0	0	0	0	0	0	0	0	0	0	0	0	0	0	0	0	0	0	0	0	0	0	0	0	0
SAL_YA7442AA_AS	SAL_NA9041AA	3	2015	Swine	France	West Europe	3	0	0	0	0	0	0	0	0	0	0	0	0	0	0	0	0	0	0	0	1	0	0	0	0	0	0	0	0	0	0	0	0	0	0	0	0	0	0	0	0	0	0
SAL_YA7443AA_AS	SAL_NA9040AA	3	2015	Swine	France	West Europe	3	0	0	0	0	0	0	0	0	0	0	0	0	0	0	0	0	0	0	0	1	0	0	0	0	0	0	0	0	0	0	0	0	0	0	0	0	0	0	0	0	0	0
SAL_IB3917AA_AS	SAL_UA8386AA	3	2015	Human	France	West Europe	3	0	0	0	0	0	0	0	0	0	0	0	0	0	0	0	0	0	0	0	1	0	0	0	0	0	0	0	0	0	0	0	0	0	0	0	0	0	0	0	0	0	0
SAL_IB3755AA_AS	SAL_UA8547AA	3	2015	Human	France	West Europe	3	0	0	0	0	0	0	0	0	0	0	0	0	0	0	0	0	0	0	0	1	0	0	0	0	0	0	0	0	0	0	0	0	0	0	0	0	0	0	0	0	0	0
SAL_IB3228AA_AS	SAL_UA8627AA	3	2015	Human	France	West Europe	0	0	0	0	0	0	0	0	0	0	0	0	0	0	0	0	0	0	0	0	0	0	0	0	0	0	0	0	0	0	0	0	0	0	0	0	0	0	0	0	0	0	0
SAL_IB3257AA_AS	SAL_UA8598AA	3	2015	Human	France	West Europe	3	0	0	0	0	0	0	0	0	0	0	0	0	0	0	0	0	0	0	0	1	0	0	0	0	0	0	0	0	0	0	0	0	0	0	0	0	0	0	0	0	0	0
SAL_IB3760AA_AS	SAL_UA8542AA	3	2015	Human	France	West Europe	0	0	0	0	0	0	0	0	0	0	0	0	0	0	0	0	0	0	0	0	0	0	0	0	0	0	0	0	0	0	0	0	0	0	0	0	0	0	0	0	0	0	0
SAL_YA7340AA_AS	SAL_NA9142AA	3	2015	Swine	France	West Europe	4	0	0	0	0	0	0	0	0	0	0	0	0	0	0	0	0	0	0	0	1	0	0	0	0	1	0	0	0	0	0	0	0	0	0	0	0	0	0	0	0	0	0
SAL_YA7336AA_AS	SAL_NA9146AA	3	2015	Swine	France	West Europe	0	0	0	0	0	0	0	0	0	0	0	0	0	0	0	0	0	0	0	0	0	0	0	0	0	0	0	0	0	0	0	0	0	0	0	0	0	0	0	0	0	0	0
SAL_YA7337AA_AS	SAL_NA9145AA	3	2015	Swine	France	West Europe	0	0	0	0	0	0	0	0	0	0	0	0	0	0	0	0	0	0	0	0	0	0	0	0	0	0	0	0	0	0	0	0	0	0	0	0	0	0	0	0	0	0	0
SAL_YA7423AA_AS	SAL_NA9060AA	3	2015	Swine	France	West Europe	0	0	0	0	0	0	0	0	0	0	0	0	0	0	0	0	0	0	0	0	0	0	0	0	0	0	0	0	0	0	0	0	0	0	0	0	0	0	0	0	0	0	0
SAL_YA7422AA_AS	SAL_NA9061AA	3	2015	Swine	France	West Europe	0	0	0	0	0	0	0	0	0	0	0	0	0	0	0	0	0	0	0	0	0	0	0	0	0	0	0	0	0	0	0	0	0	0	0	0	0	0	0	0	0	0	0
SAL_YA7464AA_AS	SAL_NA9019AA	3	2015	Swine	France	West Europe	2	0	0	0	0	0	0	0	0	0	0	0	0	0	0	0	0	0	0	0	1	0	0	0	0	0	0	0	0	0	0	0	0	0	0	0	0	0	0	0	0	0	0
SAL_YA7463AA_AS	SAL_NA9020AA	3	2015	Swine	France	West Europe	0	0	0	0	0	0	0	0	0	0	0	0	0	0	0	0	0	0	0	0	0	0	0	0	0	0	0	0	0	0	0	0	0	0	0	0	0	0	0	0	0	0	0
SAL_IB3235AA_AS	SAL_UA8620AA	3	2015	Human	France	West Europe	3	0	0	0	0	0	0	0	0	0	0	0	0	0	0	0	0	0	0	0	1	0	0	0	0	0	0	0	0	0	0	0	0	0	0	0	0	0	0	0	0	0	0
SAL_IB3756AA_AS	SAL_UA8546AA	3	2015	Human	France	West Europe	0	0	0	0	0	0	0	0	0	0	0	0	0	0	0	0	0	0	0	0	0	0	0	0	0	0	0	0	0	0	0	0	0	0	0	0	0	0	0	0	0	0	0
SAL_IB3255AA_AS	SAL_UA8600AA	3	2015	Human	France	West Europe	2	0	0	0	0	0	0	0	0	0	0	0	0	0	0	0	0	0	0	0	1	0	0	0	0	0	0	0	0	0	0	0	0	0	0	0	0	0	0	0	0	0	0
SAL_IB3230AA_AS	SAL_UA8625AA	3	2015	Human	France	West Europe	3	0	0	0	0	0	0	0	0	0	0	0	0	0	0	0	0	0	0	0	1	0	0	0	0	0	0	0	0	0	0	0	0	0	0	0	0	0	0	0	0	0	0
SAL_IB3819AA_AS	SAL_UA8484AA	3	2015	Human	France	West Europe	0	0	0	0	0	0	0	0	0	0	0	0	0	0	0	0	0	0	0	0	0	0	0	0	0	0	0	0	0	0	0	0	0	0	0	0	0	0	0	0	0	0	0
SAL_YA7404AA_AS	SAL_NA9079AA	3	2015	Swine	France	West Europe	0	0	0	0	0	0	0	0	0	0	0	0	0	0	0	0	0	0	0	0	0	0	0	0	0	0	0	0	0	0	0	0	0	0	0	0	0	0	0	0	0	0	0
SAL_YA7363AA_AS	SAL_NA9119AA	3	2015	Swine	France	West Europe	3	0	0	0	0	0	0	0	0	0	0	0	0	0	0	0	0	0	0	0	1	0	0	0	0	0	0	0	0	0	0	0	0	0	0	0	0	0	0	0	0	0	0
SAL_IB3715AA_AS	SAL_UA8587AA	3	2015	Human	France	West Europe	3	0	0	0	0	0	0	0	0	0	0	0	0	0	0	0	0	0	0	0	1	0	0	0	0	0	0	0	0	0	0	0	0	0	0	0	0	0	0	0	0	0	0
SAL_IB3816AA_AS	SAL_UA8487AA	3	2015	Human	France	West Europe	3	0	0	0	0	0	0	0	0	0	0	0	0	0	0	0	0	0	0	0	1	0	0	0	0	0	0	0	0	0	0	0	0	0	0	0	0	0	0	0	0	0	0
SAL_IB3739AA_AS	SAL_UA8563AA	3	2015	Human	France	West Europe	0	0	0	0	0	0	0	0	0	0	0	0	0	0	0	0	0	0	0	0	0	0	0	0	0	0	0	0	0	0	0	0	0	0	0	0	0	0	0	0	0	0	0
SAL_IB3833AA_AS	SAL_UA8470AA	3	2015	Human	France	West Europe	3	0	0	0	0	0	0	0	0	0	0	0	0	0	0	0	0	0	0	0	1	0	0	0	0	0	0	0	0	0	0	0	0	0	0	0	0	0	0	0	0	0	0
SAL_IB3200AA_AS	SAL_UA8655AA	3	2015	Human	France	West Europe	0	0	0	0	0	0	0	0	0	0	0	0	0	0	0	0	0	0	0	0	0	0	0	0	0	0	0	0	0	0	0	0	0	0	0	0	0	0	0	0	0	0	0
SAL_IB3845AA_AS	SAL_UA8458AA	3	2015	Human	France	West Europe	0	0	0	0	0	0	0	0	0	0	0	0	0	0	0	0	0	0	0	0	0	0	0	0	0	0	0	0	0	0	0	0	0	0	0	0	0	0	0	0	0	0	0
SAL_IB3855AA_AS	SAL_UA8448AA	3	2015	Human	France	West Europe	3	0	0	0	0	0	0	0	0	0	0	0	0	0	0	0	0	0	0	0	1	0	0	0	0	0	0	0	0	0	0	0	0	0	0	0	0	0	0	0	0	0	0
SAL_IB3815AA_AS	SAL_UA8488AA	3	2015	Human	France	West Europe	0	0	0	0	0	0	0	0	0	0	0	0	0	0	0	0	0	0	0	0	0	0	0	0	0	0	0	0	0	0	0	0	0	0	0	0	0	0	0	0	0	0	0
SAL_IB3823AA_AS	SAL_UA8480AA	3	2015	Human	France	West Europe	0	0	0	0	0	0	0	0	0	0	0	0	0	0	0	0	0	0	0	0	0	0	0	0	0	0	0	0	0	0	0	0	0	0	0	0	0	0	0	0	0	0	0
SAL_IB3724AA_AS	SAL_UA8578AA	3	2015	Human	France	West Europe	3	0	0	0	0	0	0	0	0	0	0	0	0	0	0	0	0	0	0	0	1	0	0	0	0	0	0	0	0	0	0	0	0	0	0	0	0	0	0	0	0	0	0
SAL_IB3198AA_AS	SAL_UA8657AA	3	2015	Human	France	West Europe	3	0	0	0	0	0	0	0	0	0	0	0	0	0	0	0	0	0	0	0	1	0	0	0	0	0	0	0	0	0	0	0	0	0	0	0	0	0	0	0	0	0	0
SAL_IB3261AA_AS	SAL_UA8594AA	3	2015	Human	France	West Europe	3	0	0	0	0	0	0	0	0	0	0	0	0	0	0	0	0	0	0	0	1	0	0	0	0	0	0	0	0	0	0	0	0	0	0	0	0	0	0	0	0	0	0
SAL_IB3811AA_AS	SAL_UA8492AA	3	2015	Human	France	West Europe	0	0	0	0	0	0	0	0	0	0	0	0	0	0	0	0	0	0	0	0	0	0	0	0	0	0	0	0	0	0	0	0	0	0	0	0	0	0	0	0	0	0	0
SAL_IB3741AA_AS	SAL_UA8561AA	3	2015	Human	France	West Europe	0	0	0	0	0	0	0	0	0	0	0	0	0	0	0	0	0	0	0	0	0	0	0	0	0	0	0	0	0	0	0	0	0	0	0	0	0	0	0	0	0	0	0
SAL_IB3738AA_AS	SAL_UA8564AA	3	2015	Human	France	West Europe	3	0	0	0	0	0	0	0	0	0	0	0	0	0	0	0	0	0	0	0	1	0	0	0	0	0	0	0	0	0	0	0	0	0	0	0	0	0	0	0	0	0	0
SAL_IB3764AA_AS	SAL_UA8538AA	3	2015	Human	France	West Europe	1	0	0	0	0	0	0	0	0	0	0	0	0	0	0	0	0	0	0	0	0	0	0	0	0	0	0	0	0	0	0	0	0	0	0	0	0	0	0	0	0	0	0
SAL_YA7361AA_AS	SAL_NA9121AA	3	2015	Avian	France	West Europe	3	0	0	0	0	0	0	0	0	0	0	0	0	0	0	0	0	0	0	0	1	0	0	0	0	0	0	0	0	0	0	0	0	0	0	0	0	0	0	0	0	0	0
SAL_IB3914AA_AS	SAL_UA8389AA	3	2015	Human	France	West Europe	7	0	0	0	0	0	0	0	0	0	0	0	0	0	0	0	0	0	0	0	1	0	0	0	0	0	0	0	0	0	0	0	1	0	0	0	0	0	1	0	0	0	0
SAL_IB3716AA_AS	SAL_UA8586AA	3	2015	Human	France	West Europe	0	0	0	0	0	0	0	0	0	0	0	0	0	0	0	0	0	0	0	0	0	0	0	0	0	0	0	0	0	0	0	0	0	0	0	0	0	0	0	0	0	0	0
SAL_IB3719AA_AS	SAL_UA8583AA	3	2015	Human	France	West Europe	8	0	0	0	0	0	0	0	0	0	0	0	0	0	0	0	0	0	0	0	1	0	0	0	0	0	0	0	0	0	0	0	1	0	0	0	0	0	1	0	0	0	0
SAL_IB3722AA_AS	SAL_UA8580AA	3	2015	Human	France	West Europe	1	0	0	0	0	0	0	0	0	0	0	0	0	0	0	0	0	0	0	0	0	0	0	0	0	0	0	0	0	0	0	0	0	0	0	0	0	0	0	0	0	0	0
SAL_IB3794AA_AS	SAL_UA8509AA	3	2015	Human	France	West Europe	2	0	0	0	0	0	0	0	0	0	0	0	0	0	0	0	0	0	0	0	1	0	0	0	0	0	0	0	0	0	0	0	0	0	0	0	0	0	0	0	0	0	0
SAL_IB3196AA_AS	SAL_UA8659AA	3	2015	Human	France	West Europe	3	0	0	0	0	0	0	0	0	0	0	0	0	0	0	0	0	0	0	0	1	0	0	0	0	0	0	0	0	0	0	0	0	0	0	0	0	0	0	0	0	0	0
SAL_IB3263AA_AS	SAL_UA8592AA	3	2015	Human	France	West Europe	1	0	0	0	0	0	0	0	0	0	0	0	0	0	0	0	0	0	0	0	0	0	0	0	0	0	0	0	0	0	0	0	0	0	0	0	0	0	0	0	0	0	0
SAL_IB3258AA_AS	SAL_UA8597AA	3	2015	Human	France	West Europe	1	0	0	0	0	0	0	0	0	0	0	0	0	0	0	0	0	0	0	0	0	0	0	0	0	0	0	0	0	0	0	0	0	0	0	0	0	0	0	0	0	0	0
SAL_IB3767AA_AS	SAL_UA8535AA	3	2015	Human	France	West Europe	3	0	0	0	0	0	0	0	0	0	0	0	0	0	0	0	0	0	0	0	1	0	0	0	0	0	0	0	0	0	0	0	0	0	0	0	0	0	0	0	0	0	0
SAL_IB3913AA_AS	SAL_UA8390AA	3	2015	Human	France	West Europe	0	0	0	0	0	0	0	0	0	0	0	0	0	0	0	0	0	0	0	0	0	0	0	0	0	0	0	0	0	0	0	0	0	0	0	0	0	0	0	0	0	0	0
SAL_IB3226AA_AS	SAL_UA8629AA	3	2015	Human	France	West Europe	0	0	0	0	0	0	0	0	0	0	0	0	0	0	0	0	0	0	0	0	0	0	0	0	0	0	0	0	0	0	0	0	0	0	0	0	0	0	0	0	0	0	0
SAL_IB3237AA_AS	SAL_UA8618AA	3	2015	Human	France	West Europe	3	0	0	0	0	0	0	0	0	0	0	0	0	0	0	0	0	0	0	0	1	0	0	0	0	0	0	0	0	0	0	0	0	0	0	0	0	0	0	0	0	0	0
SAL_IB3239AA_AS	SAL_UA8616AA	3	2015	Human	France	West Europe	3	0	0	0	0	0	0	0	0	0	0	0	0	0	0	0	0	0	0	0	1	0	0	0	0	0	0	0	0	0	0	0	0	0	0	0	0	0	0	0	0	0	0
SAL_IB3797AA_AS	SAL_UA8506AA	3	2015	Human	France	West Europe	3	0	0	0	0	0	0	0	0	0	0	0	0	0	0	0	0	0	0	0	1	0	0	0	0	0	0	0	0	0	0	0	0	0	0	0	0	0	0	0	0	0	0
SAL_IB3748AA_AS	SAL_UA8554AA	3	2015	Human	France	West Europe	3	0	0	0	0	0	0	0	0	0	0	0	0	0	0	0	0	0	0	0	1	0	0	0	0	0	0	0	0	0	0	0	0	0	0	0	0	0	0	0	0	0	0
SAL_IB3849AA_AS	SAL_UA8454AA	3	2015	Human	France	West Europe	3	0	0	0	0	0	0	0	0	0	0	0	0	0	0	0	0	0	0	0	1	0	0	0	0	0	0	0	0	0	0	0	0	0	0	0	0	0	0	0	0	0	0
SAL_IB3846AA_AS	SAL_UA8457AA	3	2015	Human	France	West Europe	1	0	0	0	0	0	0	0	0	0	0	0	0	0	0	0	0	0	0	0	0	0	0	0	0	0	0	0	0	0	0	0	0	0	0	0	0	0	0	0	0	0	0
SAL_IB3712AA_AS	SAL_UA8590AA	3	2015	Human	France	West Europe	1	0	0	0	0	0	0	0	0	0	0	0	0	0	0	0	0	0	0	0	0	0	0	0	0	0	0	0	0	0	0	0	0	0	0	0	0	0	0	0	0	0	0
SAL_IB3841AA_AS	SAL_UA8462AA	3	2015	Human	France	West Europe	0	0	0	0	0	0	0	0	0	0	0	0	0	0	0	0	0	0	0	0	0	0	0	0	0	0	0	0	0	0	0	0	0	0	0	0	0	0	0	0	0	0	0
SAL_IB3761AA_AS	SAL_UA8541AA	3	2015	Human	France	West Europe	0	0	0	0	0	0	0	0	0	0	0	0	0	0	0	0	0	0	0	0	0	0	0	0	0	0	0	0	0	0	0	0	0	0	0	0	0	0	0	0	0	0	0
SAL_IB3201AA_AS	SAL_UA8654AA	3	2015	Human	France	West Europe	4	0	0	0	0	0	0	0	0	0	0	0	0	0	0	0	0	0	0	0	1	0	0	0	0	0	0	0	0	0	0	0	0	0	0	0	0	0	0	0	0	0	0
SAL_IB3195AA_AS	SAL_UA8660AA	3	2015	Human	France	West Europe	0	0	0	0	0	0	0	0	0	0	0	0	0	0	0	0	0	0	0	0	0	0	0	0	0	0	0	0	0	0	0	0	0	0	0	0	0	0	0	0	0	0	0
SAL_IB3840AA_AS	SAL_UA8463AA	3	2015	Human	France	West Europe	6	0	0	0	0	0	0	0	0	0	0	0	0	0	0	0	0	0	0	0	1	0	0	0	0	0	0	0	0	0	0	0	0	0	0	0	0	0	1	0	0	0	0
SAL_IB3206AA_AS	SAL_UA8649AA	3	2015	Human	France	West Europe	4	0	0	0	0	0	0	0	0	0	0	0	0	0	0	0	0	0	0	0	1	0	0	0	0	0	0	0	0	0	0	0	0	0	0	0	0	0	0	0	0	0	0
SAL_IB3723AA_AS	SAL_UA8579AA	3	2015	Human	France	West Europe	0	0	0	0	0	0	0	0	0	0	0	0	0	0	0	0	0	0	0	0	0	0	0	0	0	0	0	0	0	0	0	0	0	0	0	0	0	0	0	0	0	0	0
SAL_IB3227AA_AS	SAL_UA8628AA	3	2015	Human	France	West Europe	0	0	0	0	0	0	0	0	0	0	0	0	0	0	0	0	0	0	0	0	0	0	0	0	0	0	0	0	0	0	0	0	0	0	0	0	0	0	0	0	0	0	0
SAL_IB3202AA_AS	SAL_UA8653AA	3	2015	Human	France	West Europe	1	0	0	0	0	0	0	0	0	0	0	0	0	0	0	0	0	0	0	0	0	0	0	0	0	0	0	0	0	0	0	0	0	0	0	0	0	0	0	0	0	0	0
SAL_IB3210AA_AS	SAL_UA8645AA	3	2015	Human	France	West Europe	3	0	0	0	0	0	0	0	0	0	0	0	0	0	0	0	0	0	0	0	1	0	0	0	0	0	0	0	0	0	0	0	0	0	0	0	0	0	0	0	0	0	0
SAL_IB3820AA_AS	SAL_UA8483AA	3	2015	Human	France	West Europe	4	0	0	0	0	0	0	0	0	0	0	0	0	0	0	0	0	0	0	0	1	0	0	0	0	0	0	0	0	0	0	0	0	0	0	0	0	0	0	0	0	0	0
SAL_IB3829AA_AS	SAL_UA8474AA	3	2015	Human	France	West Europe	0	0	0	0	0	0	0	0	0	0	0	0	0	0	0	0	0	0	0	0	0	0	0	0	0	0	0	0	0	0	0	0	0	0	0	0	0	0	0	0	0	0	0
SAL_IB3203AA_AS	SAL_UA8652AA	3	2015	Human	France	West Europe	3	0	0	0	0	0	0	0	0	0	0	0	0	0	0	0	0	0	0	0	1	0	0	0	0	0	0	0	0	0	0	0	0	0	0	0	0	0	0	0	0	0	0
SAL_IB3910AA_AS	SAL_UA8393AA	3	2015	Human	France	West Europe	3	0	0	0	0	0	0	0	0	0	0	0	0	0	0	0	0	0	0	0	1	0	0	0	0	0	0	0	0	0	0	0	0	0	0	0	0	0	0	0	0	0	0
SAL_IB3792AA_AS	SAL_UA8511AA	3	2015	Human	France	West Europe	3	0	0	0	0	0	0	0	0	0	0	0	0	0	0	0	0	0	0	0	1	0	0	0	0	0	0	0	0	0	0	0	0	0	0	0	0	0	0	0	0	0	0
SAL_IB3754AA_AS	SAL_UA8548AA	3	2015	Human	France	West Europe	3	0	0	0	0	0	0	0	0	0	0	0	0	0	0	0	0	0	0	0	0	0	0	0	0	1	0	0	0	0	0	0	0	0	0	0	0	0	0	0	0	0	0
SAL_IB3889AA_AS	SAL_UA8414AA	3	2015	Human	France	West Europe	0	0	0	0	0	0	0	0	0	0	0	0	0	0	0	0	0	0	0	0	0	0	0	0	0	0	0	0	0	0	0	0	0	0	0	0	0	0	0	0	0	0	0
SAL_IB3765AA_AS	SAL_UA8537AA	3	2015	Human	France	West Europe	0	0	0	0	0	0	0	0	0	0	0	0	0	0	0	0	0	0	0	0	0	0	0	0	0	0	0	0	0	0	0	0	0	0	0	0	0	0	0	0	0	0	0
SAL_IB3766AA_AS	SAL_UA8536AA	3	2015	Human	France	West Europe	0	0	0	0	0	0	0	0	0	0	0	0	0	0	0	0	0	0	0	0	0	0	0	0	0	0	0	0	0	0	0	0	0	0	0	0	0	0	0	0	0	0	0
SAL_IB3763AA_AS	SAL_UA8539AA	3	2015	Human	France	West Europe	0	0	0	0	0	0	0	0	0	0	0	0	0	0	0	0	0	0	0	0	0	0	0	0	0	0	0	0	0	0	0	0	0	0	0	0	0	0	0	0	0	0	0
SAL_IB3832AA_AS	SAL_UA8471AA	3	2015	Human	France	West Europe	3	0	0	0	0	0	0	0	0	0	0	0	0	0	0	0	0	0	0	0	1	0	0	0	0	0	0	0	0	0	0	0	0	0	0	0	0	0	0	0	0	0	0
SAL_IB3207AA_AS	SAL_UA8648AA	3	2015	Human	France	West Europe	3	0	0	0	0	0	0	0	0	0	0	0	0	0	0	0	0	0	0	0	1	0	0	0	0	0	0	0	0	0	0	0	0	0	0	0	0	0	0	0	0	0	0
SAL_IB3205AA_AS	SAL_UA8650AA	3	2015	Human	France	West Europe	0	0	0	0	0	0	0	0	0	0	0	0	0	0	0	0	0	0	0	0	0	0	0	0	0	0	0	0	0	0	0	0	0	0	0	0	0	0	0	0	0	0	0
SAL_IB3204AA_AS	SAL_UA8651AA	3	2015	Human	France	West Europe	0	0	0	0	0	0	0	0	0	0	0	0	0	0	0	0	0	0	0	0	0	0	0	0	0	0	0	0	0	0	0	0	0	0	0	0	0	0	0	0	0	0	0
SAL_IB3912AA_AS	SAL_UA8391AA	3	2015	Human	France	West Europe	3	0	0	0	0	0	0	0	0	0	0	0	0	0	0	0	0	0	0	0	1	0	0	0	0	0	0	0	0	0	0	0	0	0	0	0	0	0	0	0	0	0	0
SAL_IB3714AA_AS	SAL_UA8588AA	3	2015	Human	France	West Europe	3	0	0	0	0	0	0	0	0	0	0	0	0	0	0	0	0	0	0	0	1	0	0	0	0	0	0	0	0	0	0	0	0	0	0	0	0	0	0	0	0	0	0
SAL_IB3243AA_AS	SAL_UA8612AA	3	2015	Human	France	West Europe	4	0	0	0	0	0	0	0	0	0	0	0	0	0	0	0	0	0	0	0	1	0	0	0	0	0	0	0	0	0	0	0	0	0	0	0	0	0	0	0	0	0	0
SAL_IB3785AA_AS	SAL_UA8517AA	3	2015	Human	France	West Europe	3	0	0	0	0	0	0	0	0	0	0	0	0	0	0	0	0	0	0	0	1	0	0	0	0	0	0	0	0	0	0	0	0	0	0	0	0	0	0	0	0	0	0
SAL_IB3850AA_AS	SAL_UA8453AA	3	2015	Human	France	West Europe	3	0	0	0	0	0	0	0	0	0	0	0	0	0	0	0	0	0	0	0	1	0	0	0	0	0	0	0	0	0	0	0	0	0	0	0	0	0	0	0	0	0	0
SAL_IB3844AA_AS	SAL_UA8459AA	3	2015	Human	France	West Europe	3	0	0	0	0	0	0	0	0	0	0	0	0	0	0	0	0	0	0	0	1	0	0	0	0	0	0	0	0	0	0	0	0	0	0	0	0	0	0	0	0	0	0
SAL_IB3843AA_AS	SAL_UA8460AA	3	2015	Human	France	West Europe	3	0	0	0	0	0	0	0	0	0	0	0	0	0	0	0	0	0	0	0	1	0	0	0	0	0	0	0	0	0	0	0	0	0	0	0	0	0	0	0	0	0	0
SAL_IB3814AA_AS	SAL_UA8489AA	3	2015	Human	France	West Europe	0	0	0	0	0	0	0	0	0	0	0	0	0	0	0	0	0	0	0	0	0	0	0	0	0	0	0	0	0	0	0	0	0	0	0	0	0	0	0	0	0	0	0
SAL_IB3822AA_AS	SAL_UA8481AA	3	2015	Human	France	West Europe	0	0	0	0	0	0	0	0	0	0	0	0	0	0	0	0	0	0	0	0	0	0	0	0	0	0	0	0	0	0	0	0	0	0	0	0	0	0	0	0	0	0	0
SAL_IB3730AA_AS	SAL_UA8572AA	3	2015	Human	France	West Europe	0	0	0	0	0	0	0	0	0	0	0	0	0	0	0	0	0	0	0	0	0	0	0	0	0	0	0	0	0	0	0	0	0	0	0	0	0	0	0	0	0	0	0
SAL_IB3861AA_AS	SAL_UA8442AA	3	2015	Human	France	West Europe	3	0	0	0	0	0	0	0	0	0	0	0	0	0	0	0	0	0	0	0	1	0	0	0	0	0	0	0	0	0	0	0	0	0	0	0	0	0	0	0	0	0	0
SAL_IB3199AA_AS	SAL_UA8656AA	3	2015	Human	France	West Europe	3	0	0	0	0	0	0	0	0	0	0	0	0	0	0	0	0	0	0	0	1	0	0	0	0	0	0	0	0	0	0	0	0	0	0	0	0	0	0	0	0	0	0
SAL_IB3907AA_AS	SAL_UA8396AA	3	2015	Human	France	West Europe	3	0	0	0	0	0	0	0	0	0	0	0	0	0	0	0	0	0	0	0	1	0	0	0	0	0	0	0	0	0	0	0	0	0	0	0	0	0	0	0	0	0	0
SAL_IB3908AA_AS	SAL_UA8395AA	3	2015	Human	France	West Europe	3	0	0	0	0	0	0	0	0	0	0	0	0	0	0	0	0	0	0	0	1	0	0	0	0	0	0	0	0	0	0	0	0	0	0	0	0	0	0	0	0	0	0
SAL_IB3886AA_AS	SAL_UA8417AA	3	2015	Human	France	West Europe	0	0	0	0	0	0	0	0	0	0	0	0	0	0	0	0	0	0	0	0	0	0	0	0	0	0	0	0	0	0	0	0	0	0	0	0	0	0	0	0	0	0	0
SAL_IB3192AA_AS	SAL_UA8663AA	3	2015	Human	France	West Europe	2	0	0	0	0	0	0	0	0	0	0	0	0	0	0	0	0	0	0	0	1	0	0	0	0	0	0	0	0	0	0	0	0	0	0	0	0	0	0	0	0	0	0
SAL_IB3189AA_AS	SAL_UA8666AA	3	2015	Human	France	West Europe	3	0	0	0	0	0	0	0	0	0	0	0	0	0	0	0	0	0	0	0	1	0	0	0	0	0	0	0	0	0	0	0	0	0	0	0	0	0	0	0	0	0	0
SAL_IB3231AA_AS	SAL_UA8624AA	3	2015	Human	France	West Europe	3	0	0	0	0	0	0	0	0	0	0	0	0	0	0	0	0	0	0	0	1	0	0	0	0	0	0	0	0	0	0	0	0	0	0	0	0	0	0	0	0	0	0
SAL_IB3260AA_AS	SAL_UA8595AA	3	2015	Human	France	West Europe	0	0	0	0	0	0	0	0	0	0	0	0	0	0	0	0	0	0	0	0	0	0	0	0	0	0	0	0	0	0	0	0	0	0	0	0	0	0	0	0	0	0	0
SAL_IB3713AA_AS	SAL_UA8589AA	3	2015	Human	France	West Europe	0	0	0	0	0	0	0	0	0	0	0	0	0	0	0	0	0	0	0	0	0	0	0	0	0	0	0	0	0	0	0	0	0	0	0	0	0	0	0	0	0	0	0
SAL_IB3743AA_AS	SAL_UA8559AA	3	2015	Human	France	West Europe	3	0	0	0	0	0	0	0	0	0	0	0	0	0	0	0	0	0	0	0	1	0	0	0	0	0	0	0	0	0	0	0	0	0	0	0	0	0	0	0	0	0	0
SAL_IB3737AA_AS	SAL_UA8565AA	3	2015	Human	France	West Europe	2	0	0	0	0	0	0	0	0	0	0	0	0	0	0	0	0	0	0	0	0	0	0	0	0	0	0	0	0	0	0	0	0	0	0	0	0	0	0	0	0	0	0
SAL_IB3788AA_AS	SAL_UA8515AA	3	2015	Human	France	West Europe	3	0	0	0	0	0	0	0	0	0	0	0	0	0	0	0	0	0	0	0	1	0	0	0	0	0	0	0	0	0	0	0	0	0	0	0	0	0	0	0	0	0	0
SAL_IB3770AA_AS	SAL_UA8532AA	3	2015	Human	France	West Europe	0	0	0	0	0	0	0	0	0	0	0	0	0	0	0	0	0	0	0	0	0	0	0	0	0	0	0	0	0	0	0	0	0	0	0	0	0	0	0	0	0	0	0
SAL_IB3915AA_AS	SAL_UA8388AA	3	2015	Human	France	West Europe	4	0	0	0	0	0	0	0	0	0	0	0	0	0	0	0	0	0	0	0	1	0	0	0	0	0	0	0	0	0	0	0	0	0	0	0	0	0	0	0	0	0	0
SAL_IB3762AA_AS	SAL_UA8540AA	3	2015	Human	France	West Europe	3	0	0	0	0	0	0	0	0	0	0	0	0	0	0	0	0	0	0	0	1	0	0	0	0	0	0	0	0	0	0	0	0	0	0	0	0	0	0	0	0	0	0
SAL_YA7343AA_AS	SAL_NA9139AA	3	2015	Swine	France	West Europe	0	0	0	0	0	0	0	0	0	0	0	0	0	0	0	0	0	0	0	0	0	0	0	0	0	0	0	0	0	0	0	0	0	0	0	0	0	0	0	0	0	0	0
SAL_YA7460AA_AS	SAL_NA9023AA	3	2015	Swine	France	West Europe	0	0	0	0	0	0	0	0	0	0	0	0	0	0	0	0	0	0	0	0	0	0	0	0	0	0	0	0	0	0	0	0	0	0	0	0	0	0	0	0	0	0	0
SAL_YA7435AA_AS	SAL_NA9048AA	3	2015	Swine	France	West Europe	3	0	0	0	0	0	0	0	0	0	0	0	0	0	0	0	0	0	0	0	1	0	0	0	0	0	0	0	0	0	0	0	0	0	0	0	0	0	0	0	0	0	0
SAL_IB3862AA_AS	SAL_UA8441AA	3	2015	Human	France	West Europe	3	0	0	0	0	0	0	0	0	0	0	0	0	0	0	0	0	0	0	0	1	0	0	0	0	0	0	0	0	0	0	0	0	0	0	0	0	0	0	0	0	0	0
SAL_IB3240AA_AS	SAL_UA8615AA	3	2015	Human	France	West Europe	1	0	0	0	0	0	0	0	0	0	0	0	0	0	0	0	0	0	0	0	0	0	0	0	0	0	0	0	0	0	0	0	0	0	0	0	0	0	0	0	0	0	0
SAL_IB3796AA_AS	SAL_UA8507AA	3	2015	Human	France	West Europe	3	0	0	0	0	0	0	0	0	0	0	0	0	0	0	0	0	0	0	0	1	0	0	0	0	0	0	0	0	0	0	0	0	0	0	0	0	0	0	0	0	0	0
SAL_IB3752AA_AS	SAL_UA8550AA	3	2015	Human	France	West Europe	3	0	0	0	0	0	0	0	0	0	0	0	0	0	0	0	0	0	0	0	1	0	0	0	0	0	0	0	0	0	0	0	0	0	0	0	0	0	0	0	0	0	0
SAL_IB3753AA_AS	SAL_UA8549AA	3	2015	Human	France	West Europe	3	0	0	0	0	0	0	0	0	0	0	0	0	0	0	0	0	0	0	0	1	0	0	0	0	0	0	0	0	0	0	0	0	0	0	0	0	0	0	0	0	0	0
SAL_IB3214AA_AS	SAL_UA8641AA	3	2015	Human	France	West Europe	3	0	0	0	0	0	0	0	0	0	0	0	0	0	0	0	0	0	0	0	1	0	0	0	0	0	0	0	0	0	0	0	0	0	0	0	0	0	0	0	0	0	0
SAL_IB3906AA_AS	SAL_UA8397AA	3	2015	Human	France	West Europe	3	0	0	0	0	0	0	0	0	0	0	0	0	0	0	0	0	0	0	0	1	0	0	0	0	0	0	0	0	0	0	0	0	0	0	0	0	0	0	0	0	0	0
SAL_IB3190AA_AS	SAL_UA8665AA	3	2015	Human	France	West Europe	2	0	0	0	0	0	0	0	0	0	0	0	0	0	0	0	0	0	0	0	1	0	0	0	0	0	0	0	0	0	0	0	0	0	0	0	0	0	0	0	0	0	0
SAL_IB3229AA_AS	SAL_UA8626AA	3	2015	Human	France	West Europe	0	0	0	0	0	0	0	0	0	0	0	0	0	0	0	0	0	0	0	0	0	0	0	0	0	0	0	0	0	0	0	0	0	0	0	0	0	0	0	0	0	0	0
SAL_YA7402AA_AS	SAL_NA9081AA	3	2015	Swine	France	West Europe	1	0	0	0	0	0	0	0	0	0	0	0	0	0	0	0	0	0	0	0	0	0	0	0	0	0	0	0	0	0	0	0	0	0	0	0	0	0	0	0	0	0	0
SAL_YA7359AA_AS	SAL_NA9123AA	3	2015	Swine	France	West Europe	3	0	0	0	0	0	0	0	0	0	0	0	0	0	0	0	0	0	0	0	1	0	0	0	0	0	0	0	0	0	0	0	0	0	0	0	0	0	0	0	0	0	0
SAL_KB9157AA_AS	SAL_VA4273AA	3	2015	Swine	France	West Europe	0	0	0	0	0	0	0	0	0	0	0	0	0	0	0	0	0	0	0	0	0	0	0	0	0	0	0	0	0	0	0	0	0	0	0	0	0	0	0	0	0	0	0
SAL_YA7441AA_AS	SAL_NA9042AA	3	2015	Swine	France	West Europe	3	0	0	0	0	0	0	0	0	0	0	0	0	0	0	0	0	0	0	0	1	0	0	0	0	0	0	0	0	0	0	0	0	0	0	0	0	0	0	0	0	0	0
SAL_YA7434AA_AS	SAL_NA9049AA	3	2015	Swine	France	West Europe	0	0	0	0	0	0	0	0	0	0	0	0	0	0	0	0	0	0	0	0	0	0	0	0	0	0	0	0	0	0	0	0	0	0	0	0	0	0	0	0	0	0	0
SAL_IB3830AA_AS	SAL_UA8473AA	3	2015	Human	France	West Europe	3	0	0	0	0	0	0	0	0	0	0	0	0	0	0	0	0	0	0	0	1	0	0	0	0	0	0	0	0	0	0	0	0	0	0	0	0	0	0	0	0	0	0
SAL_IB3718AA_AS	SAL_UA8584AA	3	2015	Human	France	West Europe	3	0	0	0	0	0	0	0	0	0	0	0	0	0	0	0	0	0	0	0	1	0	0	0	0	0	0	0	0	0	0	0	0	0	0	0	0	0	0	0	0	0	0
SAL_IB3911AA_AS	SAL_UA8392AA	3	2015	Human	France	West Europe	3	0	0	0	0	0	0	0	0	0	0	0	0	0	0	0	0	0	0	0	1	0	0	0	0	0	0	0	0	0	0	0	0	0	0	0	0	0	0	0	0	0	0
SAL_IB3721AA_AS	SAL_UA8581AA	3	2015	Human	France	West Europe	0	0	0	0	0	0	0	0	0	0	0	0	0	0	0	0	0	0	0	0	0	0	0	0	0	0	0	0	0	0	0	0	0	0	0	0	0	0	0	0	0	0	0
SAL_IB3241AA_AS	SAL_UA8614AA	3	2015	Human	France	West Europe	0	0	0	0	0	0	0	0	0	0	0	0	0	0	0	0	0	0	0	0	0	0	0	0	0	0	0	0	0	0	0	0	0	0	0	0	0	0	0	0	0	0	0
SAL_IB3242AA_AS	SAL_UA8613AA	3	2015	Human	France	West Europe	8	0	0	0	0	0	0	0	0	0	0	0	0	0	0	0	0	0	0	0	1	0	0	0	0	0	0	0	0	0	0	0	1	0	0	0	0	0	1	0	0	0	0
SAL_IB3793AA_AS	SAL_UA8510AA	3	2015	Human	France	West Europe	0	0	0	0	0	0	0	0	0	0	0	0	0	0	0	0	0	0	0	0	0	0	0	0	0	0	0	0	0	0	0	0	0	0	0	0	0	0	0	0	0	0	0
SAL_IB3735AA_AS	SAL_UA8567AA	3	2015	Human	France	West Europe	3	0	0	0	0	0	0	0	0	0	0	0	0	0	0	0	0	0	0	0	1	0	0	0	0	0	0	0	0	0	0	0	0	0	0	0	0	0	0	0	0	0	0
SAL_YA7395AA_AS	SAL_NA9087AA	3	2015	Swine	France	West Europe	3	0	0	0	0	0	0	0	0	0	0	0	0	0	0	0	0	0	0	0	1	0	0	0	0	0	0	0	0	0	0	0	0	0	0	0	0	0	0	0	0	0	0
SAL_YA7396AA_AS	SAL_NA9086AA	3	2015	Swine	France	West Europe	3	0	0	0	0	0	0	0	0	0	0	0	0	0	0	0	0	0	0	0	1	0	0	0	0	0	0	0	0	0	0	0	0	0	0	0	0	0	0	0	0	0	0
SAL_YA7358AA_AS	SAL_NA9124AA	3	2015	Swine	France	West Europe	3	0	0	0	0	0	0	0	0	0	0	0	0	0	0	0	0	0	0	0	1	0	0	0	0	0	0	0	0	0	0	0	0	0	0	0	0	0	0	0	0	0	0
SAL_YA7345AA_AS	SAL_NA9137AA	3	2015	Swine	France	West Europe	0	0	0	0	0	0	0	0	0	0	0	0	0	0	0	0	0	0	0	0	0	0	0	0	0	0	0	0	0	0	0	0	0	0	0	0	0	0	0	0	0	0	0
SAL_YA7438AA_AS	SAL_NA9045AA	3	2015	Swine	France	West Europe	3	0	0	0	0	0	0	0	0	0	0	0	0	0	0	0	0	0	0	0	1	0	0	0	0	0	0	0	0	0	0	0	0	0	0	0	0	0	0	0	0	0	0
SAL_IC8570AA_AS	SAL_DB8152AA	3	2015	Food/Environment	Germany	West Europe	1	0	0	0	0	0	0	0	0	0	0	0	0	0	0	0	0	0	0	0	0	0	0	0	0	0	0	0	0	0	0	0	0	0	0	0	0	0	0	0	0	0	0
SAL_XA2674AA_AS	SAL_MA8734AA	3	2015	Food/Environment	Germany	West Europe	1	0	0	0	0	0	0	0	0	0	0	0	0	0	0	0	0	0	0	0	0	0	0	0	0	0	0	0	0	0	0	0	0	0	0	0	0	0	0	0	0	0	0
SAL_XA2671AA_AS	SAL_MA8737AA	3	2015	Other Animals	Germany	West Europe	1	0	0	0	0	0	0	0	0	0	0	0	0	0	0	0	0	0	0	0	0	0	0	0	0	0	0	0	0	0	0	0	0	0	0	0	0	0	0	0	0	0	0
SAL_XA2672AA_AS	SAL_MA8736AA	3	2015	Other Animals	Germany	West Europe	10	0	0	0	0	0	0	0	0	0	0	0	0	0	0	0	0	0	0	0	1	0	0	0	0	0	0	0	0	0	0	1	1	0	0	0	0	0	1	0	0	0	0
SAL_XA2673AA_AS	SAL_MA8735AA	3	2015	Other Animals	Germany	West Europe	7	0	0	0	0	0	0	0	0	0	0	0	0	0	0	0	0	0	0	0	1	0	0	0	0	0	0	0	0	0	0	0	0	0	0	0	0	0	0	0	0	0	0
SAL_XA2675AA_AS	SAL_MA8733AA	3	2015	Other Animals	Germany	West Europe	1	0	0	0	0	0	0	0	0	0	0	0	0	0	0	0	0	0	0	0	0	0	0	0	0	0	0	0	0	0	0	0	0	0	0	0	0	0	0	0	0	0	0
SAL_IC8567AA_AS	SAL_DB8155AA	3	2015	Other Animals	Germany	West Europe	0	0	0	0	0	0	0	0	0	0	0	0	0	0	0	0	0	0	0	0	0	0	0	0	0	0	0	0	0	0	0	0	0	0	0	0	0	0	0	0	0	0	0
SAL_IC8571AA_AS	SAL_DB8151AA	3	2015	Other Animals	Germany	West Europe	0	0	0	0	0	0	0	0	0	0	0	0	0	0	0	0	0	0	0	0	0	0	0	0	0	0	0	0	0	0	0	0	0	0	0	0	0	0	0	0	0	0	0
SAL_IC8569AA_AS	SAL_DB8153AA	3	2015		Germany	West Europe	1	0	0	0	0	0	0	0	0	0	0	0	0	0	0	0	0	0	0	0	0	0	0	0	0	0	0	0	0	0	0	0	0	0	0	0	0	0	0	0	0	0	0
SAL_QA6790AA_AS	SAL_IA6962AA	3	2015	Human	Ireland	West Europe	3	0	0	0	0	0	0	0	0	0	0	0	0	0	0	0	0	0	0	0	1	0	0	0	0	0	0	0	0	0	0	0	0	0	0	0	0	0	0	0	0	0	0
SAL_YA6137AA_AS	SAL_NA7718AA	3	2015	Human	Italy	South Europe	0	0	0	0	0	0	0	0	0	0	0	0	0	0	0	0	0	0	0	0	0	0	0	0	0	0	0	0	0	0	0	0	0	0	0	0	0	0	0	0	0	0	0
SAL_YA6138AA_AS	SAL_NA7717AA	3	2015	Human	Italy	South Europe	3	0	0	0	0	0	0	0	0	0	0	0	0	0	0	0	0	0	0	0	1	0	0	0	0	0	0	0	0	0	0	0	0	0	0	0	0	0	0	0	0	0	0
SAL_YA6014AA_AS	SAL_NA7841AA	3	2015	Swine	Italy	South Europe	0	0	0	0	0	0	0	0	0	0	0	0	0	0	0	0	0	0	0	0	0	0	0	0	0	0	0	0	0	0	0	0	0	0	0	0	0	0	0	0	0	0	0
SAL_YA6017AA_AS	SAL_NA7838AA	3	2015	Swine	Italy	South Europe	0	0	0	0	0	0	0	0	0	0	0	0	0	0	0	0	0	0	0	0	0	0	0	0	0	0	0	0	0	0	0	0	0	0	0	0	0	0	0	0	0	0	0
SAL_YA6020AA_AS	SAL_NA7835AA	3	2015	Swine	Italy	South Europe	8	0	0	0	0	0	0	0	0	0	0	0	0	0	1	0	0	0	0	0	1	0	0	0	0	0	0	0	0	0	0	0	0	0	0	0	0	0	0	0	0	0	0
SAL_YA6021AA_AS	SAL_NA7834AA	3	2015	Swine	Italy	South Europe	0	0	0	0	0	0	0	0	0	0	0	0	0	0	0	0	0	0	0	0	0	0	0	0	0	0	0	0	0	0	0	0	0	0	0	0	0	0	0	0	0	0	0
SAL_YA6025AA_AS	SAL_NA7830AA	3	2015	Swine	Italy	South Europe	0	0	0	0	0	0	0	0	0	0	0	0	0	0	0	0	0	0	0	0	0	0	0	0	0	0	0	0	0	0	0	0	0	0	0	0	0	0	0	0	0	0	0
SAL_YA6030AA_AS	SAL_NA7825AA	3	2015	Swine	Italy	South Europe	0	0	0	0	0	0	0	0	0	0	0	0	0	0	0	0	0	0	0	0	0	0	0	0	0	0	0	0	0	0	0	0	0	0	0	0	0	0	0	0	0	0	0
SAL_YA6031AA_AS	SAL_NA7824AA	3	2015	Swine	Italy	South Europe	1	0	0	0	0	0	0	0	0	0	0	0	0	0	0	0	0	0	0	0	0	0	0	0	0	0	0	0	0	0	0	0	0	0	0	0	0	0	0	0	0	0	0
SAL_YA6035AA_AS	SAL_NA7820AA	3	2015	Swine	Italy	South Europe	3	0	0	0	0	0	0	0	0	0	0	0	0	0	0	0	0	0	0	0	1	0	0	0	0	0	0	0	0	0	0	0	0	0	0	0	0	0	0	0	0	0	0
SAL_YA6029AA_AS	SAL_NA7826AA	3	2015	Swine	Italy	South Europe	0	0	0	0	0	0	0	0	0	0	0	0	0	0	0	0	0	0	0	0	0	0	0	0	0	0	0	0	0	0	0	0	0	0	0	0	0	0	0	0	0	0	0
SAL_YA6034AA_AS	SAL_NA7821AA	3	2015	Swine	Italy	South Europe	0	0	0	0	0	0	0	0	0	0	0	0	0	0	0	0	0	0	0	0	0	0	0	0	0	0	0	0	0	0	0	0	0	0	0	0	0	0	0	0	0	0	0
SAL_YA6032AA_AS	SAL_NA7823AA	3	2015	Swine	Italy	South Europe	0	0	0	0	0	0	0	0	0	0	0	0	0	0	0	0	0	0	0	0	0	0	0	0	0	0	0	0	0	0	0	0	0	0	0	0	0	0	0	0	0	0	0
SAL_YA6028AA_AS	SAL_NA7827AA	3	2015	Swine	Italy	South Europe	3	0	0	0	0	0	0	0	0	0	0	0	0	0	0	0	0	0	0	0	1	0	0	0	0	0	0	0	0	0	0	0	0	0	0	0	0	0	0	0	0	0	0
SAL_YA6015AA_AS	SAL_NA7840AA	3	2015	Swine	Italy	South Europe	3	0	0	0	0	0	0	0	0	0	0	0	0	0	0	0	0	0	0	0	1	0	0	0	0	0	0	0	0	0	0	0	0	0	0	0	0	0	0	0	0	0	0
SAL_YA6024AA_AS	SAL_NA7831AA	3	2015	Swine	Italy	South Europe	0	0	0	0	0	0	0	0	0	0	0	0	0	0	0	0	0	0	0	0	0	0	0	0	0	0	0	0	0	0	0	0	0	0	0	0	0	0	0	0	0	0	0
SAL_YA6013AA_AS	SAL_NA7842AA	3	2015	Swine	Italy	South Europe	0	0	0	0	0	0	0	0	0	0	0	0	0	0	0	0	0	0	0	0	0	0	0	0	0	0	0	0	0	0	0	0	0	0	0	0	0	0	0	0	0	0	0
SAL_YA6018AA_AS	SAL_NA7837AA	3	2015	Swine	Italy	South Europe	0	0	0	0	0	0	0	0	0	0	0	0	0	0	0	0	0	0	0	0	0	0	0	0	0	0	0	0	0	0	0	0	0	0	0	0	0	0	0	0	0	0	0
SAL_YA6033AA_AS	SAL_NA7822AA	3	2015	Swine	Italy	South Europe	0	0	0	0	0	0	0	0	0	0	0	0	0	0	0	0	0	0	0	0	0	0	0	0	0	0	0	0	0	0	0	0	0	0	0	0	0	0	0	0	0	0	0
SAL_YA6023AA_AS	SAL_NA7832AA	3	2015	Swine	Italy	South Europe	3	0	0	0	0	0	0	0	0	0	0	0	0	0	0	0	0	0	0	0	1	0	0	0	0	0	0	0	0	0	0	0	0	0	0	0	0	0	0	0	0	0	0
SAL_YA6007AA_AS	SAL_NA7848AA	3	2015	Swine	Italy	South Europe	0	0	0	0	0	0	0	0	0	0	0	0	0	0	0	0	0	0	0	0	0	0	0	0	0	0	0	0	0	0	0	0	0	0	0	0	0	0	0	0	0	0	0
SAL_YA6008AA_AS	SAL_NA7847AA	3	2015	Swine	Italy	South Europe	0	0	0	0	0	0	0	0	0	0	0	0	0	0	0	0	0	0	0	0	0	0	0	0	0	0	0	0	0	0	0	0	0	0	0	0	0	0	0	0	0	0	0
SAL_YA6009AA_AS	SAL_NA7846AA	3	2015	Swine	Italy	South Europe	0	0	0	0	0	0	0	0	0	0	0	0	0	0	0	0	0	0	0	0	0	0	0	0	0	0	0	0	0	0	0	0	0	0	0	0	0	0	0	0	0	0	0
SAL_YA6026AA_AS	SAL_NA7829AA	3	2015	Swine	Italy	South Europe	4	0	0	0	0	0	0	0	0	0	0	0	0	0	0	0	0	0	0	0	1	0	0	0	0	0	0	0	0	0	0	1	0	0	0	0	0	0	0	0	0	0	0
SAL_YA6027AA_AS	SAL_NA7828AA	3	2015	Swine	Italy	South Europe	0	0	0	0	0	0	0	0	0	0	0	0	0	0	0	0	0	0	0	0	0	0	0	0	0	0	0	0	0	0	0	0	0	0	0	0	0	0	0	0	0	0	0
SAL_YA6006AA_AS	SAL_NA7849AA	3	2015	Swine	Italy	South Europe	0	0	0	0	0	0	0	0	0	0	0	0	0	0	0	0	0	0	0	0	0	0	0	0	0	0	0	0	0	0	0	0	0	0	0	0	0	0	0	0	0	0	0
SAL_YA6010AA_AS	SAL_NA7845AA	3	2015	Swine	Italy	South Europe	0	0	0	0	0	0	0	0	0	0	0	0	0	0	0	0	0	0	0	0	0	0	0	0	0	0	0	0	0	0	0	0	0	0	0	0	0	0	0	0	0	0	0
SAL_YA6005AA_AS	SAL_NA7850AA	3	2015	Swine	Italy	South Europe	0	0	0	0	0	0	0	0	0	0	0	0	0	0	0	0	0	0	0	0	0	0	0	0	0	0	0	0	0	0	0	0	0	0	0	0	0	0	0	0	0	0	0
SAL_YA6011AA_AS	SAL_NA7844AA	3	2015	Swine	Italy	South Europe	0	0	0	0	0	0	0	0	0	0	0	0	0	0	0	0	0	0	0	0	0	0	0	0	0	0	0	0	0	0	0	0	0	0	0	0	0	0	0	0	0	0	0
SAL_YA6012AA_AS	SAL_NA7843AA	3	2015	Swine	Italy	South Europe	0	0	0	0	0	0	0	0	0	0	0	0	0	0	0	0	0	0	0	0	0	0	0	0	0	0	0	0	0	0	0	0	0	0	0	0	0	0	0	0	0	0	0
SAL_YA6016AA_AS	SAL_NA7839AA	3	2015	Swine	Italy	South Europe	0	0	0	0	0	0	0	0	0	0	0	0	0	0	0	0	0	0	0	0	0	0	0	0	0	0	0	0	0	0	0	0	0	0	0	0	0	0	0	0	0	0	0
SAL_YA6019AA_AS	SAL_NA7836AA	3	2015	Swine	Italy	South Europe	0	0	0	0	0	0	0	0	0	0	0	0	0	0	0	0	0	0	0	0	0	0	0	0	0	0	0	0	0	0	0	0	0	0	0	0	0	0	0	0	0	0	0
SAL_XA9101AA_AS	SAL_NA2305AA	3	2015	Swine	Poland	East Europe	0	0	0	0	0	0	0	0	0	0	0	0	0	0	0	0	0	0	0	0	0	0	0	0	0	0	0	0	0	0	0	0	0	0	0	0	0	0	0	0	0	0	0
SAL_XA9112AA_AS	SAL_NA2294AA	3	2015	Swine	Poland	East Europe	1	0	0	0	0	0	0	0	0	0	0	0	0	0	0	0	0	0	0	0	0	0	0	0	0	0	0	0	0	0	0	0	0	0	0	0	0	0	0	0	0	0	0
SAL_XA9108AA_AS	SAL_NA2298AA	3	2015	Swine	Poland	East Europe	1	0	0	0	0	0	0	0	0	0	0	0	0	0	0	0	0	0	0	0	0	0	0	0	0	0	0	0	0	0	0	0	0	0	0	0	0	0	0	0	0	0	0
SAL_XA9103AA_AS	SAL_NA2303AA	3	2015	Swine	Poland	East Europe	0	0	0	0	0	0	0	0	0	0	0	0	0	0	0	0	0	0	0	0	0	0	0	0	0	0	0	0	0	0	0	0	0	0	0	0	0	0	0	0	0	0	0
SAL_XA9107AA_AS	SAL_NA2299AA	3	2015	Swine	Poland	East Europe	6	0	0	0	0	0	0	1	0	0	0	0	0	0	1	0	0	0	0	0	0	0	0	0	0	0	0	0	0	0	0	0	0	0	0	0	0	0	0	0	0	0	0
SAL_XA9110AA_AS	SAL_NA2296AA	3	2015	Swine	Poland	East Europe	0	0	0	0	0	0	0	0	0	0	0	0	0	0	0	0	0	0	0	0	0	0	0	0	0	0	0	0	0	0	0	0	0	0	0	0	0	0	0	0	0	0	0
SAL_EA6394AA_AS	SAL_BA8924AA	3	2015	Human	United Kingdom	West Europe	0	0	0	0	0	0	0	0	0	0	0	0	0	0	0	0	0	0	0	0	0	0	0	0	0	0	0	0	0	0	0	0	0	0	0	0	0	0	0	0	0	0	0
SAL_EA7575AA_AS	SAL_CA3038AA	3	2015	Human	United Kingdom	West Europe	0	0	0	0	0	0	0	0	0	0	0	0	0	0	0	0	0	0	0	0	0	0	0	0	0	0	0	0	0	0	0	0	0	0	0	0	0	0	0	0	0	0	0
SAL_DB0257AA_AS	SAL_RA8246AA	3	2015	Food/Environment	United Kingdom	West Europe	0	0	0	0	0	0	0	0	0	0	0	0	0	0	0	0	0	0	0	0	0	0	0	0	0	0	0	0	0	0	0	0	0	0	0	0	0	0	0	0	0	0	0
SAL_AB8920AA_AS	SAL_PA7555AA	3	2015	Food/Environment	United Kingdom	West Europe	3	0	0	0	0	0	0	0	0	0	0	0	0	0	0	0	0	0	0	0	1	0	0	0	0	0	0	0	0	0	0	0	0	0	0	0	0	0	0	0	0	0	0
SAL_RA9101AA_AS	SAL_JA1366AA	3	2015	Human	United Kingdom	West Europe	1	0	0	0	0	0	0	0	0	0	0	0	0	0	0	0	0	0	0	0	0	0	0	0	0	0	0	0	0	0	0	0	0	0	0	0	0	0	0	0	0	0	0
SAL_RA9155AA_AS	SAL_JA1311AA	3	2015	Human	United Kingdom	West Europe	1	0	0	0	0	0	0	0	0	0	0	0	0	0	0	0	0	0	0	0	0	0	0	0	0	0	0	0	0	0	0	0	0	0	0	0	0	0	0	0	0	0	0
SAL_RA9119AA_AS	SAL_JA1347AA	3	2015	Human	United Kingdom	West Europe	0	0	0	0	0	0	0	0	0	0	0	0	0	0	0	0	0	0	0	0	0	0	0	0	0	0	0	0	0	0	0	0	0	0	0	0	0	0	0	0	0	0	0
SAL_RA9069AA_AS	SAL_JA1404AA	3	2015	Human	United Kingdom	West Europe	0	0	0	0	0	0	0	0	0	0	0	0	0	0	0	0	0	0	0	0	0	0	0	0	0	0	0	0	0	0	0	0	0	0	0	0	0	0	0	0	0	0	0
SAL_RA9137AA_AS	SAL_JA1329AA	3	2015	Human	United Kingdom	West Europe	1	0	0	0	0	0	0	0	0	0	0	0	0	0	0	0	0	0	0	0	0	0	0	0	0	0	0	0	0	0	0	0	0	0	0	0	0	0	0	0	0	0	0
SAL_AB8932AA_AS	SAL_PA7543AA	3	2015	Human	United Kingdom	West Europe	3	0	0	0	0	0	0	0	0	0	0	0	0	0	0	0	0	0	0	0	1	0	0	0	0	0	0	0	0	0	0	0	0	0	0	0	0	0	0	0	0	0	0
SAL_RA9083AA_AS	SAL_JA1390AA	3	2015	Human	United Kingdom	West Europe	1	0	0	0	0	0	0	0	0	0	0	0	0	0	0	0	0	0	0	0	0	0	0	0	0	0	0	0	0	0	0	0	0	0	0	0	0	0	0	0	0	0	0
SAL_RA9080AA_AS	SAL_JA1393AA	3	2015	Human	United Kingdom	West Europe	0	0	0	0	0	0	0	0	0	0	0	0	0	0	0	0	0	0	0	0	0	0	0	0	0	0	0	0	0	0	0	0	0	0	0	0	0	0	0	0	0	0	0
SAL_RA9135AA_AS	SAL_JA1331AA	3	2015	Human	United Kingdom	West Europe	0	0	0	0	0	0	0	0	0	0	0	0	0	0	0	0	0	0	0	0	0	0	0	0	0	0	0	0	0	0	0	0	0	0	0	0	0	0	0	0	0	0	0
SAL_KA4498AA_AS	SAL_FA0743AA	3	2015	Other Animals	United States	North America	4	0	0	0	0	0	1	0	0	0	0	0	0	0	1	0	0	0	0	0	0	0	0	0	0	0	0	0	0	0	0	0	0	0	0	0	0	0	0	0	0	0	0
SAL_JA9897AA_AS	SAL_EA6338AA	3	2015	Swine	United States	North America	3	0	0	0	0	0	0	0	0	0	0	0	0	0	0	0	0	0	0	0	1	0	0	0	0	0	0	0	0	0	0	0	0	0	0	0	0	0	0	0	0	0	0
SAL_JA8940AA_AS	SAL_EA5349AA	3	2015	Bovine	United States	North America	3	0	0	0	0	0	0	0	0	0	0	0	0	0	0	0	0	0	0	0	1	0	0	0	0	0	0	0	0	0	0	0	0	0	0	0	0	0	0	0	0	0	0
SAL_WA3210AA_AS	SAL_MA1502AA	3	2015	Swine	United States	North America	3	0	0	0	0	0	0	0	0	0	0	0	0	0	0	0	0	0	0	0	1	0	0	0	0	0	0	0	0	0	0	0	0	0	0	0	0	0	0	0	0	0	0
SAL_KA4340AA_AS	SAL_FA0591AA	3	2015	Food/Environment	United States	North America	4	0	0	0	0	0	1	0	0	0	0	0	0	0	1	0	0	0	0	0	0	0	0	0	0	0	0	0	0	0	0	0	0	0	0	0	0	0	0	0	0	0	0
SAL_KA4330AA_AS	SAL_FA0583AA	3	2015	Food/Environment	United States	North America	1	0	0	0	0	0	0	0	0	0	0	0	0	0	0	0	0	0	0	0	0	0	0	0	0	0	0	0	0	0	0	0	0	0	0	0	0	0	0	0	0	0	0
SAL_KA3096AA_AS	SAL_EA9502AA	3	2015	Avian	United States	North America	1	0	0	0	0	0	0	0	0	0	0	0	0	0	0	0	0	0	0	0	0	0	0	0	0	0	0	0	0	0	0	0	0	0	0	0	0	0	0	0	0	0	0
SAL_KA3090AA_AS	SAL_EA9493AA	3	2015	Avian	United States	North America	4	0	0	0	0	0	1	0	0	0	0	0	0	0	1	0	0	0	0	0	0	0	0	0	0	0	0	0	0	0	0	0	0	0	0	0	0	0	0	0	0	0	0
SAL_KA4317AA_AS	SAL_FA0568AA	3	2015	Avian	United States	North America	1	0	0	0	0	0	0	0	0	0	0	0	0	0	0	0	0	0	0	0	0	0	0	0	0	0	0	0	0	0	0	0	0	0	0	0	0	0	0	0	0	0	0
SAL_KA4316AA_AS	SAL_FA0567AA	3	2015	Avian	United States	North America	1	0	0	0	0	0	0	0	0	0	0	0	0	0	0	0	0	0	0	0	0	0	0	0	0	0	0	0	0	0	0	0	0	0	0	0	0	0	0	0	0	0	0
SAL_RA9924AA_AS	SAL_JA1670AA	3	2015	Avian	United States	North America	1	0	0	0	0	0	0	0	0	0	0	0	0	0	0	0	0	0	0	0	0	0	0	0	0	0	0	0	0	0	0	0	0	0	0	0	0	0	0	0	0	0	0
SAL_KA4308AA_AS	SAL_FA0561AA	3	2015	Avian	United States	North America	1	0	0	0	0	0	0	0	0	0	0	0	0	0	0	0	0	0	0	0	0	0	0	0	0	0	0	0	0	0	0	0	0	0	0	0	0	0	0	0	0	0	0
SAL_RA9923AA_AS	SAL_JA1671AA	3	2015	Avian	United States	North America	1	0	0	0	0	0	0	0	0	0	0	0	0	0	0	0	0	0	0	0	0	0	0	0	0	0	0	0	0	0	0	0	0	0	0	0	0	0	0	0	0	0	0
SAL_KA4307AA_AS	SAL_FA0560AA	3	2015	Avian	United States	North America	1	0	0	0	0	0	0	0	0	0	0	0	0	0	0	0	0	0	0	0	0	0	0	0	0	0	0	0	0	0	0	0	0	0	0	0	0	0	0	0	0	0	0
SAL_KA4306AA_AS	SAL_FA0559AA	3	2015	Avian	United States	North America	1	0	0	0	0	0	0	0	0	0	0	0	0	0	0	0	0	0	0	0	0	0	0	0	0	0	0	0	0	0	0	0	0	0	0	0	0	0	0	0	0	0	0
SAL_KA4304AA_AS	SAL_FA0557AA	3	2015	Avian	United States	North America	1	0	0	0	0	0	0	0	0	0	0	0	0	0	0	0	0	0	0	0	0	0	0	0	0	0	0	0	0	0	0	0	0	0	0	0	0	0	0	0	0	0	0
SAL_KA4302AA_AS	SAL_FA0555AA	3	2015	Avian	United States	North America	4	0	0	0	0	0	1	0	0	0	0	0	0	0	1	0	0	0	0	0	0	0	0	0	0	0	0	0	0	0	0	0	0	0	0	0	0	0	0	0	0	0	0
SAL_LA0585AA_AS	SAL_FA6357AA	3	2015	Avian	United States	North America	1	0	0	0	0	0	0	0	0	0	0	0	0	0	0	0	0	0	0	0	0	0	0	0	0	0	0	0	0	0	0	0	0	0	0	0	0	0	0	0	0	0	0
SAL_RA9921AA_AS	SAL_JA1673AA	3	2015	Avian	United States	North America	2	0	0	0	0	0	0	0	0	0	0	0	0	0	0	0	0	0	0	0	0	0	0	0	0	0	0	0	0	0	0	0	0	0	0	0	0	0	0	0	0	0	0
SAL_LA4659AA_AS	SAL_FA8224AA	3	2015	Avian	United States	North America	2	0	0	0	0	0	0	0	0	0	0	0	0	0	0	0	0	0	0	0	0	0	0	0	0	0	0	0	0	0	0	0	0	0	0	0	0	0	0	0	0	0	0
SAL_LA4658AA_AS	SAL_FA8225AA	3	2015	Avian	United States	North America	2	0	0	0	0	0	0	0	0	0	0	0	0	0	0	0	0	0	0	0	0	0	0	0	0	0	0	0	0	0	0	0	0	0	0	0	0	0	0	0	0	0	0
SAL_LA4657AA_AS	SAL_FA8226AA	3	2015	Avian	United States	North America	2	0	0	0	0	0	0	0	0	0	0	0	0	0	0	0	0	0	0	0	0	0	0	0	0	0	0	0	0	0	0	0	0	0	0	0	0	0	0	0	0	0	0
SAL_LA4745AA_AS	SAL_FA8266AA	3	2015	Avian	United States	North America	4	0	0	0	0	0	1	0	0	0	0	0	0	0	1	0	0	0	0	0	0	0	0	0	0	0	0	0	0	0	0	0	0	0	0	0	0	0	0	0	0	0	0
SAL_KA5127AA_AS	SAL_FA1220AA	3	2015	Avian	United States	North America	4	0	0	0	0	0	1	0	0	0	0	0	0	0	1	0	0	0	0	0	0	0	0	0	0	0	0	0	0	0	0	0	0	0	0	0	0	0	0	0	0	0	0
SAL_KA5129AA_AS	SAL_FA1218AA	3	2015	Avian	United States	North America	1	0	0	0	0	0	0	0	0	0	0	0	0	0	0	0	0	0	0	0	0	0	0	0	0	0	0	0	0	0	0	0	0	0	0	0	0	0	0	0	0	0	0
SAL_KA5143AA_AS	SAL_FA1204AA	3	2015	Avian	United States	North America	2	0	0	0	0	0	0	0	0	0	0	0	0	0	0	0	0	0	0	0	0	0	0	0	0	0	0	0	0	0	0	0	0	0	0	0	0	0	0	0	0	0	0
SAL_KA5144AA_AS	SAL_FA1203AA	3	2015	Avian	United States	North America	2	0	0	0	0	0	0	0	0	0	0	0	0	0	0	0	0	0	0	0	0	0	0	0	0	0	0	0	0	0	0	0	0	0	0	0	0	0	0	0	0	0	0
SAL_KA5563AA_AS	SAL_FA1566AA	3	2015	Avian	United States	North America	2	0	0	0	0	0	0	0	0	0	0	0	0	0	0	0	0	0	0	0	0	0	0	0	0	0	0	0	0	0	0	0	0	0	0	0	0	0	0	0	0	0	0
SAL_KA5564AA_AS	SAL_FA1565AA	3	2015	Avian	United States	North America	5	0	0	0	0	0	1	0	0	0	0	0	0	0	1	0	0	0	0	0	0	0	0	0	0	0	0	0	0	0	0	0	0	0	0	0	0	0	0	0	0	0	0
SAL_UA8514AA_AS	SAL_LA0773AA	3	2015	Avian	United States	North America	1	0	0	0	0	0	0	0	0	0	0	0	0	0	0	0	0	0	0	0	0	0	0	0	0	0	0	0	0	0	0	0	0	0	0	0	0	0	0	0	0	0	0
SAL_UA8443AA_AS	SAL_LA0844AA	3	2015	Avian	United States	North America	2	0	0	0	0	0	0	0	0	0	0	0	0	0	0	0	0	0	0	0	0	0	0	0	0	0	0	0	0	0	0	0	0	0	0	0	0	0	0	0	0	0	0
SAL_UA8453AA_AS	SAL_LA0834AA	3	2015	Avian	United States	North America	2	0	0	0	0	0	0	0	0	0	0	0	0	0	0	0	0	0	0	0	0	0	0	0	0	0	0	0	0	0	0	0	0	0	0	0	0	0	0	0	0	0	0
SAL_UA8752AA_AS	SAL_LA1137AA	3	2015	Avian	United States	North America	1	0	0	0	0	0	0	0	0	0	0	0	0	0	0	0	0	0	0	0	0	0	0	0	0	0	0	0	0	0	0	0	0	0	0	0	0	0	0	0	0	0	0
SAL_UA8901AA_AS	SAL_LA1323AA	3	2015	Avian	United States	North America	1	0	0	0	0	0	0	0	0	0	0	0	0	0	0	0	0	0	0	0	0	0	0	0	0	0	0	0	0	0	0	0	0	0	0	0	0	0	0	0	0	0	0
SAL_WA6191AA_AS	SAL_MA3934AA	3	2015	Avian	United States	North America	1	0	0	0	0	0	0	0	0	0	0	0	0	0	0	0	0	0	0	0	0	0	0	0	0	0	0	0	0	0	0	0	0	0	0	0	0	0	0	0	0	0	0
SAL_XA3620AA_AS	SAL_MA9103AA	3	2015	Avian	United States	North America	2	0	0	0	0	0	0	0	0	0	0	0	0	0	0	0	0	0	0	0	0	0	0	0	0	0	0	0	0	0	0	0	0	0	0	0	0	0	0	0	0	0	0
SAL_XA3586AA_AS	SAL_MA9014AA	3	2015	Avian	United States	North America	2	0	0	0	0	0	0	0	0	0	0	0	0	0	0	0	0	0	0	0	0	0	0	0	0	0	0	0	0	0	0	0	0	0	0	0	0	0	0	0	0	0	0
SAL_XA3617AA_AS	SAL_MA9106AA	3	2015	Avian	United States	North America	2	0	0	0	0	0	0	0	0	0	0	0	0	0	0	0	0	0	0	0	0	0	0	0	0	0	0	0	0	0	0	0	0	0	0	0	0	0	0	0	0	0	0
SAL_XA3580AA_AS	SAL_MA9020AA	3	2015	Avian	United States	North America	2	0	0	0	0	0	0	0	0	0	0	0	0	0	0	0	0	0	0	0	0	0	0	0	0	0	0	0	0	0	0	0	0	0	0	0	0	0	0	0	0	0	0
SAL_MA0549AA_AS	SAL_FA9270AA	3	2015	Avian	United States	North America	2	0	0	0	0	0	0	0	0	0	0	0	0	0	0	0	0	0	0	0	0	0	0	0	0	0	0	0	0	0	0	0	0	0	0	0	0	0	0	0	0	0	0
SAL_MA0558AA_AS	SAL_FA9261AA	3	2015	Avian	United States	North America	1	0	0	0	0	0	0	0	0	0	0	0	0	0	0	0	0	0	0	0	0	0	0	0	0	0	0	0	0	0	0	0	0	0	0	0	0	0	0	0	0	0	0
SAL_KA6548AA_AS	SAL_FA2527AA	3	2015	Avian	United States	North America	1	0	0	0	0	0	0	0	0	0	0	0	0	0	0	0	0	0	0	0	0	0	0	0	0	0	0	0	0	0	0	0	0	0	0	0	0	0	0	0	0	0	0
SAL_KA6376AA_AS	SAL_FA2375AA	3	2015	Avian	United States	North America	2	0	0	0	0	0	0	0	0	0	0	0	0	0	0	0	0	0	0	0	0	0	0	0	0	0	0	0	0	0	0	0	0	0	0	0	0	0	0	0	0	0	0
SAL_KA6425AA_AS	SAL_FA2345AA	3	2015	Avian	United States	North America	1	0	0	0	0	0	0	0	0	0	0	0	0	0	0	0	0	0	0	0	0	0	0	0	0	0	0	0	0	0	0	0	0	0	0	0	0	0	0	0	0	0	0
SAL_KA9034AA_AS	SAL_FA4967AA	3	2015	Avian	United States	North America	2	0	0	0	0	0	0	0	0	0	0	0	0	0	0	0	0	0	0	0	0	0	0	0	0	0	0	0	0	0	0	0	0	0	0	0	0	0	0	0	0	0	0
SAL_OA0026AA_AS	SAL_HA4318AA	3	2015	Avian	United States	North America	1	0	0	0	0	0	0	0	0	0	0	0	0	0	0	0	0	0	0	0	0	0	0	0	0	0	0	0	0	0	0	0	0	0	0	0	0	0	0	0	0	0	0
SAL_NA9859AA_AS	SAL_HA4334AA	3	2015	Avian	United States	North America	2	0	0	0	0	0	0	0	0	0	0	0	0	0	0	0	0	0	0	0	0	0	0	0	0	0	0	0	0	0	0	0	0	0	0	0	0	0	0	0	0	0	0
SAL_OA1705AA_AS	SAL_HA5376AA	3	2015	Avian	United States	North America	2	0	0	0	0	0	0	0	0	0	0	0	0	0	0	0	0	0	0	0	0	0	0	0	0	0	0	0	0	0	0	0	0	0	0	0	0	0	0	0	0	0	0
SAL_XA3503AA_AS	SAL_MA9097AA	3	2015	Avian	United States	North America	1	0	0	0	0	0	0	0	0	0	0	0	0	0	0	0	0	0	0	0	0	0	0	0	0	0	0	0	0	0	0	0	0	0	0	0	0	0	0	0	0	0	0
SAL_VA8358AA_AS	SAL_LA6228AA	3	2015		United States	North America	1	0	0	0	0	0	0	0	0	0	0	0	0	0	0	0	0	0	0	0	0	0	0	0	0	0	0	0	0	0	0	0	0	0	0	0	0	0	0	0	0	0	0
SAL_LA3649AA_AS	SAL_FA8100AA	3	2015	Swine	United States	North America	3	0	0	0	0	0	0	0	0	0	0	0	0	0	0	0	0	0	0	0	1	0	0	0	0	0	0	0	0	0	0	0	0	0	0	0	0	0	0	0	0	0	0
SAL_FA7040AA_AS	SAL_EA1458AA	3	2015	Swine	United States	North America	3	0	0	0	0	0	0	0	0	0	0	0	0	0	0	0	0	0	0	0	1	0	0	0	0	0	0	0	0	0	0	0	0	0	0	0	0	0	0	0	0	0	0
SAL_LA5023AA_AS	SAL_FA9753AA	3	2015	Swine	United States	North America	1	0	0	0	0	0	0	0	0	0	0	0	0	0	0	0	0	0	0	0	0	0	0	0	0	0	0	0	0	0	0	0	0	0	0	0	0	0	0	0	0	0	0
SAL_KA1916AA_AS	SAL_EA8391AA	3	2015	Swine	United States	North America	6	0	0	0	0	1	0	0	0	0	0	0	0	0	0	0	0	0	0	0	0	0	0	0	0	0	0	0	0	0	0	0	1	0	0	0	1	0	1	0	0	0	0
SAL_KA1990AA_AS	SAL_EA8464AA	3	2015	Swine	United States	North America	1	0	0	0	0	0	0	0	0	0	0	0	0	0	0	0	0	0	0	0	0	0	0	0	0	0	0	0	0	0	0	0	0	0	0	0	0	0	0	0	0	0	0
SAL_JA9923AA_AS	SAL_EA6364AA	3	2015	Swine	United States	North America	1	0	0	0	0	0	0	0	0	0	0	0	0	0	0	0	0	0	0	0	0	0	0	0	0	0	0	0	0	0	0	0	0	0	0	0	0	0	0	0	0	0	0
SAL_KA2354AA_AS	SAL_EA8781AA	3	2015	Swine	United States	North America	4	0	0	0	0	0	0	0	0	0	0	0	0	0	0	0	0	0	0	0	1	0	0	0	0	0	0	0	0	0	0	0	0	0	0	0	0	0	0	0	0	0	0
SAL_MA8053AA_AS	SAL_GA9538AA	3	2015	Avian	United States	North America	0	0	0	0	0	0	0	0	0	0	0	0	0	0	0	0	0	0	0	0	0	0	0	0	0	0	0	0	0	0	0	0	0	0	0	0	0	0	0	0	0	0	0
SAL_MA8101AA_AS	SAL_GA9490AA	3	2015	Avian	United States	North America	1	0	0	0	0	0	0	0	0	0	0	0	0	0	0	0	0	0	0	0	0	0	0	0	0	0	0	0	0	0	0	0	0	0	0	0	0	0	0	0	0	0	0
SAL_WA5003AA_AS	SAL_MA3010AA	3	2015	Swine	United States	North America	8	0	0	0	0	0	0	0	0	0	0	0	0	0	0	0	0	0	0	0	1	0	0	0	0	0	0	0	0	0	0	0	0	0	1	0	0	1	0	0	0	0	0
SAL_WA5028AA_AS	SAL_MA2985AA	3	2015	Swine	United States	North America	6	0	0	0	0	0	0	0	0	0	0	0	0	0	0	0	0	0	0	0	1	0	0	0	0	0	0	0	0	0	0	0	0	0	0	0	0	0	0	0	0	0	0
SAL_LA2821AA_AS	SAL_FA7426AA	3	2015	Swine	United States	North America	3	0	0	0	0	0	0	0	0	0	0	0	0	0	0	0	0	0	0	0	1	0	0	0	0	0	0	0	0	0	0	0	0	0	0	0	0	0	0	0	0	0	0
SAL_FA7157AA_AS	SAL_EA1432AA	3	2015	Swine	United States	North America	1	0	0	0	0	0	0	0	0	0	0	0	0	0	0	0	0	0	0	0	0	0	0	0	0	0	0	0	0	0	0	0	0	0	0	0	0	0	0	0	0	0	0
SAL_JA9657AA_AS	SAL_EA6145AA	3	2015	Swine	United States	North America	1	0	0	0	0	0	0	0	0	0	0	0	0	0	0	0	0	0	0	0	0	0	0	0	0	0	0	0	0	0	0	0	0	0	0	0	0	0	0	0	0	0	0
SAL_KA2853AA_AS	SAL_EA9266AA	3	2015	Swine	United States	North America	7	0	0	0	0	0	0	0	0	0	0	0	0	0	0	0	1	0	0	0	1	0	0	0	0	0	0	0	0	0	0	1	0	0	0	0	0	0	0	0	0	0	0
SAL_KA2365AA_AS	SAL_EA8792AA	3	2015	Swine	United States	North America	5	0	0	0	0	1	0	0	0	0	0	0	0	0	0	0	0	0	0	0	0	0	0	0	0	0	0	0	0	0	0	0	1	0	0	0	1	0	1	0	0	0	0
SAL_KA1961AA_AS	SAL_EA8397AA	3	2015	Swine	United States	North America	4	0	0	0	0	0	0	0	0	0	0	0	0	0	0	0	0	0	0	0	1	0	0	0	0	0	0	0	0	0	0	0	0	0	0	0	0	0	0	0	0	0	0
SAL_MA0907AA_AS	SAL_GA5702AA	3	2015	Avian	United States	North America	4	0	0	0	0	0	0	0	0	0	0	0	0	0	0	0	0	0	0	0	1	0	0	0	0	0	0	0	0	0	0	0	0	0	0	0	0	0	0	0	0	0	0
SAL_JA9725AA_AS	SAL_EA6213AA	3	2015	Swine	United States	North America	3	0	0	0	0	0	0	0	0	0	0	0	0	0	0	0	0	0	0	0	1	0	0	0	0	0	0	0	0	0	0	0	0	0	0	0	0	0	0	0	0	0	0
SAL_JA9735AA_AS	SAL_EA6223AA	3	2015	Swine	United States	North America	3	0	0	0	0	0	0	0	0	0	0	0	0	0	0	0	0	0	0	0	1	0	0	0	0	0	0	0	0	0	0	0	0	0	0	0	0	0	0	0	0	0	0
SAL_JA9928AA_AS	SAL_EA6369AA	3	2015	Avian	United States	North America	1	0	0	0	0	0	0	0	0	0	0	0	0	0	0	0	0	0	0	0	0	0	0	0	0	0	0	0	0	0	0	0	0	0	0	0	0	0	0	0	0	0	0
SAL_MA0947AA_AS	SAL_GA5662AA	3	2015	Avian	United States	North America	2	0	0	0	0	0	0	0	0	0	0	0	0	0	0	0	0	0	0	0	0	0	0	0	0	0	0	0	0	0	0	0	0	0	0	0	0	0	0	0	0	0	0
SAL_MA1006AA_AS	SAL_GA5624AA	3	2015	Swine	United States	North America	3	0	0	0	0	0	0	0	0	0	0	0	0	0	0	0	0	0	0	0	1	0	0	0	0	0	0	0	0	0	0	0	0	0	0	0	0	0	0	0	0	0	0
SAL_KA0122AA_AS	SAL_EA6604AA	3	2015	Swine	United States	North America	0	0	0	0	0	0	0	0	0	0	0	0	0	0	0	0	0	0	0	0	0	0	0	0	0	0	0	0	0	0	0	0	0	0	0	0	0	0	0	0	0	0	0
SAL_KA3622AA_AS	SAL_EA9878AA	3	2015	Swine	United States	North America	1	0	0	0	0	0	0	0	0	0	0	0	0	0	0	0	0	0	0	0	0	0	0	0	0	0	0	0	0	0	0	0	0	0	0	0	0	0	0	0	0	0	0
SAL_RA3076AA_AS	SAL_JA0612AA	3	2015	Food/Environment	United States	North America	1	0	0	0	0	0	0	0	0	0	0	0	0	0	0	0	0	0	0	0	0	0	0	0	0	0	0	0	0	0	0	0	0	0	0	0	0	0	0	0	0	0	0
SAL_RA2866AA_AS	SAL_JA0596AA	3	2015	Food/Environment	United States	North America	1	0	0	0	0	0	0	0	0	0	0	0	0	0	0	0	0	0	0	0	0	0	0	0	0	0	0	0	0	0	0	0	0	0	0	0	0	0	0	0	0	0	0
SAL_JA9217AA_AS	SAL_EA5710AA	3	2015	Avian	United States	North America	0	0	0	0	0	0	0	0	0	0	0	0	0	0	0	0	0	0	0	0	0	0	0	0	0	0	0	0	0	0	0	0	0	0	0	0	0	0	0	0	0	0	0
SAL_FB7982AA_AS	SAL_TA7857AA	3	2015	Swine	United States	North America	3	0	0	0	0	0	0	0	0	0	0	0	0	0	0	0	0	0	0	0	1	0	0	0	0	0	0	0	0	0	0	0	0	0	0	0	0	0	0	0	0	0	0
SAL_LA5004AA_AS	SAL_FA9772AA	3	2015	Swine	United States	North America	3	0	0	0	0	0	0	0	0	0	0	0	0	0	0	0	0	0	0	0	1	0	0	0	0	0	0	0	0	0	0	0	0	0	0	0	0	0	0	0	0	0	0
SAL_KA5166AA_AS	SAL_FA1181AA	3	2015	Swine	United States	North America	1	0	0	0	0	0	0	0	0	0	0	0	0	0	0	0	0	0	0	0	0	0	0	0	0	0	0	0	0	0	0	0	0	0	0	0	0	0	0	0	0	0	0
SAL_KA5170AA_AS	SAL_FA1177AA	3	2015	Swine	United States	North America	1	0	0	0	0	0	0	0	0	0	0	0	0	0	0	0	0	0	0	0	0	0	0	0	0	0	0	0	0	0	0	0	0	0	0	0	0	0	0	0	0	0	0
SAL_KA2355AA_AS	SAL_EA8782AA	3	2015	Swine	United States	North America	3	0	0	0	0	0	0	0	0	0	0	0	0	0	0	0	0	0	0	0	1	0	0	0	0	0	0	0	0	0	0	0	0	0	0	0	0	0	0	0	0	0	0
SAL_KA1991AA_AS	SAL_EA8465AA	3	2015	Swine	United States	North America	1	0	0	0	0	0	0	0	0	0	0	0	0	0	0	0	0	0	0	0	0	0	0	0	0	0	0	0	0	0	0	0	0	0	0	0	0	0	0	0	0	0	0
SAL_JA9219AA_AS	SAL_EA5712AA	3	2015	Swine	United States	North America	1	0	0	0	0	0	0	0	0	0	0	0	0	0	0	0	0	0	0	0	0	0	0	0	0	0	0	0	0	0	0	0	0	0	0	0	0	0	0	0	0	0	0
SAL_JA9248AA_AS	SAL_EA5741AA	3	2015	Swine	United States	North America	3	0	0	0	0	0	0	0	0	0	0	0	0	0	0	0	0	0	0	0	1	0	0	0	0	0	0	0	0	0	0	0	0	0	0	0	0	0	0	0	0	0	0
SAL_MA1021AA_AS	SAL_GA5609AA	3	2015	Swine	United States	North America	3	0	0	0	0	0	0	0	0	0	0	0	0	0	0	0	0	0	0	0	1	0	0	0	0	0	0	0	0	0	0	0	0	0	0	0	0	0	0	0	0	0	0
SAL_UA8521AA_AS	SAL_LA0766AA	3	2015	Food/Environment	United States	North America	3	0	0	0	0	0	0	0	0	0	0	0	0	0	0	0	0	0	0	0	1	0	0	0	0	0	0	0	0	0	0	0	0	0	0	0	0	0	0	0	0	0	0
SAL_UA8909AA_AS	SAL_LA1315AA	3	2015	Food/Environment	United States	North America	3	0	0	0	0	0	0	0	0	0	0	0	0	0	0	0	0	0	0	0	1	0	0	0	0	0	0	0	0	0	0	0	0	0	0	0	0	0	0	0	0	0	0
SAL_IA2726AA_AS	SAL_EA3033AA	3	2015	Swine	United States	North America	1	0	0	0	0	0	0	0	0	0	0	0	0	0	0	0	0	0	0	0	0	0	0	0	0	0	0	0	0	0	0	0	0	0	0	0	0	0	0	0	0	0	0
SAL_KA0003AA_AS	SAL_EA6485AA	3	2015	Swine	United States	North America	1	0	0	0	0	0	0	0	0	0	0	0	0	0	0	0	0	0	0	0	0	0	0	0	0	0	0	0	0	0	0	0	0	0	0	0	0	0	0	0	0	0	0
SAL_MA6438AA_AS	SAL_GA8156AA	3	2015	Bovine	United States	North America	3	0	0	0	0	0	0	0	0	0	0	0	0	0	0	0	0	0	0	0	1	0	0	0	0	0	0	0	0	0	0	0	0	0	0	0	0	0	0	0	0	0	0
SAL_JA9615AA_AS	SAL_EA6103AA	3	2015	Swine	United States	North America	3	0	0	0	0	0	0	0	0	0	0	0	0	0	0	0	0	0	0	0	1	0	0	0	0	0	0	0	0	0	0	0	0	0	0	0	0	0	0	0	0	0	0
SAL_KA1969AA_AS	SAL_EA8405AA	3	2015	Swine	United States	North America	3	0	0	0	0	0	0	0	0	0	0	0	0	0	0	0	0	0	0	0	1	0	0	0	0	0	0	0	0	0	0	0	0	0	0	0	0	0	0	0	0	0	0
SAL_FA7268AA_AS	SAL_EA1479AA	3	2015	Swine	United States	North America	1	0	0	0	0	0	0	0	0	0	0	0	0	0	0	0	0	0	0	0	0	0	0	0	0	0	0	0	0	0	0	0	0	0	0	0	0	0	0	0	0	0	0
SAL_JA9224AA_AS	SAL_EA5717AA	3	2015	Swine	United States	North America	3	0	0	0	0	0	0	0	0	0	0	0	0	0	0	0	0	0	0	0	1	0	0	0	0	0	0	0	0	0	0	0	0	0	0	0	0	0	0	0	0	0	0
SAL_KA0000AA_AS	SAL_EA6482AA	3	2015	Swine	United States	North America	4	0	0	0	0	0	0	0	0	0	0	0	0	0	0	0	0	0	0	0	1	0	0	0	0	0	0	0	0	0	0	0	0	0	0	0	0	0	0	0	0	0	0
SAL_JA9920AA_AS	SAL_EA6361AA	3	2015	Swine	United States	North America	1	0	0	0	0	0	0	0	0	0	0	0	0	0	0	0	0	0	0	0	0	0	0	0	0	0	0	0	0	0	0	0	0	0	0	0	0	0	0	0	0	0	0
SAL_KA3163AA_AS	SAL_EA9567AA	3	2015	Food/Environment	United States	North America	1	0	0	0	0	0	0	0	0	0	0	0	0	0	0	0	0	0	0	0	0	0	0	0	0	0	0	0	0	0	0	0	0	0	0	0	0	0	0	0	0	0	0
SAL_KA3098AA_AS	SAL_EA9504AA	3	2015	Food/Environment	United States	North America	1	0	0	0	0	0	0	0	0	0	0	0	0	0	0	0	0	0	0	0	0	0	0	0	0	0	0	0	0	0	0	0	0	0	0	0	0	0	0	0	0	0	0
SAL_KA4513AA_AS	SAL_FA0759AA	3	2015	Food/Environment	United States	North America	2	0	0	0	0	0	0	0	0	0	0	0	0	0	0	0	0	0	0	0	0	0	0	0	0	0	0	0	0	0	0	0	0	0	0	0	0	0	0	0	0	0	0
SAL_KA4511AA_AS	SAL_FA0757AA	3	2015	Food/Environment	United States	North America	2	0	0	0	0	0	0	0	0	0	0	0	0	0	0	0	0	0	0	0	0	0	0	0	0	0	0	0	0	0	0	0	0	0	0	0	0	0	0	0	0	0	0
SAL_KA4512AA_AS	SAL_FA0758AA	3	2015	Food/Environment	United States	North America	2	0	0	0	0	0	0	0	0	0	0	0	0	0	0	0	0	0	0	0	0	0	0	0	0	0	0	0	0	0	0	0	0	0	0	0	0	0	0	0	0	0	0
SAL_KA4510AA_AS	SAL_FA0756AA	3	2015	Food/Environment	United States	North America	2	0	0	0	0	0	0	0	0	0	0	0	0	0	0	0	0	0	0	0	0	0	0	0	0	0	0	0	0	0	0	0	0	0	0	0	0	0	0	0	0	0	0
SAL_KA5158AA_AS	SAL_FA1189AA	3	2015	Food/Environment	United States	North America	1	0	0	0	0	0	0	0	0	0	0	0	0	0	0	0	0	0	0	0	0	0	0	0	0	0	0	0	0	0	0	0	0	0	0	0	0	0	0	0	0	0	0
SAL_KA5154AA_AS	SAL_FA1193AA	3	2015	Food/Environment	United States	North America	5	0	0	0	0	0	1	0	0	0	0	0	0	0	1	0	0	0	0	0	0	0	0	0	0	0	0	0	0	0	0	0	0	0	0	0	0	0	0	0	0	0	0
SAL_KA5155AA_AS	SAL_FA1192AA	3	2015	Food/Environment	United States	North America	1	0	0	0	0	0	0	0	0	0	0	0	0	0	0	0	0	0	0	0	0	0	0	0	0	0	0	0	0	0	0	0	0	0	0	0	0	0	0	0	0	0	0
SAL_KA6814AA_AS	SAL_FA2995AA	3	2015	Swine	United States	North America	2	0	0	0	0	0	0	0	0	0	0	0	0	0	0	0	0	0	0	0	0	0	0	0	0	0	0	0	0	0	0	0	0	0	0	0	0	0	0	0	0	0	0
SAL_KA3101AA_AS	SAL_EA9507AA	3	2015	Avian	United States	North America	1	0	0	0	0	0	0	0	0	0	0	0	0	0	0	0	0	0	0	0	0	0	0	0	0	0	0	0	0	0	0	0	0	0	0	0	0	0	0	0	0	0	0
SAL_JA9643AA_AS	SAL_EA6131AA	3	2015	Swine	United States	North America	4	0	0	0	0	0	0	0	0	0	0	0	0	0	0	0	0	0	0	0	1	0	0	0	0	0	0	0	0	0	0	0	0	0	0	0	0	0	0	0	0	0	0
SAL_YA3296AA_AS	SAL_NA5429AA	3	2015	Human	United States	North America	3	0	0	0	0	0	0	0	0	0	0	0	0	0	0	0	0	0	0	0	1	0	0	0	0	0	0	0	0	0	0	0	0	0	0	0	0	0	0	0	0	0	0
SAL_UA7866AA_AS	SAL_LA0209AA	3	2015	Human	United States	North America	0	0	0	0	0	0	0	0	0	0	0	0	0	0	0	0	0	0	0	0	0	0	0	0	0	0	0	0	0	0	0	0	0	0	0	0	0	0	0	0	0	0	0
SAL_UA7883AA_AS	SAL_LA0192AA	3	2015	Human	United States	North America	3	0	0	0	0	0	0	0	0	0	0	0	0	0	0	0	0	0	0	0	1	0	0	0	0	0	0	0	0	0	0	0	0	0	0	0	0	0	0	0	0	0	0
SAL_YA4589AA_AS	SAL_NA6538AA	3	2015	Human	United States	North America	1	0	0	0	0	0	0	0	0	0	0	0	0	0	0	0	0	0	0	0	0	0	0	0	0	0	0	0	0	0	0	0	0	0	0	0	0	0	0	0	0	0	0
SAL_YA6489AA_AS	SAL_NA7371AA	3	2015	Human	United States	North America	3	0	0	0	0	0	0	0	0	0	0	0	0	0	0	0	0	0	0	0	1	0	0	0	0	0	0	0	0	0	0	0	0	0	0	0	0	0	0	0	0	0	0
SAL_LA3239AA_AS	SAL_FA7747AA	3	2015	Human	United States	North America	0	0	0	0	0	0	0	0	0	0	0	0	0	0	0	0	0	0	0	0	0	0	0	0	0	0	0	0	0	0	0	0	0	0	0	0	0	0	0	0	0	0	0
SAL_JA9244AA_AS	SAL_EA5737AA	3	2015	Swine	United States	North America	3	0	0	0	0	0	0	0	0	0	0	0	0	0	0	0	0	0	0	0	1	0	0	0	0	0	0	0	0	0	0	0	0	0	0	0	0	0	0	0	0	0	0
SAL_KA2351AA_AS	SAL_EA8778AA	3	2015	Swine	United States	North America	1	0	0	0	0	0	0	0	0	0	0	0	0	0	0	0	0	0	0	0	0	0	0	0	0	0	0	0	0	0	0	0	0	0	0	0	0	0	0	0	0	0	0
SAL_AC5941AA_AS	SAL_CB1991AA	3	2016	Human	Armenia	West Europe	4	0	0	0	0	0	0	0	0	0	0	0	0	0	0	0	0	0	0	0	1	0	0	0	0	0	0	0	0	0	0	0	0	0	0	0	0	0	0	0	0	0	0
SAL_AC5942AA_AS	SAL_CB1990AA	3	2016	Human	Armenia	West Europe	4	0	0	0	0	0	0	0	0	0	0	0	0	0	0	0	0	0	0	0	1	0	0	0	0	0	0	0	0	0	0	0	0	0	0	0	0	0	0	0	0	0	0
SAL_FB5929AA_AS	SAL_TA6467AA	3	2016	Swine	Cambodia	South East Asia	5	0	0	0	0	0	0	0	0	0	0	0	0	0	0	0	0	0	0	0	0	0	0	0	0	0	0	0	0	0	0	0	0	0	0	0	0	0	0	0	0	0	0
SAL_LA0533AA_AS	SAL_FA6409AA	3	2016	Food/Environment	Canada	North America	3	0	0	0	0	0	0	0	0	0	0	0	0	0	0	0	0	0	0	0	1	0	0	0	0	0	0	0	0	0	0	0	0	0	0	0	0	0	0	0	0	0	0
SAL_QA4605AA_AS	SAL_IA5103AA	3	2016	Swine	Canada	North America	1	0	0	0	0	0	0	0	0	0	0	0	0	0	0	0	0	0	0	0	0	0	0	0	0	0	0	0	0	0	0	0	0	0	0	0	0	0	0	0	0	0	0
SAL_JB1456AA_AS	SAL_VA2383AA	3	2016	Swine	Chinese_mainland	East Asia	21	0	0	0	0	1	0	0	0	0	0	0	1	0	1	0	0	0	0	0	1	0	0	0	0	0	0	0	0	0	0	1	0	0	0	0	1	0	0	0	0	0	0
SAL_TC3964AA_AS	SAL_LB1196AA	3	2016	Human	Chinese_mainland	East Asia	0	0	0	0	0	0	0	0	0	0	0	0	0	0	0	0	0	0	0	0	0	0	0	0	0	0	0	0	0	0	0	0	0	0	0	0	0	0	0	0	0	0	0
SAL_TC5351AA_AS	SAL_LB1195AA	3	2016	Human	Chinese_mainland	East Asia	8	0	0	0	0	0	0	0	0	0	0	0	0	0	0	0	0	0	0	0	1	0	0	0	0	0	0	0	0	0	0	0	0	0	0	0	0	0	0	0	0	0	0
SAL_FB7698AA_AS	SAL_TA7752AA	3	2016	Human	Chinese_mainland	East Asia	0	0	0	0	0	0	0	0	0	0	0	0	0	0	0	0	0	0	0	0	0	0	0	0	0	0	0	0	0	0	0	0	0	0	0	0	0	0	0	0	0	0	0
SAL_FB7829AA_AS	SAL_TA7625AA	3	2016	Human	Chinese_mainland	East Asia	8	0	0	0	0	1	0	0	0	0	0	0	0	0	0	0	0	0	0	0	1	0	0	0	0	0	0	0	0	0	0	0	0	0	0	0	1	0	0	0	0	0	0
SAL_FB7828AA_AS	SAL_TA7626AA	3	2016	Human	Chinese_mainland	East Asia	0	0	0	0	0	0	0	0	0	0	0	0	0	0	0	0	0	0	0	0	0	0	0	0	0	0	0	0	0	0	0	0	0	0	0	0	0	0	0	0	0	0	0
SAL_LA1079AA_AS	SAL_FA6796AA	3	2016	Other Animals	Chinese_mainland	East Asia	1	0	0	0	0	0	0	0	0	0	0	0	0	0	0	0	0	0	0	0	0	0	0	0	0	0	0	0	0	0	0	0	0	0	0	0	0	0	0	0	0	0	0
SAL_LA1080AA_AS	SAL_FA6795AA	3	2016	Other Animals	Chinese_mainland	East Asia	1	0	0	0	0	0	0	0	0	0	0	0	0	0	0	0	0	0	0	0	0	0	0	0	0	0	0	0	0	0	0	0	0	0	0	0	0	0	0	0	0	0	0
SAL_LA1081AA_AS	SAL_FA6794AA	3	2016	Other Animals	Chinese_mainland	East Asia	1	0	0	0	0	0	0	0	0	0	0	0	0	0	0	0	0	0	0	0	0	0	0	0	0	0	0	0	0	0	0	0	0	0	0	0	0	0	0	0	0	0	0
SAL_NB4046AA_AS	SAL_XA7140AA	3	2016		Chinese_mainland	East Asia	18	0	0	0	0	1	0	0	0	0	0	0	1	0	1	0	0	0	0	0	1	0	0	0	0	0	0	0	0	0	0	1	0	0	0	0	1	0	0	0	0	0	0
SAL_NB3767AA_AS	SAL_XA6897AA	3	2016		Chinese_mainland	East Asia	0	0	0	0	0	0	0	0	0	0	0	0	0	0	0	0	0	0	0	0	0	0	0	0	0	0	0	0	0	0	0	0	0	0	0	0	0	0	0	0	0	0	0
SAL_OC1461AA_AS	SAL_GB8483AA	3	2016	Swine	Belgium	West Europe	0	0	0	0	0	0	0	0	0	0	0	0	0	0	0	0	0	0	0	0	0	0	0	0	0	0	0	0	0	0	0	0	0	0	0	0	0	0	0	0	0	0	0
SAL_XA2676AA_AS	SAL_MA8732AA	3	2016	Food/Environment	Germany	West Europe	1	0	0	0	0	0	0	0	0	0	0	0	0	0	0	0	0	0	0	0	0	0	0	0	0	0	0	0	0	0	0	0	0	0	0	0	0	0	0	0	0	0	0
SAL_XA2669AA_AS	SAL_MA8739AA	3	2016	Other Animals	Germany	West Europe	1	0	0	0	0	0	0	0	0	0	0	0	0	0	0	0	0	0	0	0	0	0	0	0	0	0	0	0	0	0	0	0	0	0	0	0	0	0	0	0	0	0	0
SAL_XA2677AA_AS	SAL_MA8731AA	3	2016	Other Animals	Germany	West Europe	3	0	0	0	0	0	0	0	0	0	0	0	0	0	0	0	0	0	0	0	1	0	0	0	0	0	0	0	0	0	0	0	0	0	0	0	0	0	0	0	0	0	0
SAL_QA4631AA_AS	SAL_IA5077AA	3	2016	Human	Ireland	West Europe	0	0	0	0	0	0	0	0	0	0	0	0	0	0	0	0	0	0	0	0	0	0	0	0	0	0	0	0	0	0	0	0	0	0	0	0	0	0	0	0	0	0	0
SAL_OC9886AA_AS	SAL_HB5392AA	3	2016	Swine	Italy	South Europe	0	0	0	0	0	0	0	0	0	0	0	0	0	0	0	0	0	0	0	0	0	0	0	0	0	0	0	0	0	0	0	0	0	0	0	0	0	0	0	0	0	0	0
SAL_OC9887AA_AS	SAL_HB5391AA	3	2016	Swine	Italy	South Europe	0	0	0	0	0	0	0	0	0	0	0	0	0	0	0	0	0	0	0	0	0	0	0	0	0	0	0	0	0	0	0	0	0	0	0	0	0	0	0	0	0	0	0
SAL_OC9888AA_AS	SAL_HB5390AA	3	2016	Swine	Italy	South Europe	0	0	0	0	0	0	0	0	0	0	0	0	0	0	0	0	0	0	0	0	0	0	0	0	0	0	0	0	0	0	0	0	0	0	0	0	0	0	0	0	0	0	0
SAL_JB1237AA_AS	SAL_VA3035AA	3	2016	Avian	Venezuela	South America	1	0	0	0	0	0	0	0	0	0	0	0	0	0	0	0	0	0	0	0	0	0	0	0	0	0	0	0	0	0	0	0	0	0	0	0	0	0	0	0	0	0	0
SAL_UC9398AA_AS	SAL_MB4933AA	3	2016	Swine	Spain	South Europe	0	0	0	0	0	0	0	0	0	0	0	0	0	0	0	0	0	0	0	0	0	0	0	0	0	0	0	0	0	0	0	0	0	0	0	0	0	0	0	0	0	0	0
SAL_UC9482AA_AS	SAL_MB5017AA	3	2016	Swine	Spain	South Europe	4	0	0	0	0	0	0	0	0	0	0	0	0	0	0	0	0	0	0	0	1	0	0	0	0	0	0	0	0	0	0	0	0	0	0	0	0	0	0	0	0	0	0
SAL_UC9499AA_AS	SAL_MB5034AA	3	2016	Swine	Spain	South Europe	1	0	0	0	0	0	0	0	0	0	0	0	0	0	0	0	0	0	0	0	0	0	0	0	0	0	0	0	0	0	0	0	0	0	0	0	0	0	0	0	0	0	0
SAL_UC9396AA_AS	SAL_MB4931AA	3	2016	Swine	Spain	South Europe	0	0	0	0	0	0	0	0	0	0	0	0	0	0	0	0	0	0	0	0	0	0	0	0	0	0	0	0	0	0	0	0	0	0	0	0	0	0	0	0	0	0	0
SAL_AB8926AA_AS	SAL_PA7549AA	3	2016	Food/Environment	United Kingdom	West Europe	3	0	0	0	0	0	0	0	0	0	0	0	0	0	0	0	0	0	0	0	1	0	0	0	0	0	0	0	0	0	0	0	0	0	0	0	0	0	0	0	0	0	0
SAL_VA6447AA_AS	SAL_LA5082AA	3	2016	Food/Environment	United Kingdom	West Europe	3	0	0	0	0	0	0	0	0	0	0	0	0	0	0	0	0	0	0	0	1	0	0	0	0	0	0	0	0	0	0	0	0	0	0	0	0	0	0	0	0	0	0
SAL_AB8923AA_AS	SAL_PA7552AA	3	2016	Food/Environment	United Kingdom	West Europe	3	0	0	0	0	0	0	0	0	0	0	0	0	0	0	0	0	0	0	0	1	0	0	0	0	0	0	0	0	0	0	0	0	0	0	0	0	0	0	0	0	0	0
SAL_BB2355AA_AS	SAL_QA1247AA	3	2016	Food/Environment	United Kingdom	West Europe	3	0	0	0	0	0	0	0	0	0	0	0	0	0	0	0	0	0	0	0	1	0	0	0	0	0	0	0	0	0	0	0	0	0	0	0	0	0	0	0	0	0	0
SAL_VA6451AA_AS	SAL_LA5078AA	3	2016	Food/Environment	United Kingdom	West Europe	3	0	0	0	0	0	0	0	0	0	0	0	0	0	0	0	0	0	0	0	1	0	0	0	0	0	0	0	0	0	0	0	0	0	0	0	0	0	0	0	0	0	0
SAL_RA9100AA_AS	SAL_JA1367AA	3	2016	Human	United Kingdom	West Europe	9	0	0	0	0	0	0	0	0	0	0	0	0	0	1	0	0	0	0	0	1	0	0	0	0	0	0	0	0	0	0	0	0	0	0	0	0	0	0	0	0	0	0
SAL_RA9099AA_AS	SAL_JA1368AA	3	2016	Human	United Kingdom	West Europe	0	0	0	0	0	0	0	0	0	0	0	0	0	0	0	0	0	0	0	0	0	0	0	0	0	0	0	0	0	0	0	0	0	0	0	0	0	0	0	0	0	0	0
SAL_RA6028AA_AS	SAL_JA1374AA	3	2016	Human	United Kingdom	West Europe	1	0	0	0	0	0	0	0	0	0	0	0	0	0	0	0	0	0	0	0	0	0	0	0	0	0	0	0	0	0	0	0	0	0	0	0	0	0	0	0	0	0	0
SAL_RA9132AA_AS	SAL_JA1334AA	3	2016	Human	United Kingdom	West Europe	0	0	0	0	0	0	0	0	0	0	0	0	0	0	0	0	0	0	0	0	0	0	0	0	0	0	0	0	0	0	0	0	0	0	0	0	0	0	0	0	0	0	0
SAL_RA9061AA_AS	SAL_JA1412AA	3	2016	Human	United Kingdom	West Europe	11	0	0	0	0	0	0	0	0	0	0	0	0	0	1	0	0	0	0	0	1	0	0	0	0	0	0	0	0	0	0	0	0	0	0	0	0	0	0	0	0	0	0
SAL_RA9087AA_AS	SAL_JA1385AA	3	2016	Human	United Kingdom	West Europe	0	0	0	0	0	0	0	0	0	0	0	0	0	0	0	0	0	0	0	0	0	0	0	0	0	0	0	0	0	0	0	0	0	0	0	0	0	0	0	0	0	0	0
SAL_RA9062AA_AS	SAL_JA1411AA	3	2016	Human	United Kingdom	West Europe	0	0	0	0	0	0	0	0	0	0	0	0	0	0	0	0	0	0	0	0	0	0	0	0	0	0	0	0	0	0	0	0	0	0	0	0	0	0	0	0	0	0	0
SAL_RA9078AA_AS	SAL_JA1395AA	3	2016	Human	United Kingdom	West Europe	1	0	0	0	0	0	0	0	0	0	0	0	0	0	0	0	0	0	0	0	0	0	0	0	0	0	0	0	0	0	0	0	0	0	0	0	0	0	0	0	0	0	0
SAL_RA9066AA_AS	SAL_JA1407AA	3	2016	Human	United Kingdom	West Europe	0	0	0	0	0	0	0	0	0	0	0	0	0	0	0	0	0	0	0	0	0	0	0	0	0	0	0	0	0	0	0	0	0	0	0	0	0	0	0	0	0	0	0
SAL_RA9136AA_AS	SAL_JA1330AA	3	2016	Human	United Kingdom	West Europe	2	0	0	0	0	0	0	0	0	0	0	0	0	0	0	0	0	0	0	0	0	0	0	0	0	0	0	0	0	0	0	0	0	0	0	0	0	0	0	0	0	0	0
SAL_RA6125AA_AS	SAL_JA1350AA	3	2016	Human	United Kingdom	West Europe	8	0	1	0	0	0	0	0	0	0	0	0	0	0	1	0	0	0	0	0	1	0	0	0	0	0	0	0	0	0	0	0	0	0	0	0	0	0	0	0	0	0	0
SAL_RA9097AA_AS	SAL_JA1370AA	3	2016	Human	United Kingdom	West Europe	11	0	0	0	0	0	0	0	0	0	0	0	0	0	1	0	0	0	0	0	1	0	0	0	0	0	0	0	0	0	0	0	0	0	0	0	0	0	0	0	0	0	0
SAL_RA9144AA_AS	SAL_JA1322AA	3	2016	Human	United Kingdom	West Europe	1	0	0	0	0	0	0	0	0	0	0	0	0	0	0	0	0	0	0	0	0	0	0	0	0	0	0	0	0	0	0	0	0	0	0	0	0	0	0	0	0	0	0
SAL_RA9070AA_AS	SAL_JA1403AA	3	2016	Human	United Kingdom	West Europe	11	0	0	0	0	0	0	0	0	0	0	0	0	0	1	0	0	0	0	0	1	0	0	0	0	0	0	0	0	0	0	0	0	0	0	0	0	0	0	0	0	0	0
SAL_AB8925AA_AS	SAL_PA7550AA	3	2016	Human	United Kingdom	West Europe	0	0	0	0	0	0	0	0	0	0	0	0	0	0	0	0	0	0	0	0	0	0	0	0	0	0	0	0	0	0	0	0	0	0	0	0	0	0	0	0	0	0	0
SAL_ZA4219AA_AS	SAL_OA3627AA	3	2016		United Kingdom	West Europe	0	0	0	0	0	0	0	0	0	0	0	0	0	0	0	0	0	0	0	0	0	0	0	0	0	0	0	0	0	0	0	0	0	0	0	0	0	0	0	0	0	0	0
SAL_FB9665AA_AS	SAL_OA3628AA	3	2016		United Kingdom	West Europe	1	0	0	0	0	0	0	0	0	0	0	0	0	0	0	0	0	0	0	0	0	0	0	0	0	0	0	0	0	0	0	0	0	0	0	0	0	0	0	0	0	0	0
SAL_ZA4222AA_AS	SAL_OA3624AA	3	2016		United Kingdom	West Europe	0	0	0	0	0	0	0	0	0	0	0	0	0	0	0	0	0	0	0	0	0	0	0	0	0	0	0	0	0	0	0	0	0	0	0	0	0	0	0	0	0	0	0
SAL_AB3175AA_AS	SAL_PA1843AA	3	2016	Food/Environment	United States	North America	3	0	0	0	0	0	0	0	0	0	0	0	0	0	0	0	0	0	0	0	1	0	0	0	0	0	0	0	0	0	0	0	0	0	0	0	0	0	0	0	0	0	0
SAL_NA3049AA_AS	SAL_HA1754AA	3	2016	Swine	United States	North America	3	0	0	0	0	0	0	0	0	0	0	0	0	0	0	0	0	0	0	0	1	0	0	0	0	0	0	0	0	0	0	0	0	0	0	0	0	0	0	0	0	0	0
SAL_KA6261AA_AS	SAL_FA2164AA	3	2016	Swine	United States	North America	3	0	0	0	0	0	0	0	0	0	0	0	0	0	0	0	0	0	0	0	1	0	0	0	0	0	0	0	0	0	0	0	0	0	0	0	0	0	0	0	0	0	0
SAL_LA4916AA_AS	SAL_FA6932AA	3	2016	Swine	United States	North America	0	0	0	0	0	0	0	0	0	0	0	0	0	0	0	0	0	0	0	0	0	0	0	0	0	0	0	0	0	0	0	0	0	0	0	0	0	0	0	0	0	0	0
SAL_PA3189AA_AS	SAL_HA6305AA	3	2016	Swine	United States	North America	0	0	0	0	0	0	0	0	0	0	0	0	0	0	0	0	0	0	0	0	0	0	0	0	0	0	0	0	0	0	0	0	0	0	0	0	0	0	0	0	0	0	0
SAL_MA8135AA_AS	SAL_GA9456AA	3	2016	Avian	United States	North America	0	0	0	0	0	0	0	0	0	0	0	0	0	0	0	0	0	0	0	0	0	0	0	0	0	0	0	0	0	0	0	0	0	0	0	0	0	0	0	0	0	0	0
SAL_KA4134AA_AS	SAL_FA0397AA	3	2016	Swine	United States	North America	0	0	0	0	0	0	0	0	0	0	0	0	0	0	0	0	0	0	0	0	0	0	0	0	0	0	0	0	0	0	0	0	0	0	0	0	0	0	0	0	0	0	0
SAL_KA5943AA_AS	SAL_FA1884AA	3	2016	Swine	United States	North America	0	0	0	0	0	0	0	0	0	0	0	0	0	0	0	0	0	0	0	0	0	0	0	0	0	0	0	0	0	0	0	0	0	0	0	0	0	0	0	0	0	0	0
SAL_QA0858AA_AS	SAL_IA1996AA	3	2016	Swine	United States	North America	3	0	0	0	0	0	0	0	0	0	0	0	0	0	0	0	0	0	0	0	1	0	0	0	0	0	0	0	0	0	0	0	0	0	0	0	0	0	0	0	0	0	0
SAL_MA2412AA_AS	SAL_GA5951AA	3	2016	Swine	United States	North America	4	0	0	0	0	0	0	0	0	0	0	0	0	0	0	0	0	0	0	0	0	0	0	0	0	0	0	0	0	0	0	0	1	0	0	0	0	0	1	0	0	0	0
SAL_FB9974AA_AS	SAL_NA5219AA	3	2016	Food/Environment	United States	North America	1	0	0	0	0	0	0	0	0	0	0	0	0	0	0	0	0	0	0	0	0	0	0	0	0	0	0	0	0	0	0	0	0	0	0	0	0	0	0	0	0	0	0
SAL_LA4834AA_AS	SAL_FA7291AA	3	2016	Swine	United States	North America	4	0	0	0	0	0	0	0	0	0	0	0	0	0	0	0	0	0	0	0	0	0	0	0	0	0	0	0	0	0	0	0	1	0	0	0	0	0	1	0	0	0	0
SAL_QA1252AA_AS	SAL_IA2325AA	3	2016	Swine	United States	North America	3	0	0	0	0	0	0	0	0	0	0	0	0	0	0	0	0	0	0	0	1	0	0	0	0	0	0	0	0	0	0	0	0	0	0	0	0	0	0	0	0	0	0
SAL_QA1297AA_AS	SAL_IA2321AA	3	2016	Swine	United States	North America	1	0	0	0	0	0	0	0	0	0	0	0	0	0	0	0	0	0	0	0	0	0	0	0	0	0	0	0	0	0	0	0	0	0	0	0	0	0	0	0	0	0	0
SAL_QA2545AA_AS	SAL_IA2695AA	3	2016	Avian	United States	North America	1	0	0	0	0	0	0	0	0	0	0	0	0	0	0	0	0	0	0	0	0	0	0	0	0	0	0	0	0	0	0	0	0	0	0	0	0	0	0	0	0	0	0
SAL_XA8805AA_AS	SAL_NA2113AA	3	2016	Avian	United States	North America	4	0	0	0	0	0	1	0	0	0	0	0	0	0	1	0	0	0	0	0	0	0	0	0	0	0	0	0	0	0	0	0	0	0	0	0	0	0	0	0	0	0	0
SAL_QA4373AA_AS	SAL_IA4922AA	3	2016	Avian	United States	North America	1	0	0	0	0	0	0	0	0	0	0	0	0	0	0	0	0	0	0	0	0	0	0	0	0	0	0	0	0	0	0	0	0	0	0	0	0	0	0	0	0	0	0
SAL_XA1252AA_AS	SAL_MA7357AA	3	2016	Avian	United States	North America	4	0	0	0	0	0	1	0	0	0	0	0	0	0	1	0	0	0	0	0	0	0	0	0	0	0	0	0	0	0	0	0	0	0	0	0	0	0	0	0	0	0	0
SAL_XA8547AA_AS	SAL_NA1364AA	3	2016	Avian	United States	North America	2	0	0	0	0	0	0	0	0	0	0	0	0	0	0	0	0	0	0	0	0	0	0	0	0	0	0	0	0	0	0	0	0	0	0	0	0	0	0	0	0	0	0
SAL_XA8829AA_AS	SAL_NA2089AA	3	2016	Avian	United States	North America	1	0	0	0	0	0	0	0	0	0	0	0	0	0	0	0	0	0	0	0	0	0	0	0	0	0	0	0	0	0	0	0	0	0	0	0	0	0	0	0	0	0	0
SAL_XA8827AA_AS	SAL_NA2091AA	3	2016	Avian	United States	North America	1	0	0	0	0	0	0	0	0	0	0	0	0	0	0	0	0	0	0	0	0	0	0	0	0	0	0	0	0	0	0	0	0	0	0	0	0	0	0	0	0	0	0
SAL_YA4032AA_AS	SAL_NA6127AA	3	2016	Avian	United States	North America	4	0	0	0	0	0	1	0	0	0	0	0	0	0	1	0	0	0	0	0	0	0	0	0	0	0	0	0	0	0	0	0	0	0	0	0	0	0	0	0	0	0	0
SAL_XA8842AA_AS	SAL_NA2076AA	3	2016	Avian	United States	North America	4	0	0	0	0	0	1	0	0	0	0	0	0	0	1	0	0	0	0	0	0	0	0	0	0	0	0	0	0	0	0	0	0	0	0	0	0	0	0	0	0	0	0
SAL_XA8840AA_AS	SAL_NA2078AA	3	2016	Avian	United States	North America	4	0	0	0	0	0	1	0	0	0	0	0	0	0	1	0	0	0	0	0	0	0	0	0	0	0	0	0	0	0	0	0	0	0	0	0	0	0	0	0	0	0	0
SAL_XA8812AA_AS	SAL_NA2106AA	3	2016	Avian	United States	North America	1	0	0	0	0	0	0	0	0	0	0	0	0	0	0	0	0	0	0	0	0	0	0	0	0	0	0	0	0	0	0	0	0	0	0	0	0	0	0	0	0	0	0
SAL_XA8806AA_AS	SAL_NA2112AA	3	2016	Avian	United States	North America	1	0	0	0	0	0	0	0	0	0	0	0	0	0	0	0	0	0	0	0	0	0	0	0	0	0	0	0	0	0	0	0	0	0	0	0	0	0	0	0	0	0	0
SAL_YA0327AA_AS	SAL_NA3224AA	3	2016	Avian	United States	North America	1	0	0	0	0	0	0	0	0	0	0	0	0	0	0	0	0	0	0	0	0	0	0	0	0	0	0	0	0	0	0	0	0	0	0	0	0	0	0	0	0	0	0
SAL_YA4319AA_AS	SAL_NA5854AA	3	2016	Avian	United States	North America	1	0	0	0	0	0	0	0	0	0	0	0	0	0	0	0	0	0	0	0	0	0	0	0	0	0	0	0	0	0	0	0	0	0	0	0	0	0	0	0	0	0	0
SAL_YA3116AA_AS	SAL_NA5092AA	3	2016	Avian	United States	North America	1	0	0	0	0	0	0	0	0	0	0	0	0	0	0	0	0	0	0	0	0	0	0	0	0	0	0	0	0	0	0	0	0	0	0	0	0	0	0	0	0	0	0
SAL_YA2861AA_AS	SAL_NA5180AA	3	2016	Avian	United States	North America	4	0	0	0	0	0	1	0	0	0	0	0	0	0	1	0	0	0	0	0	0	0	0	0	0	0	0	0	0	0	0	0	0	0	0	0	0	0	0	0	0	0	0
SAL_FB9069AA_AS	SAL_NA5198AA	3	2016	Avian	United States	North America	1	0	0	0	0	0	0	0	0	0	0	0	0	0	0	0	0	0	0	0	0	0	0	0	0	0	0	0	0	0	0	0	0	0	0	0	0	0	0	0	0	0	0
SAL_FB9075AA_AS	SAL_NA5212AA	3	2016	Avian	United States	North America	1	0	0	0	0	0	0	0	0	0	0	0	0	0	0	0	0	0	0	0	0	0	0	0	0	0	0	0	0	0	0	0	0	0	0	0	0	0	0	0	0	0	0
SAL_FB9077AA_AS	SAL_NA5214AA	3	2016	Avian	United States	North America	4	0	0	0	0	0	1	0	0	0	0	0	0	0	1	0	0	0	0	0	0	0	0	0	0	0	0	0	0	0	0	0	0	0	0	0	0	0	0	0	0	0	0
SAL_FB9975AA_AS	SAL_NA5218AA	3	2016	Avian	United States	North America	1	0	0	0	0	0	0	0	0	0	0	0	0	0	0	0	0	0	0	0	0	0	0	0	0	0	0	0	0	0	0	0	0	0	0	0	0	0	0	0	0	0	0
SAL_YA3284AA_AS	SAL_NA5217AA	3	2016	Avian	United States	North America	0	0	0	0	0	0	0	0	0	0	0	0	0	0	0	0	0	0	0	0	0	0	0	0	0	0	0	0	0	0	0	0	0	0	0	0	0	0	0	0	0	0	0
SAL_FB9074AA_AS	SAL_NA5210AA	3	2016	Avian	United States	North America	4	0	0	0	0	0	1	0	0	0	0	0	0	0	1	0	0	0	0	0	0	0	0	0	0	0	0	0	0	0	0	0	0	0	0	0	0	0	0	0	0	0	0
SAL_YA4505AA_AS	SAL_NA5668AA	3	2016	Avian	United States	North America	1	0	0	0	0	0	0	0	0	0	0	0	0	0	0	0	0	0	0	0	0	0	0	0	0	0	0	0	0	0	0	0	0	0	0	0	0	0	0	0	0	0	0
SAL_QA4451AA_AS	SAL_IA4934AA	3	2016	Avian	United States	North America	1	0	0	0	0	0	0	0	0	0	0	0	0	0	0	0	0	0	0	0	0	0	0	0	0	0	0	0	0	0	0	0	0	0	0	0	0	0	0	0	0	0	0
SAL_QA4359AA_AS	SAL_IA4936AA	3	2016	Avian	United States	North America	1	0	0	0	0	0	0	0	0	0	0	0	0	0	0	0	0	0	0	0	0	0	0	0	0	0	0	0	0	0	0	0	0	0	0	0	0	0	0	0	0	0	0
SAL_QA6089AA_AS	SAL_IA5532AA	3	2016	Avian	United States	North America	4	0	0	0	0	0	1	0	0	0	0	0	0	0	1	0	0	0	0	0	0	0	0	0	0	0	0	0	0	0	0	0	0	0	0	0	0	0	0	0	0	0	0
SAL_QA7301AA_AS	SAL_IA7097AA	3	2016	Avian	United States	North America	4	0	0	0	0	0	1	0	0	0	0	0	0	0	1	0	0	0	0	0	0	0	0	0	0	0	0	0	0	0	0	0	0	0	0	0	0	0	0	0	0	0	0
SAL_YA4496AA_AS	SAL_NA5677AA	3	2016	Avian	United States	North America	1	0	0	0	0	0	0	0	0	0	0	0	0	0	0	0	0	0	0	0	0	0	0	0	0	0	0	0	0	0	0	0	0	0	0	0	0	0	0	0	0	0	0
SAL_AB1700AA_AS	SAL_PA0473AA	3	2016	Avian	United States	North America	4	0	0	0	0	0	1	0	0	0	0	0	0	0	1	0	0	0	0	0	0	0	0	0	0	0	0	0	0	0	0	0	0	0	0	0	0	0	0	0	0	0	0
SAL_AB1699AA_AS	SAL_PA0474AA	3	2016	Avian	United States	North America	4	0	0	0	0	0	1	0	0	0	0	0	0	0	1	0	0	0	0	0	0	0	0	0	0	0	0	0	0	0	0	0	0	0	0	0	0	0	0	0	0	0	0
SAL_AB4859AA_AS	SAL_PA3583AA	3	2016	Avian	United States	North America	4	0	0	0	0	0	1	0	0	0	0	0	0	0	1	0	0	0	0	0	0	0	0	0	0	0	0	0	0	0	0	0	0	0	0	0	0	0	0	0	0	0	0
SAL_YA7552AA_AS	SAL_NA8931AA	3	2016	Avian	United States	North America	2	0	0	0	0	0	0	0	0	0	0	0	0	0	0	0	0	0	0	0	0	0	0	0	0	0	0	0	0	0	0	0	0	0	0	0	0	0	0	0	0	0	0
SAL_YA7551AA_AS	SAL_NA8932AA	3	2016	Avian	United States	North America	2	0	0	0	0	0	0	0	0	0	0	0	0	0	0	0	0	0	0	0	0	0	0	0	0	0	0	0	0	0	0	0	0	0	0	0	0	0	0	0	0	0	0
SAL_ZA0295AA_AS	SAL_OA0986AA	3	2016	Avian	United States	North America	1	0	0	0	0	0	0	0	0	0	0	0	0	0	0	0	0	0	0	0	0	0	0	0	0	0	0	0	0	0	0	0	0	0	0	0	0	0	0	0	0	0	0
SAL_ZA3464AA_AS	SAL_OA2380AA	3	2016	Avian	United States	North America	2	0	0	0	0	0	0	0	0	0	0	0	0	0	0	0	0	0	0	0	0	0	0	0	0	0	0	0	0	0	0	0	0	0	0	0	0	0	0	0	0	0	0
SAL_MA7250AA_AS	SAL_GA8690AA	3	2016	Swine	United States	North America	3	0	0	0	0	0	0	0	0	0	0	0	0	0	0	0	0	0	0	0	1	0	0	0	0	0	0	0	0	0	0	0	0	0	0	0	0	0	0	0	0	0	0
SAL_KA9631AA_AS	SAL_FA5437AA	3	2016	Swine	United States	North America	4	0	0	0	0	0	0	0	0	0	0	0	0	0	0	0	0	0	0	0	0	0	0	0	0	0	0	0	0	0	0	0	1	0	0	0	0	0	1	0	0	0	0
SAL_KA9621AA_AS	SAL_FA5447AA	3	2016	Swine	United States	North America	1	0	0	0	0	0	0	0	0	0	0	0	0	0	0	0	0	0	0	0	0	0	0	0	0	0	0	0	0	0	0	0	0	0	0	0	0	0	0	0	0	0	0
SAL_LA4783AA_AS	SAL_FA8228AA	3	2016	Swine	United States	North America	4	0	0	0	0	0	0	0	0	0	0	0	0	0	0	0	0	0	0	0	1	0	0	0	0	0	0	0	0	0	0	0	0	1	0	0	0	0	0	0	0	0	0
SAL_MA6346AA_AS	SAL_GA7750AA	3	2016	Swine	United States	North America	3	0	0	0	0	0	0	0	0	0	0	0	0	0	0	0	0	0	0	0	1	0	0	0	0	0	0	0	0	0	0	0	0	0	0	0	0	0	0	0	0	0	0
SAL_PA9020AA_AS	SAL_IA0255AA	3	2016	Swine	United States	North America	4	0	0	0	0	0	0	0	0	0	0	0	0	0	0	0	0	0	0	0	1	0	0	0	0	0	0	0	0	0	0	0	0	0	0	0	0	0	0	0	0	0	0
SAL_QA0835AA_AS	SAL_IA2019AA	3	2016	Swine	United States	North America	1	0	0	0	0	0	0	0	0	0	0	0	0	0	0	0	0	0	0	0	0	0	0	0	0	0	0	0	0	0	0	0	0	0	0	0	0	0	0	0	0	0	0
SAL_QA6136AA_AS	SAL_IA5485AA	3	2016	Swine	United States	North America	3	0	0	0	0	0	0	0	0	0	0	0	0	0	0	0	0	0	0	0	1	0	0	0	0	0	0	0	0	0	0	0	0	0	0	0	0	0	0	0	0	0	0
SAL_LA4820AA_AS	SAL_FA7585AA	3	2016	Swine	United States	North America	1	0	0	0	0	0	0	0	0	0	0	0	0	0	0	0	0	0	0	0	0	0	0	0	0	0	0	0	0	0	0	0	0	0	0	0	0	0	0	0	0	0	0
SAL_NA6089AA_AS	SAL_HA2854AA	3	2016	Swine	United States	North America	1	0	0	0	0	0	0	0	0	0	0	0	0	0	0	0	0	0	0	0	0	0	0	0	0	0	0	0	0	0	0	0	0	0	0	0	0	0	0	0	0	0	0
SAL_QA1125AA_AS	SAL_IA2095AA	3	2016	Bovine	United States	North America	3	0	0	0	0	0	0	0	0	0	0	0	0	0	0	0	0	0	0	0	1	0	0	0	0	0	0	0	0	0	0	0	0	0	0	0	0	0	0	0	0	0	0
SAL_PA0956AA_AS	SAL_HA6581AA	3	2016	Swine	United States	North America	1	0	0	0	0	0	0	0	0	0	0	0	0	0	0	0	0	0	0	0	0	0	0	0	0	0	0	0	0	0	0	0	0	0	0	0	0	0	0	0	0	0	0
SAL_KA4610AA_AS	SAL_FA0837AA	3	2016	Swine	United States	North America	0	0	0	0	0	0	0	0	0	0	0	0	0	0	0	0	0	0	0	0	0	0	0	0	0	0	0	0	0	0	0	0	0	0	0	0	0	0	0	0	0	0	0
SAL_NA6202AA_AS	SAL_HA2704AA	3	2016	Swine	United States	North America	1	0	0	0	0	0	0	0	0	0	0	0	0	0	0	0	0	0	0	0	0	0	0	0	0	0	0	0	0	0	0	0	0	0	0	0	0	0	0	0	0	0	0
SAL_TA4848AA_AS	SAL_KA0203AA	3	2016	Food/Environment	United States	North America	3	0	0	0	0	0	0	0	0	0	0	0	0	0	0	0	0	0	0	0	1	0	0	0	0	0	0	0	0	0	0	0	0	0	0	0	0	0	0	0	0	0	0
SAL_TA4854AA_AS	SAL_KA0199AA	3	2016	Food/Environment	United States	North America	3	0	0	0	0	0	0	0	0	0	0	0	0	0	0	0	0	0	0	0	1	0	0	0	0	0	0	0	0	0	0	0	0	0	0	0	0	0	0	0	0	0	0
SAL_LA2858AA_AS	SAL_FA7579AA	3	2016	Swine	United States	North America	5	0	0	0	0	1	0	0	0	0	0	0	0	0	0	0	0	0	0	0	0	0	0	0	0	0	0	0	0	0	0	0	1	0	0	0	1	0	1	0	0	0	0
SAL_MA2801AA_AS	SAL_GA6260AA	3	2016	Swine	United States	North America	0	0	0	0	0	0	0	0	0	0	0	0	0	0	0	0	0	0	0	0	0	0	0	0	0	0	0	0	0	0	0	0	0	0	0	0	0	0	0	0	0	0	0
SAL_QA1012AA_AS	SAL_IA2208AA	3	2016	Swine	United States	North America	3	0	0	0	0	0	0	0	0	0	0	0	0	0	0	0	0	0	0	0	1	0	0	0	0	0	0	0	0	0	0	0	0	0	0	0	0	0	0	0	0	0	0
SAL_MA7848AA_AS	SAL_GA9313AA	3	2016	Swine	United States	North America	1	0	0	0	0	0	0	0	0	0	0	0	0	0	0	0	0	0	0	0	0	0	0	0	0	0	0	0	0	0	0	0	0	0	0	0	0	0	0	0	0	0	0
SAL_LA4828AA_AS	SAL_FA7297AA	3	2016	Swine	United States	North America	1	0	0	0	0	0	0	0	0	0	0	0	0	0	0	0	0	0	0	0	0	0	0	0	0	0	0	0	0	0	0	0	0	0	0	0	0	0	0	0	0	0	0
SAL_MA2392AA_AS	SAL_GA5971AA	3	2016	Swine	United States	North America	1	0	0	0	0	0	0	0	0	0	0	0	0	0	0	0	0	0	0	0	0	0	0	0	0	0	0	0	0	0	0	0	0	0	0	0	0	0	0	0	0	0	0
SAL_AB3070AA_AS	SAL_PA1948AA	3	2016	Swine	United States	North America	0	0	0	0	0	0	0	0	0	0	0	0	0	0	0	0	0	0	0	0	0	0	0	0	0	0	0	0	0	0	0	0	0	0	0	0	0	0	0	0	0	0	0
SAL_AB6367AA_AS	SAL_PA5005AA	3	2016	Swine	United States	North America	3	0	0	0	0	0	0	0	0	0	0	0	0	0	0	0	0	0	0	0	1	0	0	0	0	0	0	0	0	0	0	0	0	0	0	0	0	0	0	0	0	0	0
SAL_AB6348AA_AS	SAL_PA5021AA	3	2016	Swine	United States	North America	3	0	0	0	0	0	0	0	0	0	0	0	0	0	0	0	0	0	0	0	1	0	0	0	0	0	0	0	0	0	0	0	0	0	0	0	0	0	0	0	0	0	0
SAL_QA1212AA_AS	SAL_IA2365AA	3	2016	Swine	United States	North America	9	0	0	0	0	1	0	0	0	0	0	0	0	0	0	0	0	0	0	0	0	0	0	0	0	0	0	0	0	0	0	0	1	0	0	0	1	0	1	0	0	0	0
SAL_QA0874AA_AS	SAL_IA1980AA	3	2016	Swine	United States	North America	3	0	0	0	0	0	0	0	0	0	0	0	0	0	0	0	0	0	0	0	1	0	0	0	0	0	0	0	0	0	0	0	0	0	0	0	0	0	0	0	0	0	0
SAL_NA6200AA_AS	SAL_HA2706AA	3	2016	Swine	United States	North America	0	0	0	0	0	0	0	0	0	0	0	0	0	0	0	0	0	0	0	0	0	0	0	0	0	0	0	0	0	0	0	0	0	0	0	0	0	0	0	0	0	0	0
SAL_MA5051AA_AS	SAL_GA7447AA	3	2016	Swine	United States	North America	0	0	0	0	0	0	0	0	0	0	0	0	0	0	0	0	0	0	0	0	0	0	0	0	0	0	0	0	0	0	0	0	0	0	0	0	0	0	0	0	0	0	0
SAL_KA6260AA_AS	SAL_FA2165AA	3	2016	Swine	United States	North America	3	0	0	0	0	0	0	0	0	0	0	0	0	0	0	0	0	0	0	0	1	0	0	0	0	0	0	0	0	0	0	0	0	0	0	0	0	0	0	0	0	0	0
SAL_KA8853AA_AS	SAL_FA4793AA	3	2016	Swine	United States	North America	1	0	0	0	0	0	0	0	0	0	0	0	0	0	0	0	0	0	0	0	0	0	0	0	0	0	0	0	0	0	0	0	0	0	0	0	0	0	0	0	0	0	0
SAL_LA0679AA_AS	SAL_FA6297AA	3	2016	Swine	United States	North America	1	0	0	0	0	0	0	0	0	0	0	0	0	0	0	0	0	0	0	0	0	0	0	0	0	0	0	0	0	0	0	0	0	0	0	0	0	0	0	0	0	0	0
SAL_NA3157AA_AS	SAL_HA1751AA	3	2016	Swine	United States	North America	1	0	0	0	0	0	0	0	0	0	0	0	0	0	0	0	0	0	0	0	0	0	0	0	0	0	0	0	0	0	0	0	0	0	0	0	0	0	0	0	0	0	0
SAL_MA6319AA_AS	SAL_GA7776AA	3	2016	Swine	United States	North America	3	0	0	0	0	0	0	0	0	0	0	0	0	0	0	0	0	0	0	0	1	0	0	0	0	0	0	0	0	0	0	0	0	0	0	0	0	0	0	0	0	0	0
SAL_PA8594AA_AS	SAL_HA9866AA	3	2016	Swine	United States	North America	1	0	0	0	0	0	0	0	0	0	0	0	0	0	0	0	0	0	0	0	0	0	0	0	0	0	0	0	0	0	0	0	0	0	0	0	0	0	0	0	0	0	0
SAL_NA6109AA_AS	SAL_HA2827AA	3	2016	Swine	United States	North America	1	0	0	0	0	0	0	0	0	0	0	0	0	0	0	0	0	0	0	0	0	0	0	0	0	0	0	0	0	0	0	0	0	0	0	0	0	0	0	0	0	0	0
SAL_LA0343AA_AS	SAL_FA6212AA	3	2016	Swine	United States	North America	1	0	0	0	0	0	0	0	0	0	0	0	0	0	0	0	0	0	0	0	0	0	0	0	0	0	0	0	0	0	0	0	0	0	0	0	0	0	0	0	0	0	0
SAL_PA3193AA_AS	SAL_HA6301AA	3	2016	Swine	United States	North America	2	0	0	0	0	0	0	0	0	0	0	0	0	0	0	0	0	0	0	0	0	0	0	0	0	0	0	0	0	0	0	1	0	0	0	0	0	0	0	0	0	0	0
SAL_LA0640AA_AS	SAL_FA6336AA	3	2016	Avian	United States	North America	0	0	0	0	0	0	0	0	0	0	0	0	0	0	0	0	0	0	0	0	0	0	0	0	0	0	0	0	0	0	0	0	0	0	0	0	0	0	0	0	0	0	0
SAL_LA0359AA_AS	SAL_FA6196AA	3	2016	Swine	United States	North America	4	0	0	0	0	0	0	0	0	0	0	0	0	0	0	0	0	0	0	0	1	0	0	0	0	0	0	0	0	0	0	0	0	0	0	0	0	0	0	0	0	0	0
SAL_QA1271AA_AS	SAL_IA2367AA	3	2016	Swine	United States	North America	4	0	0	0	0	0	0	0	0	0	0	0	0	0	0	0	0	0	0	0	1	0	0	0	0	0	0	0	0	0	0	0	0	0	0	0	0	0	0	0	0	0	0
SAL_QA0936AA_AS	SAL_IA2285AA	3	2016	Swine	United States	North America	4	0	0	0	0	0	0	0	0	0	0	0	0	0	0	0	0	0	0	0	0	0	0	0	0	0	0	0	0	0	0	0	0	0	0	0	0	0	0	0	0	0	0
SAL_NA5853AA_AS	SAL_HA2949AA	3	2016	Swine	United States	North America	1	0	0	0	0	0	0	0	0	0	0	0	0	0	0	0	0	0	0	0	0	0	0	0	0	0	0	0	0	0	0	0	0	0	0	0	0	0	0	0	0	0	0
SAL_QA4340AA_AS	SAL_IA4955AA	3	2016	Swine	United States	North America	0	0	0	0	0	0	0	0	0	0	0	0	0	0	0	0	0	0	0	0	0	0	0	0	0	0	0	0	0	0	0	0	0	0	0	0	0	0	0	0	0	0	0
SAL_FB9065AA_AS	SAL_NA5189AA	3	2016	Swine	United States	North America	0	0	0	0	0	0	0	0	0	0	0	0	0	0	0	0	0	0	0	0	0	0	0	0	0	0	0	0	0	0	0	0	0	0	0	0	0	0	0	0	0	0	0
SAL_LA3447AA_AS	SAL_FA7903AA	3	2016	Swine	United States	North America	4	0	0	0	0	0	0	0	0	0	0	0	0	0	0	0	0	0	0	0	0	0	0	0	0	0	0	0	0	0	0	0	1	0	0	0	0	0	1	0	0	0	0
SAL_MA0140AA_AS	SAL_GA4691AA	3	2016	Swine	United States	North America	0	0	0	0	0	0	0	0	0	0	0	0	0	0	0	0	0	0	0	0	0	0	0	0	0	0	0	0	0	0	0	0	0	0	0	0	0	0	0	0	0	0	0
SAL_MA2415AA_AS	SAL_GA5948AA	3	2016	Swine	United States	North America	3	0	0	0	0	0	0	0	0	0	0	0	0	0	0	0	0	0	0	0	1	0	0	0	0	0	0	0	0	0	0	0	0	0	0	0	0	0	0	0	0	0	0
SAL_QA1015AA_AS	SAL_IA2205AA	3	2016	Swine	United States	North America	2	0	0	0	0	0	0	0	0	0	0	0	0	0	0	0	0	0	0	0	1	0	0	0	0	0	0	0	0	0	0	0	0	0	0	0	0	0	0	0	0	0	0
SAL_LA0371AA_AS	SAL_FA6184AA	3	2016	Swine	United States	North America	3	0	0	0	0	0	0	0	0	0	0	0	0	0	0	0	0	0	0	0	1	0	0	0	0	0	0	0	0	0	0	0	0	0	0	0	0	0	0	0	0	0	0
SAL_LA3453AA_AS	SAL_FA7897AA	3	2016	Swine	United States	North America	0	0	0	0	0	0	0	0	0	0	0	0	0	0	0	0	0	0	0	0	0	0	0	0	0	0	0	0	0	0	0	0	0	0	0	0	0	0	0	0	0	0	0
SAL_MA3073AA_AS	SAL_GA6875AA	3	2016	Swine	United States	North America	1	0	0	0	0	0	0	0	0	0	0	0	0	0	0	0	0	0	0	0	0	0	0	0	0	0	0	0	0	0	0	0	0	0	0	0	0	0	0	0	0	0	0
SAL_QA2616AA_AS	SAL_IA2635AA	3	2016	Food/Environment	United States	North America	3	0	0	0	0	0	0	0	0	0	0	0	0	0	0	0	0	0	0	0	1	0	0	0	0	0	0	0	0	0	0	0	0	0	0	0	0	0	0	0	0	0	0
SAL_QA2481AA_AS	SAL_IA2751AA	3	2016	Food/Environment	United States	North America	3	0	0	0	0	0	0	0	0	0	0	0	0	0	0	0	0	0	0	0	1	0	0	0	0	0	0	0	0	0	0	0	0	0	0	0	0	0	0	0	0	0	0
SAL_YA3969AA_AS	SAL_NA6190AA	3	2016	Food/Environment	United States	North America	3	0	0	0	0	0	0	0	0	0	0	0	0	0	0	0	0	0	0	0	1	0	0	0	0	0	0	0	0	0	0	0	0	0	0	0	0	0	0	0	0	0	0
SAL_YA4320AA_AS	SAL_NA5853AA	3	2016	Food/Environment	United States	North America	3	0	0	0	0	0	0	0	0	0	0	0	0	0	0	0	0	0	0	0	1	0	0	0	0	0	0	0	0	0	0	0	0	0	0	0	0	0	0	0	0	0	0
SAL_PA3771AA_AS	SAL_HA7643AA	3	2016	Swine	United States	North America	1	0	0	0	0	0	0	0	0	0	0	0	0	0	0	0	0	0	0	0	0	0	0	0	0	0	0	0	0	0	0	0	0	0	0	0	0	0	0	0	0	0	0
SAL_KA5321AA_AS	SAL_FA1328AA	3	2016	Swine	United States	North America	0	0	0	0	0	0	0	0	0	0	0	0	0	0	0	0	0	0	0	0	0	0	0	0	0	0	0	0	0	0	0	0	0	0	0	0	0	0	0	0	0	0	0
SAL_MA7525AA_AS	SAL_GA9055AA	3	2016	Swine	United States	North America	0	0	0	0	0	0	0	0	0	0	0	0	0	0	0	0	0	0	0	0	0	0	0	0	0	0	0	0	0	0	0	0	0	0	0	0	0	0	0	0	0	0	0
SAL_NA2926AA_AS	SAL_HA1523AA	3	2016	Swine	United States	North America	2	0	0	0	0	0	0	0	0	0	0	0	0	0	0	0	0	0	0	0	0	0	0	0	0	0	0	0	0	0	0	1	0	0	0	0	0	0	0	0	0	0	0
SAL_NA2293AA_AS	SAL_HA1147AA	3	2016	Swine	United States	North America	1	0	0	0	0	0	0	0	0	0	0	0	0	0	0	0	0	0	0	0	0	0	0	0	0	0	0	0	0	0	0	0	0	0	0	0	0	0	0	0	0	0	0
SAL_NA6152AA_AS	SAL_HA2768AA	3	2016	Swine	United States	North America	0	0	0	0	0	0	0	0	0	0	0	0	0	0	0	0	0	0	0	0	0	0	0	0	0	0	0	0	0	0	0	0	0	0	0	0	0	0	0	0	0	0	0
SAL_NA6129AA_AS	SAL_HA2798AA	3	2016	Swine	United States	North America	1	0	0	0	0	0	0	0	0	0	0	0	0	0	0	0	0	0	0	0	0	0	0	0	0	0	0	0	0	0	0	0	0	0	0	0	0	0	0	0	0	0	0
SAL_UA6639AA_AS	SAL_KA9170AA	3	2016	Swine	United States	North America	4	0	0	0	0	0	0	0	0	0	0	0	0	0	0	0	0	0	0	0	1	0	0	0	0	0	0	0	0	0	0	1	0	0	0	0	0	0	0	0	0	0	0
SAL_UA4837AA_AS	SAL_KA7255AA	3	2016	Swine	United States	North America	1	0	0	0	0	0	0	0	0	0	0	0	0	0	0	0	0	0	0	0	0	0	0	0	0	0	0	0	0	0	0	0	0	0	0	0	0	0	0	0	0	0	0
SAL_KA3639AA_AS	SAL_EA9895AA	3	2016	Swine	United States	North America	3	0	0	0	0	0	0	0	0	0	0	0	0	0	0	0	0	0	0	0	1	0	0	0	0	0	0	0	0	0	0	0	0	0	0	0	0	0	0	0	0	0	0
SAL_KA4725AA_AS	SAL_FA0896AA	3	2016	Swine	United States	North America	0	0	0	0	0	0	0	0	0	0	0	0	0	0	0	0	0	0	0	0	0	0	0	0	0	0	0	0	0	0	0	0	0	0	0	0	0	0	0	0	0	0	0
SAL_KA9658AA_AS	SAL_FA5410AA	3	2016	Swine	United States	North America	3	0	0	0	0	0	0	0	0	0	0	0	0	0	0	0	0	0	0	0	1	0	0	0	0	0	0	0	0	0	0	0	0	0	0	0	0	0	0	0	0	0	0
SAL_NA2453AA_AS	SAL_HA1306AA	3	2016	Swine	United States	North America	2	0	0	0	0	0	0	0	0	0	0	0	0	0	0	0	0	0	0	0	0	0	0	0	0	0	0	0	0	0	0	0	0	0	0	0	0	0	0	0	0	0	0
SAL_AB4791AA_AS	SAL_PA3521AA	3	2016	Swine	United States	North America	3	0	0	0	0	0	0	0	0	0	0	0	0	0	0	0	0	0	0	0	1	0	0	0	0	0	0	0	0	0	0	0	0	0	0	0	0	0	0	0	0	0	0
SAL_AB3236AA_AS	SAL_PA2088AA	3	2016	Food/Environment	United States	North America	1	0	0	0	0	0	0	0	0	0	0	0	0	0	0	0	0	0	0	0	0	0	0	0	0	0	0	0	0	0	0	0	0	0	0	0	0	0	0	0	0	0	0
SAL_OA0165AA_AS	SAL_HA4634AA	3	2016	Swine	United States	North America	1	0	0	0	0	0	0	0	0	0	0	0	0	0	0	0	0	0	0	0	0	0	0	0	0	0	0	0	0	0	0	0	0	0	0	0	0	0	0	0	0	0	0
SAL_LA9961AA_AS	SAL_GA4908AA	3	2016	Swine	United States	North America	1	0	0	0	0	0	0	0	0	0	0	0	0	0	0	0	0	0	0	0	0	0	0	0	0	0	0	0	0	0	0	0	0	0	0	0	0	0	0	0	0	0	0
SAL_NA6042AA_AS	SAL_HA3108AA	3	2016	Swine	United States	North America	1	0	0	0	0	0	0	0	0	0	0	0	0	0	0	0	0	0	0	0	0	0	0	0	0	0	0	0	0	0	0	0	0	0	0	0	0	0	0	0	0	0	0
SAL_PA8336AA_AS	SAL_HA9601AA	3	2016	Swine	United States	North America	2	0	0	0	0	0	0	0	0	0	0	0	0	0	0	0	0	0	0	0	0	0	0	0	0	0	0	0	0	0	0	1	0	0	0	0	0	0	0	0	0	0	0
SAL_SA9516AA_AS	SAL_JA6181AA	3	2016	Human	United States	North America	3	0	0	0	0	0	0	0	0	0	0	0	0	0	0	0	0	0	0	0	1	0	0	0	0	0	0	0	0	0	0	0	0	0	0	0	0	0	0	0	0	0	0
SAL_PA8074AA_AS	SAL_HA9539AA	3	2016	Human	United States	North America	2	0	0	0	0	0	0	0	0	0	0	0	0	0	0	0	0	0	0	0	1	0	0	0	0	0	0	0	0	0	0	0	0	0	0	0	0	0	0	0	0	0	0
SAL_PA2672AA_AS	SAL_HA6804AA	3	2016	Human	United States	North America	1	0	0	0	0	0	0	0	0	0	0	0	0	0	0	0	0	0	0	0	0	0	0	0	0	0	0	0	0	0	0	0	0	0	0	0	0	0	0	0	0	0	0
SAL_QA9327AA_AS	SAL_IA8853AA	3	2016	Human	United States	North America	3	0	0	0	0	0	0	0	0	0	0	0	0	0	0	0	0	0	0	0	1	0	0	0	0	0	0	0	0	0	0	0	0	0	0	0	0	0	0	0	0	0	0
SAL_PA8024AA_AS	SAL_HA9589AA	3	2016	Human	United States	North America	2	0	0	0	0	0	0	0	0	0	0	0	0	0	0	0	0	0	0	0	1	0	0	0	0	0	0	0	0	0	0	0	0	0	0	0	0	0	0	0	0	0	0
SAL_QA9333AA_AS	SAL_IA8847AA	3	2016	Human	United States	North America	3	0	0	0	0	0	0	0	0	0	0	0	0	0	0	0	0	0	0	0	1	0	0	0	0	0	0	0	0	0	0	0	0	0	0	0	0	0	0	0	0	0	0
SAL_QA7159AA_AS	SAL_IA7239AA	3	2016	Human	United States	North America	3	0	0	0	0	0	0	0	0	0	0	0	0	0	0	0	0	0	0	0	1	0	0	0	0	0	0	0	0	0	0	0	0	0	0	0	0	0	0	0	0	0	0
SAL_TA0851AA_AS	SAL_JA7185AA	3	2016	Human	United States	North America	0	0	0	0	0	0	0	0	0	0	0	0	0	0	0	0	0	0	0	0	0	0	0	0	0	0	0	0	0	0	0	0	0	0	0	0	0	0	0	0	0	0	0
SAL_LA3247AA_AS	SAL_FA7739AA	3	2016	Human	United States	North America	11	0	1	0	0	0	0	0	0	0	0	0	0	0	1	0	0	0	0	0	0	0	0	0	0	1	0	0	0	0	0	0	1	0	0	0	0	0	1	0	0	0	0
SAL_NA2414AA_AS	SAL_HA1268AA	3	2016	Human	United States	North America	1	0	0	0	0	0	0	0	0	0	0	0	0	0	0	0	0	0	0	0	0	0	0	0	0	0	0	0	0	0	0	0	0	0	0	0	0	0	0	0	0	0	0
SAL_NA0274AA_AS	SAL_HA0251AA	3	2016	Human	United States	North America	3	0	0	0	0	0	0	0	0	0	0	0	0	0	0	0	0	0	0	0	1	0	0	0	0	0	0	0	0	0	0	0	0	0	0	0	0	0	0	0	0	0	0
SAL_MA9501AA_AS	SAL_GA9997AA	3	2016	Human	United States	North America	3	0	0	0	0	0	0	0	0	0	0	0	0	0	0	0	0	0	0	0	1	0	0	0	0	0	0	0	0	0	0	0	0	0	0	0	0	0	0	0	0	0	0
SAL_MA9787AA_AS	SAL_HA0093AA	3	2016	Human	United States	North America	3	0	0	0	0	0	0	0	0	0	0	0	0	0	0	0	0	0	0	0	1	0	0	0	0	0	0	0	0	0	0	0	0	0	0	0	0	0	0	0	0	0	0
SAL_PA9149AA_AS	SAL_IA0571AA	3	2016	Human	United States	North America	3	0	0	0	0	0	0	0	0	0	0	0	0	0	0	0	0	0	0	0	1	0	0	0	0	0	0	0	0	0	0	0	0	0	0	0	0	0	0	0	0	0	0
SAL_SA0947AA_AS	SAL_JA2564AA	3	2016	Human	United States	North America	1	0	0	0	0	0	0	0	0	0	0	0	0	0	0	0	0	0	0	0	0	0	0	0	0	0	0	0	0	0	0	0	0	0	0	0	0	0	0	0	0	0	0
SAL_KA5991AA_AS	SAL_FA1933AA	3	2016	Human	United States	North America	3	0	0	0	0	0	0	0	0	0	0	0	0	0	0	0	0	0	0	0	1	0	0	0	0	0	0	0	0	0	0	0	0	0	0	0	0	0	0	0	0	0	0
SAL_PA3769AA_AS	SAL_HA7645AA	3	2016	Swine	United States	North America	3	0	0	0	0	0	0	0	0	0	0	0	0	0	0	0	0	0	0	0	1	0	0	0	0	0	0	0	0	0	0	0	0	0	0	0	0	0	0	0	0	0	0
SAL_HC3864AA_AS	SAL_DB0593AA	3	2016	Swine	United States	North America	4	0	0	0	0	0	0	0	0	0	0	0	0	0	0	0	0	0	0	0	1	0	0	0	0	0	0	0	0	0	0	0	0	0	0	0	0	0	0	0	0	0	0
SAL_UB7775AA_AS	SAL_AB3982AA	3	2016				4	0	0	0	0	0	0	0	0	0	0	0	0	0	0	0	0	0	0	0	0	0	0	0	0	0	0	0	0	0	0	0	0	0	0	0	0	0	0	0	0	0	0
SAL_OC5267AA_AS	SAL_HB2758AA	3	2017	Human	Australia	South East Asia	6	0	0	0	0	0	0	0	0	0	0	0	0	0	0	0	0	0	0	0	0	0	0	0	0	0	0	0	0	0	0	0	0	0	0	0	0	0	0	0	0	0	0
SAL_QC1194AA_AS	SAL_IB3608AA	3	2017	Human	Canada	North America	3	0	0	0	0	0	0	0	0	0	0	0	0	0	0	0	0	0	0	0	1	0	0	0	0	0	0	0	0	0	0	0	0	0	0	0	0	0	0	0	0	0	0
SAL_NC8638AA_AS	SAL_GB5266AA	3	2017	Human	Canada	North America	0	0	0	0	0	0	0	0	0	0	0	0	0	0	0	0	0	0	0	0	0	0	0	0	0	0	0	0	0	0	0	0	0	0	0	0	0	0	0	0	0	0	0
SAL_OC0415AA_AS	SAL_GB7886AA	3	2017	Human	Canada	North America	3	0	0	0	0	0	0	0	0	0	0	0	0	0	0	0	0	0	0	0	1	0	0	0	0	0	0	0	0	0	0	0	0	0	0	0	0	0	0	0	0	0	0
SAL_OC2019AA_AS	SAL_GB9482AA	3	2017	Human	Canada	North America	3	0	0	0	0	0	0	0	0	0	0	0	0	0	0	0	0	0	0	0	1	0	0	0	0	0	0	0	0	0	0	0	0	0	0	0	0	0	0	0	0	0	0
SAL_LC5594AA_AS	SAL_FB0934AA	3	2017	Human	Canada	North America	4	0	0	0	0	0	0	0	0	0	0	0	0	0	0	0	0	0	0	0	1	0	0	0	0	0	0	0	0	0	0	0	0	0	0	0	0	0	0	0	0	0	0
SAL_LC5596AA_AS	SAL_FB0932AA	3	2017	Human	Canada	North America	4	0	0	0	0	0	0	0	0	0	0	0	0	0	0	0	0	0	0	0	1	0	0	0	0	0	0	0	0	0	0	0	0	0	0	0	0	0	0	0	0	0	0
SAL_LC9038AA_AS	SAL_FB2103AA	3	2017	Human	Canada	North America	4	0	0	0	0	0	0	0	0	0	0	0	0	0	0	0	0	0	0	0	1	0	0	0	0	0	0	0	0	0	0	0	0	0	0	0	0	0	0	0	0	0	0
SAL_PC2897AA_AS	SAL_HB7813AA	3	2017	Human	Canada	North America	2	0	0	0	0	0	0	0	0	0	0	0	0	0	0	0	0	0	0	0	1	0	0	0	0	0	0	0	0	0	0	0	0	0	0	0	0	0	0	0	0	0	0
SAL_UA6662AA_AS	SAL_KA9147AA	3	2017	Swine	Canada	North America	8	0	0	0	0	0	0	0	0	0	0	0	0	0	0	0	0	0	0	0	0	0	0	0	0	0	0	0	0	0	0	0	1	0	0	0	0	0	1	0	0	0	0
SAL_AB9888AA_AS	SAL_PA8450AA	3	2017	Swine	Chinese_mainland	East Asia	20	0	0	0	0	1	0	0	0	0	0	0	1	0	1	0	0	0	0	0	1	0	0	0	0	0	0	0	0	0	0	1	0	0	0	0	1	0	0	0	0	0	0
SAL_AB9897AA_AS	SAL_PA8458AA	3	2017	Swine	Chinese_mainland	East Asia	20	0	0	0	0	1	0	0	0	0	0	0	1	0	1	0	0	0	0	0	1	0	0	0	0	0	0	0	0	0	0	1	0	0	0	0	1	0	0	0	0	0	0
SAL_AB9891AA_AS	SAL_PA8448AA	3	2017	Bovine	Chinese_mainland	East Asia	20	0	0	0	0	1	0	0	0	0	0	0	1	0	1	0	0	0	0	0	1	0	0	0	0	0	0	0	0	0	0	1	0	0	0	0	1	0	0	0	0	0	0
SAL_HC5087AA_AS	SAL_DB1451AA	3	2017	Avian	Chinese_mainland	East Asia	20	0	0	0	0	1	0	0	0	0	0	0	1	0	1	0	0	0	0	0	1	0	0	0	0	0	0	0	0	0	0	1	0	0	0	0	1	0	0	0	0	0	0
SAL_TC3969AA_AS	SAL_LB1201AA	3	2017	Human	Chinese_mainland	East Asia	11	0	0	0	0	0	0	0	0	0	0	0	0	0	1	0	0	0	0	0	1	0	0	0	0	0	0	0	0	0	0	0	0	0	0	0	0	0	0	0	0	0	0
SAL_TC5535AA_AS	SAL_LB2185AA	3	2017	Bovine	Chinese_mainland	East Asia	20	0	0	0	0	1	0	0	0	0	0	0	1	0	1	0	0	0	0	0	1	0	0	0	0	0	0	0	0	0	0	1	0	0	0	0	1	0	0	0	0	0	0
SAL_TC5340AA_AS	SAL_LB2147AA	3	2017	Food/Environment	Chinese_mainland	East Asia	1	0	0	0	0	0	0	0	0	0	0	0	0	0	0	0	0	0	0	0	0	0	0	0	0	0	0	0	0	0	0	0	0	0	0	0	0	0	0	0	0	0	0
SAL_TC5337AA_AS	SAL_LB2144AA	3	2017	Human	Chinese_mainland	East Asia	11	0	0	0	0	0	0	0	0	0	0	0	0	0	1	0	0	0	0	0	1	0	0	0	0	0	0	0	0	0	0	0	0	0	0	0	0	0	0	0	0	0	0
SAL_TC5338AA_AS	SAL_LB2145AA	3	2017	Human	Chinese_mainland	East Asia	11	0	0	0	0	0	0	0	0	0	0	0	0	0	1	0	0	0	0	0	1	0	0	0	0	0	0	0	0	0	0	0	0	0	0	0	0	0	0	0	0	0	0
SAL_TC5235AA_AS	SAL_LB1929AA	3	2017	Bovine	Chinese_mainland	East Asia	5	0	0	0	0	0	0	0	0	0	0	0	0	0	0	0	0	0	0	0	1	0	0	0	0	0	0	0	0	0	0	0	0	0	0	0	0	0	0	0	0	0	0
SAL_TC5234AA_AS	SAL_LB1928AA	3	2017	Bovine	Chinese_mainland	East Asia	5	0	0	0	0	0	0	0	0	0	0	0	0	0	0	0	0	0	0	0	1	0	0	0	0	0	0	0	0	0	0	0	0	0	0	0	0	0	0	0	0	0	0
SAL_TC5233AA_AS	SAL_LB1927AA	3	2017	Bovine	Chinese_mainland	East Asia	5	0	0	0	0	0	0	0	0	0	0	0	0	0	0	0	0	0	0	0	1	0	0	0	0	0	0	0	0	0	0	0	0	0	0	0	0	0	0	0	0	0	0
SAL_TC5342AA_AS	SAL_LB2149AA	3	2017	Bovine	Chinese_mainland	East Asia	20	0	0	0	0	1	0	0	0	0	0	0	1	0	1	0	0	0	0	0	1	0	0	0	0	0	0	0	0	0	0	1	0	0	0	0	1	0	0	0	0	0	0
SAL_TC5231AA_AS	SAL_LB1925AA	3	2017	Swine	Chinese_mainland	East Asia	4	0	0	0	0	0	0	0	0	0	0	0	0	0	0	0	0	0	0	0	0	0	0	0	0	0	0	0	0	0	0	0	0	0	0	0	0	0	0	0	0	0	0
SAL_TC5230AA_AS	SAL_LB1924AA	3	2017	Swine	Chinese_mainland	East Asia	4	0	0	0	0	0	0	0	0	0	0	0	0	0	0	0	0	0	0	0	0	0	0	0	0	0	0	0	0	0	0	0	0	0	0	0	0	0	0	0	0	0	0
SAL_TC5341AA_AS	SAL_LB2148AA	3	2017	Swine	Chinese_mainland	East Asia	0	0	0	0	0	0	0	0	0	0	0	0	0	0	0	0	0	0	0	0	0	0	0	0	0	0	0	0	0	0	0	0	0	0	0	0	0	0	0	0	0	0	0
SAL_FB7947AA_AS	SAL_TA7522AA	3	2017	Human	Chinese_mainland	East Asia	0	0	0	0	0	0	0	0	0	0	0	0	0	0	0	0	0	0	0	0	0	0	0	0	0	0	0	0	0	0	0	0	0	0	0	0	0	0	0	0	0	0	0
SAL_FB7776AA_AS	SAL_TA7674AA	3	2017	Human	Chinese_mainland	East Asia	0	0	0	0	0	0	0	0	0	0	0	0	0	0	0	0	0	0	0	0	0	0	0	0	0	0	0	0	0	0	0	0	0	0	0	0	0	0	0	0	0	0	0
SAL_FB7723AA_AS	SAL_TA7727AA	3	2017	Human	Chinese_mainland	East Asia	8	0	0	0	0	1	0	0	0	0	0	0	0	0	0	0	0	0	0	0	1	0	0	0	0	0	0	0	0	0	0	0	0	0	0	0	1	0	0	0	0	0	0
SAL_FB7757AA_AS	SAL_TA7693AA	3	2017	Human	Chinese_mainland	East Asia	0	0	0	0	0	0	0	0	0	0	0	0	0	0	0	0	0	0	0	0	0	0	0	0	0	0	0	0	0	0	0	0	0	0	0	0	0	0	0	0	0	0	0
SAL_FB7885AA_AS	SAL_TA7584AA	3	2017	Human	Chinese_mainland	East Asia	0	0	0	0	0	0	0	0	0	0	0	0	0	0	0	0	0	0	0	0	0	0	0	0	0	0	0	0	0	0	0	0	0	0	0	0	0	0	0	0	0	0	0
SAL_TC5335AA_AS	SAL_LB2142AA	3	2017	Swine	Chinese_mainland	East Asia	0	0	0	0	0	0	0	0	0	0	0	0	0	0	0	0	0	0	0	0	0	0	0	0	0	0	0	0	0	0	0	0	0	0	0	0	0	0	0	0	0	0	0
SAL_PC8139AA_AS	SAL_IB1590AA	3	2017	Human	Germany	West Europe	1	0	0	0	0	0	0	0	0	0	0	0	0	0	0	0	0	0	0	0	0	0	0	0	0	0	0	0	0	0	0	0	0	0	0	0	0	0	0	0	0	0	0
SAL_PC8142AA_AS	SAL_IB1587AA	3	2017	Human	Germany	West Europe	1	0	0	0	0	0	0	0	0	0	0	0	0	0	0	0	0	0	0	0	0	0	0	0	0	0	0	0	0	0	0	0	0	0	0	0	0	0	0	0	0	0	0
SAL_PC8144AA_AS	SAL_IB1585AA	3	2017	Human	Germany	West Europe	1	0	0	0	0	0	0	0	0	0	0	0	0	0	0	0	0	0	0	0	0	0	0	0	0	0	0	0	0	0	0	0	0	0	0	0	0	0	0	0	0	0	0
SAL_PC8155AA_AS	SAL_IB1574AA	3	2017	Human	Germany	West Europe	1	0	0	0	0	0	0	0	0	0	0	0	0	0	0	0	0	0	0	0	0	0	0	0	0	0	0	0	0	0	0	0	0	0	0	0	0	0	0	0	0	0	0
SAL_PC8127AA_AS	SAL_IB1603AA	3	2017	Human	Germany	West Europe	5	0	0	0	0	0	0	0	0	0	0	0	0	0	0	0	0	0	0	0	0	0	0	0	0	0	0	0	0	0	0	0	1	0	0	0	0	0	1	0	0	0	0
SAL_PC8128AA_AS	SAL_IB1602AA	3	2017	Human	Germany	West Europe	5	0	0	0	0	0	0	0	0	0	0	0	0	0	0	0	0	0	0	0	0	0	0	0	0	0	0	0	0	0	0	0	1	0	0	0	0	0	1	0	0	0	0
SAL_PC8135AA_AS	SAL_IB1594AA	3	2017	Human	Germany	West Europe	1	0	0	0	0	0	0	0	0	0	0	0	0	0	0	0	0	0	0	0	0	0	0	0	0	0	0	0	0	0	0	0	0	0	0	0	0	0	0	0	0	0	0
SAL_MC8278AA_AS	SAL_FB8196AA	3	2017	Swine	Germany	West Europe	1	0	0	0	0	0	0	0	0	0	0	0	0	0	0	0	0	0	0	0	0	0	0	0	0	0	0	0	0	0	0	0	0	0	0	0	0	0	0	0	0	0	0
SAL_RA9897AA_AS	SAL_JA1611AA	3	2017	Swine	Luxembourg	West Europe	2	0	0	0	0	0	0	0	0	0	0	0	0	0	0	0	0	0	0	0	1	0	0	0	0	0	0	0	0	0	0	0	0	0	0	0	0	0	0	0	0	0	0
SAL_QC3164AA_AS	SAL_IB4744AA	3	2017	Swine	Thailand	South East Asia	5	0	0	0	0	0	0	0	0	0	0	0	0	0	0	0	0	0	0	0	0	0	0	0	0	0	0	0	0	0	0	0	0	0	0	0	0	0	0	0	0	0	0
SAL_YA1996AA_AS	SAL_NA4409AA	3	2017	Human	United Kingdom	West Europe	8	0	0	0	0	0	0	0	0	0	0	0	0	0	1	0	0	0	0	0	0	0	0	0	0	0	0	0	0	0	0	0	0	0	0	0	0	0	0	0	0	0	0
SAL_QA8149AA_AS	SAL_IA7724AA	3	2017		United Kingdom	West Europe	0	0	0	0	0	0	0	0	0	0	0	0	0	0	0	0	0	0	0	0	0	0	0	0	0	0	0	0	0	0	0	0	0	0	0	0	0	0	0	0	0	0	0
SAL_AB8933AA_AS	SAL_PA7542AA	3	2017	Food/Environment	United Kingdom	West Europe	0	0	0	0	0	0	0	0	0	0	0	0	0	0	0	0	0	0	0	0	0	0	0	0	0	0	0	0	0	0	0	0	0	0	0	0	0	0	0	0	0	0	0
SAL_RA9139AA_AS	SAL_JA1327AA	3	2017	Human	United Kingdom	West Europe	0	0	0	0	0	0	0	0	0	0	0	0	0	0	0	0	0	0	0	0	0	0	0	0	0	0	0	0	0	0	0	0	0	0	0	0	0	0	0	0	0	0	0
SAL_RA9065AA_AS	SAL_JA1408AA	3	2017	Human	United Kingdom	West Europe	3	0	0	0	0	0	0	0	0	0	0	0	0	0	0	0	0	0	0	0	1	0	0	0	0	0	0	0	0	0	0	0	0	0	0	0	0	0	0	0	0	0	0
SAL_BB2352AA_AS	SAL_QA1250AA	3	2017	Human	United Kingdom	West Europe	2	0	0	0	0	0	0	0	0	0	0	0	0	0	0	0	0	0	0	0	0	0	0	0	0	0	0	0	0	0	0	0	0	0	0	0	0	0	0	0	0	0	0
SAL_AB8918AA_AS	SAL_PA7557AA	3	2017	Human	United Kingdom	West Europe	0	0	0	0	0	0	0	0	0	0	0	0	0	0	0	0	0	0	0	0	0	0	0	0	0	0	0	0	0	0	0	0	0	0	0	0	0	0	0	0	0	0	0
SAL_BB2356AA_AS	SAL_QA1246AA	3	2017	Human	United Kingdom	West Europe	11	0	0	0	0	0	0	0	0	0	0	0	0	0	1	0	0	0	0	0	1	0	0	0	0	0	0	0	0	0	0	0	0	0	0	0	0	0	0	0	0	0	0
SAL_CB3558AA_AS	SAL_RA2671AA	3	2017	Human	United Kingdom	West Europe	0	0	0	0	0	0	0	0	0	0	0	0	0	0	0	0	0	0	0	0	0	0	0	0	0	0	0	0	0	0	0	0	0	0	0	0	0	0	0	0	0	0	0
SAL_VA6450AA_AS	SAL_LA5079AA	3	2017	Human	United Kingdom	West Europe	0	0	0	0	0	0	0	0	0	0	0	0	0	0	0	0	0	0	0	0	0	0	0	0	0	0	0	0	0	0	0	0	0	0	0	0	0	0	0	0	0	0	0
SAL_VA6449AA_AS	SAL_LA5080AA	3	2017	Human	United Kingdom	West Europe	0	0	0	0	0	0	0	0	0	0	0	0	0	0	0	0	0	0	0	0	0	0	0	0	0	0	0	0	0	0	0	0	0	0	0	0	0	0	0	0	0	0	0
SAL_AB8930AA_AS	SAL_PA7545AA	3	2017	Human	United Kingdom	West Europe	2	0	0	0	0	0	0	0	0	0	0	0	0	0	0	0	0	0	0	0	0	0	0	0	0	0	0	0	0	0	0	0	0	0	0	0	0	0	0	0	0	0	0
SAL_VA6452AA_AS	SAL_LA5077AA	3	2017	Human	United Kingdom	West Europe	3	0	0	0	0	0	0	0	0	0	0	0	0	0	0	0	0	0	0	0	1	0	0	0	0	0	0	0	0	0	0	0	0	0	0	0	0	0	0	0	0	0	0
SAL_AB8916AA_AS	SAL_PA7559AA	3	2017	Human	United Kingdom	West Europe	0	0	0	0	0	0	0	0	0	0	0	0	0	0	0	0	0	0	0	0	0	0	0	0	0	0	0	0	0	0	0	0	0	0	0	0	0	0	0	0	0	0	0
SAL_AB8914AA_AS	SAL_PA7561AA	3	2017	Human	United Kingdom	West Europe	0	0	0	0	0	0	0	0	0	0	0	0	0	0	0	0	0	0	0	0	0	0	0	0	0	0	0	0	0	0	0	0	0	0	0	0	0	0	0	0	0	0	0
SAL_AB8924AA_AS	SAL_PA7551AA	3	2017	Human	United Kingdom	West Europe	0	0	0	0	0	0	0	0	0	0	0	0	0	0	0	0	0	0	0	0	0	0	0	0	0	0	0	0	0	0	0	0	0	0	0	0	0	0	0	0	0	0	0
SAL_AB8928AA_AS	SAL_PA7547AA	3	2017	Human	United Kingdom	West Europe	0	0	0	0	0	0	0	0	0	0	0	0	0	0	0	0	0	0	0	0	0	0	0	0	0	0	0	0	0	0	0	0	0	0	0	0	0	0	0	0	0	0	0
SAL_AB8922AA_AS	SAL_PA7553AA	3	2017	Human	United Kingdom	West Europe	0	0	0	0	0	0	0	0	0	0	0	0	0	0	0	0	0	0	0	0	0	0	0	0	0	0	0	0	0	0	0	0	0	0	0	0	0	0	0	0	0	0	0
SAL_TA6892AA_AS	SAL_KA1790AA	3	2017	Human	United States	North America	0	0	0	0	0	0	0	0	0	0	0	0	0	0	0	0	0	0	0	0	0	0	0	0	0	0	0	0	0	0	0	0	0	0	0	0	0	0	0	0	0	0	0
SAL_TA2588AA_AS	SAL_JA8582AA	3	2017	Swine	United States	North America	0	0	0	0	0	0	0	0	0	0	0	0	0	0	0	0	0	0	0	0	0	0	0	0	0	0	0	0	0	0	0	0	0	0	0	0	0	0	0	0	0	0	0
SAL_KB9749AA_AS	SAL_WA3542AA	3	2017	Food/Environment	United States	North America	4	0	0	0	0	0	0	0	0	0	0	0	0	0	0	0	0	0	0	0	1	0	0	0	0	0	0	0	0	0	0	0	0	0	0	0	0	0	0	0	0	0	0
SAL_KB9679AA_AS	SAL_WA3574AA	3	2017	Food/Environment	United States	North America	4	0	0	0	0	0	0	0	0	0	0	0	0	0	0	0	0	0	0	0	1	0	0	0	0	0	0	0	0	0	0	0	0	0	0	0	0	0	0	0	0	0	0
SAL_UA9521AA_AS	SAL_LA2357AA	3	2017	Swine	United States	North America	3	0	0	0	0	0	0	0	0	0	0	0	0	0	0	0	0	0	0	0	1	0	0	0	0	0	0	0	0	0	0	0	0	0	0	0	0	0	0	0	0	0	0
SAL_WA7620AA_AS	SAL_MA4779AA	3	2017	Swine	United States	North America	0	0	0	0	0	0	0	0	0	0	0	0	0	0	0	0	0	0	0	0	0	0	0	0	0	0	0	0	0	0	0	0	0	0	0	0	0	0	0	0	0	0	0
SAL_RA1298AA_AS	SAL_JA0047AA	3	2017	Swine	United States	North America	0	0	0	0	0	0	0	0	0	0	0	0	0	0	0	0	0	0	0	0	0	0	0	0	0	0	0	0	0	0	0	0	0	0	0	0	0	0	0	0	0	0	0
SAL_UA8125AA_AS	SAL_LA0395AA	3	2017	Avian	United States	North America	3	0	0	0	0	0	0	0	0	0	0	0	0	0	0	0	0	0	0	0	1	0	0	0	0	0	0	0	0	0	0	0	0	0	0	0	0	0	0	0	0	0	0
SAL_XA7142AA_AS	SAL_NA0559AA	3	2017	Swine	United States	North America	1	0	0	0	0	0	0	0	0	0	0	0	0	0	0	0	0	0	0	0	0	0	0	0	0	0	0	0	0	0	0	0	0	0	0	0	0	0	0	0	0	0	0
SAL_YA2089AA_AS	SAL_NA4549AA	3	2017	Swine	United States	North America	3	0	0	0	0	0	0	0	0	0	0	0	0	0	0	0	0	0	0	0	1	0	0	0	0	0	0	0	0	0	0	0	0	0	0	0	0	0	0	0	0	0	0
SAL_TA7408AA_AS	SAL_KA2129AA	3	2017	Bovine	United States	North America	0	0	0	0	0	0	0	0	0	0	0	0	0	0	0	0	0	0	0	0	0	0	0	0	0	0	0	0	0	0	0	0	0	0	0	0	0	0	0	0	0	0	0
SAL_TA8870AA_AS	SAL_KA3482AA	3	2017	Bovine	United States	North America	0	0	0	0	0	0	0	0	0	0	0	0	0	0	0	0	0	0	0	0	0	0	0	0	0	0	0	0	0	0	0	0	0	0	0	0	0	0	0	0	0	0	0
SAL_UA4260AA_AS	SAL_KA7095AA	3	2017	Bovine	United States	North America	0	0	0	0	0	0	0	0	0	0	0	0	0	0	0	0	0	0	0	0	0	0	0	0	0	0	0	0	0	0	0	0	0	0	0	0	0	0	0	0	0	0	0
SAL_SA9322AA_AS	SAL_JA6375AA	3	2017	Swine	United States	North America	0	0	0	0	0	0	0	0	0	0	0	0	0	0	0	0	0	0	0	0	0	0	0	0	0	0	0	0	0	0	0	0	0	0	0	0	0	0	0	0	0	0	0
SAL_KB9644AA_AS	SAL_WA3609AA	3	2017	Bovine	United States	North America	0	0	0	0	0	0	0	0	0	0	0	0	0	0	0	0	0	0	0	0	0	0	0	0	0	0	0	0	0	0	0	0	0	0	0	0	0	0	0	0	0	0	0
SAL_XA9883AA_AS	SAL_NA2687AA	3	2017	Swine	United States	North America	1	0	0	0	0	0	0	0	0	0	0	0	0	0	0	0	0	0	0	0	0	0	0	0	0	0	0	0	0	0	0	0	0	0	0	0	0	0	0	0	0	0	0
SAL_RA0781AA_AS	SAL_IA9794AA	3	2017	Swine	United States	North America	1	0	0	0	0	0	0	0	0	0	0	0	0	0	0	0	0	0	0	0	0	0	0	0	0	0	0	0	0	0	0	0	0	0	0	0	0	0	0	0	0	0	0
SAL_TA4774AA_AS	SAL_JA9818AA	3	2017	Swine	United States	North America	2	0	0	0	0	0	0	0	0	0	0	0	0	0	0	0	0	0	0	0	0	0	0	0	0	0	0	0	0	0	0	0	0	0	0	0	0	0	0	0	0	0	0
SAL_TA4782AA_AS	SAL_JA9810AA	3	2017	Swine	United States	North America	1	0	0	0	0	0	0	0	0	0	0	0	0	0	0	0	0	0	0	0	0	0	0	0	0	0	0	0	0	0	0	0	0	0	0	0	0	0	0	0	0	0	0
SAL_UA1829AA_AS	SAL_KA5072AA	3	2017	Swine	United States	North America	3	0	0	0	0	0	0	0	0	0	0	0	0	0	0	0	0	0	0	0	1	0	0	0	0	0	0	0	0	0	0	0	0	0	0	0	0	0	0	0	0	0	0
SAL_QA4887AA_AS	SAL_IA5338AA	3	2017	Swine	United States	North America	1	0	0	0	0	0	0	0	0	0	0	0	0	0	0	0	0	0	0	0	0	0	0	0	0	0	0	0	0	0	0	0	0	0	0	0	0	0	0	0	0	0	0
SAL_QA7681AA_AS	SAL_IA7565AA	3	2017	Swine	United States	North America	1	0	0	0	0	0	0	0	0	0	0	0	0	0	0	0	0	0	0	0	0	0	0	0	0	0	0	0	0	0	0	0	0	0	0	0	0	0	0	0	0	0	0
SAL_XA9892AA_AS	SAL_NA2678AA	3	2017	Swine	United States	North America	0	0	0	0	0	0	0	0	0	0	0	0	0	0	0	0	0	0	0	0	0	0	0	0	0	0	0	0	0	0	0	0	0	0	0	0	0	0	0	0	0	0	0
SAL_QA6670AA_AS	SAL_IA6618AA	3	2017	Swine	United States	North America	1	0	0	0	0	0	0	0	0	0	0	0	0	0	0	0	0	0	0	0	0	0	0	0	0	0	0	0	0	0	0	0	0	0	0	0	0	0	0	0	0	0	0
SAL_SA2767AA_AS	SAL_JA4190AA	3	2017	Swine	United States	North America	3	0	0	0	0	0	0	0	0	0	0	0	0	0	0	0	0	0	0	0	1	0	0	0	0	0	0	0	0	0	0	0	0	0	0	0	0	0	0	0	0	0	0
SAL_SA0772AA_AS	SAL_JA2367AA	3	2017	Swine	United States	North America	3	0	0	0	0	0	0	0	0	0	0	0	0	0	0	0	0	0	0	0	1	0	0	0	0	0	0	0	0	0	0	0	0	0	0	0	0	0	0	0	0	0	0
SAL_SA2061AA_AS	SAL_JA3662AA	3	2017	Swine	United States	North America	0	0	0	0	0	0	0	0	0	0	0	0	0	0	0	0	0	0	0	0	0	0	0	0	0	0	0	0	0	0	0	0	0	0	0	0	0	0	0	0	0	0	0
SAL_TA0733AA_AS	SAL_JA6617AA	3	2017	Swine	United States	North America	4	0	0	0	0	0	0	0	0	0	0	0	0	0	0	0	0	0	0	0	0	0	0	0	0	0	0	0	0	0	0	0	1	0	0	0	0	0	1	0	0	0	0
SAL_VA9742AA_AS	SAL_LA7902AA	3	2017	Swine	United States	North America	4	0	0	0	0	0	0	0	0	0	0	0	0	0	0	0	0	0	0	0	1	0	0	0	0	0	0	0	0	0	0	0	0	0	0	0	0	0	0	0	0	0	0
SAL_XA3412AA_AS	SAL_MA8851AA	3	2017	Swine	United States	North America	0	0	0	0	0	0	0	0	0	0	0	0	0	0	0	0	0	0	0	0	0	0	0	0	0	0	0	0	0	0	0	0	0	0	0	0	0	0	0	0	0	0	0
SAL_DB1407AA_AS	SAL_RA9407AA	3	2017	Avian	United States	North America	0	0	0	0	0	0	0	0	0	0	0	0	0	0	0	0	0	0	0	0	0	0	0	0	0	0	0	0	0	0	0	0	0	0	0	0	0	0	0	0	0	0	0
SAL_DB2023AA_AS	SAL_RA9870AA	3	2017	Avian	United States	North America	0	0	0	0	0	0	0	0	0	0	0	0	0	0	0	0	0	0	0	0	0	0	0	0	0	0	0	0	0	0	0	0	0	0	0	0	0	0	0	0	0	0	0
SAL_DB2027AA_AS	SAL_RA9866AA	3	2017	Avian	United States	North America	0	0	0	0	0	0	0	0	0	0	0	0	0	0	0	0	0	0	0	0	0	0	0	0	0	0	0	0	0	0	0	0	0	0	0	0	0	0	0	0	0	0	0
SAL_XA3427AA_AS	SAL_MA8836AA	3	2017	Swine	United States	North America	1	0	0	0	0	0	0	0	0	0	0	0	0	0	0	0	0	0	0	0	0	0	0	0	0	0	0	0	0	0	0	0	0	0	0	0	0	0	0	0	0	0	0
SAL_XA0716AA_AS	SAL_MA6108AA	3	2017	Swine	United States	North America	4	0	0	0	0	0	0	0	0	0	0	0	0	0	0	0	0	0	0	0	0	0	0	0	0	0	0	0	0	0	0	0	0	0	0	0	0	0	0	0	0	0	0
SAL_XA3562AA_AS	SAL_MA9038AA	3	2017	Swine	United States	North America	5	0	0	0	0	0	0	0	0	0	0	0	0	0	0	0	0	0	0	0	0	0	0	0	0	0	0	0	0	0	0	0	1	0	0	0	0	0	1	0	0	0	0
SAL_XA3386AA_AS	SAL_MA8877AA	3	2017	Swine	United States	North America	1	0	0	0	0	0	0	0	0	0	0	0	0	0	0	0	0	0	0	0	0	0	0	0	0	0	0	0	0	0	0	0	0	0	0	0	0	0	0	0	0	0	0
SAL_SA2738AA_AS	SAL_JA4219AA	3	2017	Swine	United States	North America	2	0	0	0	0	0	0	0	0	0	0	0	0	0	0	0	0	0	0	0	0	0	0	0	0	0	0	0	0	0	0	0	0	0	0	0	0	0	0	0	0	0	0
SAL_SA9659AA_AS	SAL_JA6038AA	3	2017	Swine	United States	North America	3	0	0	0	0	0	0	0	0	0	0	0	0	0	0	0	0	0	0	0	1	0	0	0	0	0	0	0	0	0	0	0	0	0	0	0	0	0	0	0	0	0	0
SAL_TA7287AA_AS	SAL_KA2048AA	3	2017	Swine	United States	North America	0	0	0	0	0	0	0	0	0	0	0	0	0	0	0	0	0	0	0	0	0	0	0	0	0	0	0	0	0	0	0	0	0	0	0	0	0	0	0	0	0	0	0
SAL_UA2553AA_AS	SAL_KA5719AA	3	2017	Swine	United States	North America	1	0	0	0	0	0	0	0	0	0	0	0	0	0	0	0	0	0	0	0	0	0	0	0	0	0	0	0	0	0	0	0	0	0	0	0	0	0	0	0	0	0	0
SAL_UA2534AA_AS	SAL_KA5738AA	3	2017	Swine	United States	North America	3	0	0	0	0	0	0	0	0	0	0	0	0	0	0	0	0	0	0	0	1	0	0	0	0	0	0	0	0	0	0	0	0	0	0	0	0	0	0	0	0	0	0
SAL_QA6668AA_AS	SAL_IA6620AA	3	2017	Swine	United States	North America	2	0	0	0	0	0	0	0	0	0	0	0	0	0	0	0	0	0	0	0	0	0	0	0	0	0	0	0	0	0	0	0	0	0	0	0	0	0	0	0	0	0	0
SAL_QA7703AA_AS	SAL_IA7543AA	3	2017	Swine	United States	North America	0	0	0	0	0	0	0	0	0	0	0	0	0	0	0	0	0	0	0	0	0	0	0	0	0	0	0	0	0	0	0	0	0	0	0	0	0	0	0	0	0	0	0
SAL_RA0841AA_AS	SAL_IA9734AA	3	2017	Swine	United States	North America	3	0	0	0	0	0	0	0	0	0	0	0	0	0	0	0	0	0	0	0	1	0	0	0	0	0	0	0	0	0	0	0	0	0	0	0	0	0	0	0	0	0	0
SAL_QA9645AA_AS	SAL_IA8993AA	3	2017	Swine	United States	North America	1	0	0	0	0	0	0	0	0	0	0	0	0	0	0	0	0	0	0	0	0	0	0	0	0	0	0	0	0	0	0	0	0	0	0	0	0	0	0	0	0	0	0
SAL_YA1441AA_AS	SAL_NA4040AA	3	2017	Swine	United States	North America	1	0	0	0	0	0	0	0	0	0	0	0	0	0	0	0	0	0	0	0	0	0	0	0	0	0	0	0	0	0	0	0	0	0	0	0	0	0	0	0	0	0	0
SAL_UA7493AA_AS	SAL_LA0002AA	3	2017	Swine	United States	North America	2	0	0	0	0	0	0	0	0	0	0	0	0	0	0	0	0	0	0	0	0	0	0	0	0	0	0	0	0	0	0	0	0	0	0	0	0	0	0	0	0	0	0
SAL_SA0776AA_AS	SAL_JA2363AA	3	2017	Swine	United States	North America	3	0	0	0	0	0	0	0	0	0	0	0	0	0	0	0	0	0	0	0	1	0	0	0	0	0	0	0	0	0	0	0	0	0	0	0	0	0	0	0	0	0	0
SAL_RA0812AA_AS	SAL_IA9763AA	3	2017	Swine	United States	North America	3	0	0	0	0	0	0	0	0	0	0	0	0	0	0	0	0	0	0	0	1	0	0	0	0	0	0	0	0	0	0	0	0	0	0	0	0	0	0	0	0	0	0
SAL_VA5311AA_AS	SAL_LA4010AA	3	2017	Swine	United States	North America	1	0	0	0	0	0	0	0	0	0	0	0	0	0	0	0	0	0	0	0	0	0	0	0	0	0	0	0	0	0	0	0	0	0	0	0	0	0	0	0	0	0	0
SAL_SA1587AA_AS	SAL_JA3411AA	3	2017	Swine	United States	North America	2	0	0	0	0	0	0	0	0	0	0	0	0	0	0	0	0	0	0	0	0	0	0	0	0	0	0	0	0	0	0	1	0	0	0	0	0	0	0	0	0	0	0
SAL_SA2756AA_AS	SAL_JA4201AA	3	2017	Swine	United States	North America	1	0	0	0	0	0	0	0	0	0	0	0	0	0	0	0	0	0	0	0	0	0	0	0	0	0	0	0	0	0	0	0	0	0	0	0	0	0	0	0	0	0	0
SAL_TA1360AA_AS	SAL_JA7231AA	3	2017	Swine	United States	North America	3	0	0	0	0	0	0	0	0	0	0	0	0	0	0	0	0	0	0	0	1	0	0	0	0	0	0	0	0	0	0	0	0	0	0	0	0	0	0	0	0	0	0
SAL_TA5844AA_AS	SAL_KA0285AA	3	2017	Swine	United States	North America	10	0	0	0	1	0	0	0	0	0	0	0	0	1	0	0	0	0	0	0	0	0	0	0	0	0	0	0	0	0	0	1	0	0	0	0	0	0	0	0	0	0	0
SAL_QA7069AA_AS	SAL_IA6683AA	3	2017	Swine	United States	North America	1	0	0	0	0	0	0	0	0	0	0	0	0	0	0	0	0	0	0	0	0	0	0	0	0	0	0	0	0	0	0	0	0	0	0	0	0	0	0	0	0	0	0
SAL_VA5771AA_AS	SAL_LA4362AA	3	2017	Bovine	United States	North America	0	0	0	0	0	0	0	0	0	0	0	0	0	0	0	0	0	0	0	0	0	0	0	0	0	0	0	0	0	0	0	0	0	0	0	0	0	0	0	0	0	0	0
SAL_SA2033AA_AS	SAL_JA3690AA	3	2017	Bovine	United States	North America	1	0	0	0	0	0	0	0	0	0	0	0	0	0	0	0	0	0	0	0	0	0	0	0	0	0	0	0	0	0	0	0	0	0	0	0	0	0	0	0	0	0	0
SAL_QA6149AA_AS	SAL_IA5472AA	3	2017	Bovine	United States	North America	0	0	0	0	0	0	0	0	0	0	0	0	0	0	0	0	0	0	0	0	0	0	0	0	0	0	0	0	0	0	0	0	0	0	0	0	0	0	0	0	0	0	0
SAL_UA8124AA_AS	SAL_LA0396AA	3	2017	Swine	United States	North America	1	0	0	0	0	0	0	0	0	0	0	0	0	0	0	0	0	0	0	0	0	0	0	0	0	0	0	0	0	0	0	0	0	0	0	0	0	0	0	0	0	0	0
SAL_SA0754AA_AS	SAL_JA2273AA	3	2017	Swine	United States	North America	1	0	0	0	0	0	0	0	0	0	0	0	0	0	0	0	0	0	0	0	0	0	0	0	0	0	0	0	0	0	0	0	0	0	0	0	0	0	0	0	0	0	0
SAL_UA9531AA_AS	SAL_LA2347AA	3	2017	Swine	United States	North America	3	0	0	0	0	0	0	0	0	0	0	0	0	0	0	0	0	0	0	0	1	0	0	0	0	0	0	0	0	0	0	0	0	0	0	0	0	0	0	0	0	0	0
SAL_SA0447AA_AS	SAL_JA2158AA	3	2017	Swine	United States	North America	3	0	0	0	0	0	0	0	0	0	0	0	0	0	0	0	0	0	0	0	1	0	0	0	0	0	0	0	0	0	0	0	0	0	0	0	0	0	0	0	0	0	0
SAL_YA1351AA_AS	SAL_NA4130AA	3	2017	Swine	United States	North America	3	0	0	0	0	0	0	0	0	0	0	0	0	0	0	0	0	0	0	0	1	0	0	0	0	0	0	0	0	0	0	0	0	0	0	0	0	0	0	0	0	0	0
SAL_SA1396AA_AS	SAL_JA2833AA	3	2017	Swine	United States	North America	1	0	0	0	0	0	0	0	0	0	0	0	0	0	0	0	0	0	0	0	0	0	0	0	0	0	0	0	0	0	0	0	0	0	0	0	0	0	0	0	0	0	0
SAL_UA2065AA_AS	SAL_KA5548AA	3	2017	Swine	United States	North America	1	0	0	0	0	0	0	0	0	0	0	0	0	0	0	0	0	0	0	0	0	0	0	0	0	0	0	0	0	0	0	0	0	0	0	0	0	0	0	0	0	0	0
SAL_TA6815AA_AS	SAL_KA1610AA	3	2017	Swine	United States	North America	3	0	0	0	0	0	0	0	0	0	0	0	0	0	0	0	0	0	0	0	1	0	0	0	0	0	0	0	0	0	0	0	0	0	0	0	0	0	0	0	0	0	0
SAL_YA1961AA_AS	SAL_NA4395AA	3	2017	Swine	United States	North America	3	0	0	0	0	0	0	0	0	0	0	0	0	0	0	0	0	0	0	0	1	0	0	0	0	0	0	0	0	0	0	0	0	0	0	0	0	0	0	0	0	0	0
SAL_XA8595AA_AS	SAL_NA1988AA	3	2017	Swine	United States	North America	1	0	0	0	0	0	0	0	0	0	0	0	0	0	0	0	0	0	0	0	0	0	0	0	0	0	0	0	0	0	0	0	0	0	0	0	0	0	0	0	0	0	0
SAL_XA3553AA_AS	SAL_MA9047AA	3	2017	Swine	United States	North America	1	0	0	0	0	0	0	0	0	0	0	0	0	0	0	0	0	0	0	0	0	0	0	0	0	0	0	0	0	0	0	0	0	0	0	0	0	0	0	0	0	0	0
SAL_YA4698AA_AS	SAL_NA6429AA	3	2017	Swine	United States	North America	3	0	0	0	0	0	0	0	0	0	0	0	0	0	0	0	0	0	0	0	1	0	0	0	0	0	0	0	0	0	0	0	0	0	0	0	0	0	0	0	0	0	0
SAL_TA2647AA_AS	SAL_JA8523AA	3	2017	Swine	United States	North America	1	0	0	0	0	0	0	0	0	0	0	0	0	0	0	0	0	0	0	0	0	0	0	0	0	0	0	0	0	0	0	0	0	0	0	0	0	0	0	0	0	0	0
SAL_UA2047AA_AS	SAL_KA5566AA	3	2017	Swine	United States	North America	3	0	0	0	0	0	0	0	0	0	0	0	0	0	0	0	0	0	0	0	1	0	0	0	0	0	0	0	0	0	0	0	0	0	0	0	0	0	0	0	0	0	0
SAL_RA0794AA_AS	SAL_IA9781AA	3	2017	Swine	United States	North America	0	0	0	0	0	0	0	0	0	0	0	0	0	0	0	0	0	0	0	0	0	0	0	0	0	0	0	0	0	0	0	0	0	0	0	0	0	0	0	0	0	0	0
SAL_SA8705AA_AS	SAL_JA5030AA	3	2017	Swine	United States	North America	3	0	0	0	0	0	0	0	0	0	0	0	0	0	0	0	0	0	0	0	1	0	0	0	0	0	0	0	0	0	0	0	0	0	0	0	0	0	0	0	0	0	0
SAL_CB6705AA_AS	SAL_RA6106AA	3	2017	Food/Environment	United States	North America	0	0	0	0	0	0	0	0	0	0	0	0	0	0	0	0	0	0	0	0	0	0	0	0	0	0	0	0	0	0	0	0	0	0	0	0	0	0	0	0	0	0	0
SAL_IB1359AA_AS	SAL_UA7839AA	3	2017	Swine	United States	North America	3	0	0	0	0	0	0	0	0	0	0	0	0	0	0	0	0	0	0	0	1	0	0	0	0	0	0	0	0	0	0	0	0	0	0	0	0	0	0	0	0	0	0
SAL_DB2457AA_AS	SAL_SA0024AA	3	2017	Swine	United States	North America	1	0	0	0	0	0	0	0	0	0	0	0	0	0	0	0	0	0	0	0	0	0	0	0	0	0	0	0	0	0	0	0	0	0	0	0	0	0	0	0	0	0	0
SAL_CB5990AA_AS	SAL_RA3871AA	3	2017	Swine	United States	North America	3	0	0	0	0	0	0	0	0	0	0	0	0	0	0	0	0	0	0	0	1	0	0	0	0	0	0	0	0	0	0	0	0	0	0	0	0	0	0	0	0	0	0
SAL_CB0257AA_AS	SAL_QA8150AA	3	2017	Swine	United States	North America	1	0	0	0	0	0	0	0	0	0	0	0	0	0	0	0	0	0	0	0	0	0	0	0	0	0	0	0	0	0	0	0	0	0	0	0	0	0	0	0	0	0	0
SAL_CB0260AA_AS	SAL_QA8147AA	3	2017	Swine	United States	North America	4	0	0	0	0	0	0	0	0	0	0	0	0	0	0	0	0	0	0	0	0	0	0	0	0	0	0	0	0	0	0	0	0	0	0	0	0	0	0	0	0	0	0
SAL_CB7057AA_AS	SAL_RA5754AA	3	2017	Swine	United States	North America	3	0	0	0	0	0	0	0	0	0	0	0	0	0	0	0	0	0	0	0	1	0	0	0	0	0	0	0	0	0	0	0	0	0	0	0	0	0	0	0	0	0	0
SAL_DB1318AA_AS	SAL_RA9278AA	3	2017	Swine	United States	North America	0	0	0	0	0	0	0	0	0	0	0	0	0	0	0	0	0	0	0	0	0	0	0	0	0	0	0	0	0	0	0	0	0	0	0	0	0	0	0	0	0	0	0
SAL_XA8251AA_AS	SAL_NA1657AA	3	2017	Swine	United States	North America	7	0	0	0	0	1	0	0	0	0	0	0	0	0	0	0	0	0	0	0	1	0	0	0	0	0	0	0	0	0	0	0	0	0	0	0	1	0	0	0	0	0	0
SAL_TA6406AA_AS	SAL_KA1030AA	3	2017	Swine	United States	North America	1	0	0	0	0	0	0	0	0	0	0	0	0	0	0	0	0	0	0	0	0	0	0	0	0	0	0	0	0	0	0	0	0	0	0	0	0	0	0	0	0	0	0
SAL_TA9631AA_AS	SAL_KA3711AA	3	2017	Swine	United States	North America	1	0	0	0	0	0	0	0	0	0	0	0	0	0	0	0	0	0	0	0	0	0	0	0	0	0	0	0	0	0	0	0	0	0	0	0	0	0	0	0	0	0	0
SAL_UA7495AA_AS	SAL_LA0000AA	3	2017	Swine	United States	North America	3	0	0	0	0	0	0	0	0	0	0	0	0	0	0	0	0	0	0	0	1	0	0	0	0	0	0	0	0	0	0	0	0	0	0	0	0	0	0	0	0	0	0
SAL_XA1006AA_AS	SAL_MA6547AA	3	2017	Swine	United States	North America	1	0	0	0	0	0	0	0	0	0	0	0	0	0	0	0	0	0	0	0	0	0	0	0	0	0	0	0	0	0	0	0	0	0	0	0	0	0	0	0	0	0	0
SAL_WA4423AA_AS	SAL_MA2304AA	3	2017	Swine	United States	North America	0	0	0	0	0	0	0	0	0	0	0	0	0	0	0	0	0	0	0	0	0	0	0	0	0	0	0	0	0	0	0	0	0	0	0	0	0	0	0	0	0	0	0
SAL_TA1033AA_AS	SAL_JA6055AA	3	2017	Swine	United States	North America	3	0	0	0	0	0	0	0	0	0	0	0	0	0	0	0	0	0	0	0	1	0	0	0	0	0	0	0	0	0	0	0	0	0	0	0	0	0	0	0	0	0	0
SAL_DB1718AA_AS	SAL_RA9749AA	3	2017	Other Animals	United States	North America	3	0	0	0	0	0	0	0	0	0	0	0	0	0	0	0	0	0	0	0	1	0	0	0	0	0	0	0	0	0	0	0	0	0	0	0	0	0	0	0	0	0	0
SAL_RA1309AA_AS	SAL_JA0036AA	3	2017	Swine	United States	North America	1	0	0	0	0	0	0	0	0	0	0	0	0	0	0	0	0	0	0	0	0	0	0	0	0	0	0	0	0	0	0	0	0	0	0	0	0	0	0	0	0	0	0
SAL_XA1041AA_AS	SAL_MA6702AA	3	2017	Swine	United States	North America	0	0	0	0	0	0	0	0	0	0	0	0	0	0	0	0	0	0	0	0	0	0	0	0	0	0	0	0	0	0	0	0	0	0	0	0	0	0	0	0	0	0	0
SAL_VA5173AA_AS	SAL_LA3700AA	3	2017	Swine	United States	North America	3	0	0	0	0	0	0	0	0	0	0	0	0	0	0	0	0	0	0	0	1	0	0	0	0	0	0	0	0	0	0	0	0	0	0	0	0	0	0	0	0	0	0
SAL_SA2049AA_AS	SAL_JA3674AA	3	2017	Swine	United States	North America	11	0	0	0	0	0	0	0	0	0	0	0	0	0	0	0	0	0	0	0	1	0	0	0	0	0	0	0	0	0	0	1	1	0	0	0	0	0	1	0	0	0	0
SAL_YA6331AA_AS	SAL_NA7525AA	3	2017	Bovine	United States	North America	0	0	0	0	0	0	0	0	0	0	0	0	0	0	0	0	0	0	0	0	0	0	0	0	0	0	0	0	0	0	0	0	0	0	0	0	0	0	0	0	0	0	0
SAL_VA5859AA_AS	SAL_LA4374AA	3	2017	Swine	United States	North America	1	0	0	0	0	0	0	0	0	0	0	0	0	0	0	0	0	0	0	0	0	0	0	0	0	0	0	0	0	0	0	0	0	0	0	0	0	0	0	0	0	0	0
SAL_XA3401AA_AS	SAL_MA8862AA	3	2017	Swine	United States	North America	1	0	0	0	0	0	0	0	0	0	0	0	0	0	0	0	0	0	0	0	0	0	0	0	0	0	0	0	0	0	0	0	0	0	0	0	0	0	0	0	0	0	0
SAL_XA3451AA_AS	SAL_MA8812AA	3	2017	Swine	United States	North America	1	0	0	0	0	0	0	0	0	0	0	0	0	0	0	0	0	0	0	0	0	0	0	0	0	0	0	0	0	0	0	0	0	0	0	0	0	0	0	0	0	0	0
SAL_WA8097AA_AS	SAL_MA5041AA	3	2017	Swine	United States	North America	0	0	0	0	0	0	0	0	0	0	0	0	0	0	0	0	0	0	0	0	0	0	0	0	0	0	0	0	0	0	0	0	0	0	0	0	0	0	0	0	0	0	0
SAL_TA9575AA_AS	SAL_KA3715AA	3	2017	Swine	United States	North America	1	0	0	0	0	0	0	0	0	0	0	0	0	0	0	0	0	0	0	0	0	0	0	0	0	0	0	0	0	0	0	0	0	0	0	0	0	0	0	0	0	0	0
SAL_UA5806AA_AS	SAL_KA8324AA	3	2017	Swine	United States	North America	0	0	0	0	0	0	0	0	0	0	0	0	0	0	0	0	0	0	0	0	0	0	0	0	0	0	0	0	0	0	0	0	0	0	0	0	0	0	0	0	0	0	0
SAL_QA4421AA_AS	SAL_IA4874AA	3	2017	Swine	United States	North America	3	0	0	0	0	0	0	0	0	0	0	0	0	0	0	0	0	0	0	0	1	0	0	0	0	0	0	0	0	0	0	0	0	0	0	0	0	0	0	0	0	0	0
SAL_AB2788AA_AS	SAL_PA1557AA	3	2017	Bovine	United States	North America	3	0	0	0	0	0	0	0	0	0	0	0	0	0	0	0	0	0	0	0	1	0	0	0	0	0	0	0	0	0	0	0	0	0	0	0	0	0	0	0	0	0	0
SAL_AB2785AA_AS	SAL_PA1560AA	3	2017	Bovine	United States	North America	3	0	0	0	0	0	0	0	0	0	0	0	0	0	0	0	0	0	0	0	1	0	0	0	0	0	0	0	0	0	0	0	0	0	0	0	0	0	0	0	0	0	0
SAL_AB2776AA_AS	SAL_PA1569AA	3	2017	Bovine	United States	North America	3	0	0	0	0	0	0	0	0	0	0	0	0	0	0	0	0	0	0	0	1	0	0	0	0	0	0	0	0	0	0	0	0	0	0	0	0	0	0	0	0	0	0
SAL_YA1336AA_AS	SAL_NA4145AA	3	2017	Swine	United States	North America	1	0	0	0	0	0	0	0	0	0	0	0	0	0	0	0	0	0	0	0	0	0	0	0	0	0	0	0	0	0	0	0	0	0	0	0	0	0	0	0	0	0	0
SAL_YA4753AA_AS	SAL_NA6374AA	3	2017	Swine	United States	North America	0	0	0	0	0	0	0	0	0	0	0	0	0	0	0	0	0	0	0	0	0	0	0	0	0	0	0	0	0	0	0	0	0	0	0	0	0	0	0	0	0	0	0
SAL_SA0392AA_AS	SAL_JA1855AA	3	2017	Swine	United States	North America	1	0	0	0	0	0	0	0	0	0	0	0	0	0	0	0	0	0	0	0	0	0	0	0	0	0	0	0	0	0	0	0	0	0	0	0	0	0	0	0	0	0	0
SAL_WA3376AA_AS	SAL_MA1336AA	3	2017	Swine	United States	North America	1	0	0	0	0	0	0	0	0	0	0	0	0	0	0	0	0	0	0	0	0	0	0	0	0	0	0	0	0	0	0	0	0	0	0	0	0	0	0	0	0	0	0
SAL_QA6078AA_AS	SAL_IA5543AA	3	2017	Swine	United States	North America	4	0	0	0	0	0	0	0	0	0	0	0	0	0	0	0	0	0	0	0	1	0	0	0	0	0	0	0	0	0	0	0	0	0	0	0	0	0	0	0	0	0	0
SAL_QA7880AA_AS	SAL_IA7667AA	3	2017	Swine	United States	North America	1	0	0	0	0	0	0	0	0	0	0	0	0	0	0	0	0	0	0	0	0	0	0	0	0	0	0	0	0	0	0	0	0	0	0	0	0	0	0	0	0	0	0
SAL_QA7682AA_AS	SAL_IA7564AA	3	2017	Swine	United States	North America	3	0	0	0	0	0	0	0	0	0	0	0	0	0	0	0	0	0	0	0	1	0	0	0	0	0	0	0	0	0	0	0	0	0	0	0	0	0	0	0	0	0	0
SAL_TA7608AA_AS	SAL_KA2970AA	3	2017	Swine	United States	North America	1	0	0	0	0	0	0	0	0	0	0	0	0	0	0	0	0	0	0	0	0	0	0	0	0	0	0	0	0	0	0	0	0	0	0	0	0	0	0	0	0	0	0
SAL_UA4320AA_AS	SAL_KA7139AA	3	2017	Swine	United States	North America	3	0	0	0	0	0	0	0	0	0	0	0	0	0	0	0	0	0	0	0	1	0	0	0	0	0	0	0	0	0	0	0	0	0	0	0	0	0	0	0	0	0	0
SAL_QA6145AA_AS	SAL_IA5476AA	3	2017	Bovine	United States	North America	0	0	0	0	0	0	0	0	0	0	0	0	0	0	0	0	0	0	0	0	0	0	0	0	0	0	0	0	0	0	0	0	0	0	0	0	0	0	0	0	0	0	0
SAL_WA4206AA_AS	SAL_MA2230AA	3	2017	Bovine	United States	North America	3	0	0	0	0	0	0	0	0	0	0	0	0	0	0	0	0	0	0	0	1	0	0	0	0	0	0	0	0	0	0	0	0	0	0	0	0	0	0	0	0	0	0
SAL_XA3361AA_AS	SAL_MA8902AA	3	2017	Swine	United States	North America	2	0	0	0	0	0	0	0	0	0	0	0	0	0	0	0	0	0	0	0	1	0	0	0	0	0	0	0	0	0	0	0	0	0	0	0	0	0	0	0	0	0	0
SAL_TA6403AA_AS	SAL_KA1033AA	3	2017	Swine	United States	North America	0	0	0	0	0	0	0	0	0	0	0	0	0	0	0	0	0	0	0	0	0	0	0	0	0	0	0	0	0	0	0	0	0	0	0	0	0	0	0	0	0	0	0
SAL_TA9520AA_AS	SAL_KA3582AA	3	2017	Swine	United States	North America	3	0	0	0	0	0	0	0	0	0	0	0	0	0	0	0	0	0	0	0	1	0	0	0	0	0	0	0	0	0	0	0	0	0	0	0	0	0	0	0	0	0	0
SAL_SA1295AA_AS	SAL_JA2796AA	3	2017	Swine	United States	North America	3	0	0	0	0	0	0	0	0	0	0	0	0	0	0	0	0	0	0	0	1	0	0	0	0	0	0	0	0	0	0	0	0	0	0	0	0	0	0	0	0	0	0
SAL_QA9634AA_AS	SAL_IA9004AA	3	2017	Swine	United States	North America	5	0	0	0	0	0	0	0	0	0	0	0	0	0	0	0	0	0	0	0	0	0	0	0	0	0	0	0	0	0	0	0	1	0	0	0	0	0	1	0	0	0	0
SAL_EB6457AA_AS	SAL_SA9160AA	3	2017	Swine	United States	North America	3	0	0	0	0	0	0	0	0	0	0	0	0	0	0	0	0	0	0	0	1	0	0	0	0	0	0	0	0	0	0	0	0	0	0	0	0	0	0	0	0	0	0
SAL_CB7031AA_AS	SAL_RA5780AA	3	2017	Food/Environment	United States	North America	0	0	0	0	0	0	0	0	0	0	0	0	0	0	0	0	0	0	0	0	0	0	0	0	0	0	0	0	0	0	0	0	0	0	0	0	0	0	0	0	0	0	0
SAL_KB9763AA_AS	SAL_WA3528AA	3	2017	Food/Environment	United States	North America	0	0	0	0	0	0	0	0	0	0	0	0	0	0	0	0	0	0	0	0	0	0	0	0	0	0	0	0	0	0	0	0	0	0	0	0	0	0	0	0	0	0	0
SAL_KB9606AA_AS	SAL_WA3641AA	3	2017	Food/Environment	United States	North America	0	0	0	0	0	0	0	0	0	0	0	0	0	0	0	0	0	0	0	0	0	0	0	0	0	0	0	0	0	0	0	0	0	0	0	0	0	0	0	0	0	0	0
SAL_TA9590AA_AS	SAL_KA3700AA	3	2017	Swine	United States	North America	3	0	0	0	0	0	0	0	0	0	0	0	0	0	0	0	0	0	0	0	1	0	0	0	0	0	0	0	0	0	0	0	0	0	0	0	0	0	0	0	0	0	0
SAL_UA7473AA_AS	SAL_LA0022AA	3	2017	Swine	United States	North America	1	0	0	0	0	0	0	0	0	0	0	0	0	0	0	0	0	0	0	0	0	0	0	0	0	0	0	0	0	0	0	0	0	0	0	0	0	0	0	0	0	0	0
SAL_ZA3342AA_AS	SAL_OA2166AA	3	2017	Swine	United States	North America	3	0	0	0	0	0	0	0	0	0	0	0	0	0	0	0	0	0	0	0	1	0	0	0	0	0	0	0	0	0	0	0	0	0	0	0	0	0	0	0	0	0	0
SAL_XA1209AA_AS	SAL_MA7400AA	3	2017	Swine	United States	North America	0	0	0	0	0	0	0	0	0	0	0	0	0	0	0	0	0	0	0	0	0	0	0	0	0	0	0	0	0	0	0	0	0	0	0	0	0	0	0	0	0	0	0
SAL_ZA2839AA_AS	SAL_OA1828AA	3	2017	Swine	United States	North America	3	0	0	0	0	0	0	0	0	0	0	0	0	0	0	0	0	0	0	0	1	0	0	0	0	0	0	0	0	0	0	0	0	0	0	0	0	0	0	0	0	0	0
SAL_XA8249AA_AS	SAL_NA1659AA	3	2017	Swine	United States	North America	0	0	0	0	0	0	0	0	0	0	0	0	0	0	0	0	0	0	0	0	0	0	0	0	0	0	0	0	0	0	0	0	0	0	0	0	0	0	0	0	0	0	0
SAL_QA9643AA_AS	SAL_IA8995AA	3	2017	Swine	United States	North America	1	0	0	0	0	0	0	0	0	0	0	0	0	0	0	0	0	0	0	0	0	0	0	0	0	0	0	0	0	0	0	0	0	0	0	0	0	0	0	0	0	0	0
SAL_RA0795AA_AS	SAL_IA9780AA	3	2017	Swine	United States	North America	4	0	0	0	0	0	0	0	0	0	0	0	0	0	0	0	0	0	0	0	0	0	0	0	0	0	0	0	0	0	0	0	1	0	0	0	0	0	1	0	0	0	0
SAL_WA1521AA_AS	SAL_LA9008AA	3	2017	Swine	United States	North America	3	0	0	0	0	0	0	0	0	0	0	0	0	0	0	0	0	0	0	0	1	0	0	0	0	0	0	0	0	0	0	0	0	0	0	0	0	0	0	0	0	0	0
SAL_XA2032AA_AS	SAL_MA7478AA	3	2017	Swine	United States	North America	3	0	0	0	0	0	0	0	0	0	0	0	0	0	0	0	0	0	0	0	1	0	0	0	0	0	0	0	0	0	0	0	0	0	0	0	0	0	0	0	0	0	0
SAL_QA7883AA_AS	SAL_IA7664AA	3	2017	Swine	United States	North America	1	0	0	0	0	0	0	0	0	0	0	0	0	0	0	0	0	0	0	0	0	0	0	0	0	0	0	0	0	0	0	0	0	0	0	0	0	0	0	0	0	0	0
SAL_RA9708AA_AS	SAL_JA0458AA	3	2017	Swine	United States	North America	2	0	0	0	0	0	0	0	0	0	0	0	0	0	0	0	0	0	0	0	0	0	0	0	0	0	0	0	0	0	0	0	0	0	0	0	0	0	0	0	0	0	0
SAL_BB8354AA_AS	SAL_QA6380AA	3	2017	Other Animals	United States	North America	1	0	0	0	0	0	0	0	0	0	0	0	0	0	0	0	0	0	0	0	0	0	0	0	0	0	0	0	0	0	0	0	0	0	0	0	0	0	0	0	0	0	0
SAL_XA3567AA_AS	SAL_MA9033AA	3	2017	Swine	United States	North America	3	0	0	0	0	0	0	0	0	0	0	0	0	0	0	0	0	0	0	0	1	0	0	0	0	0	0	0	0	0	0	0	0	0	0	0	0	0	0	0	0	0	0
SAL_XA3540AA_AS	SAL_MA9060AA	3	2017	Swine	United States	North America	3	0	0	0	0	0	0	0	0	0	0	0	0	0	0	0	0	0	0	0	1	0	0	0	0	0	0	0	0	0	0	0	0	0	0	0	0	0	0	0	0	0	0
SAL_TA7289AA_AS	SAL_KA2046AA	3	2017	Swine	United States	North America	1	0	0	0	0	0	0	0	0	0	0	0	0	0	0	0	0	0	0	0	0	0	0	0	0	0	0	0	0	0	0	0	0	0	0	0	0	0	0	0	0	0	0
SAL_UA0723AA_AS	SAL_KA4828AA	3	2017	Swine	United States	North America	3	0	0	0	0	0	0	0	0	0	0	0	0	0	0	0	0	0	0	0	1	0	0	0	0	0	0	0	0	0	0	0	0	0	0	0	0	0	0	0	0	0	0
SAL_XA0785AA_AS	SAL_MA6457AA	3	2017	Swine	United States	North America	1	0	0	0	0	0	0	0	0	0	0	0	0	0	0	0	0	0	0	0	0	0	0	0	0	0	0	0	0	0	0	0	0	0	0	0	0	0	0	0	0	0	0
SAL_YA1349AA_AS	SAL_NA4132AA	3	2017	Swine	United States	North America	2	0	0	0	0	0	0	0	0	0	0	0	0	0	0	0	0	0	0	0	0	0	0	0	0	0	0	0	0	0	0	1	0	0	0	0	0	0	0	0	0	0	0
SAL_TA0826AA_AS	SAL_JA6938AA	3	2017	Swine	United States	North America	1	0	0	0	0	0	0	0	0	0	0	0	0	0	0	0	0	0	0	0	0	0	0	0	0	0	0	0	0	0	0	0	0	0	0	0	0	0	0	0	0	0	0
SAL_XA7255AA_AS	SAL_NA0446AA	3	2017	Swine	United States	North America	1	0	0	0	0	0	0	0	0	0	0	0	0	0	0	0	0	0	0	0	0	0	0	0	0	0	0	0	0	0	0	0	0	0	0	0	0	0	0	0	0	0	0
SAL_TA1106AA_AS	SAL_JA7482AA	3	2017	Swine	United States	North America	4	0	0	0	0	0	0	0	0	0	0	0	0	0	0	0	0	0	0	0	0	0	0	0	0	0	0	0	0	0	0	0	1	0	0	0	0	0	1	0	0	0	0
SAL_TA9662AA_AS	SAL_KA3691AA	3	2017	Swine	United States	North America	1	0	0	0	0	0	0	0	0	0	0	0	0	0	0	0	0	0	0	0	0	0	0	0	0	0	0	0	0	0	0	0	0	0	0	0	0	0	0	0	0	0	0
SAL_XA6143AA_AS	SAL_NA0356AA	3	2017	Swine	United States	North America	1	0	0	0	0	0	0	0	0	0	0	0	0	0	0	0	0	0	0	0	0	0	0	0	0	0	0	0	0	0	0	0	0	0	0	0	0	0	0	0	0	0	0
SAL_DB2179AA_AS	SAL_SA0197AA	3	2017	Swine	United States	North America	1	0	0	0	0	0	0	0	0	0	0	0	0	0	0	0	0	0	0	0	0	0	0	0	0	0	0	0	0	0	0	0	0	0	0	0	0	0	0	0	0	0	0
SAL_FB9341AA_AS	SAL_OA1533AA	3	2017	Other Animals	United States	North America	1	0	0	0	0	0	0	0	0	0	0	0	0	0	0	0	0	0	0	0	0	0	0	0	0	0	0	0	0	0	0	0	0	0	0	0	0	0	0	0	0	0	0
SAL_UA5802AA_AS	SAL_KA8328AA	3	2017	Swine	United States	North America	3	0	0	0	0	0	0	0	0	0	0	0	0	0	0	0	0	0	0	0	1	0	0	0	0	0	0	0	0	0	0	0	0	0	0	0	0	0	0	0	0	0	0
SAL_WA0949AA_AS	SAL_LA9578AA	3	2017	Swine	United States	North America	0	0	0	0	0	0	0	0	0	0	0	0	0	0	0	0	0	0	0	0	0	0	0	0	0	0	0	0	0	0	0	0	0	0	0	0	0	0	0	0	0	0	0
SAL_XA2033AA_AS	SAL_MA7477AA	3	2017	Swine	United States	North America	4	0	0	0	0	0	0	0	0	0	0	0	0	0	0	0	0	0	0	0	1	0	0	0	0	0	0	0	0	0	0	0	0	0	0	0	0	0	0	0	0	0	0
SAL_XA3463AA_AS	SAL_MA8800AA	3	2017	Swine	United States	North America	5	0	0	0	0	0	0	0	0	0	0	0	0	0	0	0	0	0	0	0	1	0	0	0	0	0	0	0	0	0	0	1	0	0	0	0	0	0	0	0	0	0	0
SAL_TA6809AA_AS	SAL_KA1616AA	3	2017	Swine	United States	North America	3	0	0	0	0	0	0	0	0	0	0	0	0	0	0	0	0	0	0	0	1	0	0	0	0	0	0	0	0	0	0	0	0	0	0	0	0	0	0	0	0	0	0
SAL_UA0721AA_AS	SAL_KA4830AA	3	2017	Swine	United States	North America	2	0	0	0	0	0	0	0	0	0	0	0	0	0	0	0	0	0	0	0	0	0	0	0	0	0	0	0	0	0	0	1	0	0	0	0	0	0	0	0	0	0	0
SAL_UA0719AA_AS	SAL_KA4832AA	3	2017	Swine	United States	North America	0	0	0	0	0	0	0	0	0	0	0	0	0	0	0	0	0	0	0	0	0	0	0	0	0	0	0	0	0	0	0	0	0	0	0	0	0	0	0	0	0	0	0
SAL_UA2022AA_AS	SAL_KA5591AA	3	2017	Swine	United States	North America	2	0	0	0	0	0	0	0	0	0	0	0	0	0	0	0	0	0	0	0	0	0	0	0	0	0	0	0	0	0	0	1	0	0	0	0	0	0	0	0	0	0	0
SAL_UA4298AA_AS	SAL_KA7161AA	3	2017	Swine	United States	North America	1	0	0	0	0	0	0	0	0	0	0	0	0	0	0	0	0	0	0	0	0	0	0	0	0	0	0	0	0	0	0	0	0	0	0	0	0	0	0	0	0	0	0
SAL_XA1238AA_AS	SAL_MA7371AA	3	2017	Swine	United States	North America	0	0	0	0	0	0	0	0	0	0	0	0	0	0	0	0	0	0	0	0	0	0	0	0	0	0	0	0	0	0	0	0	0	0	0	0	0	0	0	0	0	0	0
SAL_AB5725AA_AS	SAL_PA4480AA	3	2017	Human	United States	North America	0	0	0	0	0	0	0	0	0	0	0	0	0	0	0	0	0	0	0	0	0	0	0	0	0	0	0	0	0	0	0	0	0	0	0	0	0	0	0	0	0	0	0
SAL_RA9798AA_AS	SAL_JA0355AA	3	2017	Human	United States	North America	3	0	0	0	0	0	0	0	0	0	0	0	0	0	0	0	0	0	0	0	1	0	0	0	0	0	0	0	0	0	0	0	0	0	0	0	0	0	0	0	0	0	0
SAL_VA6147AA_AS	SAL_LA5008AA	3	2017	Human	United States	North America	0	0	0	0	0	0	0	0	0	0	0	0	0	0	0	0	0	0	0	0	0	0	0	0	0	0	0	0	0	0	0	0	0	0	0	0	0	0	0	0	0	0	0
SAL_UA5153AA_AS	SAL_KA7873AA	3	2017	Human	United States	North America	0	0	0	0	0	0	0	0	0	0	0	0	0	0	0	0	0	0	0	0	0	0	0	0	0	0	0	0	0	0	0	0	0	0	0	0	0	0	0	0	0	0	0
SAL_UA3641AA_AS	SAL_KA6975AA	3	2017	Human	United States	North America	3	0	0	0	0	0	0	0	0	0	0	0	0	0	0	0	0	0	0	0	1	0	0	0	0	0	0	0	0	0	0	0	0	0	0	0	0	0	0	0	0	0	0
SAL_XA9282AA_AS	SAL_NA2379AA	3	2017	Human	United States	North America	3	0	0	0	0	0	0	0	0	0	0	0	0	0	0	0	0	0	0	0	1	0	0	0	0	0	0	0	0	0	0	0	0	0	0	0	0	0	0	0	0	0	0
SAL_YA8662AA_AS	SAL_OA0047AA	3	2017	Human	United States	North America	3	0	0	0	0	0	0	0	0	0	0	0	0	0	0	0	0	0	0	0	1	0	0	0	0	0	0	0	0	0	0	0	0	0	0	0	0	0	0	0	0	0	0
SAL_RA1525AA_AS	SAL_JA0123AA	3	2017	Human	United States	North America	5	0	0	0	0	0	0	0	0	0	0	0	0	0	0	0	0	0	0	0	0	0	0	0	0	0	0	0	0	0	0	0	1	0	0	0	0	0	1	0	0	0	0
SAL_TA5912AA_AS	SAL_KA0870AA	3	2017	Human	United States	North America	3	0	0	0	0	0	0	0	0	0	0	0	0	0	0	0	0	0	0	0	1	0	0	0	0	0	0	0	0	0	0	0	0	0	0	0	0	0	0	0	0	0	0
SAL_XA1895AA_AS	SAL_MA7615AA	3	2017	Human	United States	North America	4	0	0	0	0	0	0	0	0	0	0	0	0	0	0	0	0	0	0	0	1	0	0	0	0	0	0	0	0	0	0	0	0	0	0	0	0	0	0	0	0	0	0
SAL_UA8544AA_AS	SAL_LA0743AA	3	2017	Human	United States	North America	1	0	0	0	0	0	0	0	0	0	0	0	0	0	0	0	0	0	0	0	0	0	0	0	0	0	0	0	0	0	0	0	0	0	0	0	0	0	0	0	0	0	0
SAL_TA0984AA_AS	SAL_JA7052AA	3	2017	Human	United States	North America	3	0	0	0	0	0	0	0	0	0	0	0	0	0	0	0	0	0	0	0	1	0	0	0	0	0	0	0	0	0	0	0	0	0	0	0	0	0	0	0	0	0	0
SAL_TA5635AA_AS	SAL_KA0493AA	3	2017	Human	United States	North America	3	0	0	0	0	0	0	0	0	0	0	0	0	0	0	0	0	0	0	0	1	0	0	0	0	0	0	0	0	0	0	0	0	0	0	0	0	0	0	0	0	0	0
SAL_BB7714AA_AS	SAL_QA6080AA	3	2017	Human	United States	North America	14	0	1	0	0	0	0	0	0	0	0	0	0	0	1	0	0	0	0	0	0	0	0	0	0	1	0	0	0	0	0	0	1	0	0	0	0	0	1	0	0	0	0
SAL_TA6506AA_AS	SAL_KA0930AA	3	2017	Human	United States	North America	3	0	0	0	0	0	0	0	0	0	0	0	0	0	0	0	0	0	0	0	1	0	0	0	0	0	0	0	0	0	0	0	0	0	0	0	0	0	0	0	0	0	0
SAL_YA0052AA_AS	SAL_NA3026AA	3	2017	Human	United States	North America	3	0	0	0	0	0	0	0	0	0	0	0	0	0	0	0	0	0	0	0	1	0	0	0	0	0	0	0	0	0	0	0	0	0	0	0	0	0	0	0	0	0	0
SAL_YA8894AA_AS	SAL_NA9815AA	3	2017	Human	United States	North America	3	0	0	0	0	0	0	0	0	0	0	0	0	0	0	0	0	0	0	0	1	0	0	0	0	0	0	0	0	0	0	0	0	0	0	0	0	0	0	0	0	0	0
SAL_XA7908AA_AS	SAL_NA1340AA	3	2017	Human	United States	North America	3	0	0	0	0	0	0	0	0	0	0	0	0	0	0	0	0	0	0	0	1	0	0	0	0	0	0	0	0	0	0	0	0	0	0	0	0	0	0	0	0	0	0
SAL_YA4712AA_AS	SAL_NA6415AA	3	2017	Bovine	United States	North America	1	0	0	0	0	0	0	0	0	0	0	0	0	0	0	0	0	0	0	0	0	0	0	0	0	0	0	0	0	0	0	0	0	0	0	0	0	0	0	0	0	0	0
SAL_QA4430AA_AS	SAL_IA4866AA	3	2017	Swine	United States	North America	2	0	0	0	0	0	0	0	0	0	0	0	0	0	0	0	0	0	0	0	0	0	0	0	0	0	0	0	0	0	0	1	0	0	0	0	0	0	0	0	0	0	0
SAL_XA1701AA_AS	SAL_MA6909AA	3	2017	Other Animals	Vietnam	South East Asia	11	0	0	0	0	0	0	0	0	0	0	0	0	0	1	0	0	0	0	0	1	0	0	0	0	0	0	0	0	0	0	0	0	0	0	0	0	0	0	0	0	0	0
SAL_PC1522AA_AS	SAL_HB6709AA	3	2017	Swine	Vietnam	South East Asia	11	0	0	0	0	0	0	0	0	0	0	0	0	0	1	0	0	0	0	0	1	0	0	0	0	0	0	0	0	0	0	0	0	0	0	0	0	0	0	0	0	0	0
SAL_PC1507AA_AS	SAL_HB6724AA	3	2017	Swine	Vietnam	South East Asia	12	0	0	0	0	0	0	0	0	0	0	0	0	0	1	0	0	0	0	0	1	0	0	0	0	0	0	0	0	0	0	0	0	0	0	0	0	0	0	0	0	0	0
SAL_TA1238AA_AS	SAL_JA7505AA	3	2017				3	0	0	0	0	0	0	0	0	0	0	0	0	0	0	0	0	0	0	0	0	0	0	0	0	0	0	0	0	0	0	0	0	0	0	0	0	0	0	0	0	0	0
SAL_OC6219AA_AS	SAL_HB1860AA	3	2018	Human	Australia	South East Asia	6	0	0	0	0	0	0	0	0	0	0	0	0	0	0	0	0	0	0	0	0	0	0	0	0	0	0	0	0	0	0	0	0	0	0	0	0	0	0	0	0	0	0
SAL_QB1522AA_AS	SAL_ZA0725AA	3	2018	Food/Environment	Cambodia	South East Asia	7	0	1	0	0	0	0	0	0	0	0	0	0	0	0	0	0	0	0	0	0	0	0	0	0	0	0	0	0	0	0	0	0	0	0	0	0	0	0	0	0	0	0
SAL_QB1585AA_AS	SAL_ZA0662AA	3	2018	Food/Environment	Cambodia	South East Asia	7	0	1	0	0	0	0	0	0	0	0	0	0	0	0	0	0	0	0	0	0	0	0	0	0	0	0	0	0	0	0	0	0	0	0	0	0	0	0	0	0	0	0
SAL_NC2442AA_AS	SAL_GB1851AA	3	2018	Swine	Canada	North America	2	0	0	0	0	0	0	0	0	0	0	0	0	0	0	0	0	0	0	0	1	0	0	0	0	0	0	0	0	0	0	0	0	0	0	0	0	0	0	0	0	0	0
SAL_PC1992AA_AS	SAL_HB7223AA	3	2018	Human	Canada	North America	2	0	0	0	0	0	0	0	0	0	0	0	0	0	0	0	0	0	0	0	1	0	0	0	0	0	0	0	0	0	0	0	0	0	0	0	0	0	0	0	0	0	0
SAL_PC3854AA_AS	SAL_HB0502AA	3	2018	Human	Canada	North America	4	0	0	0	0	0	0	0	0	0	0	0	0	0	0	0	0	0	0	0	0	0	0	0	0	0	0	0	0	0	0	0	1	0	0	0	0	0	1	0	0	0	0
SAL_OC7257AA_AS	SAL_HB3995AA	3	2018	Human	Canada	North America	2	0	0	0	0	0	0	0	0	0	0	0	0	0	0	0	0	0	0	0	0	0	0	0	0	0	0	0	0	0	0	0	0	0	0	0	0	0	0	0	0	0	0
SAL_OC7689AA_AS	SAL_HB4340AA	3	2018	Human	Canada	North America	1	0	0	0	0	0	0	0	0	0	0	0	0	0	0	0	0	0	0	0	0	0	0	0	0	0	0	0	0	0	0	0	0	0	0	0	0	0	0	0	0	0	0
SAL_OC9274AA_AS	SAL_HB4935AA	3	2018	Human	Canada	North America	3	0	0	0	0	0	0	0	0	0	0	0	0	0	0	0	0	0	0	0	1	0	0	0	0	0	0	0	0	0	0	0	0	0	0	0	0	0	0	0	0	0	0
SAL_MC6620AA_AS	SAL_FB6677AA	3	2018	Human	Canada	North America	1	0	0	0	0	0	0	0	0	0	0	0	0	0	0	0	0	0	0	0	0	0	0	0	0	0	0	0	0	0	0	0	0	0	0	0	0	0	0	0	0	0	0
SAL_PC2924AA_AS	SAL_HB7786AA	3	2018	Human	Canada	North America	2	0	0	0	0	0	0	0	0	0	0	0	0	0	0	0	0	0	0	0	1	0	0	0	0	0	0	0	0	0	0	0	0	0	0	0	0	0	0	0	0	0	0
SAL_PC2968AA_AS	SAL_HB7742AA	3	2018	Human	Canada	North America	2	0	0	0	0	0	0	0	0	0	0	0	0	0	0	0	0	0	0	0	1	0	0	0	0	0	0	0	0	0	0	0	0	0	0	0	0	0	0	0	0	0	0
SAL_PC1990AA_AS	SAL_HB7225AA	3	2018	Human	Canada	North America	2	0	0	0	0	0	0	0	0	0	0	0	0	0	0	0	0	0	0	0	1	0	0	0	0	0	0	0	0	0	0	0	0	0	0	0	0	0	0	0	0	0	0
SAL_TC9708AA_AS	SAL_LB5554AA	3	2018	Human	Canada	North America	1	0	0	0	0	0	0	0	0	0	0	0	0	0	0	0	0	0	0	0	0	0	0	0	0	0	0	0	0	0	0	0	0	0	0	0	0	0	0	0	0	0	0
SAL_PB0557AA_AS	SAL_YA7786AA	3	2018	Food/Environment	Chinese_mainland	East Asia	8	0	0	0	0	0	0	0	0	0	0	0	0	0	0	0	0	0	0	0	0	0	0	0	0	0	0	0	0	0	0	1	0	0	0	0	0	0	0	0	0	0	0
SAL_EB1255AA_AS	SAL_SA6533AA	3	2018	Swine	Chinese_mainland	East Asia	11	0	0	0	0	0	0	0	0	0	0	0	0	0	1	0	0	0	0	0	1	0	0	0	0	0	0	0	0	0	0	0	0	0	0	0	0	0	0	0	0	0	0
SAL_EB6613AA_AS	SAL_SA9354AA	3	2018	Swine	Chinese_mainland	East Asia	11	0	0	0	0	0	0	0	0	0	0	0	0	0	1	0	0	0	0	0	1	0	0	0	0	0	0	0	0	0	0	0	0	0	0	0	0	0	0	0	0	0	0
SAL_TC5352AA_AS	SAL_LB2201AA	3	2018	Human	Chinese_mainland	East Asia	0	0	0	0	0	0	0	0	0	0	0	0	0	0	0	0	0	0	0	0	0	0	0	0	0	0	0	0	0	0	0	0	0	0	0	0	0	0	0	0	0	0	0
SAL_TC5346AA_AS	SAL_LB2184AA	3	2018	Human	Chinese_mainland	East Asia	11	0	0	0	0	0	0	0	0	0	0	0	0	0	1	0	0	0	0	0	1	0	0	0	0	0	0	0	0	0	0	0	0	0	0	0	0	0	0	0	0	0	0
SAL_TC5345AA_AS	SAL_LB2183AA	3	2018	Human	Chinese_mainland	East Asia	11	0	0	0	0	0	0	0	0	0	0	0	0	0	1	0	0	0	0	0	1	0	0	0	0	0	0	0	0	0	0	0	0	0	0	0	0	0	0	0	0	0	0
SAL_EC4995AA_AS	SAL_CB7527AA	3	2018	Swine	Ecuador	South America	2	0	0	0	0	0	0	0	0	0	0	0	0	0	0	0	0	0	0	0	0	0	0	0	0	0	0	0	0	0	0	0	0	0	0	0	0	0	0	0	0	0	0
SAL_IB7124AA_AS	SAL_VA0706AA	3	2018	Human	France	West Europe	3	0	0	0	0	0	0	0	0	0	0	0	0	0	0	0	0	0	0	0	0	0	0	0	0	0	0	0	0	0	0	0	0	0	0	0	0	0	0	0	0	0	0
SAL_QC2917AA_AS	SAL_IB4576AA	3	2018	Avian	Germany	West Europe	3	0	0	0	0	0	0	0	0	0	0	0	0	0	0	0	0	0	0	0	0	0	0	0	0	0	0	0	0	0	0	0	0	0	0	0	0	0	0	0	0	0	0
SAL_SB6855AA_AS	SAL_ZA9482AA	3	2018	Food/Environment	Germany	West Europe	0	0	0	0	0	0	0	0	0	0	0	0	0	0	0	0	0	0	0	0	0	0	0	0	0	0	0	0	0	0	0	0	0	0	0	0	0	0	0	0	0	0	0
SAL_SB7943AA_AS	SAL_ZA9180AA	3	2018	Food/Environment	Germany	West Europe	0	0	0	0	0	0	0	0	0	0	0	0	0	0	0	0	0	0	0	0	0	0	0	0	0	0	0	0	0	0	0	0	0	0	0	0	0	0	0	0	0	0	0
SAL_SB7966AA_AS	SAL_ZA9157AA	3	2018	Food/Environment	Germany	West Europe	0	0	0	0	0	0	0	0	0	0	0	0	0	0	0	0	0	0	0	0	0	0	0	0	0	0	0	0	0	0	0	0	0	0	0	0	0	0	0	0	0	0	0
SAL_SB7632AA_AS	SAL_ZA9555AA	3	2018	Food/Environment	Germany	West Europe	0	0	0	0	0	0	0	0	0	0	0	0	0	0	0	0	0	0	0	0	0	0	0	0	0	0	0	0	0	0	0	0	0	0	0	0	0	0	0	0	0	0	0
SAL_SB7957AA_AS	SAL_ZA9166AA	3	2018	Food/Environment	Germany	West Europe	0	0	0	0	0	0	0	0	0	0	0	0	0	0	0	0	0	0	0	0	0	0	0	0	0	0	0	0	0	0	0	0	0	0	0	0	0	0	0	0	0	0	0
SAL_SB7956AA_AS	SAL_ZA9167AA	3	2018	Food/Environment	Germany	West Europe	0	0	0	0	0	0	0	0	0	0	0	0	0	0	0	0	0	0	0	0	0	0	0	0	0	0	0	0	0	0	0	0	0	0	0	0	0	0	0	0	0	0	0
SAL_SB7806AA_AS	SAL_ZA9316AA	3	2018	Food/Environment	Germany	West Europe	0	0	0	0	0	0	0	0	0	0	0	0	0	0	0	0	0	0	0	0	0	0	0	0	0	0	0	0	0	0	0	0	0	0	0	0	0	0	0	0	0	0	0
SAL_SB8342AA_AS	SAL_ZA8781AA	3	2018	Food/Environment	Germany	West Europe	0	0	0	0	0	0	0	0	0	0	0	0	0	0	0	0	0	0	0	0	0	0	0	0	0	0	0	0	0	0	0	0	0	0	0	0	0	0	0	0	0	0	0
SAL_SB8541AA_AS	SAL_ZA8583AA	3	2018	Food/Environment	Germany	West Europe	4	0	0	0	0	0	0	0	0	0	0	0	0	0	0	0	0	0	0	0	0	0	0	0	0	0	0	0	0	0	0	0	1	0	0	0	0	0	1	0	0	0	0
SAL_PC8203AA_AS	SAL_IB1526AA	3	2018	Human	Germany	West Europe	6	0	0	0	0	0	0	0	0	0	0	0	0	0	0	0	0	0	0	0	1	0	0	0	0	0	0	0	0	0	0	0	0	0	0	0	0	0	0	0	0	0	0
SAL_PC8177AA_AS	SAL_IB1552AA	3	2018	Human	Germany	West Europe	1	0	0	0	0	0	0	0	0	0	0	0	0	0	0	0	0	0	0	0	0	0	0	0	0	0	0	0	0	0	0	0	0	0	0	0	0	0	0	0	0	0	0
SAL_MB6743AA_AS	SAL_XA2676AA	3	2018	Human	Germany	West Europe	0	0	0	0	0	0	0	0	0	0	0	0	0	0	0	0	0	0	0	0	0	0	0	0	0	0	0	0	0	0	0	0	0	0	0	0	0	0	0	0	0	0	0
SAL_MB6744AA_AS	SAL_XA2675AA	3	2018	Human	Germany	West Europe	0	0	0	0	0	0	0	0	0	0	0	0	0	0	0	0	0	0	0	0	0	0	0	0	0	0	0	0	0	0	0	0	0	0	0	0	0	0	0	0	0	0	0
SAL_MB6745AA_AS	SAL_XA2674AA	3	2018	Human	Germany	West Europe	6	0	0	0	0	0	0	0	0	0	0	0	0	0	0	0	0	0	0	0	0	0	0	0	0	0	0	0	0	0	0	0	0	0	0	0	0	0	0	0	0	0	0
SAL_PC8176AA_AS	SAL_IB1553AA	3	2018	Human	Germany	West Europe	1	0	0	0	0	0	0	0	0	0	0	0	0	0	0	0	0	0	0	0	0	0	0	0	0	0	0	0	0	0	0	0	0	0	0	0	0	0	0	0	0	0	0
SAL_PC8195AA_AS	SAL_IB1534AA	3	2018	Human	Germany	West Europe	1	0	0	0	0	0	0	0	0	0	0	0	0	0	0	0	0	0	0	0	0	0	0	0	0	0	0	0	0	0	0	0	0	0	0	0	0	0	0	0	0	0	0
SAL_SB7563AA_AS	SAL_ZA9624AA	3	2018	Other Animals	Germany	West Europe	0	0	0	0	0	0	0	0	0	0	0	0	0	0	0	0	0	0	0	0	0	0	0	0	0	0	0	0	0	0	0	0	0	0	0	0	0	0	0	0	0	0	0
SAL_SB7707AA_AS	SAL_ZA9407AA	3	2018	Other Animals	Germany	West Europe	0	0	0	0	0	0	0	0	0	0	0	0	0	0	0	0	0	0	0	0	0	0	0	0	0	0	0	0	0	0	0	0	0	0	0	0	0	0	0	0	0	0	0
SAL_SB7682AA_AS	SAL_ZA9505AA	3	2018		Germany	West Europe	0	0	0	0	0	0	0	0	0	0	0	0	0	0	0	0	0	0	0	0	0	0	0	0	0	0	0	0	0	0	0	0	0	0	0	0	0	0	0	0	0	0	0
SAL_DB5525AA_AS	SAL_SA2789AA	3	2018	Human	Ireland	West Europe	1	0	0	0	0	0	0	0	0	0	0	0	0	0	0	0	0	0	0	0	0	0	0	0	0	0	0	0	0	0	0	0	0	0	0	0	0	0	0	0	0	0	0
SAL_TC9573AA_AS	SAL_LB6509AA	3	2018	Swine	Spain	South Europe	1	0	0	0	0	0	0	0	0	0	0	0	0	0	0	0	0	0	0	0	0	0	0	0	0	0	0	0	0	0	0	0	0	0	0	0	0	0	0	0	0	0	0
SAL_TC9853AA_AS	SAL_LB6539AA	3	2018	Swine	Spain	South Europe	1	0	0	0	0	0	0	0	0	0	0	0	0	0	0	0	0	0	0	0	0	0	0	0	0	0	0	0	0	0	0	0	0	0	0	0	0	0	0	0	0	0	0
SAL_TC9427AA_AS	SAL_LB6365AA	3	2018	Swine	Spain	South Europe	1	0	0	0	0	0	0	0	0	0	0	0	0	0	0	0	0	0	0	0	0	0	0	0	0	0	0	0	0	0	0	0	0	0	0	0	0	0	0	0	0	0	0
SAL_BB6657AA_AS	SAL_QA4980AA	3	2018		United Kingdom	West Europe	0	0	0	0	0	0	0	0	0	0	0	0	0	0	0	0	0	0	0	0	0	0	0	0	0	0	0	0	0	0	0	0	0	0	0	0	0	0	0	0	0	0	0
SAL_BB6659AA_AS	SAL_QA4982AA	3	2018		United Kingdom	West Europe	0	0	0	0	0	0	0	0	0	0	0	0	0	0	0	0	0	0	0	0	0	0	0	0	0	0	0	0	0	0	0	0	0	0	0	0	0	0	0	0	0	0	0
SAL_BB8381AA_AS	SAL_QA6664AA	3	2018		United Kingdom	West Europe	0	0	0	0	0	0	0	0	0	0	0	0	0	0	0	0	0	0	0	0	0	0	0	0	0	0	0	0	0	0	0	0	0	0	0	0	0	0	0	0	0	0	0
SAL_GB0565AA_AS	SAL_TA8102AA	3	2018		United Kingdom	West Europe	5	0	0	0	0	0	0	0	0	0	0	0	0	0	0	0	0	0	0	0	0	0	0	0	0	0	0	0	0	0	0	0	1	0	0	0	0	0	1	0	0	0	0
SAL_AB8927AA_AS	SAL_PA7548AA	3	2018	Human	United Kingdom	West Europe	11	0	0	0	0	0	0	0	0	0	0	0	0	0	1	0	0	0	0	0	1	0	0	0	0	0	0	0	0	0	0	0	0	0	0	0	0	0	0	0	0	0	0
SAL_BB2353AA_AS	SAL_QA1249AA	3	2018	Human	United Kingdom	West Europe	0	0	0	0	0	0	0	0	0	0	0	0	0	0	0	0	0	0	0	0	0	0	0	0	0	0	0	0	0	0	0	0	0	0	0	0	0	0	0	0	0	0	0
SAL_AB8919AA_AS	SAL_PA7556AA	3	2018	Human	United Kingdom	West Europe	3	0	0	0	0	0	0	0	0	0	0	0	0	0	0	0	0	0	0	0	1	0	0	0	0	0	0	0	0	0	0	0	0	0	0	0	0	0	0	0	0	0	0
SAL_EB1792AA_AS	SAL_SA7201AA	3	2018	Human	United Kingdom	West Europe	4	0	0	0	0	0	0	0	0	0	0	0	0	0	0	0	0	0	0	0	0	0	0	0	0	0	0	0	0	0	0	0	1	0	0	0	0	0	1	0	0	0	0
SAL_EB0579AA_AS	SAL_SA5909AA	3	2018	Human	United Kingdom	West Europe	1	0	0	0	0	0	0	0	0	0	0	0	0	0	0	0	0	0	0	0	0	0	0	0	0	0	0	0	0	0	0	0	0	0	0	0	0	0	0	0	0	0	0
SAL_FB0911AA_AS	SAL_TA2264AA	3	2018	Human	United Kingdom	West Europe	4	0	0	0	0	0	0	0	0	0	0	0	0	0	0	0	0	0	0	0	1	0	0	0	0	0	0	0	0	0	0	0	0	0	0	0	0	0	0	0	0	0	0
SAL_FB1496AA_AS	SAL_TA2931AA	3	2018	Human	United Kingdom	West Europe	0	0	0	0	0	0	0	0	0	0	0	0	0	0	0	0	0	0	0	0	0	0	0	0	0	0	0	0	0	0	0	0	0	0	0	0	0	0	0	0	0	0	0
SAL_GB4364AA_AS	SAL_TA8940AA	3	2018	Human	United Kingdom	West Europe	20	0	0	0	0	1	0	0	0	0	0	0	1	0	1	0	0	0	0	0	1	0	0	0	0	0	0	0	0	0	0	1	0	0	0	0	1	0	0	0	0	0	0
SAL_HB2157AA_AS	SAL_UA2997AA	3	2018	Human	United Kingdom	West Europe	0	0	0	0	0	0	0	0	0	0	0	0	0	0	0	0	0	0	0	0	0	0	0	0	0	0	0	0	0	0	0	0	0	0	0	0	0	0	0	0	0	0	0
SAL_HB5248AA_AS	SAL_UA5326AA	3	2018	Human	United Kingdom	West Europe	0	0	0	0	0	0	0	0	0	0	0	0	0	0	0	0	0	0	0	0	0	0	0	0	0	0	0	0	0	0	0	0	0	0	0	0	0	0	0	0	0	0	0
SAL_IB1414AA_AS	SAL_UA7785AA	3	2018	Human	United Kingdom	West Europe	1	0	0	0	0	0	0	0	0	0	0	0	0	0	0	0	0	0	0	0	0	0	0	0	0	0	0	0	0	0	0	0	0	0	0	0	0	0	0	0	0	0	0
SAL_GB1194AA_AS	SAL_TA8482AA	3	2018		United Kingdom	West Europe	0	0	0	0	0	0	0	0	0	0	0	0	0	0	0	0	0	0	0	0	0	0	0	0	0	0	0	0	0	0	0	0	0	0	0	0	0	0	0	0	0	0	0
SAL_RC1037AA_AS	SAL_JB0617AA	3	2018		United Kingdom	West Europe	0	0	0	0	0	0	0	0	0	0	0	0	0	0	0	0	0	0	0	0	0	0	0	0	0	0	0	0	0	0	0	0	0	0	0	0	0	0	0	0	0	0	0
SAL_BB0645AA_AS	SAL_PA9376AA	3	2018	Swine	United States	North America	0	0	0	0	0	0	0	0	0	0	0	0	0	0	0	0	0	0	0	0	0	0	0	0	0	0	0	0	0	0	0	0	0	0	0	0	0	0	0	0	0	0	0
SAL_HB0770AA_AS	SAL_UA1719AA	3	2018	Food/Environment	United States	North America	3	0	0	0	0	0	0	0	0	0	0	0	0	0	0	0	0	0	0	0	1	0	0	0	0	0	0	0	0	0	0	0	0	0	0	0	0	0	0	0	0	0	0
SAL_ZA2377AA_AS	SAL_OA1549AA	3	2018	Food/Environment	United States	North America	0	0	0	0	0	0	0	0	0	0	0	0	0	0	0	0	0	0	0	0	0	0	0	0	0	0	0	0	0	0	0	0	0	0	0	0	0	0	0	0	0	0	0
SAL_HB8307AA_AS	SAL_UA6501AA	3	2018	Bovine	United States	North America	0	0	0	0	0	0	0	0	0	0	0	0	0	0	0	0	0	0	0	0	0	0	0	0	0	0	0	0	0	0	0	0	0	0	0	0	0	0	0	0	0	0	0
SAL_YA7709AA_AS	SAL_NA8777AA	3	2018	Swine	United States	North America	1	0	0	0	0	0	0	0	0	0	0	0	0	0	0	0	0	0	0	0	0	0	0	0	0	0	0	0	0	0	0	0	0	0	0	0	0	0	0	0	0	0	0
SAL_YA8552AA_AS	SAL_OA0157AA	3	2018	Swine	United States	North America	1	0	0	0	0	0	0	0	0	0	0	0	0	0	0	0	0	0	0	0	0	0	0	0	0	0	0	0	0	0	0	0	0	0	0	0	0	0	0	0	0	0	0
SAL_IB0172AA_AS	SAL_UA7230AA	3	2018	Swine	United States	North America	0	0	0	0	0	0	0	0	0	0	0	0	0	0	0	0	0	0	0	0	0	0	0	0	0	0	0	0	0	0	0	0	0	0	0	0	0	0	0	0	0	0	0
SAL_HB7392AA_AS	SAL_UA6134AA	3	2018	Swine	United States	North America	2	0	0	0	0	0	0	0	0	0	0	0	0	0	0	0	0	0	0	0	0	0	0	0	0	0	0	0	0	0	0	0	0	0	0	0	0	0	0	0	0	0	0
SAL_FB1546AA_AS	SAL_TA3022AA	3	2018	Swine	United States	North America	2	0	0	0	0	0	0	0	0	0	0	0	0	0	0	0	0	0	0	0	0	0	0	0	0	0	0	0	0	0	0	0	0	0	0	0	0	0	0	0	0	0	0
SAL_FB4944AA_AS	SAL_TA6062AA	3	2018	Avian	United States	North America	0	0	0	0	0	0	0	0	0	0	0	0	0	0	0	0	0	0	0	0	0	0	0	0	0	0	0	0	0	0	0	0	0	0	0	0	0	0	0	0	0	0	0
SAL_DB3221AA_AS	SAL_SA0996AA	3	2018	Swine	United States	North America	1	0	0	0	0	0	0	0	0	0	0	0	0	0	0	0	0	0	0	0	0	0	0	0	0	0	0	0	0	0	0	0	0	0	0	0	0	0	0	0	0	0	0
SAL_YA7710AA_AS	SAL_NA8776AA	3	2018	Swine	United States	North America	0	0	0	0	0	0	0	0	0	0	0	0	0	0	0	0	0	0	0	0	0	0	0	0	0	0	0	0	0	0	0	0	0	0	0	0	0	0	0	0	0	0	0
SAL_AB4069AA_AS	SAL_PA2527AA	3	2018	Swine	United States	North America	3	0	0	0	0	0	0	0	0	0	0	0	0	0	0	0	0	0	0	0	1	0	0	0	0	0	0	0	0	0	0	0	0	0	0	0	0	0	0	0	0	0	0
SAL_BB2610AA_AS	SAL_QA1149AA	3	2018	Swine	United States	North America	1	0	0	0	0	0	0	0	0	0	0	0	0	0	0	0	0	0	0	0	0	0	0	0	0	0	0	0	0	0	0	0	0	0	0	0	0	0	0	0	0	0	0
SAL_HB4879AA_AS	SAL_UA5143AA	3	2018	Swine	United States	North America	3	0	0	0	0	0	0	0	0	0	0	0	0	0	0	0	0	0	0	0	1	0	0	0	0	0	0	0	0	0	0	0	0	0	0	0	0	0	0	0	0	0	0
SAL_GB1856AA_AS	SAL_TA8801AA	3	2018	Swine	United States	North America	0	0	0	0	0	0	0	0	0	0	0	0	0	0	0	0	0	0	0	0	0	0	0	0	0	0	0	0	0	0	0	0	0	0	0	0	0	0	0	0	0	0	0
SAL_VB3407AA_AS	SAL_BB1080AA	3	2018	Swine	United States	North America	4	0	0	0	0	0	0	0	0	0	0	0	0	0	0	0	0	0	0	0	1	0	0	0	0	0	0	0	0	0	0	0	0	0	0	0	0	0	0	0	0	0	0
SAL_GB5697AA_AS	SAL_TA9888AA	3	2018	Swine	United States	North America	3	0	0	0	0	0	0	0	0	0	0	0	0	0	0	0	0	0	0	0	1	0	0	0	0	0	0	0	0	0	0	0	0	0	0	0	0	0	0	0	0	0	0
SAL_AB5975AA_AS	SAL_PA4556AA	3	2018	Swine	United States	North America	1	0	0	0	0	0	0	0	0	0	0	0	0	0	0	0	0	0	0	0	0	0	0	0	0	0	0	0	0	0	0	0	0	0	0	0	0	0	0	0	0	0	0
SAL_AB6894AA_AS	SAL_PA5558AA	3	2018	Swine	United States	North America	3	0	0	0	0	0	0	0	0	0	0	0	0	0	0	0	0	0	0	0	1	0	0	0	0	0	0	0	0	0	0	0	0	0	0	0	0	0	0	0	0	0	0
SAL_YA9403AA_AS	SAL_OA0574AA	3	2018	Swine	United States	North America	4	0	0	0	0	0	0	0	0	0	0	0	0	0	0	0	0	0	0	0	1	0	0	0	0	0	0	0	0	0	0	0	0	0	0	0	0	0	0	0	0	0	0
SAL_GB0008AA_AS	SAL_OA1402AA	3	2018	Swine	United States	North America	2	0	0	0	0	0	0	0	0	0	0	0	0	0	0	0	0	0	0	0	1	0	0	0	0	0	0	0	0	0	0	0	0	0	0	0	0	0	0	0	0	0	0
SAL_ZA4875AA_AS	SAL_OA3755AA	3	2018	Swine	United States	North America	4	0	0	0	0	0	0	0	0	0	0	0	0	0	0	0	0	0	0	0	1	0	0	0	0	0	0	0	0	0	0	0	0	0	0	0	0	0	0	0	0	0	0
SAL_ZA5409AA_AS	SAL_OA5640AA	3	2018	Swine	United States	North America	3	0	0	0	0	0	0	0	0	0	0	0	0	0	0	0	0	0	0	0	1	0	0	0	0	0	0	0	0	0	0	0	0	0	0	0	0	0	0	0	0	0	0
SAL_BB0664AA_AS	SAL_PA9357AA	3	2018	Swine	United States	North America	1	0	0	0	0	0	0	0	0	0	0	0	0	0	0	0	0	0	0	0	0	0	0	0	0	0	0	0	0	0	0	0	0	0	0	0	0	0	0	0	0	0	0
SAL_AB8635AA_AS	SAL_PA7228AA	3	2018	Swine	United States	North America	1	0	0	0	0	0	0	0	0	0	0	0	0	0	0	0	0	0	0	0	0	0	0	0	0	0	0	0	0	0	0	0	0	0	0	0	0	0	0	0	0	0	0
SAL_AB8636AA_AS	SAL_PA7227AA	3	2018	Swine	United States	North America	3	0	0	0	0	0	0	0	0	0	0	0	0	0	0	0	0	0	0	0	1	0	0	0	0	0	0	0	0	0	0	0	0	0	0	0	0	0	0	0	0	0	0
SAL_BB7481AA_AS	SAL_QA5932AA	3	2018	Swine	United States	North America	3	0	0	0	0	0	0	0	0	0	0	0	0	0	0	0	0	0	0	0	1	0	0	0	0	0	0	0	0	0	0	0	0	0	0	0	0	0	0	0	0	0	0
SAL_CB0309AA_AS	SAL_QA8522AA	3	2018	Swine	United States	North America	3	0	0	0	0	0	0	0	0	0	0	0	0	0	0	0	0	0	0	0	1	0	0	0	0	0	0	0	0	0	0	0	0	0	0	0	0	0	0	0	0	0	0
SAL_DB1217AA_AS	SAL_RA8715AA	3	2018	Swine	United States	North America	0	0	0	0	0	0	0	0	0	0	0	0	0	0	0	0	0	0	0	0	0	0	0	0	0	0	0	0	0	0	0	0	0	0	0	0	0	0	0	0	0	0	0
SAL_CB9866AA_AS	SAL_RA7651AA	3	2018	Swine	United States	North America	3	0	0	0	0	0	0	0	0	0	0	0	0	0	0	0	0	0	0	0	1	0	0	0	0	0	0	0	0	0	0	0	0	0	0	0	0	0	0	0	0	0	0
SAL_DB0364AA_AS	SAL_RA8422AA	3	2018	Swine	United States	North America	1	0	0	0	0	0	0	0	0	0	0	0	0	0	0	0	0	0	0	0	0	0	0	0	0	0	0	0	0	0	0	0	0	0	0	0	0	0	0	0	0	0	0
SAL_DB3206AA_AS	SAL_SA0899AA	3	2018	Swine	United States	North America	3	0	0	0	0	0	0	0	0	0	0	0	0	0	0	0	0	0	0	0	1	0	0	0	0	0	0	0	0	0	0	0	0	0	0	0	0	0	0	0	0	0	0
SAL_DB2704AA_AS	SAL_RA9982AA	3	2018	Swine	United States	North America	3	0	0	0	0	0	0	0	0	0	0	0	0	0	0	0	0	0	0	0	1	0	0	0	0	0	0	0	0	0	0	0	0	0	0	0	0	0	0	0	0	0	0
SAL_DB2498AA_AS	SAL_RA9983AA	3	2018	Swine	United States	North America	1	0	0	0	0	0	0	0	0	0	0	0	0	0	0	0	0	0	0	0	0	0	0	0	0	0	0	0	0	0	0	0	0	0	0	0	0	0	0	0	0	0	0
SAL_DB3065AA_AS	SAL_SA0846AA	3	2018	Swine	United States	North America	2	0	0	0	0	0	0	0	0	0	0	0	0	0	0	0	0	0	0	0	0	0	0	0	0	0	0	0	0	0	0	0	0	0	0	0	0	0	0	0	0	0	0
SAL_DB5591AA_AS	SAL_SA2857AA	3	2018	Swine	United States	North America	3	0	0	0	0	0	0	0	0	0	0	0	0	0	0	0	0	0	0	0	1	0	0	0	0	0	0	0	0	0	0	0	0	0	0	0	0	0	0	0	0	0	0
SAL_DB5578AA_AS	SAL_SA2870AA	3	2018	Swine	United States	North America	0	0	0	0	0	0	0	0	0	0	0	0	0	0	0	0	0	0	0	0	0	0	0	0	0	0	0	0	0	0	0	0	0	0	0	0	0	0	0	0	0	0	0
SAL_DB6452AA_AS	SAL_SA3642AA	3	2018	Swine	United States	North America	3	0	0	0	0	0	0	0	0	0	0	0	0	0	0	0	0	0	0	0	1	0	0	0	0	0	0	0	0	0	0	0	0	0	0	0	0	0	0	0	0	0	0
SAL_EB7661AA_AS	SAL_TA0139AA	3	2018	Swine	United States	North America	3	0	0	0	0	0	0	0	0	0	0	0	0	0	0	0	0	0	0	0	1	0	0	0	0	0	0	0	0	0	0	0	0	0	0	0	0	0	0	0	0	0	0
SAL_FB6145AA_AS	SAL_TA6780AA	3	2018	Swine	United States	North America	3	0	0	0	0	0	0	0	0	0	0	0	0	0	0	0	0	0	0	0	1	0	0	0	0	0	0	0	0	0	0	0	0	0	0	0	0	0	0	0	0	0	0
SAL_FB6120AA_AS	SAL_TA6805AA	3	2018	Swine	United States	North America	3	0	0	0	0	0	0	0	0	0	0	0	0	0	0	0	0	0	0	0	1	0	0	0	0	0	0	0	0	0	0	0	0	0	0	0	0	0	0	0	0	0	0
SAL_GB1252AA_AS	SAL_TA8424AA	3	2018	Swine	United States	North America	2	0	0	0	0	0	0	0	0	0	0	0	0	0	0	0	0	0	0	0	0	0	0	0	0	0	0	0	0	0	0	0	0	0	0	0	0	0	0	0	0	0	0
SAL_HB6482AA_AS	SAL_UA5903AA	3	2018	Swine	United States	North America	4	0	0	0	0	0	0	0	0	0	0	0	0	0	1	0	0	0	0	0	1	0	0	0	0	0	0	0	0	0	0	0	0	0	0	0	0	0	0	0	0	0	0
SAL_IB1717AA_AS	SAL_UA7484AA	3	2018	Swine	United States	North America	3	0	0	0	0	0	0	0	0	0	0	0	0	0	0	0	0	0	0	0	1	0	0	0	0	0	0	0	0	0	0	0	0	0	0	0	0	0	0	0	0	0	0
SAL_IB6935AA_AS	SAL_VA0493AA	3	2018	Swine	United States	North America	1	0	0	0	0	0	0	0	0	0	0	0	0	0	0	0	0	0	0	0	0	0	0	0	0	0	0	0	0	0	0	0	0	0	0	0	0	0	0	0	0	0	0
SAL_IB6933AA_AS	SAL_VA0495AA	3	2018	Swine	United States	North America	3	0	0	0	0	0	0	0	0	0	0	0	0	0	0	0	0	0	0	0	1	0	0	0	0	0	0	0	0	0	0	0	0	0	0	0	0	0	0	0	0	0	0
SAL_LB8594AA_AS	SAL_WA7769AA	3	2018	Swine	United States	North America	9	0	0	0	0	1	0	0	0	0	0	0	0	0	0	0	0	0	0	0	1	0	0	0	0	0	0	0	0	0	0	0	0	0	0	0	1	0	0	0	0	0	0
SAL_MB5445AA_AS	SAL_XA2328AA	3	2018	Swine	United States	North America	3	0	0	0	0	0	0	0	0	0	0	0	0	0	0	0	0	0	0	0	1	0	0	0	0	0	0	0	0	0	0	0	0	0	0	0	0	0	0	0	0	0	0
SAL_FB3941AA_AS	SAL_TA5369AA	3	2018	Swine	United States	North America	4	0	0	0	0	0	0	0	0	0	0	0	0	0	0	0	0	0	0	0	1	0	0	0	0	0	0	0	0	0	0	0	0	0	0	0	0	0	0	0	0	0	0
SAL_ZA8635AA_AS	SAL_OA4360AA	3	2018	Food/Environment	United States	North America	11	0	0	0	0	0	0	0	0	0	0	0	0	0	1	0	0	0	0	0	1	0	0	0	0	0	0	0	0	0	0	0	0	0	0	0	0	0	0	0	0	0	0
SAL_AB4131AA_AS	SAL_PA2957AA	3	2018	Swine	United States	North America	1	0	0	0	0	0	0	0	0	0	0	0	0	0	0	0	0	0	0	0	0	0	0	0	0	0	0	0	0	0	0	0	0	0	0	0	0	0	0	0	0	0	0
SAL_PB1354AA_AS	SAL_YA7879AA	3	2018	Swine	United States	North America	1	0	0	0	0	0	0	0	0	0	0	0	0	0	0	0	0	0	0	0	0	0	0	0	0	0	0	0	0	0	0	0	0	0	0	0	0	0	0	0	0	0	0
SAL_AB3012AA_AS	SAL_PA1788AA	3	2018	Swine	United States	North America	0	0	0	0	0	0	0	0	0	0	0	0	0	0	0	0	0	0	0	0	0	0	0	0	0	0	0	0	0	0	0	0	0	0	0	0	0	0	0	0	0	0	0
SAL_BB2222AA_AS	SAL_QA0642AA	3	2018	Swine	United States	North America	3	0	0	0	0	0	0	0	0	0	0	0	0	0	0	0	0	0	0	0	1	0	0	0	0	0	0	0	0	0	0	0	0	0	0	0	0	0	0	0	0	0	0
SAL_GB5379AA_AS	SAL_TA9541AA	3	2018	Swine	United States	North America	1	0	0	0	0	0	0	0	0	0	0	0	0	0	0	0	0	0	0	0	0	0	0	0	0	0	0	0	0	0	0	0	0	0	0	0	0	0	0	0	0	0	0
SAL_AB5974AA_AS	SAL_PA4557AA	3	2018	Swine	United States	North America	1	0	0	0	0	0	0	0	0	0	0	0	0	0	0	0	0	0	0	0	0	0	0	0	0	0	0	0	0	0	0	0	0	0	0	0	0	0	0	0	0	0	0
SAL_GB1509AA_AS	SAL_TA8194AA	3	2018	Swine	United States	North America	4	0	0	0	0	0	0	0	0	0	0	0	0	0	0	0	0	0	0	0	1	0	0	0	0	0	0	0	0	0	0	0	0	0	0	0	0	0	0	0	0	0	0
SAL_YA8157AA_AS	SAL_NA9334AA	3	2018	Swine	United States	North America	4	0	0	0	0	0	0	0	0	0	0	0	0	0	0	0	0	0	0	0	1	0	0	0	0	0	0	0	0	0	0	0	0	0	0	0	0	0	0	0	0	0	0
SAL_DB6408AA_AS	SAL_SA3632AA	3	2018	Swine	United States	North America	3	0	0	0	0	0	0	0	0	0	0	0	0	0	0	0	0	0	0	0	1	0	0	0	0	0	0	0	0	0	0	0	0	0	0	0	0	0	0	0	0	0	0
SAL_IB6947AA_AS	SAL_VA0481AA	3	2018	Swine	United States	North America	6	0	0	0	0	0	0	0	0	0	0	0	0	0	0	0	0	0	0	0	1	0	0	0	0	0	0	0	0	0	0	0	0	0	0	0	0	0	0	0	0	0	0
SAL_AB6107AA_AS	SAL_PA4750AA	3	2018	Swine	United States	North America	0	0	0	0	0	0	0	0	0	0	0	0	0	0	0	0	0	0	0	0	0	0	0	0	0	0	0	0	0	0	0	0	0	0	0	0	0	0	0	0	0	0	0
SAL_CB9881AA_AS	SAL_RA7636AA	3	2018	Swine	United States	North America	1	0	0	0	0	0	0	0	0	0	0	0	0	0	0	0	0	0	0	0	0	0	0	0	0	0	0	0	0	0	0	0	0	0	0	0	0	0	0	0	0	0	0
SAL_EB3872AA_AS	SAL_SA7361AA	3	2018	Swine	United States	North America	1	0	0	0	0	0	0	0	0	0	0	0	0	0	0	0	0	0	0	0	0	0	0	0	0	0	0	0	0	0	0	0	0	0	0	0	0	0	0	0	0	0	0
SAL_GB5297AA_AS	SAL_TA9623AA	3	2018	Swine	United States	North America	3	0	0	0	0	0	0	0	0	0	0	0	0	0	0	0	0	0	0	0	1	0	0	0	0	0	0	0	0	0	0	0	0	0	0	0	0	0	0	0	0	0	0
SAL_HB4873AA_AS	SAL_UA5149AA	3	2018	Swine	United States	North America	3	0	0	0	0	0	0	0	0	0	0	0	0	0	0	0	0	0	0	0	1	0	0	0	0	0	0	0	0	0	0	0	0	0	0	0	0	0	0	0	0	0	0
SAL_NC2377AA_AS	SAL_GB1916AA	3	2018	Swine	United States	North America	4	0	0	0	0	0	1	0	0	0	0	0	0	0	1	0	0	0	0	0	0	0	0	0	0	0	0	0	0	0	0	0	0	0	0	0	0	0	0	0	0	0	0
SAL_DB8916AA_AS	SAL_SA4325AA	3	2018	Avian	United States	North America	2	0	0	0	0	0	0	0	0	0	0	0	0	0	0	0	0	0	0	0	0	0	0	0	0	0	0	0	0	0	0	0	0	0	0	0	0	0	0	0	0	0	0
SAL_DB5313AA_AS	SAL_SA2615AA	3	2018	Avian	United States	North America	4	0	0	0	0	0	0	0	0	0	0	0	0	0	0	0	0	0	0	0	1	0	0	0	0	0	0	0	0	0	0	0	0	0	0	0	0	0	0	0	0	0	0
SAL_YA9409AA_AS	SAL_OA0568AA	3	2018	Swine	United States	North America	3	0	0	0	0	0	0	0	0	0	0	0	0	0	0	0	0	0	0	0	1	0	0	0	0	0	0	0	0	0	0	0	0	0	0	0	0	0	0	0	0	0	0
SAL_FB9771AA_AS	SAL_OA2118AA	3	2018	Swine	United States	North America	1	0	0	0	0	0	0	0	0	0	0	0	0	0	0	0	0	0	0	0	0	0	0	0	0	0	0	0	0	0	0	0	0	0	0	0	0	0	0	0	0	0	0
SAL_AB1595AA_AS	SAL_PA0458AA	3	2018	Swine	United States	North America	0	0	0	0	0	0	0	0	0	0	0	0	0	0	0	0	0	0	0	0	0	0	0	0	0	0	0	0	0	0	0	0	0	0	0	0	0	0	0	0	0	0	0
SAL_DB0703AA_AS	SAL_RA8677AA	3	2018	Swine	United States	North America	4	0	0	0	0	0	0	0	0	0	0	0	0	0	0	0	0	0	0	0	1	0	0	0	0	0	0	0	0	0	0	0	0	0	0	0	0	0	0	0	0	0	0
SAL_MB5481AA_AS	SAL_XA2292AA	3	2018	Swine	United States	North America	3	0	0	0	0	0	0	0	0	0	0	0	0	0	0	0	0	0	0	0	1	0	0	0	0	0	0	0	0	0	0	0	0	0	0	0	0	0	0	0	0	0	0
SAL_DB0747AA_AS	SAL_RA8705AA	3	2018	Swine	United States	North America	1	0	0	0	0	0	0	0	0	0	0	0	0	0	0	0	0	0	0	0	0	0	0	0	0	0	0	0	0	0	0	0	0	0	0	0	0	0	0	0	0	0	0
SAL_FB6489AA_AS	SAL_TA7030AA	3	2018	Swine	United States	North America	3	0	0	0	0	0	0	0	0	0	0	0	0	0	0	0	0	0	0	0	1	0	0	0	0	0	0	0	0	0	0	0	0	0	0	0	0	0	0	0	0	0	0
SAL_YA7969AA_AS	SAL_NA9522AA	3	2018	Swine	United States	North America	1	0	0	0	0	0	0	0	0	0	0	0	0	0	0	0	0	0	0	0	0	0	0	0	0	0	0	0	0	0	0	0	0	0	0	0	0	0	0	0	0	0	0
SAL_DB0764AA_AS	SAL_RA8744AA	3	2018	Swine	United States	North America	1	0	0	0	0	0	0	0	0	0	0	0	0	0	0	0	0	0	0	0	0	0	0	0	0	0	0	0	0	0	0	0	0	0	0	0	0	0	0	0	0	0	0
SAL_DB2770AA_AS	SAL_SA0582AA	3	2018	Swine	United States	North America	3	0	0	0	0	0	0	0	0	0	0	0	0	0	0	0	0	0	0	0	1	0	0	0	0	0	0	0	0	0	0	0	0	0	0	0	0	0	0	0	0	0	0
SAL_DB6536AA_AS	SAL_SA3716AA	3	2018	Swine	United States	North America	3	0	0	0	0	0	0	0	0	0	0	0	0	0	0	0	0	0	0	0	1	0	0	0	0	0	0	0	0	0	0	0	0	0	0	0	0	0	0	0	0	0	0
SAL_DB6509AA_AS	SAL_SA3743AA	3	2018	Swine	United States	North America	0	0	0	0	0	0	0	0	0	0	0	0	0	0	0	0	0	0	0	0	0	0	0	0	0	0	0	0	0	0	0	0	0	0	0	0	0	0	0	0	0	0	0
SAL_EB7706AA_AS	SAL_TA0094AA	3	2018	Swine	United States	North America	3	0	0	0	0	0	0	0	0	0	0	0	0	0	0	0	0	0	0	0	1	0	0	0	0	0	0	0	0	0	0	0	0	0	0	0	0	0	0	0	0	0	0
SAL_FB1138AA_AS	SAL_TA2661AA	3	2018	Swine	United States	North America	2	0	0	0	0	0	0	0	0	0	0	0	0	0	0	0	0	0	0	0	1	0	0	0	0	0	0	0	0	0	0	0	0	0	0	0	0	0	0	0	0	0	0
SAL_BB4262AA_AS	SAL_QA2934AA	3	2018	Swine	United States	North America	1	0	0	0	0	0	0	0	0	0	0	0	0	0	0	0	0	0	0	0	0	0	0	0	0	0	0	0	0	0	0	0	0	0	0	0	0	0	0	0	0	0	0
SAL_DB2709AA_AS	SAL_RA9977AA	3	2018	Swine	United States	North America	1	0	0	0	0	0	0	0	0	0	0	0	0	0	0	0	0	0	0	0	0	0	0	0	0	0	0	0	0	0	0	0	0	0	0	0	0	0	0	0	0	0	0
SAL_FB9910AA_AS	SAL_OA3763AA	3	2018	Swine	United States	North America	4	0	0	0	0	0	0	0	0	0	0	0	0	0	0	0	0	0	0	0	0	0	0	0	0	0	0	0	0	0	0	0	0	0	0	0	0	0	0	0	0	0	0
SAL_HB9964AA_AS	SAL_UA6829AA	3	2018	Other Animals	United States	North America	4	0	0	0	0	0	0	0	0	0	0	0	0	0	0	0	0	0	0	0	1	0	0	0	0	0	0	0	0	0	0	0	0	0	0	0	0	0	0	0	0	0	0
SAL_AB4044AA_AS	SAL_PA2551AA	3	2018	Swine	United States	North America	0	0	0	0	0	0	0	0	0	0	0	0	0	0	0	0	0	0	0	0	0	0	0	0	0	0	0	0	0	0	0	0	0	0	0	0	0	0	0	0	0	0	0
SAL_GB5285AA_AS	SAL_TA9635AA	3	2018	Swine	United States	North America	0	0	0	0	0	0	0	0	0	0	0	0	0	0	0	0	0	0	0	0	0	0	0	0	0	0	0	0	0	0	0	0	0	0	0	0	0	0	0	0	0	0	0
SAL_DB0125AA_AS	SAL_RA8166AA	3	2018	Swine	United States	North America	1	0	0	0	0	0	0	0	0	0	0	0	0	0	0	0	0	0	0	0	0	0	0	0	0	0	0	0	0	0	0	0	0	0	0	0	0	0	0	0	0	0	0
SAL_DB2060AA_AS	SAL_RA9916AA	3	2018	Swine	United States	North America	3	0	0	0	0	0	0	0	0	0	0	0	0	0	0	0	0	0	0	0	1	0	0	0	0	0	0	0	0	0	0	0	0	0	0	0	0	0	0	0	0	0	0
SAL_EB9309AA_AS	SAL_TA1352AA	3	2018	Swine	United States	North America	1	0	0	0	0	0	0	0	0	0	0	0	0	0	0	0	0	0	0	0	0	0	0	0	0	0	0	0	0	0	0	0	0	0	0	0	0	0	0	0	0	0	0
SAL_BB0684AA_AS	SAL_PA9108AA	3	2018	Swine	United States	North America	3	0	0	0	0	0	0	0	0	0	0	0	0	0	0	0	0	0	0	0	1	0	0	0	0	0	0	0	0	0	0	0	0	0	0	0	0	0	0	0	0	0	0
SAL_YA9575AA_AS	SAL_OA0779AA	3	2018	Swine	United States	North America	3	0	0	0	0	0	0	0	0	0	0	0	0	0	0	0	0	0	0	0	1	0	0	0	0	0	0	0	0	0	0	0	0	0	0	0	0	0	0	0	0	0	0
SAL_YA9569AA_AS	SAL_OA0785AA	3	2018	Swine	United States	North America	4	0	0	0	0	0	0	0	0	0	0	0	0	0	0	0	0	0	0	0	1	0	0	0	0	0	0	0	0	0	0	0	0	0	0	0	0	0	0	0	0	0	0
SAL_BB2617AA_AS	SAL_QA1142AA	3	2018	Swine	United States	North America	1	0	0	0	0	0	0	0	0	0	0	0	0	0	0	0	0	0	0	0	0	0	0	0	0	0	0	0	0	0	0	0	0	0	0	0	0	0	0	0	0	0	0
SAL_DB0742AA_AS	SAL_RA8682AA	3	2018	Swine	United States	North America	4	0	0	0	0	0	0	0	0	0	0	0	0	0	0	0	0	0	0	0	0	0	0	0	0	0	0	0	0	0	0	0	1	0	0	0	0	0	1	0	0	0	0
SAL_FB4948AA_AS	SAL_TA6058AA	3	2018	Swine	United States	North America	3	0	0	0	0	0	0	0	0	0	0	0	0	0	0	0	0	0	0	0	1	0	0	0	0	0	0	0	0	0	0	0	0	0	0	0	0	0	0	0	0	0	0
SAL_FB6141AA_AS	SAL_TA6784AA	3	2018	Swine	United States	North America	1	0	0	0	0	0	0	0	0	0	0	0	0	0	0	0	0	0	0	0	0	0	0	0	0	0	0	0	0	0	0	0	0	0	0	0	0	0	0	0	0	0	0
SAL_BB1325AA_AS	SAL_PA9661AA	3	2018	Swine	United States	North America	3	0	0	0	0	0	0	0	0	0	0	0	0	0	0	0	0	0	0	0	1	0	0	0	0	0	0	0	0	0	0	0	0	0	0	0	0	0	0	0	0	0	0
SAL_DB0717AA_AS	SAL_RA8663AA	3	2018	Bovine	United States	North America	1	0	0	0	0	0	0	0	0	0	0	0	0	0	0	0	0	0	0	0	0	0	0	0	0	0	0	0	0	0	0	0	0	0	0	0	0	0	0	0	0	0	0
SAL_EB9379AA_AS	SAL_TA1282AA	3	2018	Swine	United States	North America	4	0	0	0	0	0	0	0	0	0	0	0	0	0	0	0	0	0	0	0	1	0	0	0	0	0	0	0	0	0	0	1	0	0	0	0	0	0	0	0	0	0	0
SAL_ZA9119AA_AS	SAL_OA8128AA	3	2018	Swine	United States	North America	5	0	0	0	0	0	0	0	0	0	0	0	0	0	0	0	0	0	0	0	0	0	0	0	0	0	0	0	0	0	0	0	1	0	0	0	0	0	1	0	0	0	0
SAL_FB9168AA_AS	SAL_OA1443AA	3	2018	Swine	United States	North America	0	0	0	0	0	0	0	0	0	0	0	0	0	0	0	0	0	0	0	0	0	0	0	0	0	0	0	0	0	0	0	0	0	0	0	0	0	0	0	0	0	0	0
SAL_DB5308AA_AS	SAL_SA2620AA	3	2018	Swine	United States	North America	1	0	0	0	0	0	0	0	0	0	0	0	0	0	0	0	0	0	0	0	0	0	0	0	0	0	0	0	0	0	0	0	0	0	0	0	0	0	0	0	0	0	0
SAL_BB6249AA_AS	SAL_QA4606AA	3	2018	Swine	United States	North America	3	0	0	0	0	0	0	0	0	0	0	0	0	0	0	0	0	0	0	0	1	0	0	0	0	0	0	0	0	0	0	0	0	0	0	0	0	0	0	0	0	0	0
SAL_DB2739AA_AS	SAL_SA0573AA	3	2018	Swine	United States	North America	1	0	0	0	0	0	0	0	0	0	0	0	0	0	0	0	0	0	0	0	0	0	0	0	0	0	0	0	0	0	0	0	0	0	0	0	0	0	0	0	0	0	0
SAL_IB1452AA_AS	SAL_UA7747AA	3	2018	Swine	United States	North America	2	0	0	0	0	0	0	0	0	0	0	0	0	0	0	0	0	0	0	0	0	0	0	0	0	0	0	0	0	0	0	0	0	0	0	0	0	0	0	0	0	0	0
SAL_FB9907AA_AS	SAL_OA1415AA	3	2018	Swine	United States	North America	4	0	0	0	0	0	0	0	0	0	0	0	0	0	0	0	0	0	0	0	1	0	0	0	0	0	0	0	0	0	0	0	0	0	0	0	0	0	0	0	0	0	0
SAL_AB4121AA_AS	SAL_PA2967AA	3	2018	Swine	United States	North America	1	0	0	0	0	0	0	0	0	0	0	0	0	0	0	0	0	0	0	0	0	0	0	0	0	0	0	0	0	0	0	0	0	0	0	0	0	0	0	0	0	0	0
SAL_AB5977AA_AS	SAL_PA4554AA	3	2018	Swine	United States	North America	3	0	0	0	0	0	0	0	0	0	0	0	0	0	0	0	0	0	0	0	1	0	0	0	0	0	0	0	0	0	0	0	0	0	0	0	0	0	0	0	0	0	0
SAL_HB6452AA_AS	SAL_UA5933AA	3	2018	Swine	United States	North America	1	0	0	0	0	0	0	0	0	0	0	0	0	0	0	0	0	0	0	0	0	0	0	0	0	0	0	0	0	0	0	0	0	0	0	0	0	0	0	0	0	0	0
SAL_HB5434AA_AS	SAL_UA5415AA	3	2018	Bovine	United States	North America	1	0	0	0	0	0	0	0	0	0	0	0	0	0	0	0	0	0	0	0	0	0	0	0	0	0	0	0	0	0	0	0	0	0	0	0	0	0	0	0	0	0	0
SAL_GB5835AA_AS	SAL_TA9928AA	3	2018	Bovine	United States	North America	1	0	0	0	0	0	0	0	0	0	0	0	0	0	0	0	0	0	0	0	0	0	0	0	0	0	0	0	0	0	0	0	0	0	0	0	0	0	0	0	0	0	0
SAL_FB3939AA_AS	SAL_TA5371AA	3	2018	Bovine	United States	North America	1	0	0	0	0	0	0	0	0	0	0	0	0	0	0	0	0	0	0	0	0	0	0	0	0	0	0	0	0	0	0	0	0	0	0	0	0	0	0	0	0	0	0
SAL_AB4227AA_AS	SAL_PA2863AA	3	2018	Swine	United States	North America	3	0	0	0	0	0	0	0	0	0	0	0	0	0	0	0	0	0	0	0	1	0	0	0	0	0	0	0	0	0	0	0	0	0	0	0	0	0	0	0	0	0	0
SAL_BB2616AA_AS	SAL_QA1143AA	3	2018	Swine	United States	North America	1	0	0	0	0	0	0	0	0	0	0	0	0	0	0	0	0	0	0	0	0	0	0	0	0	0	0	0	0	0	0	0	0	0	0	0	0	0	0	0	0	0	0
SAL_DB6500AA_AS	SAL_SA3752AA	3	2018	Swine	United States	North America	4	0	0	0	0	0	0	0	0	0	0	0	0	0	0	0	0	0	0	0	0	0	0	0	0	0	0	0	0	0	0	0	1	0	0	0	0	0	1	0	0	0	0
SAL_PB5204AA_AS	SAL_YA8914AA	3	2018	Swine	United States	North America	0	0	0	0	0	0	0	0	0	0	0	0	0	0	0	0	0	0	0	0	0	0	0	0	0	0	0	0	0	0	0	0	0	0	0	0	0	0	0	0	0	0	0
SAL_PB5209AA_AS	SAL_YA8909AA	3	2018	Swine	United States	North America	0	0	0	0	0	0	0	0	0	0	0	0	0	0	0	0	0	0	0	0	0	0	0	0	0	0	0	0	0	0	0	0	0	0	0	0	0	0	0	0	0	0	0
SAL_YA7674AA_AS	SAL_NA8811AA	3	2018	Swine	United States	North America	3	0	0	0	0	0	0	0	0	0	0	0	0	0	0	0	0	0	0	0	1	0	0	0	0	0	0	0	0	0	0	0	0	0	0	0	0	0	0	0	0	0	0
SAL_AB9077AA_AS	SAL_PA7655AA	3	2018	Swine	United States	North America	0	0	0	0	0	0	0	0	0	0	0	0	0	0	0	0	0	0	0	0	0	0	0	0	0	0	0	0	0	0	0	0	0	0	0	0	0	0	0	0	0	0	0
SAL_FB6517AA_AS	SAL_TA7003AA	3	2018	Food/Environment	United States	North America	1	0	0	0	0	0	0	0	0	0	0	0	0	0	0	0	0	0	0	0	0	0	0	0	0	0	0	0	0	0	0	0	0	0	0	0	0	0	0	0	0	0	0
SAL_FB6819AA_AS	SAL_TA7249AA	3	2018	Food/Environment	United States	North America	1	0	0	0	0	0	0	0	0	0	0	0	0	0	0	0	0	0	0	0	0	0	0	0	0	0	0	0	0	0	0	0	0	0	0	0	0	0	0	0	0	0	0
SAL_FB7203AA_AS	SAL_TA7332AA	3	2018	Bovine	United States	North America	1	0	0	0	0	0	0	0	0	0	0	0	0	0	0	0	0	0	0	0	0	0	0	0	0	0	0	0	0	0	0	0	0	0	0	0	0	0	0	0	0	0	0
SAL_GB1484AA_AS	SAL_TA8219AA	3	2018	Swine	United States	North America	4	0	0	0	0	0	0	0	0	0	0	0	0	0	0	0	0	0	0	0	0	0	0	0	0	0	0	0	0	0	0	0	1	0	0	0	0	0	1	0	0	0	0
SAL_YA7893AA_AS	SAL_NA8593AA	3	2018	Swine	United States	North America	0	0	0	0	0	0	0	0	0	0	0	0	0	0	0	0	0	0	0	0	0	0	0	0	0	0	0	0	0	0	0	0	0	0	0	0	0	0	0	0	0	0	0
SAL_FB1143AA_AS	SAL_TA2656AA	3	2018	Swine	United States	North America	0	0	0	0	0	0	0	0	0	0	0	0	0	0	0	0	0	0	0	0	0	0	0	0	0	0	0	0	0	0	0	0	0	0	0	0	0	0	0	0	0	0	0
SAL_FB1550AA_AS	SAL_TA3018AA	3	2018	Swine	United States	North America	2	0	0	0	0	0	0	0	0	0	0	0	0	0	0	0	0	0	0	0	0	0	0	0	0	0	0	0	0	0	0	0	0	0	0	0	0	0	0	0	0	0	0
SAL_YA8746AA_AS	SAL_NA9963AA	3	2018	Swine	United States	North America	0	0	0	0	0	0	0	0	0	0	0	0	0	0	0	0	0	0	0	0	0	0	0	0	0	0	0	0	0	0	0	0	0	0	0	0	0	0	0	0	0	0	0
SAL_BB0556AA_AS	SAL_PA9116AA	3	2018	Swine	United States	North America	0	0	0	0	0	0	0	0	0	0	0	0	0	0	0	0	0	0	0	0	0	0	0	0	0	0	0	0	0	0	0	0	0	0	0	0	0	0	0	0	0	0	0
SAL_ZA6206AA_AS	SAL_OA7454AA	3	2018	Bovine	United States	North America	0	0	0	0	0	0	0	0	0	0	0	0	0	0	0	0	0	0	0	0	0	0	0	0	0	0	0	0	0	0	0	0	0	0	0	0	0	0	0	0	0	0	0
SAL_AB0875AA_AS	SAL_OA9805AA	3	2018	Bovine	United States	North America	0	0	0	0	0	0	0	0	0	0	0	0	0	0	0	0	0	0	0	0	0	0	0	0	0	0	0	0	0	0	0	0	0	0	0	0	0	0	0	0	0	0	0
SAL_AB9672AA_AS	SAL_PA8297AA	3	2018	Bovine	United States	North America	0	0	0	0	0	0	0	0	0	0	0	0	0	0	0	0	0	0	0	0	0	0	0	0	0	0	0	0	0	0	0	0	0	0	0	0	0	0	0	0	0	0	0
SAL_FB6081AA_AS	SAL_TA6703AA	3	2018	Swine	United States	North America	0	0	0	0	0	0	0	0	0	0	0	0	0	0	0	0	0	0	0	0	0	0	0	0	0	0	0	0	0	0	0	0	0	0	0	0	0	0	0	0	0	0	0
SAL_HB4566AA_AS	SAL_UA4904AA	3	2018	Swine	United States	North America	3	0	0	0	0	0	0	0	0	0	0	0	0	0	0	0	0	0	0	0	1	0	0	0	0	0	0	0	0	0	0	0	0	0	0	0	0	0	0	0	0	0	0
SAL_DB0794AA_AS	SAL_RA8713AA	3	2018	Swine	United States	North America	2	0	0	0	0	0	0	0	0	0	0	0	0	0	0	0	0	0	0	0	0	0	0	0	0	0	0	0	0	0	0	0	0	0	0	0	0	0	0	0	0	0	0
SAL_EB9521AA_AS	SAL_TA1395AA	3	2018	Swine	United States	North America	0	0	0	0	0	0	0	0	0	0	0	0	0	0	0	0	0	0	0	0	0	0	0	0	0	0	0	0	0	0	0	0	0	0	0	0	0	0	0	0	0	0	0
SAL_HB4883AA_AS	SAL_UA5139AA	3	2018	Swine	United States	North America	0	0	0	0	0	0	0	0	0	0	0	0	0	0	0	0	0	0	0	0	0	0	0	0	0	0	0	0	0	0	0	0	0	0	0	0	0	0	0	0	0	0	0
SAL_HB6460AA_AS	SAL_UA5925AA	3	2018	Swine	United States	North America	0	0	0	0	0	0	0	0	0	0	0	0	0	0	0	0	0	0	0	0	0	0	0	0	0	0	0	0	0	0	0	0	0	0	0	0	0	0	0	0	0	0	0
SAL_ZA3829AA_AS	SAL_OA2866AA	3	2018	Swine	United States	North America	1	0	0	0	0	0	0	0	0	0	0	0	0	0	0	0	0	0	0	0	0	0	0	0	0	0	0	0	0	0	0	0	0	0	0	0	0	0	0	0	0	0	0
SAL_DB0104AA_AS	SAL_RA7921AA	3	2018	Swine	United States	North America	0	0	0	0	0	0	0	0	0	0	0	0	0	0	0	0	0	0	0	0	0	0	0	0	0	0	0	0	0	0	0	0	0	0	0	0	0	0	0	0	0	0	0
SAL_ZA0038AA_AS	SAL_OA0966AA	3	2018	Swine	United States	North America	2	0	0	0	0	0	0	0	0	0	0	0	0	0	0	0	0	0	0	0	0	0	0	0	0	0	0	0	0	0	0	0	0	0	0	0	0	0	0	0	0	0	0
SAL_FB6119AA_AS	SAL_TA6806AA	3	2018	Swine	United States	North America	1	0	0	0	0	0	0	0	0	0	0	0	0	0	0	0	0	0	0	0	0	0	0	0	0	0	0	0	0	0	0	0	0	0	0	0	0	0	0	0	0	0	0
SAL_YA8351AA_AS	SAL_NA9646AA	3	2018	Swine	United States	North America	1	0	0	0	0	0	0	0	0	0	0	0	0	0	0	0	0	0	0	0	0	0	0	0	0	0	0	0	0	0	0	0	0	0	0	0	0	0	0	0	0	0	0
SAL_AB9690AA_AS	SAL_PA8315AA	3	2018	Swine	United States	North America	3	0	0	0	0	0	0	0	0	0	0	0	0	0	0	0	0	0	0	0	1	0	0	0	0	0	0	0	0	0	0	0	0	0	0	0	0	0	0	0	0	0	0
SAL_DB3078AA_AS	SAL_SA0857AA	3	2018	Swine	United States	North America	2	0	0	0	0	0	0	0	0	0	0	0	0	0	0	0	0	0	0	0	0	0	0	0	0	0	0	0	0	0	0	1	0	0	0	0	0	0	0	0	0	0	0
SAL_DB3134AA_AS	SAL_SA0971AA	3	2018	Swine	United States	North America	2	0	0	0	0	0	0	0	0	0	0	0	0	0	0	0	0	0	0	0	0	0	0	0	0	0	0	0	0	0	0	1	0	0	0	0	0	0	0	0	0	0	0
SAL_FB4726AA_AS	SAL_TA6020AA	3	2018	Swine	United States	North America	1	0	0	0	0	0	0	0	0	0	0	0	0	0	0	0	0	0	0	0	0	0	0	0	0	0	0	0	0	0	0	0	0	0	0	0	0	0	0	0	0	0	0
SAL_GB1444AA_AS	SAL_TA8259AA	3	2018	Swine	United States	North America	1	0	0	0	0	0	0	0	0	0	0	0	0	0	0	0	0	0	0	0	0	0	0	0	0	0	0	0	0	0	0	0	0	0	0	0	0	0	0	0	0	0	0
SAL_DB6395AA_AS	SAL_SA3609AA	3	2018	Swine	United States	North America	3	0	0	0	0	0	0	0	0	0	0	0	0	0	0	0	0	0	0	0	1	0	0	0	0	0	0	0	0	0	0	0	0	0	0	0	0	0	0	0	0	0	0
SAL_OB5745AA_AS	SAL_YA6227AA	3	2018	Bovine	United States	North America	4	0	0	0	0	0	0	0	0	0	0	0	0	0	0	0	0	0	0	0	1	0	0	0	0	0	0	0	0	0	0	0	0	0	0	0	0	0	0	0	0	0	0
SAL_BB2140AA_AS	SAL_QA0719AA	3	2018	Bovine	United States	North America	1	0	0	0	0	0	0	0	0	0	0	0	0	0	0	0	0	0	0	0	0	0	0	0	0	0	0	0	0	0	0	0	0	0	0	0	0	0	0	0	0	0	0
SAL_DB5926AA_AS	SAL_SA3316AA	3	2018	Swine	United States	North America	3	0	0	0	0	0	0	0	0	0	0	0	0	0	0	0	0	0	0	0	1	0	0	0	0	0	0	0	0	0	0	0	0	0	0	0	0	0	0	0	0	0	0
SAL_AB6836AA_AS	SAL_PA5486AA	3	2018	Swine	United States	North America	4	0	0	0	0	0	0	0	0	0	0	0	0	0	0	0	0	0	0	0	1	0	0	0	0	0	0	0	0	0	0	0	0	0	0	0	0	0	0	0	0	0	0
SAL_GB0248AA_AS	SAL_OA1423AA	3	2018	Swine	United States	North America	3	0	0	0	0	0	0	0	0	0	0	0	0	0	0	0	0	0	0	0	1	0	0	0	0	0	0	0	0	0	0	0	0	0	0	0	0	0	0	0	0	0	0
SAL_CB9883AA_AS	SAL_RA7634AA	3	2018	Swine	United States	North America	0	0	0	0	0	0	0	0	0	0	0	0	0	0	0	0	0	0	0	0	0	0	0	0	0	0	0	0	0	0	0	0	0	0	0	0	0	0	0	0	0	0	0
SAL_CB8817AA_AS	SAL_RA6844AA	3	2018	Swine	United States	North America	3	0	0	0	0	0	0	0	0	0	0	0	0	0	0	0	0	0	0	0	1	0	0	0	0	0	0	0	0	0	0	0	0	0	0	0	0	0	0	0	0	0	0
SAL_GB5719AA_AS	SAL_TA9866AA	3	2018	Swine	United States	North America	4	0	0	0	0	0	0	0	0	0	0	0	0	0	0	0	0	0	0	0	1	0	0	0	0	0	0	0	0	0	0	0	0	0	0	0	0	0	0	0	0	0	0
SAL_ZA3370AA_AS	SAL_OA2361AA	3	2018	Swine	United States	North America	3	0	0	0	0	0	0	0	0	0	0	0	0	0	0	0	0	0	0	0	1	0	0	0	0	0	0	0	0	0	0	0	0	0	0	0	0	0	0	0	0	0	0
SAL_AB7756AA_AS	SAL_PA6451AA	3	2018	Swine	United States	North America	1	0	0	0	0	0	0	0	0	0	0	0	0	0	0	0	0	0	0	0	0	0	0	0	0	0	0	0	0	0	0	0	0	0	0	0	0	0	0	0	0	0	0
SAL_BB1056AA_AS	SAL_PA9570AA	3	2018	Swine	United States	North America	4	0	0	0	0	0	0	0	0	0	0	0	0	0	0	0	0	0	0	0	1	0	0	0	0	0	0	0	0	0	0	1	0	0	0	0	0	0	0	0	0	0	0
SAL_DB6378AA_AS	SAL_SA3626AA	3	2018	Swine	United States	North America	3	0	0	0	0	0	0	0	0	0	0	0	0	0	0	0	0	0	0	0	1	0	0	0	0	0	0	0	0	0	0	0	0	0	0	0	0	0	0	0	0	0	0
SAL_HB7347AA_AS	SAL_UA6179AA	3	2018	Swine	United States	North America	1	0	0	0	0	0	0	0	0	0	0	0	0	0	0	0	0	0	0	0	0	0	0	0	0	0	0	0	0	0	0	0	0	0	0	0	0	0	0	0	0	0	0
SAL_HB9792AA_AS	SAL_UA6974AA	3	2018	Swine	United States	North America	1	0	0	0	0	0	0	0	0	0	0	0	0	0	0	0	0	0	0	0	0	0	0	0	0	0	0	0	0	0	0	0	0	0	0	0	0	0	0	0	0	0	0
SAL_BB2379AA_AS	SAL_QA1223AA	3	2018	Swine	United States	North America	4	0	0	0	0	0	0	0	0	0	0	0	0	0	0	0	0	0	0	0	1	0	0	0	0	0	0	0	0	0	0	1	0	0	0	0	0	0	0	0	0	0	0
SAL_DB8873AA_AS	SAL_SA4367AA	3	2018	Swine	United States	North America	0	0	0	0	0	0	0	0	0	0	0	0	0	0	0	0	0	0	0	0	0	0	0	0	0	0	0	0	0	0	0	0	0	0	0	0	0	0	0	0	0	0	0
SAL_ZA5393AA_AS	SAL_OA5656AA	3	2018	Swine	United States	North America	0	0	0	0	0	0	0	0	0	0	0	0	0	0	0	0	0	0	0	0	0	0	0	0	0	0	0	0	0	0	0	0	0	0	0	0	0	0	0	0	0	0	0
SAL_ZA6006AA_AS	SAL_OA7399AA	3	2018	Human	United States	North America	3	0	0	0	0	0	0	0	0	0	0	0	0	0	0	0	0	0	0	0	1	0	0	0	0	0	0	0	0	0	0	0	0	0	0	0	0	0	0	0	0	0	0
SAL_ZA7363AA_AS	SAL_OA5203AA	3	2018	Human	United States	North America	2	0	0	0	0	0	0	0	0	0	0	0	0	0	0	0	0	0	0	0	0	0	0	0	0	0	0	0	0	0	0	1	0	0	0	0	0	0	0	0	0	0	0
SAL_ZA5186AA_AS	SAL_OA5862AA	3	2018	Human	United States	North America	3	0	0	0	0	0	0	0	0	0	0	0	0	0	0	0	0	0	0	0	1	0	0	0	0	0	0	0	0	0	0	0	0	0	0	0	0	0	0	0	0	0	0
SAL_YA7183AA_AS	SAL_NA8436AA	3	2018	Human	United States	North America	2	0	0	0	0	0	0	0	0	0	0	0	0	0	0	0	0	0	0	0	1	0	0	0	0	0	0	0	0	0	0	0	0	0	0	0	0	0	0	0	0	0	0
SAL_VB2743AA_AS	SAL_BB0790AA	3	2018	Human	United States	North America	4	0	0	0	0	0	0	0	0	0	0	0	0	0	0	0	0	0	0	0	1	0	0	0	0	0	0	0	0	0	0	0	0	0	0	0	0	0	0	0	0	0	0
SAL_IB1423AA_AS	SAL_UA7776AA	3	2018	Swine	United States	North America	3	0	0	0	0	0	0	0	0	0	0	0	0	0	0	0	0	0	0	0	1	0	0	0	0	0	0	0	0	0	0	0	0	0	0	0	0	0	0	0	0	0	0
SAL_IB1453AA_AS	SAL_UA7746AA	3	2018	Swine	United States	North America	4	0	0	0	0	0	0	0	0	0	0	0	0	0	0	0	0	0	0	0	1	0	0	0	0	0	0	0	0	0	0	0	0	1	0	0	0	0	0	0	0	0	0
SAL_YA9000AA_AS	SAL_OA0194AA	3	2018	Swine	United States	North America	3	0	0	0	0	0	0	0	0	0	0	0	0	0	0	0	0	0	0	0	1	0	0	0	0	0	0	0	0	0	0	0	0	0	0	0	0	0	0	0	0	0	0
SAL_AB3571AA_AS	SAL_PA2166AA	3	2018	Other Animals	Vietnam	South East Asia	11	0	0	0	0	0	0	0	0	0	0	0	0	0	1	0	0	0	0	0	1	0	0	0	0	0	0	0	0	0	0	0	0	0	0	0	0	0	0	0	0	0	0
SAL_ZA5048AA_AS	SAL_OA4215AA	3	2018				3	0	0	0	0	0	0	0	0	0	0	0	0	0	0	0	0	0	0	0	1	0	0	0	0	0	0	0	0	0	0	0	0	0	0	0	0	0	0	0	0	0	0
SAL_KC6228AA_AS	SAL_EB5296AA	3	2019	Swine	Canada	North America	4	0	0	0	0	0	0	0	0	0	0	0	0	0	0	0	0	0	0	0	1	0	0	0	0	0	0	0	0	0	0	0	0	0	0	0	0	0	0	0	0	0	0
SAL_HC8091AA_AS	SAL_DB3364AA	3	2019	Swine	Canada	North America	11	0	0	0	0	1	0	0	0	0	0	0	0	0	1	0	0	0	0	0	0	0	0	0	0	0	0	0	0	0	0	0	1	0	0	0	1	0	1	0	0	0	0
SAL_HC8076AA_AS	SAL_DB3375AA	3	2019	Swine	Canada	North America	0	0	0	0	0	0	0	0	0	0	0	0	0	0	0	0	0	0	0	0	0	0	0	0	0	0	0	0	0	0	0	0	0	0	0	0	0	0	0	0	0	0	0
SAL_QC3393AA_AS	SAL_IB4971AA	3	2019	Food/Environment	Chinese_mainland	East Asia	0	0	0	0	0	0	0	0	0	0	0	0	0	0	0	0	0	0	0	0	0	0	0	0	0	0	0	0	0	0	0	0	0	0	0	0	0	0	0	0	0	0	0
SAL_QC3394AA_AS	SAL_IB4970AA	3	2019	Food/Environment	Chinese_mainland	East Asia	0	0	0	0	0	0	0	0	0	0	0	0	0	0	0	0	0	0	0	0	0	0	0	0	0	0	0	0	0	0	0	0	0	0	0	0	0	0	0	0	0	0	0
SAL_QC3392AA_AS	SAL_IB4972AA	3	2019	Food/Environment	Chinese_mainland	East Asia	2	0	0	0	0	0	0	0	0	0	0	0	0	0	0	0	0	0	0	0	0	0	0	0	0	0	0	0	0	1	0	0	0	0	0	0	0	0	0	0	0	0	0
SAL_QC3391AA_AS	SAL_IB4973AA	3	2019	Food/Environment	Chinese_mainland	East Asia	0	0	0	0	0	0	0	0	0	0	0	0	0	0	0	0	0	0	0	0	0	0	0	0	0	0	0	0	0	0	0	0	0	0	0	0	0	0	0	0	0	0	0
SAL_GC7598AA_AS	SAL_CB9797AA	3	2019	Food/Environment	Chinese_mainland	East Asia	11	0	0	0	0	0	0	0	0	0	0	0	0	0	1	0	0	0	0	0	1	0	0	0	0	0	0	0	0	0	0	0	0	0	0	0	0	0	0	0	0	0	0
SAL_GC7597AA_AS	SAL_CB9796AA	3	2019	Food/Environment	Chinese_mainland	East Asia	11	0	0	0	0	0	0	0	0	0	0	0	0	0	1	0	0	0	0	0	1	0	0	0	0	0	0	0	0	0	0	0	0	0	0	0	0	0	0	0	0	0	0
SAL_PB6178AA_AS	SAL_YA9142AA	3	2019		Chinese_mainland	East Asia	0	0	0	0	0	0	0	0	0	0	0	0	0	0	0	0	0	0	0	0	0	0	0	0	0	0	0	0	0	0	0	0	0	0	0	0	0	0	0	0	0	0	0
SAL_PB6313AA_AS	SAL_YA9204AA	3	2019		Chinese_mainland	East Asia	0	0	0	0	0	0	0	0	0	0	0	0	0	0	0	0	0	0	0	0	0	0	0	0	0	0	0	0	0	0	0	0	0	0	0	0	0	0	0	0	0	0	0
SAL_MC6160AA_AS	SAL_FB6431AA	3	2019	Food/Environment	Chinese_mainland	East Asia	0	0	0	0	0	0	0	0	0	0	0	0	0	0	0	0	0	0	0	0	0	0	0	0	0	0	0	0	0	0	0	0	0	0	0	0	0	0	0	0	0	0	0
SAL_MC6161AA_AS	SAL_FB6432AA	3	2019	Food/Environment	Chinese_mainland	East Asia	0	0	0	0	0	0	0	0	0	0	0	0	0	0	0	0	0	0	0	0	0	0	0	0	0	0	0	0	0	0	0	0	0	0	0	0	0	0	0	0	0	0	0
SAL_QC3247AA_AS	SAL_IB5301AA	3	2019	Bovine	Chinese_mainland	East Asia	0	0	0	0	0	0	0	0	0	0	0	0	0	0	0	0	0	0	0	0	0	0	0	0	0	0	0	0	0	0	0	0	0	0	0	0	0	0	0	0	0	0	0
SAL_QC3248AA_AS	SAL_IB5300AA	3	2019	Bovine	Chinese_mainland	East Asia	0	0	0	0	0	0	0	0	0	0	0	0	0	0	0	0	0	0	0	0	0	0	0	0	0	0	0	0	0	0	0	0	0	0	0	0	0	0	0	0	0	0	0
[truncated: 6,540 more rows]
[truncated: 122 more columns]

## Sheet: Table_6
Supplementary Table 6 Metadata of Salmonella strains in the serovars Choleraesuis and Paratyphi C. There is a total of 911 Salmonella strains from the Para C lineage, including 757 S. Choleraesuis serovars and 154 Paratyphi C serovars. The specific serotyping, geographic information, collection year, and host source details of these strains are listed in this table, as well as the statistical inf…
Barcode	Sample Accession	Clade	Lineage/Serovar	Collection year	Region	Country	Source	No. of AMRs	aac(3)-IId	aac(3)-IVa	aac(3)-VIa	aadA	ant(2'')-Ia	aph(3')-Ia	aph(3'')-Ib	aph(3')-IIa	aph(4)-Ia	aph(6)-Ic	aph(6)-Id	sul1	sul2	sul3	tet(A)	tet(B)	tet(C)	tet(D)	tet(M)	blaCARB-2	blaCMY-2	blaCTX-M	blaTEM	gyrA_D87G	gyrA_D87N	gyrA_D87Y	gyrA_S83F	gyrA_S83Y	oqxA	oqxB	parC_S80I	parC_S80R	qnrA1	qnrS1	catA1	catA2	cmlA1	floR	dfrA	ble	bleO
2319	SAMC3057930	1.2.1	CS_1	2007	East Asia	China	Human	11	1	0	0	1	0	1	1	0	0	0	1	0	1	0	0	1	0	0	0	0	0	0	1	1	0	0	0	0	0	0	0	0	0	0	1	0	0	0	1	0	0
2648	SAMC3057931	1.2.1	CS_1	2010	East Asia	China	Human	5	0	0	0	0	0	0	1	0	0	0	1	0	1	0	0	0	0	0	0	0	0	0	1	0	0	0	0	1	0	0	0	0	0	0	0	0	0	0	0	0	0
3101	SAMC3057932	1.1.2	CS_1	2011	East Asia	China	Human	0	0	0	0	0	0	0	0	0	0	0	0	0	0	0	0	0	0	0	0	0	0	0	0	0	0	0	0	0	0	0	0	0	0	0	0	0	0	0	0	0	0
4380	SAMC3057940	1.2.1	CS_1	2011	East Asia	China	Human	7	1	0	0	0	0	0	1	0	0	0	1	0	1	0	0	1	0	0	0	0	0	0	1	0	0	0	0	1	0	0	0	0	0	0	0	0	0	0	0	0	0
4381	SAMC3057941	1.2.1	CS_1	2011	East Asia	China	Human	11	1	0	0	1	0	1	1	0	0	0	1	0	1	0	0	1	0	0	0	0	0	0	1	0	0	0	0	1	0	0	0	0	0	0	1	0	0	0	1	0	0
4382	SAMC3057942	1.2.1	CS_1	2011	East Asia	China	Human	9	1	0	0	1	0	1	0	0	0	0	0	0	1	0	0	1	0	0	0	0	0	0	1	0	0	0	0	1	0	0	0	0	0	0	1	0	0	0	1	0	0
6321	SAMC3057946	1.2.1	CS_1	2012	East Asia	China	Human	1	0	0	0	0	0	0	0	0	0	0	0	0	0	0	0	0	0	0	0	0	0	0	0	0	0	0	0	1	0	0	0	0	0	0	0	0	0	0	0	0	0
7420	SAMC3057947	1.2.1	CS_1	2008	East Asia	China	Human	0	0	0	0	0	0	0	0	0	0	0	0	0	0	0	0	0	0	0	0	0	0	0	0	0	0	0	0	0	0	0	0	0	0	0	0	0	0	0	0	0	0
7427	SAMC3057948	1.2.1	CS_1	2008	East Asia	China	Human	0	0	0	0	0	0	0	0	0	0	0	0	0	0	0	0	0	0	0	0	0	0	0	0	0	0	0	0	0	0	0	0	0	0	0	0	0	0	0	0	0	0
7445	SAMC3057949	2.1.0	CS_2	2008	East Asia	China	Human	0	0	0	0	0	0	0	0	0	0	0	0	0	0	0	0	0	0	0	0	0	0	0	0	0	0	0	0	0	0	0	0	0	0	0	0	0	0	0	0	0	0
7451	SAMC3057950	1.2.1	CS_1	2008	East Asia	China	Human	0	0	0	0	0	0	0	0	0	0	0	0	0	0	0	0	0	0	0	0	0	0	0	0	0	0	0	0	0	0	0	0	0	0	0	0	0	0	0	0	0	0
7694	SAMC3057951	1.2.1	CS_1	2008	East Asia	China	Human	0	0	0	0	0	0	0	0	0	0	0	0	0	0	0	0	0	0	0	0	0	0	0	0	0	0	0	0	0	0	0	0	0	0	0	0	0	0	0	0	0	0
9655	SAMC3057953	2.1.4	CS_2	2009	East Asia	China	Human	0	0	0	0	0	0	0	0	0	0	0	0	0	0	0	0	0	0	0	0	0	0	0	0	0	0	0	0	0	0	0	0	0	0	0	0	0	0	0	0	0	0
9673	SAMC3057954	1.2.1	CS_1	2013	East Asia	China	Human	9	1	0	0	0	0	1	1	0	0	0	1	0	1	0	0	1	0	0	0	0	0	0	1	0	0	0	0	1	0	0	0	1	0	0	0	0	0	0	0	0	0
9674	SAMC3057955	1.2.1	CS_1	2013	East Asia	China	Human	7	1	0	0	0	0	0	1	0	0	0	1	0	1	0	0	1	0	0	0	0	0	0	0	0	0	0	0	1	0	0	0	1	0	0	0	0	0	0	0	0	0
9709	SAMC3057956	1.1.1	CS_1	2014	East Asia	China	Human	14	1	0	0	0	0	0	1	1	0	0	1	0	1	0	1	1	0	0	0	0	0	1	0	1	0	0	0	0	0	0	0	0	0	1	0	0	0	1	0	1	1
SAL_AB1889AA	SAMN13178723	2.2.2	CS_2	2019	North America	United States	Swine	3	0	0	0	0	0	0	1	0	0	0	1	0	1	0	0	0	0	0	0	0	0	0	0	0	0	0	0	0	0	0	0	0	0	0	0	0	0	0	0	0	0
SAL_BA1953AA	SAMN03734302	2.2.2	CS_2	2014	North America	United States	Environment	0	0	0	0	0	0	0	0	0	0	0	0	0	0	0	0	0	0	0	0	0	0	0	0	0	0	0	0	0	0	0	0	0	0	0	0	0	0	0	0	0	0
SAL_BA1962AA	SAMN03734296	2.2.2	CS_2	2014	North America	United States	Environment	0	0	0	0	0	0	0	0	0	0	0	0	0	0	0	0	0	0	0	0	0	0	0	0	0	0	0	0	0	0	0	0	0	0	0	0	0	0	0	0	0	0
SAL_BA4830AA	SAMN03652131	2.2.3	CS_2		North America	United States	Swine	4	0	0	0	0	0	0	1	0	0	0	1	0	1	0	0	1	0	0	0	0	0	0	0	0	0	0	0	0	0	0	0	0	0	0	0	0	0	0	0	0	0
SAL_BA4843AA	SAMN03652123	2.2.2	CS_2		North America	United States	Swine	0	0	0	0	0	0	0	0	0	0	0	0	0	0	0	0	0	0	0	0	0	0	0	0	0	0	0	0	0	0	0	0	0	0	0	0	0	0	0	0	0	0
SAL_BA4849AA	SAMN03652128	2.2.3	CS_2		North America	United States	Swine	5	0	0	0	0	0	0	1	0	0	0	1	0	1	0	0	1	0	0	0	0	0	0	1	0	0	0	0	0	0	0	0	0	0	0	0	0	0	0	0	0	0
SAL_BA5794AA	SAMEA1711453	2.1.3	CS_2	1946				0	0	0	0	0	0	0	0	0	0	0	0	0	0	0	0	0	0	0	0	0	0	0	0	0	0	0	0	0	0	0	0	0	0	0	0	0	0	0	0	0	0
SAL_BA7903AA	SAMN03480150	1.1.1	CS_1	2015	West Europe	United Kingdom	Human	9	0	0	1	1	0	0	1	0	0	0	1	0	1	0	1	0	0	0	0	0	1	0	0	0	0	0	1	0	0	0	0	0	0	0	0	0	0	1	0	0	0
SAL_BA8292AA	SAMEA2059370	2.0.0	CS_2		Southeast Asia	Laos		0	0	0	0	0	0	0	0	0	0	0	0	0	0	0	0	0	0	0	0	0	0	0	0	0	0	0	0	0	0	0	0	0	0	0	0	0	0	0	0	0	0
SAL_BA9141AA	SAMEA2059661	1.1.2	CS_1	1935				0	0	0	0	0	0	0	0	0	0	0	0	0	0	0	0	0	0	0	0	0	0	0	0	0	0	0	0	0	0	0	0	0	0	0	0	0	0	0	0	0	0
SAL_BA9147AA	SAMEA2059655	2.1.3	CS_2	1935				0	0	0	0	0	0	0	0	0	0	0	0	0	0	0	0	0	0	0	0	0	0	0	0	0	0	0	0	0	0	0	0	0	0	0	0	0	0	0	0	0	0
SAL_BA9149AA	SAMEA2057057	1.1.2	CS_1	1935				0	0	0	0	0	0	0	0	0	0	0	0	0	0	0	0	0	0	0	0	0	0	0	0	0	0	0	0	0	0	0	0	0	0	0	0	0	0	0	0	0	0
SAL_BA9158AA	SAMEA2059503	1.1.2	CS_1					0	0	0	0	0	0	0	0	0	0	0	0	0	0	0	0	0	0	0	0	0	0	0	0	0	0	0	0	0	0	0	0	0	0	0	0	0	0	0	0	0	0
SAL_BA9511AA	SAMEA1687849	2.2.2	CS_2	1986	North America	United States	Swine	3	0	0	0	0	0	0	1	0	0	0	1	0	1	0	0	0	0	0	0	0	0	0	0	0	0	0	0	0	0	0	0	0	0	0	0	0	0	0	0	0	0
SAL_BB1318AA	SAMEA7113648	1.1.1	CS_1		Southeast Asia	Thailand	Human	8	0	0	0	0	0	1	1	0	0	0	1	0	1	0	0	1	0	0	0	0	0	0	1	0	0	0	0	1	0	0	0	0	0	0	1	0	0	0	0	0	0
SAL_BB1319AA	SAMEA7113649	1.1.1	CS_1		Southeast Asia	Thailand	Human	0	0	0	0	0	0	0	0	0	0	0	0	0	0	0	0	0	0	0	0	0	0	0	0	0	0	0	0	0	0	0	0	0	0	0	0	0	0	0	0	0	0
SAL_BB8250AA	SAMEA7114115	1.1.1	CS_1		Southeast Asia	Thailand	Human	7	0	0	0	2	0	0	0	0	0	0	0	0	0	1	0	1	0	0	0	0	0	0	0	0	0	0	0	0	1	1	0	0	0	0	0	0	1	0	0	0	0
SAL_BB9406AA	SAMEA7114403	2.2.1	CS_2	2010	West Europe	Austria	Human	9	0	0	0	1	0	1	1	0	0	0	1	1	1	0	0	1	0	0	0	0	0	0	1	0	0	0	0	0	0	0	0	0	0	0	0	0	0	0	1	0	0
SAL_BB9409AA	SAMEA5423571	1.2.1	CS_1	1997	West Europe	Austria	Human	4	0	0	0	0	0	0	1	0	0	0	1	0	1	0	1	0	0	0	0	0	0	0	0	0	0	0	0	0	0	0	0	0	0	0	0	0	0	0	0	0	0
SAL_BB9410AA	SAMEA5423658	2.2.3	CS_2	1999	West Europe	Austria	Human	3	0	0	0	0	0	0	1	0	0	0	1	0	1	0	0	0	0	0	0	0	0	0	0	0	0	0	0	0	0	0	0	0	0	0	0	0	0	0	0	0	0
SAL_BB9411AA	SAMEA5423650	1.2.1	CS_1	2000	West Europe	Austria	Human	4	0	0	0	0	0	0	1	0	0	0	1	0	1	0	1	0	0	0	0	0	0	0	0	0	0	0	0	0	0	0	0	0	0	0	0	0	0	0	0	0	0
SAL_BB9412AA	SAMEA5423642	2.3.5	CS_2	2007	West Europe	Austria	Human	0	0	0	0	0	0	0	0	0	0	0	0	0	0	0	0	0	0	0	0	0	0	0	0	0	0	0	0	0	0	0	0	0	0	0	0	0	0	0	0	0	0
SAL_BB9426AA	SAMEA5423574	1.2.2	CS_1	2013	West Europe	Austria	Wild_Boar	0	0	0	0	0	0	0	0	0	0	0	0	0	0	0	0	0	0	0	0	0	0	0	0	0	0	0	0	0	0	0	0	0	0	0	0	0	0	0	0	0	0
SAL_BB9427AA	SAMEA5423590	2.3.5	CS_2	2013	West Europe	Austria	Wild_Boar	0	0	0	0	0	0	0	0	0	0	0	0	0	0	0	0	0	0	0	0	0	0	0	0	0	0	0	0	0	0	0	0	0	0	0	0	0	0	0	0	0	0
SAL_BB9428AA	SAMEA5423582	1.2.2	CS_1	2013	West Europe	Austria	Wild_Boar	0	0	0	0	0	0	0	0	0	0	0	0	0	0	0	0	0	0	0	0	0	0	0	0	0	0	0	0	0	0	0	0	0	0	0	0	0	0	0	0	0	0
SAL_BB9429AA	SAMEA5423606	1.2.2	CS_1	2013	West Europe	Austria	Wild_Boar	0	0	0	0	0	0	0	0	0	0	0	0	0	0	0	0	0	0	0	0	0	0	0	0	0	0	0	0	0	0	0	0	0	0	0	0	0	0	0	0	0	0
SAL_BB9430AA	SAMEA5423598	2.3.5	CS_2	2013	West Europe	Austria	Wild_Boar	0	0	0	0	0	0	0	0	0	0	0	0	0	0	0	0	0	0	0	0	0	0	0	0	0	0	0	0	0	0	0	0	0	0	0	0	0	0	0	0	0	0
SAL_BB9453AA	SAMEA5423622	2.3.5	CS_2	2013	West Europe	Austria	Wild_Boar	0	0	0	0	0	0	0	0	0	0	0	0	0	0	0	0	0	0	0	0	0	0	0	0	0	0	0	0	0	0	0	0	0	0	0	0	0	0	0	0	0	0
SAL_BB9456AA	SAMEA5423631	2.3.7	CS_2	2009	West Europe	Austria	Wild_Boar	0	0	0	0	0	0	0	0	0	0	0	0	0	0	0	0	0	0	0	0	0	0	0	0	0	0	0	0	0	0	0	0	0	0	0	0	0	0	0	0	0	0
SAL_BB9457AA	SAMEA5423639	2.3.5	CS_2	2009	West Europe	Austria	Wild_Boar	0	0	0	0	0	0	0	0	0	0	0	0	0	0	0	0	0	0	0	0	0	0	0	0	0	0	0	0	0	0	0	0	0	0	0	0	0	0	0	0	0	0
SAL_BB9458AA	SAMEA5423647	2.3.5	CS_2	2006	West Europe	Austria	Swine	0	0	0	0	0	0	0	0	0	0	0	0	0	0	0	0	0	0	0	0	0	0	0	0	0	0	0	0	0	0	0	0	0	0	0	0	0	0	0	0	0	0
SAL_BB9459AA	SAMEA5423655	1.2.2	CS_1	2005	West Europe	Austria	Wild_Boar	0	0	0	0	0	0	0	0	0	0	0	0	0	0	0	0	0	0	0	0	0	0	0	0	0	0	0	0	0	0	0	0	0	0	0	0	0	0	0	0	0	0
SAL_BB9460AA	SAMEA5423663	2.3.5	CS_2	2004	West Europe	Austria	Wild_Boar	0	0	0	0	0	0	0	0	0	0	0	0	0	0	0	0	0	0	0	0	0	0	0	0	0	0	0	0	0	0	0	0	0	0	0	0	0	0	0	0	0	0
SAL_BB9470AA	SAMEA5423600	2.1.4	CS_2	2003	East Europe	Russia	Swine	4	0	0	0	0	0	0	1	0	0	0	1	0	1	0	0	1	0	0	0	0	0	0	0	0	0	0	0	0	0	0	0	0	0	0	0	0	0	0	0	0	0
SAL_BB9477AA	SAMEA5423652	2.3.5	CS_2	2017	West Europe	Austria	Wild_Boar	0	0	0	0	0	0	0	0	0	0	0	0	0	0	0	0	0	0	0	0	0	0	0	0	0	0	0	0	0	0	0	0	0	0	0	0	0	0	0	0	0	0
SAL_BB9478AA	SAMEA5423660	2.3.5	CS_2	2017	West Europe	Austria	Swine	0	0	0	0	0	0	0	0	0	0	0	0	0	0	0	0	0	0	0	0	0	0	0	0	0	0	0	0	0	0	0	0	0	0	0	0	0	0	0	0	0	0
SAL_BB9479AA	SAMEA5423573	2.1.4	CS_2	2017	West Europe	Austria	Wild_Boar	1	0	0	0	0	0	0	0	0	0	0	0	0	0	0	0	0	0	0	0	0	0	0	0	0	0	0	1	0	0	0	0	0	0	0	0	0	0	0	0	0	0
SAL_BB9480AA	SAMEA5423581	2.3.5	CS_2	2016	West Europe	Austria	Wild_Boar	0	0	0	0	0	0	0	0	0	0	0	0	0	0	0	0	0	0	0	0	0	0	0	0	0	0	0	0	0	0	0	0	0	0	0	0	0	0	0	0	0	0
SAL_BB9482AA	SAMEA5423644	2.3.5	CS_2	2018	West Europe	Austria	Wild_Boar	0	0	0	0	0	0	0	0	0	0	0	0	0	0	0	0	0	0	0	0	0	0	0	0	0	0	0	0	0	0	0	0	0	0	0	0	0	0	0	0	0	0
SAL_BB9483AA	SAMEA5423619	1.2.1	CS_1	1996	West Europe	Austria	Human	4	0	0	0	0	0	0	1	0	0	0	1	0	1	0	1	0	0	0	0	0	0	0	0	0	0	0	0	0	0	0	0	0	0	0	0	0	0	0	0	0	0
SAL_BB9484AA	SAMEA5423643	1.2.1	CS_1	1996	West Europe	Austria	Human	4	0	0	0	0	0	0	1	0	0	0	1	0	1	0	1	0	0	0	0	0	0	0	0	0	0	0	0	0	0	0	0	0	0	0	0	0	0	0	0	0	0
SAL_BB9485AA	SAMEA5423627	1.2.1	CS_1	1996	West Europe	Austria	Human	4	0	0	0	0	0	0	1	0	0	0	1	0	1	0	1	0	0	0	0	0	0	0	0	0	0	0	0	0	0	0	0	0	0	0	0	0	0	0	0	0	0
SAL_BB9486AA	SAMEA5423635	1.2.1	CS_1	1996	West Europe	Austria	Human	4	0	0	0	0	0	0	1	0	0	0	1	0	1	0	1	0	0	0	0	0	0	0	0	0	0	0	0	0	0	0	0	0	0	0	0	0	0	0	0	0	0
SAL_BB9488AA	SAMEA5423610	2.3.4	CS_2	2012	West Europe	Austria	Human	0	0	0	0	0	0	0	0	0	0	0	0	0	0	0	0	0	0	0	0	0	0	0	0	0	0	0	0	0	0	0	0	0	0	0	0	0	0	0	0	0	0
SAL_BB9490AA	SAMEA5423626	2.2.1	CS_2	2010	West Europe	Austria	Human	10	0	0	0	1	0	1	1	0	0	0	1	1	1	0	0	1	0	0	0	0	0	0	1	1	0	0	0	0	0	0	0	0	0	0	0	0	0	0	1	0	0
SAL_BB9494AA	SAMEA5423594	2.3.5	CS_2	2014	West Europe	Austria	Human	0	0	0	0	0	0	0	0	0	0	0	0	0	0	0	0	0	0	0	0	0	0	0	0	0	0	0	0	0	0	0	0	0	0	0	0	0	0	0	0	0	0
SAL_BB9515AA	SAMEA5423614	1.2.2	CS_1	2013	West Europe	Austria	Wild_Boar	0	0	0	0	0	0	0	0	0	0	0	0	0	0	0	0	0	0	0	0	0	0	0	0	0	0	0	0	0	0	0	0	0	0	0	0	0	0	0	0	0	0
SAL_BB9520AA	SAMEA5423638	2.3.5	CS_2	2013	West Europe	Austria	Wild_Boar	0	0	0	0	0	0	0	0	0	0	0	0	0	0	0	0	0	0	0	0	0	0	0	0	0	0	0	0	0	0	0	0	0	0	0	0	0	0	0	0	0	0
SAL_BB9521AA	SAMEA5423646	2.3.5	CS_2	2013	West Europe	Austria	Wild_Boar	0	0	0	0	0	0	0	0	0	0	0	0	0	0	0	0	0	0	0	0	0	0	0	0	0	0	0	0	0	0	0	0	0	0	0	0	0	0	0	0	0	0
SAL_BB9524AA	SAMEA5423630	1.2.2	CS_1	2013	West Europe	Austria	Wild_Boar	0	0	0	0	0	0	0	0	0	0	0	0	0	0	0	0	0	0	0	0	0	0	0	0	0	0	0	0	0	0	0	0	0	0	0	0	0	0	0	0	0	0
SAL_BB9537AA	SAMEA5423597	2.3.5	CS_2	2015	West Europe	Austria	Wild_Boar	0	0	0	0	0	0	0	0	0	0	0	0	0	0	0	0	0	0	0	0	0	0	0	0	0	0	0	0	0	0	0	0	0	0	0	0	0	0	0	0	0	0
SAL_BB9538AA	SAMEA5423613	2.1.4	CS_2	2014	East Europe	Russia	Swine	5	0	0	0	0	0	0	1	0	0	0	1	0	1	0	0	1	0	0	0	0	0	0	0	0	0	0	1	0	0	0	0	0	0	0	0	0	0	0	0	0	0
SAL_BB9554AA	SAMEA5423656	2.3.5	CS_2	2000	West Europe	Austria	Wild_Boar	0	0	0	0	0	0	0	0	0	0	0	0	0	0	0	0	0	0	0	0	0	0	0	0	0	0	0	0	0	0	0	0	0	0	0	0	0	0	0	0	0	0
SAL_BB9566AA	SAMEA5423583	2.3.5	CS_2	2011	West Europe	Austria	Wild_Boar	0	0	0	0	0	0	0	0	0	0	0	0	0	0	0	0	0	0	0	0	0	0	0	0	0	0	0	0	0	0	0	0	0	0	0	0	0	0	0	0	0	0
SAL_BB9567AA	SAMEA5423601	2.3.5	CS_2	1997	West Europe	Austria	Wild_Boar	0	0	0	0	0	0	0	0	0	0	0	0	0	0	0	0	0	0	0	0	0	0	0	0	0	0	0	0	0	0	0	0	0	0	0	0	0	0	0	0	0	0
SAL_BB9568AA	SAMEA5423591	2.3.5	CS_2	2011	West Europe	Austria	Wild_Boar	0	0	0	0	0	0	0	0	0	0	0	0	0	0	0	0	0	0	0	0	0	0	0	0	0	0	0	0	0	0	0	0	0	0	0	0	0	0	0	0	0	0
SAL_BB9569AA	SAMEA5423662	2.3.5	CS_2	2011	West Europe	Austria	Wild_Boar	0	0	0	0	0	0	0	0	0	0	0	0	0	0	0	0	0	0	0	0	0	0	0	0	0	0	0	0	0	0	0	0	0	0	0	0	0	0	0	0	0	0
SAL_BB9570AA	SAMEA5423575	2.3.5	CS_2	2011	West Europe	Austria	Other_Animals	0	0	0	0	0	0	0	0	0	0	0	0	0	0	0	0	0	0	0	0	0	0	0	0	0	0	0	0	0	0	0	0	0	0	0	0	0	0	0	0	0	0
SAL_BB9571AA	SAMEA5423625	2.3.5	CS_2	1994	West Europe	Austria	Wild_Boar	0	0	0	0	0	0	0	0	0	0	0	0	0	0	0	0	0	0	0	0	0	0	0	0	0	0	0	0	0	0	0	0	0	0	0	0	0	0	0	0	0	0
SAL_BB9572AA	SAMEA5423654	2.3.5	CS_2	2011	West Europe	Austria	Wild_Boar	0	0	0	0	0	0	0	0	0	0	0	0	0	0	0	0	0	0	0	0	0	0	0	0	0	0	0	0	0	0	0	0	0	0	0	0	0	0	0	0	0	0
SAL_BB9573AA	SAMEA5423609	2.3.3	CS_2	1996	South Europe	Slovenia	Swine	3	0	0	0	0	0	0	1	0	0	0	1	0	1	0	0	0	0	0	0	0	0	0	0	0	0	0	0	0	0	0	0	0	0	0	0	0	0	0	0	0	0
SAL_BB9574AA	SAMEA5423617	2.3.1	CS_2	1995	West Europe	Austria	Other_Animals	0	0	0	0	0	0	0	0	0	0	0	0	0	0	0	0	0	0	0	0	0	0	0	0	0	0	0	0	0	0	0	0	0	0	0	0	0	0	0	0	0	0
SAL_BB9577AA	SAMEA5423659	1.2.1	CS_1	1996	West Europe	Austria	Human	0	0	0	0	0	0	0	0	0	0	0	0	0	0	0	0	0	0	0	0	0	0	0	0	0	0	0	0	0	0	0	0	0	0	0	0	0	0	0	0	0	0
SAL_BB9578AA	SAMEA5423596	1.2.1	CS_1	1996	West Europe	Austria	Human	4	0	0	0	0	0	0	1	0	0	0	1	0	1	0	1	0	0	0	0	0	0	0	0	0	0	0	0	0	0	0	0	0	0	0	0	0	0	0	0	0	0
SAL_BB9579AA	SAMEA5423588	1.2.1	CS_1	1996	West Europe	Austria	Human	4	0	0	0	0	0	0	1	0	0	0	1	0	1	0	1	0	0	0	0	0	0	0	0	0	0	0	0	0	0	0	0	0	0	0	0	0	0	0	0	0	0
SAL_BB9580AA	SAMEA5423580	1.2.1	CS_1	1996	West Europe	Austria	Human	4	0	0	0	0	0	0	1	0	0	0	1	0	1	0	1	0	0	0	0	0	0	0	0	0	0	0	0	0	0	0	0	0	0	0	0	0	0	0	0	0	0
SAL_BB9581AA	SAMEA5423572	1.2.1	CS_1	1996	West Europe	Austria	Human	3	0	0	0	0	0	0	1	0	0	0	1	0	1	0	0	0	0	0	0	0	0	0	0	0	0	0	0	0	0	0	0	0	0	0	0	0	0	0	0	0	0
SAL_BB9584AA	SAMEA5423578	2.2.3	CS_2	2016	West Europe	Austria	Human	6	1	0	0	0	0	0	1	0	0	0	1	0	1	0	0	0	0	0	0	0	0	0	1	0	0	0	0	1	0	0	0	0	0	0	0	0	0	0	0	0	0
SAL_BB9585AA	SAMEA5423586	2.3.4	CS_2	2016	West Europe	Austria	Human	0	0	0	0	0	0	0	0	0	0	0	0	0	0	0	0	0	0	0	0	0	0	0	0	0	0	0	0	0	0	0	0	0	0	0	0	0	0	0	0	0	0
SAL_BB9586AA	SAMEA5423570	2.3.1	CS_2	2018	West Europe	Austria	Human	0	0	0	0	0	0	0	0	0	0	0	0	0	0	0	0	0	0	0	0	0	0	0	0	0	0	0	0	0	0	0	0	0	0	0	0	0	0	0	0	0	0
SAL_BB9629AA	SAMEA5423593	2.3.7	CS_2	1999	West Europe	Austria	Wild_Boar	0	0	0	0	0	0	0	0	0	0	0	0	0	0	0	0	0	0	0	0	0	0	0	0	0	0	0	0	0	0	0	0	0	0	0	0	0	0	0	0	0	0
SAL_BB9630AA	SAMEA7114182	2.3.7	CS_2	2000	West Europe	Austria	Wild_Boar	0	0	0	0	0	0	0	0	0	0	0	0	0	0	0	0	0	0	0	0	0	0	0	0	0	0	0	0	0	0	0	0	0	0	0	0	0	0	0	0	0	0
SAL_BB9631AA	SAMEA5423577	2.3.7	CS_2	1999	West Europe	Austria	Wild_Boar	0	0	0	0	0	0	0	0	0	0	0	0	0	0	0	0	0	0	0	0	0	0	0	0	0	0	0	0	0	0	0	0	0	0	0	0	0	0	0	0	0	0
SAL_BB9633AA	SAMEA5423629	2.1.4	CS_2	2014	West Europe	Austria	Swine	5	0	0	0	0	0	0	1	0	0	0	1	0	1	0	0	1	0	0	0	0	0	0	0	0	0	0	1	0	0	0	0	0	0	0	0	0	0	0	0	0	0
SAL_BB9634AA	SAMEA5423645	2.1.4	CS_2	2013	West Europe	Austria	Swine	5	0	0	0	0	0	0	1	0	0	0	1	0	1	0	0	1	0	0	0	0	0	0	0	0	0	0	1	0	0	0	0	0	0	0	0	0	0	0	0	0	0
SAL_BB9635AA	SAMEA5423637	2.3.5	CS_2	2013	West Europe	Austria	Wild_Boar	0	0	0	0	0	0	0	0	0	0	0	0	0	0	0	0	0	0	0	0	0	0	0	0	0	0	0	0	0	0	0	0	0	0	0	0	0	0	0	0	0	0
SAL_BB9636AA	SAMEA5423661	2.3.5	CS_2	2013	West Europe	Austria	Wild_Boar	0	0	0	0	0	0	0	0	0	0	0	0	0	0	0	0	0	0	0	0	0	0	0	0	0	0	0	0	0	0	0	0	0	0	0	0	0	0	0	0	0	0
SAL_BB9637AA	SAMEA5423653	2.1.4	CS_2	2013	West Europe	Austria	Swine	5	0	0	0	0	0	0	1	0	0	0	1	0	1	0	0	1	0	0	0	0	0	0	0	0	0	0	1	0	0	0	0	0	0	0	0	0	0	0	0	0	0
SAL_BB9659AA	SAMEA5423579	1.2.1	CS_1	1996	West Europe	Austria	Human	4	0	0	0	0	0	0	1	0	0	0	1	0	1	0	1	0	0	0	0	0	0	0	0	0	0	0	0	0	0	0	0	0	0	0	0	0	0	0	0	0	0
SAL_BB9660AA	SAMEA5423603	1.2.1	CS_1	1996	West Europe	Austria	Human	3	0	0	0	0	0	0	1	0	0	0	1	0	1	0	0	0	0	0	0	0	0	0	0	0	0	0	0	0	0	0	0	0	0	0	0	0	0	0	0	0	0
SAL_BB9661AA	SAMEA5423611	1.2.1	CS_1	1996	West Europe	Austria	Human	4	0	0	0	0	0	0	1	0	0	0	1	0	1	0	1	0	0	0	0	0	0	0	0	0	0	0	0	0	0	0	0	0	0	0	0	0	0	0	0	0	0
SAL_BB9662AA	SAMEA5423587	1.2.1	CS_1	1996	West Europe	Austria	Human	4	0	0	0	0	0	0	1	0	0	0	1	0	1	0	1	0	0	0	0	0	0	0	0	0	0	0	0	0	0	0	0	0	0	0	0	0	0	0	0	0	0
SAL_BB9663AA	SAMEA5423595	1.2.1	CS_1	1996	West Europe	Austria	Human	4	0	0	0	0	0	0	1	0	0	0	1	0	1	0	1	0	0	0	0	0	0	0	0	0	0	0	0	0	0	0	0	0	0	0	0	0	0	0	0	0	0
SAL_BB9681AA	SAMEA5423623	2.3.5	CS_2	2009	West Europe	Austria	Wild_Boar	0	0	0	0	0	0	0	0	0	0	0	0	0	0	0	0	0	0	0	0	0	0	0	0	0	0	0	0	0	0	0	0	0	0	0	0	0	0	0	0	0	0
SAL_BB9682AA	SAMEA5423615	2.3.5	CS_2	2010	West Europe	Austria	Wild_Boar	0	0	0	0	0	0	0	0	0	0	0	0	0	0	0	0	0	0	0	0	0	0	0	0	0	0	0	0	0	0	0	0	0	0	0	0	0	0	0	0	0	0
SAL_BB9683AA	SAMEA5423602	2.3.5	CS_2	2013	West Europe	Austria	Human	0	0	0	0	0	0	0	0	0	0	0	0	0	0	0	0	0	0	0	0	0	0	0	0	0	0	0	0	0	0	0	0	0	0	0	0	0	0	0	0	0	0
SAL_BB9684AA	SAMEA5423607	2.3.5	CS_2	2010	West Europe	Austria	Wild_Boar	0	0	0	0	0	0	0	0	0	0	0	0	0	0	0	0	0	0	0	0	0	0	0	0	0	0	0	0	0	0	0	0	0	0	0	0	0	0	0	0	0	0
SAL_BB9685AA	SAMEA5423599	2.3.5	CS_2	2010	West Europe	Austria	Wild_Boar	0	0	0	0	0	0	0	0	0	0	0	0	0	0	0	0	0	0	0	0	0	0	0	0	0	0	0	0	0	0	0	0	0	0	0	0	0	0	0	0	0	0
SAL_BB9686AA	SAMEA5423633	2.3.5	CS_2	2010	West Europe	Austria	Wild_Boar	0	0	0	0	0	0	0	0	0	0	0	0	0	0	0	0	0	0	0	0	0	0	0	0	0	0	0	0	0	0	0	0	0	0	0	0	0	0	0	0	0	0
SAL_BB9709AA	SAMEA5423608	2.1.4	CS_2	2003	East Europe	Russia	Swine	4	0	0	0	0	0	0	1	0	0	0	1	0	1	0	0	0	0	0	0	0	0	0	0	0	0	0	1	0	0	0	0	0	0	0	0	0	0	0	0	0	0
SAL_BB9712AA	SAMEA5423592	2.1.4	CS_2	2003	East Europe	Russia	Swine	4	0	0	0	0	0	0	1	0	0	0	1	0	1	0	0	1	0	0	0	0	0	0	0	0	0	0	0	0	0	0	0	0	0	0	0	0	0	0	0	0	0
SAL_BB9713AA	SAMEA5423584	2.1.4	CS_2	2004	East Europe	Russia	Wild_Boar	4	0	0	0	0	0	0	1	0	0	0	1	0	0	0	0	1	0	0	0	0	0	0	0	0	0	0	1	0	0	0	0	0	0	0	0	0	0	0	0	0	0
SAL_BB9714AA	SAMEA5423576	2.3.7	CS_2	2004	West Europe	Austria	Wild_Boar	0	0	0	0	0	0	0	0	0	0	0	0	0	0	0	0	0	0	0	0	0	0	0	0	0	0	0	0	0	0	0	0	0	0	0	0	0	0	0	0	0	0
SAL_BB9744AA	SAMEA5423648	2.3.5	CS_2	2000	West Europe	Austria	Wild_Boar	0	0	0	0	0	0	0	0	0	0	0	0	0	0	0	0	0	0	0	0	0	0	0	0	0	0	0	0	0	0	0	0	0	0	0	0	0	0	0	0	0	0
SAL_BB9745AA	SAMEA5423640	2.3.5	CS_2	2001	West Europe	Austria	Wild_Boar	0	0	0	0	0	0	0	0	0	0	0	0	0	0	0	0	0	0	0	0	0	0	0	0	0	0	0	0	0	0	0	0	0	0	0	0	0	0	0	0	0	0
SAL_BB9746AA	SAMEA5423632	2.3.5	CS_2	2002	West Europe	Austria	Wild_Boar	0	0	0	0	0	0	0	0	0	0	0	0	0	0	0	0	0	0	0	0	0	0	0	0	0	0	0	0	0	0	0	0	0	0	0	0	0	0	0	0	0	0
SAL_BB9747AA	SAMEA5423624	2.3.5	CS_2	2002	West Europe	Austria	Wild_Boar	0	0	0	0	0	0	0	0	0	0	0	0	0	0	0	0	0	0	0	0	0	0	0	0	0	0	0	0	0	0	0	0	0	0	0	0	0	0	0	0	0	0
SAL_BB9748AA	SAMEA5423616	2.3.5	CS_2	2002	West Europe	Austria	Swine	0	0	0	0	0	0	0	0	0	0	0	0	0	0	0	0	0	0	0	0	0	0	0	0	0	0	0	0	0	0	0	0	0	0	0	0	0	0	0	0	0	0
SAL_BB9749AA	SAMEA5423604	1.2.1	CS_1	1996	West Europe	Austria	Human	4	0	0	0	0	0	0	1	0	0	0	1	0	1	0	1	0	0	0	0	0	0	0	0	0	0	0	0	0	0	0	0	0	0	0	0	0	0	0	0	0	0
SAL_BB9750AA	SAMEA5423636	2.3.5	CS_2	2018	West Europe	Austria	Wild_Boar	0	0	0	0	0	0	0	0	0	0	0	0	0	0	0	0	0	0	0	0	0	0	0	0	0	0	0	0	0	0	0	0	0	0	0	0	0	0	0	0	0	0
SAL_BB9751AA	SAMEA5423628	2.3.5	CS_2	2018	West Europe	Austria	Swine	0	0	0	0	0	0	0	0	0	0	0	0	0	0	0	0	0	0	0	0	0	0	0	0	0	0	0	0	0	0	0	0	0	0	0	0	0	0	0	0	0	0
SAL_BB9752AA	SAMEA5423620	2.3.5	CS_2	2018	West Europe	Austria	Wild_Boar	0	0	0	0	0	0	0	0	0	0	0	0	0	0	0	0	0	0	0	0	0	0	0	0	0	0	0	0	0	0	0	0	0	0	0	0	0	0	0	0	0	0
SAL_BB9753AA	SAMEA5423612	1.2.1	CS_1	1996	West Europe	Austria	Human	4	0	0	0	0	0	0	1	0	0	0	1	0	1	0	1	0	0	0	0	0	0	0	0	0	0	0	0	0	0	0	0	0	0	0	0	0	0	0	0	0	0
SAL_CB1848AA	SAMN13898357	2.1.2	CS_2	2020	North America	United States	Swine	6	0	0	0	0	0	0	0	0	0	0	0	0	1	0	1	0	0	0	0	0	0	0	1	0	0	0	0	0	0	0	0	0	0	1	0	0	0	1	1	0	0
SAL_CB2200AA	SAMN13869878	2.2.1	CS_2	2020	West Europe	United Kingdom	Human	8	0	0	0	1	0	0	1	0	0	0	1	1	1	0	0	1	0	0	0	0	0	0	1	0	0	0	0	0	0	0	0	0	0	0	0	0	0	0	1	0	0
SAL_CB6410AA	SAMN14137847	2.2.3	CS_2	2019	North America	United States	Swine	5	0	0	0	0	0	0	1	0	0	0	1	0	1	0	0	1	0	0	0	0	0	0	1	0	0	0	0	0	0	0	0	0	0	0	0	0	0	0	0	0	0
SAL_CB8163AA	SAMN14504628	2.2.3	CS_2	2002	North America	United States	Swine	5	0	0	0	0	0	0	1	0	0	0	1	0	1	0	0	1	0	0	0	0	0	0	1	0	0	0	0	0	0	0	0	0	0	0	0	0	0	0	0	0	0
SAL_CB8212AA	SAMN14504700	2.2.3	CS_2	2002	North America	United States	Swine	5	0	0	0	0	0	0	1	0	0	0	1	0	1	0	0	1	0	0	0	0	0	0	1	0	0	0	0	0	0	0	0	0	0	0	0	0	0	0	0	0	0
SAL_CB8242AA	SAMN14504874	2.2.3	CS_2	2004	North America	United States	Swine	5	0	0	0	0	0	0	1	0	0	0	1	0	1	0	0	1	0	0	0	0	0	0	1	0	0	0	0	0	0	0	0	0	0	0	0	0	0	0	0	0	0
SAL_CB8244AA	SAMN14504873	2.2.3	CS_2	2004	North America	United States	Swine	5	0	0	0	0	0	0	1	0	0	0	1	0	1	0	0	1	0	0	0	0	0	0	1	0	0	0	0	0	0	0	0	0	0	0	0	0	0	0	0	0	0
SAL_CB8267AA	SAMN14504527	2.2.1	CS_2	2002	North America	United States	Swine	3	0	0	0	0	0	0	1	0	0	0	1	0	1	0	0	0	0	0	0	0	0	0	0	0	0	0	0	0	0	0	0	0	0	0	0	0	0	0	0	0	0
SAL_CB8297AA	SAMN14504621	2.2.1	CS_2	2002	North America	United States	Swine	4	0	0	0	0	0	0	1	0	0	0	1	0	1	0	0	1	0	0	0	0	0	0	0	0	0	0	0	0	0	0	0	0	0	0	0	0	0	0	0	0	0
SAL_CB8350AA	SAMN14504658	2.2.1	CS_2	2002	North America	United States	Swine	4	0	0	0	0	0	0	1	0	0	0	1	0	1	0	0	1	0	0	0	0	0	0	0	0	0	0	0	0	0	0	0	0	0	0	0	0	0	0	0	0	0
SAL_CB8353AA	SAMN14504655	2.2.2	CS_2	2002	North America	United States	Swine	5	0	0	0	0	0	0	1	0	0	0	1	0	1	0	0	0	0	1	0	0	0	0	1	0	0	0	0	0	0	0	0	0	0	0	0	0	0	0	0	0	0
SAL_CB8378AA	SAMN14504924	2.2.3	CS_2	2004	North America	United States	Swine	5	0	0	0	0	0	0	1	0	0	0	1	0	1	0	0	1	0	0	0	0	0	0	1	0	0	0	0	0	0	0	0	0	0	0	0	0	0	0	0	0	0
SAL_CB8379AA	SAMN14504923	2.2.2	CS_2	2004	North America	United States	Swine	4	0	0	0	0	0	0	1	0	0	0	1	0	1	0	1	0	0	0	0	0	0	0	0	0	0	0	0	0	0	0	0	0	0	0	0	0	0	0	0	0	0
SAL_CB8381AA	SAMN14504921	2.2.2	CS_2	2004	North America	United States	Swine	4	0	0	0	0	0	0	1	0	0	0	1	0	1	0	1	0	0	0	0	0	0	0	0	0	0	0	0	0	0	0	0	0	0	0	0	0	0	0	0	0	0
SAL_CB8387AA	SAMN14504740	2.2.1	CS_2	2002	North America	United States	Swine	3	0	0	0	0	0	0	1	0	0	0	1	0	1	0	0	0	0	0	0	0	0	0	0	0	0	0	0	0	0	0	0	0	0	0	0	0	0	0	0	0	0
SAL_CB8466AA	SAMN14504784	2.2.3	CS_2	2003	North America	United States	Swine	5	0	0	0	0	0	0	1	0	0	0	1	0	1	0	0	1	0	0	0	0	0	0	1	0	0	0	0	0	0	0	0	0	0	0	0	0	0	0	0	0	0
SAL_CB8470AA	SAMN14504781	2.2.2	CS_2	2003	North America	United States	Swine	3	0	0	0	0	0	0	1	0	0	0	1	0	1	0	0	0	0	0	0	0	0	0	0	0	0	0	0	0	0	0	0	0	0	0	0	0	0	0	0	0	0
SAL_CB8480AA	SAMN14504772	2.2.3	CS_2	2003	North America	United States	Swine	5	0	0	0	0	0	0	1	0	0	0	1	0	1	0	0	1	0	0	0	0	0	0	1	0	0	0	0	0	0	0	0	0	0	0	0	0	0	0	0	0	0
SAL_CB8490AA	SAMN14504853	2.2.3	CS_2	2004	North America	United States	Swine	5	0	0	0	0	0	0	1	0	0	0	1	0	1	0	0	1	0	0	0	0	0	0	1	0	0	0	0	0	0	0	0	0	0	0	0	0	0	0	0	0	0
SAL_CB8532AA	SAMN14504903	2.2.3	CS_2	2004	North America	United States	Swine	5	0	0	0	0	0	0	1	0	0	0	1	0	1	0	0	1	0	0	0	0	0	0	1	0	0	0	0	0	0	0	0	0	0	0	0	0	0	0	0	0	0
SAL_CB8557AA	SAMN14504548	2.2.3	CS_2	2002	North America	United States	Swine	5	0	0	0	0	0	0	1	0	0	0	1	0	1	0	0	1	0	0	0	0	0	0	1	0	0	0	0	0	0	0	0	0	0	0	0	0	0	0	0	0	0
SAL_CB8581AA	SAMN14504742	2.2.1	CS_2	2002	North America	United States	Swine	3	0	0	0	0	0	0	1	0	0	0	1	0	1	0	0	0	0	0	0	0	0	0	0	0	0	0	0	0	0	0	0	0	0	0	0	0	0	0	0	0	0
SAL_CB8582AA	SAMN14504741	2.2.1	CS_2	2002	North America	United States	Swine	3	0	0	0	0	0	0	1	0	0	0	1	0	1	0	0	0	0	0	0	0	0	0	0	0	0	0	0	0	0	0	0	0	0	0	0	0	0	0	0	0	0
SAL_CB9918AA	SAMN14681277	2.2.1	CS_2	2020	West Europe	United Kingdom	Human	8	0	0	0	1	0	0	1	0	0	0	1	1	1	0	0	1	0	0	0	0	0	0	1	0	0	0	0	0	0	0	0	0	0	0	0	0	0	0	1	0	0
SAL_DA2445AA	SAMN02699721	2.2.2	CS_2	2003	North America	United States	Swine	3	0	0	0	0	0	0	1	0	0	0	1	0	1	0	0	0	0	0	0	0	0	0	0	0	0	0	0	0	0	0	0	0	0	0	0	0	0	0	0	0	0
SAL_DA2567AA	SAMN02699703	2.2.2	CS_2	2003	North America	United States	Swine	5	0	0	0	0	0	0	1	0	0	0	1	0	1	0	0	0	0	1	0	0	0	0	1	0	0	0	0	0	0	0	0	0	0	0	0	0	0	0	0	0	0
SAL_DA2688AA	SAMN02699697	2.2.2	CS_2	2003	North America	United States	Swine	0	0	0	0	0	0	0	0	0	0	0	0	0	0	0	0	0	0	0	0	0	0	0	0	0	0	0	0	0	0	0	0	0	0	0	0	0	0	0	0	0	0
SAL_DA2718AA	SAMN02699685	2.2.2	CS_2	2003	North America	United States	Swine	5	0	0	0	0	0	0	1	0	0	0	1	0	1	0	0	0	0	1	0	0	0	0	1	0	0	0	0	0	0	0	0	0	0	0	0	0	0	0	0	0	0
SAL_DA2987AA	SAMN03002091	1.1.2	CS_1	2011	North America	United States		0	0	0	0	0	0	0	0	0	0	0	0	0	0	0	0	0	0	0	0	0	0	0	0	0	0	0	0	0	0	0	0	0	0	0	0	0	0	0	0	0	0
SAL_DA3019AA	SAMN02699581	2.2.2	CS_2	2003	North America	United States	Swine	5	0	0	0	0	0	0	1	0	0	0	1	0	1	0	0	0	0	1	0	0	0	0	1	0	0	0	0	0	0	0	0	0	0	0	0	0	0	0	0	0	0
SAL_DA4000AA	SAMN02952746	2.2.2	CS_2	2007	North America	United States	Swine	2	0	0	0	0	0	0	0	0	0	0	0	0	1	0	0	0	0	1	0	0	0	0	0	0	0	0	0	0	0	0	0	0	0	0	0	0	0	0	0	0	0
SAL_DA4094AA	SAMN02699609	2.2.2	CS_2	2003	North America	United States	Swine	5	0	0	0	0	0	0	1	0	0	0	1	0	1	0	0	0	0	1	0	0	0	0	1	0	0	0	0	0	0	0	0	0	0	0	0	0	0	0	0	0	0
SAL_DA4149AA	SAMN02742072	2.2.3	CS_2	2006	North America	United States	Swine	5	0	0	0	0	0	0	1	0	0	0	1	0	1	0	0	1	0	0	0	0	0	0	1	0	0	0	0	0	0	0	0	0	0	0	0	0	0	0	0	0	0
SAL_DA4196AA	SAMN02952692	2.2.2	CS_2	2007	North America	United States	Swine	2	0	0	0	0	0	0	0	0	0	0	0	0	1	0	0	0	0	1	0	0	0	0	0	0	0	0	0	0	0	0	0	0	0	0	0	0	0	0	0	0	0
SAL_DA4430AA	SAMN02699566	2.2.3	CS_2	2003	North America	United States	Swine	5	0	0	0	0	0	0	1	0	0	0	1	0	1	0	0	1	0	0	0	0	0	0	1	0	0	0	0	0	0	0	0	0	0	0	0	0	0	0	0	0	0
SAL_DA4450AA	SAMEA717147	2.2.1	CS_2	1979	North Europe	Norway		3	0	0	0	0	0	0	1	0	0	0	1	0	1	0	0	0	0	0	0	0	0	0	0	0	0	0	0	0	0	0	0	0	0	0	0	0	0	0	0	0	0
SAL_DA4453AA	SAMEA717180	1.2.3	CS_1	1966	North America	United States		0	0	0	0	0	0	0	0	0	0	0	0	0	0	0	0	0	0	0	0	0	0	0	0	0	0	0	0	0	0	0	0	0	0	0	0	0	0	0	0	0	0
SAL_DA4459AA	SAMEA717161	1.2.1	CS_1	1981	North Europe	Sweden		0	0	0	0	0	0	0	0	0	0	0	0	0	0	0	0	0	0	0	0	0	0	0	0	0	0	0	0	0	0	0	0	0	0	0	0	0	0	0	0	0	0
SAL_DA4518AA	SAMEA717193	2.1.3	CS_2	1976	West Europe	Switzerland		0	0	0	0	0	0	0	0	0	0	0	0	0	0	0	0	0	0	0	0	0	0	0	0	0	0	0	0	0	0	0	0	0	0	0	0	0	0	0	0	0	0
SAL_DA4519AA	SAMEA717176	2.1.4	CS_2		South Europe	Romania		0	0	0	0	0	0	0	0	0	0	0	0	0	0	0	0	0	0	0	0	0	0	0	0	0	0	0	0	0	0	0	0	0	0	0	0	0	0	0	0	0	0
SAL_DA4522AA	SAMEA717165	2.2.4	CS_2	2000	East Asia	China	Swine	6	0	0	0	1	0	0	0	0	0	0	0	0	0	1	1	0	0	0	0	0	0	0	0	0	1	0	0	0	0	0	0	0	0	0	0	1	1	0	0	0	0
SAL_DA4525AA	SAMEA717144	2.2.4	CS_2	2001	East Asia	China	Human	6	0	1	0	0	0	0	0	0	1	0	0	0	0	1	0	0	0	0	0	0	0	0	0	0	1	0	1	0	0	0	1	0	0	0	0	0	0	0	0	0	0
SAL_DA4526AA	SAMEA717145	2.2.4	CS_2	1998	East Asia	China	Swine	12	0	1	0	2	0	1	0	0	1	0	0	1	0	1	0	0	0	0	0	0	0	0	1	1	0	0	0	0	0	0	0	0	0	0	0	1	1	0	1	0	0
SAL_DA4531AA	SAMEA717167	2.2.4	CS_2	2002	East Asia	China	Human	13	0	1	0	2	0	0	0	0	1	0	0	1	0	1	1	0	0	0	0	0	0	0	1	0	1	0	1	0	0	0	1	0	0	0	0	1	0	0	1	0	0
SAL_DA4544AA	SAMEA717191	2.2.2	CS_2	1982	North America	United States		3	0	0	0	0	0	0	1	0	0	0	1	0	1	0	0	0	0	0	0	0	0	0	0	0	0	0	0	0	0	0	0	0	0	0	0	0	0	0	0	0	0
SAL_DA4545AA	SAMEA717156	2.2.1	CS_2	1948			Human	0	0	0	0	0	0	0	0	0	0	0	0	0	0	0	0	0	0	0	0	0	0	0	0	0	0	0	0	0	0	0	0	0	0	0	0	0	0	0	0	0	0
SAL_DA4548AA	SAMEA717183	2.1.3	CS_2	1974	West Europe	Switzerland		0	0	0	0	0	0	0	0	0	0	0	0	0	0	0	0	0	0	0	0	0	0	0	0	0	0	0	0	0	0	0	0	0	0	0	0	0	0	0	0	0	0
SAL_DA4549AA	SAMEA717177	2.3.3	CS_2	2005	West Europe	Germany	Human	0	0	0	0	0	0	0	0	0	0	0	0	0	0	0	0	0	0	0	0	0	0	0	0	0	0	0	0	0	0	0	0	0	0	0	0	0	0	0	0	0	0
SAL_DA4551AA	SAMEA717179	1.1.2	CS_1		North America	United States		0	0	0	0	0	0	0	0	0	0	0	0	0	0	0	0	0	0	0	0	0	0	0	0	0	0	0	0	0	0	0	0	0	0	0	0	0	0	0	0	0	0
SAL_DA4552AA	SAMEA717158	2.2.0	CS_2	1981	North America	United States		0	0	0	0	0	0	0	0	0	0	0	0	0	0	0	0	0	0	0	0	0	0	0	0	0	0	0	0	0	0	0	0	0	0	0	0	0	0	0	0	0	0
SAL_DA4553AA	SAMEA717157	2.2.3	CS_2	1977	North Europe	Sweden		0	0	0	0	0	0	0	0	0	0	0	0	0	0	0	0	0	0	0	0	0	0	0	0	0	0	0	0	0	0	0	0	0	0	0	0	0	0	0	0	0	0
SAL_DA4554AA	SAMEA717155	2.3.2	CS_2		Southeast Asia	Thailand		5	0	0	0	0	0	0	1	0	0	0	1	0	1	0	1	0	0	0	0	0	0	0	1	0	0	0	0	0	0	0	0	0	0	0	0	0	0	0	0	0	0
SAL_DA5119AA	SAMN02699560	2.2.2	CS_2	2003	North America	United States	Swine	1	0	0	0	0	0	0	0	0	0	0	0	0	1	0	0	0	0	0	0	0	0	0	0	0	0	0	0	0	0	0	0	0	0	0	0	0	0	0	0	0	0
SAL_DA5161AA	SAMN02699553	2.2.3	CS_2	2003	North America	United States	Swine	5	0	0	0	0	0	0	1	0	0	0	1	0	1	0	0	1	0	0	0	0	0	0	1	0	0	0	0	0	0	0	0	0	0	0	0	0	0	0	0	0	0
SAL_DA5727AA	SAMN02699539	2.2.2	CS_2	2002	North America	United States	Swine	0	0	0	0	0	0	0	0	0	0	0	0	0	0	0	0	0	0	0	0	0	0	0	0	0	0	0	0	0	0	0	0	0	0	0	0	0	0	0	0	0	0
SAL_DA5919AA	SAMN02699516	2.2.2	CS_2	2002	North America	United States	Swine	5	0	0	0	0	0	0	1	0	0	0	1	0	1	0	0	0	0	1	0	0	0	0	1	0	0	0	0	0	0	0	0	0	0	0	0	0	0	0	0	0	0
SAL_DA5947AA	SAMN02699520	2.2.2	CS_2	2002	North America	United States	Swine	5	0	0	0	0	0	0	1	0	0	0	1	0	1	0	0	0	0	1	0	0	0	0	1	0	0	0	0	0	0	0	0	0	0	0	0	0	0	0	0	0	0
SAL_DA5984AA	SAMN02699518	2.2.2	CS_2	2002	North America	United States	Swine	5	0	0	0	0	0	0	1	0	0	0	1	0	1	0	0	0	0	1	0	0	0	0	1	0	0	0	0	0	0	0	0	0	0	0	0	0	0	0	0	0	0
SAL_DA6034AA	SAMN02699525	2.2.3	CS_2	2002	North America	United States	Swine	5	0	0	0	0	0	0	1	0	0	0	1	0	1	0	0	1	0	0	0	0	0	0	1	0	0	0	0	0	0	0	0	0	0	0	0	0	0	0	0	0	0
SAL_DA6035AA	SAMN02699519	2.2.3	CS_2	2002	North America	United States	Swine	5	0	0	0	0	0	0	1	0	0	0	1	0	1	0	0	1	0	0	0	0	0	0	1	0	0	0	0	0	0	0	0	0	0	0	0	0	0	0	0	0	0
SAL_DA6140AA	SAMN02699508	2.2.2	CS_2	2002	North America	United States	Swine	5	0	0	0	0	0	0	1	0	0	0	1	0	1	0	0	0	0	1	0	0	0	0	1	0	0	0	0	0	0	0	0	0	0	0	0	0	0	0	0	0	0
SAL_DA6144AA	SAMN02699513	2.2.2	CS_2	2002	North America	United States	Swine	5	0	0	0	0	0	0	1	0	0	0	1	0	1	0	0	0	0	1	0	0	0	0	1	0	0	0	0	0	0	0	0	0	0	0	0	0	0	0	0	0	0
SAL_DA6153AA	SAMN02699504	2.2.2	CS_2	2002	North America	United States	Swine	5	0	0	0	0	0	0	1	0	0	0	1	0	1	0	0	0	0	1	0	0	0	0	1	0	0	0	0	0	0	0	0	0	0	0	0	0	0	0	0	0	0
SAL_DA6207AA	SAMN02699496	2.2.2	CS_2	2002	North America	United States	Swine	5	0	0	0	0	0	0	1	0	0	0	1	0	1	0	0	0	0	1	0	0	0	0	1	0	0	0	0	0	0	0	0	0	0	0	0	0	0	0	0	0	0
SAL_DA7038AA	SAMN02646809	2.2.2	CS_2	2003	North America	United States	Swine	3	0	0	0	0	0	0	1	0	0	0	1	0	1	0	0	0	0	0	0	0	0	0	0	0	0	0	0	0	0	0	0	0	0	0	0	0	0	0	0	0	0
SAL_DA7116AA	SAMN02646800	2.2.2	CS_2	2003	North America	United States	Swine	4	0	0	0	0	0	0	1	0	0	0	1	0	1	0	1	0	0	0	0	0	0	0	0	0	0	0	0	0	0	0	0	0	0	0	0	0	0	0	0	0	0
SAL_DA7341AA	SAMN02646855	2.2.3	CS_2	2003	North America	United States	Swine	4	0	0	0	0	0	0	1	0	0	0	1	0	1	0	0	1	0	0	0	0	0	0	0	0	0	0	0	0	0	0	0	0	0	0	0	0	0	0	0	0	0
SAL_DA7359AA	SAMN02646846	2.2.3	CS_2	2003	North America	United States	Swine	5	0	0	0	0	0	0	1	0	0	0	1	0	1	0	0	1	0	0	0	0	0	0	1	0	0	0	0	0	0	0	0	0	0	0	0	0	0	0	0	0	0
SAL_DA7814AA	SAMN02646873	2.2.3	CS_2	2003	North America	United States	Swine	5	0	0	0	0	0	0	1	0	0	0	1	0	1	0	0	1	0	0	0	0	0	0	1	0	0	0	0	0	0	0	0	0	0	0	0	0	0	0	0	0	0
SAL_DB4176AA	SAMN13450409	1.1.2	CS_1					0	0	0	0	0	0	0	0	0	0	0	0	0	0	0	0	0	0	0	0	0	0	0	0	0	0	0	0	0	0	0	0	0	0	0	0	0	0	0	0	0	0
SAL_DB7131AA	SAMN15569714	2.2.1	CS_2	2020	West Europe	United Kingdom	Human	8	0	0	0	1	0	0	1	0	0	0	1	1	1	0	0	1	0	0	0	0	0	0	1	0	0	0	0	0	0	0	0	0	0	0	0	0	0	0	1	0	0
SAL_DB8671AA	SAMN11822674	1.2.1	CS_1					4	0	0	0	0	0	0	1	0	0	0	1	0	1	0	1	0	0	0	0	0	0	0	0	0	0	0	0	0	0	0	0	0	0	0	0	0	0	0	0	0	0
SAL_EA2966AA	SAMN02646822	2.2.1	CS_2	2003	North America	United States	Swine	4	0	0	0	0	0	0	1	0	0	0	1	0	1	0	0	1	0	0	0	0	0	0	0	0	0	0	0	0	0	0	0	0	0	0	0	0	0	0	0	0	0
SAL_EA4970AA	SAMN03734330	2.2.2	CS_2	2014	North America	United States	Swine	0	0	0	0	0	0	0	0	0	0	0	0	0	0	0	0	0	0	0	0	0	0	0	0	0	0	0	0	0	0	0	0	0	0	0	0	0	0	0	0	0	0
SAL_EA9169AA	SAMEA104127832	2.2.3	CS_2	2005	West Europe	France	Human	5	0	0	0	0	0	0	1	0	0	0	1	0	1	0	0	1	0	0	0	0	0	0	0	0	0	0	1	0	0	0	0	0	0	0	0	0	0	0	0	0	0
SAL_EA9170AA	SAMEA104127833	2.3.2	CS_2	2008	West Europe	France	Human	7	0	0	0	2	0	0	0	0	0	0	0	0	0	1	0	1	0	0	0	0	0	0	1	0	1	0	0	0	0	0	0	0	0	0	0	0	1	0	0	0	0
SAL_EA9173AA	SAMEA104127834	2.1.1	CS_2	1955	Africa	Madagascar	Human	0	0	0	0	0	0	0	0	0	0	0	0	0	0	0	0	0	0	0	0	0	0	0	0	0	0	0	0	0	0	0	0	0	0	0	0	0	0	0	0	0	0
SAL_EA9178AA	SAMEA104127835	2.3.2	CS_2	2009	West Europe	France	Human	7	0	0	0	2	0	0	0	0	0	0	0	0	0	1	0	1	0	0	0	0	0	0	1	0	1	0	0	0	0	0	0	0	0	0	0	0	1	0	0	0	0
SAL_EA9183AA	SAMEA104127836	2.1.3	CS_2	1961	West Europe	France	Human	0	0	0	0	0	0	0	0	0	0	0	0	0	0	0	0	0	0	0	0	0	0	0	0	0	0	0	0	0	0	0	0	0	0	0	0	0	0	0	0	0	0
SAL_EA9193AA	SAMEA104127837	2.2.3	CS_2	2004	North America	Dominican Republic	Human	6	0	0	0	0	0	0	1	1	0	0	1	0	1	0	0	0	0	0	0	0	0	0	0	0	0	0	1	0	0	0	0	0	0	0	0	0	0	0	0	1	0
SAL_EA9194AA	SAMEA104127838	2.1.3	CS_2	2004	West Europe	France	Human	0	0	0	0	0	0	0	0	0	0	0	0	0	0	0	0	0	0	0	0	0	0	0	0	0	0	0	0	0	0	0	0	0	0	0	0	0	0	0	0	0	0
SAL_EA9197AA	SAMEA104127839	3.2.0	CS_3				Human	0	0	0	0	0	0	0	0	0	0	0	0	0	0	0	0	0	0	0	0	0	0	0	0	0	0	0	0	0	0	0	0	0	0	0	0	0	0	0	0	0	0
SAL_EA9200AA	SAMEA104127840	1.2.3	CS_1	1965	Southeast Asia	Vietnam	Human	1	0	0	0	0	0	0	0	0	0	0	0	0	0	0	0	1	0	0	0	0	0	0	0	0	0	0	0	0	0	0	0	0	0	0	0	0	0	0	0	0	0
SAL_EA9203AA	SAMEA104127841	1.2.3	CS_1	1967	West Europe	France	Human	0	0	0	0	0	0	0	0	0	0	0	0	0	0	0	0	0	0	0	0	0	0	0	0	0	0	0	0	0	0	0	0	0	0	0	0	0	0	0	0	0	0
SAL_EA9206AA	SAMEA104127842	2.1.1	CS_2	1968	South America	Argentina	Human	0	0	0	0	0	0	0	0	0	0	0	0	0	0	0	0	0	0	0	0	0	0	0	0	0	0	0	0	0	0	0	0	0	0	0	0	0	0	0	0	0	0
SAL_EA9761AA	SAMN02741042	1.2.1	CS_1	2010	East Asia	China	Other_Animals	0	0	0	0	0	0	0	0	0	0	0	0	0	0	0	0	0	0	0	0	0	0	0	0	0	0	0	0	0	0	0	0	0	0	0	0	0	0	0	0	0	0
SAL_EA9784AA	SAMN02603109	2.2.4	CS_2	2002	East Asia	China	Human	15	0	0	0	2	0	1	1	0	0	0	0	1	0	1	1	0	0	0	0	0	1	0	1	0	1	0	1	0	0	0	1	0	0	0	0	1	1	0	1	0	0
SAL_EB0385AA	SAMN15823715	2.2.1	CS_2	2020	West Europe	United Kingdom	Human	7	0	0	0	1	0	0	1	0	0	0	1	1	1	0	0	0	0	0	0	0	0	0	1	0	0	0	0	0	0	0	0	0	0	0	0	0	0	0	1	0	0
SAL_EB5757AA	SAMN16248626	1.2.0	CS_1	2016	North America	Canada	Human	4	0	0	0	0	0	0	1	0	0	0	1	0	1	0	0	1	0	0	0	0	0	0	0	0	0	0	0	0	0	0	0	0	0	0	0	0	0	0	0	0	0
SAL_EB6810AA	only in EnteroBase	2.1.2	CS_2	2020	North America	United States		0	0	0	0	0	0	0	0	0	0	0	0	0	0	0	0	0	0	0	0	0	0	0	0	0	0	0	0	0	0	0	0	0	0	0	0	0	0	0	0	0	0
SAL_FA1016AA	SAMEA104127856	2.1.1	CS_2	2011	East Europe	Poland	Swine	0	0	0	0	0	0	0	0	0	0	0	0	0	0	0	0	0	0	0	0	0	0	0	0	0	0	0	0	0	0	0	0	0	0	0	0	0	0	0	0	0	0
SAL_FA1017AA	SAMEA104127843	2.3.4	CS_2	2009	East Europe	Poland	Swine	3	0	0	0	0	1	0	0	0	0	0	0	0	0	0	0	0	0	0	0	0	0	0	1	0	1	0	0	0	0	0	0	0	0	0	0	0	0	0	0	0	0
SAL_FA1025AA	SAMEA104127844	2.3.2	CS_2	2010	West Europe	France	Human	3	0	0	0	0	0	0	0	0	0	0	0	0	0	1	0	0	0	0	0	0	0	0	1	0	1	0	0	0	0	0	0	0	0	0	0	0	0	0	0	0	0
SAL_FA1029AA	SAMEA104127845	2.1.2	CS_2	2012	West Europe	France	Human	0	0	0	0	0	0	0	0	0	0	0	0	0	0	0	0	0	0	0	0	0	0	0	0	0	0	0	0	0	0	0	0	0	0	0	0	0	0	0	0	0	0
SAL_FA1037AA	SAMEA104127846	2.3.2	CS_2	1955	South Europe	Italy	Other_Animals	0	0	0	0	0	0	0	0	0	0	0	0	0	0	0	0	0	0	0	0	0	0	0	0	0	0	0	0	0	0	0	0	0	0	0	0	0	0	0	0	0	0
SAL_FA1043AA	SAMEA104127847	1.2.3	CS_1	1960	Southeast Asia	Vietnam	Human	0	0	0	0	0	0	0	0	0	0	0	0	0	0	0	0	0	0	0	0	0	0	0	0	0	0	0	0	0	0	0	0	0	0	0	0	0	0	0	0	0	0
SAL_FA1045AA	SAMEA104127857	2.1.1	CS_2	1962	Africa	Cameroon	Human	0	0	0	0	0	0	0	0	0	0	0	0	0	0	0	0	0	0	0	0	0	0	0	0	0	0	0	0	0	0	0	0	0	0	0	0	0	0	0	0	0	0
SAL_FA1046AA	SAMEA104127848	2.2.3	CS_2	1962	West Europe	France	Swine	0	0	0	0	0	0	0	0	0	0	0	0	0	0	0	0	0	0	0	0	0	0	0	0	0	0	0	0	0	0	0	0	0	0	0	0	0	0	0	0	0	0
SAL_FA1047AA	SAMEA104127849	2.1.1	CS_2	1960	Africa	Senegal	Other_Animals	0	0	0	0	0	0	0	0	0	0	0	0	0	0	0	0	0	0	0	0	0	0	0	0	0	0	0	0	0	0	0	0	0	0	0	0	0	0	0	0	0	0
SAL_FA1048AA	SAMEA104127850	1.2.3	CS_1	1962	Southeast Asia	Vietnam	Human	0	0	0	0	0	0	0	0	0	0	0	0	0	0	0	0	0	0	0	0	0	0	0	0	0	0	0	0	0	0	0	0	0	0	0	0	0	0	0	0	0	0
SAL_FA1049AA	SAMEA104127852	1.2.3	CS_1	1963	Southeast Asia	Vietnam	Human	0	0	0	0	0	0	0	0	0	0	0	0	0	0	0	0	0	0	0	0	0	0	0	0	0	0	0	0	0	0	0	0	0	0	0	0	0	0	0	0	0	0
SAL_FA1051AA	SAMEA104127851	2.1.1	CS_2	1963	Africa	Cameroon	Human	0	0	0	0	0	0	0	0	0	0	0	0	0	0	0	0	0	0	0	0	0	0	0	0	0	0	0	0	0	0	0	0	0	0	0	0	0	0	0	0	0	0
SAL_FA1054AA	SAMEA104127853	1.2.3	CS_1	1967	South America	Brazil	Swine	0	0	0	0	0	0	0	0	0	0	0	0	0	0	0	0	0	0	0	0	0	0	0	0	0	0	0	0	0	0	0	0	0	0	0	0	0	0	0	0	0	0
SAL_FA1056AA	SAMEA104127854	2.1.1	CS_2	1973	Africa	Madagascar	Human	0	0	0	0	0	0	0	0	0	0	0	0	0	0	0	0	0	0	0	0	0	0	0	0	0	0	0	0	0	0	0	0	0	0	0	0	0	0	0	0	0	0
SAL_FA1057AA	SAMEA104127855	1.2.3	CS_1	1974	Southeast Asia	Vietnam	Human	0	0	0	0	0	0	0	0	0	0	0	0	0	0	0	0	0	0	0	0	0	0	0	0	0	0	0	0	0	0	0	0	0	0	0	0	0	0	0	0	0	0
SAL_FA6896AA	only in EnteroBase	2.2.4	CS_2	2011	East Asia	China		15	0	0	0	2	0	1	0	0	0	0	0	1	0	1	0	0	0	0	0	0	1	0	1	0	1	0	1	0	0	0	1	0	0	0	0	0	1	1	1	0	1
SAL_FA8219AA	SAMN03743846	2.1.3	CS_2	2005	South America	Argentina	Human	1	0	0	0	0	0	0	0	0	0	0	0	0	0	0	1	0	0	0	0	0	0	0	0	0	0	0	0	0	0	0	0	0	0	0	0	0	0	0	0	0	0
SAL_FB1271AA	SAMN16812907	2.1.3	CS_2	2015	South America	Brazil	Human	6	0	1	0	0	0	0	1	0	1	0	1	0	0	0	0	1	0	0	0	0	0	0	0	0	0	0	0	1	0	0	0	0	0	0	0	0	0	0	0	0	0
SAL_FB3259AA	SAMN16940847	2.1.3	CS_2	2017	North America	Canada	Human	3	0	0	0	0	0	0	0	0	0	0	0	0	0	0	1	0	0	0	0	0	0	0	1	0	0	0	0	0	0	0	0	0	0	0	0	0	0	1	0	0	0
SAL_FB4951AA	SAMN17128207	2.1.3	CS_2	2017	South America	Brazil	Swine	10	0	1	0	0	0	0	1	0	1	0	1	0	1	0	0	1	0	0	0	0	0	0	1	0	0	0	0	1	0	0	0	0	0	0	0	0	0	1	0	0	0
SAL_FB4954AA	SAMN17128067	2.1.3	CS_2	2017	South America	Brazil	Other_Animals	9	0	1	0	0	0	0	1	0	1	0	1	0	1	0	0	1	0	0	0	0	0	0	1	0	0	0	0	1	0	0	0	0	0	0	0	0	0	1	0	0	0
SAL_FB4961AA	SAMN17128077	2.1.3	CS_2	2017	South America	Brazil	Swine	8	0	1	0	0	0	0	1	0	1	0	1	0	1	0	0	1	0	0	0	0	0	0	1	0	0	0	0	1	0	0	0	0	0	0	0	0	0	0	0	0	0
SAL_FB5523AA	SAMN17171089	2.1.3	CS_2	2017	South America	Brazil	Swine	5	0	0	0	0	0	0	1	0	0	0	1	0	1	0	0	1	0	0	0	0	0	0	0	0	0	0	0	0	0	0	0	0	0	0	0	0	0	0	0	0	0
SAL_FB6978AA	SAMN16925587	2.1.1	CS_2	2015	West Europe	Germany	Environment	0	0	0	0	0	0	0	0	0	0	0	0	0	0	0	0	0	0	0	0	0	0	0	0	0	0	0	0	0	0	0	0	0	0	0	0	0	0	0	0	0	0
SAL_FB8563AA	SAMN17524465	2.2.3	CS_2	2012	North America	United States	Human	3	0	0	0	0	0	0	1	0	0	0	1	0	1	0	0	0	0	0	0	0	0	0	0	0	0	0	0	0	0	0	0	0	0	0	0	0	0	0	0	0	0
SAL_GA0118AA	SAMEA3447798	1.2.1	CS_1		Southeast Asia	Vietnam	Human	10	1	0	0	1	0	0	1	0	0	0	1	0	1	0	0	1	0	0	0	0	0	0	1	0	0	0	0	1	0	0	0	0	0	0	1	0	0	0	1	0	0
SAL_GA0121AA	SAMEA3447793	1.2.1	CS_1		Southeast Asia	Vietnam	Human	11	1	0	0	1	0	1	1	0	0	0	1	0	1	0	0	1	0	0	0	0	0	0	1	0	0	0	0	1	0	0	0	0	0	0	1	0	0	0	1	0	0
SAL_GA0124AA	SAMEA3447787	1.1.1	CS_1		Southeast Asia	Vietnam	Human	10	1	0	0	1	0	0	1	0	0	0	0	1	1	0	0	1	0	0	0	0	0	0	1	0	0	0	0	1	0	0	0	0	0	0	1	0	0	0	1	0	0
SAL_GA0125AA	SAMEA3447785	1.2.1	CS_1		Southeast Asia	Vietnam	Human	11	0	0	0	1	0	1	1	0	0	0	1	1	1	0	0	1	0	0	0	0	0	0	1	0	0	0	0	0	0	0	0	0	0	0	1	0	0	0	1	0	0
SAL_GA0126AA	SAMEA3447783	1.2.1	CS_1		Southeast Asia	Vietnam	Human	11	1	0	0	1	0	1	1	0	0	0	1	0	1	0	0	1	0	0	0	0	0	0	1	0	0	0	0	1	0	0	0	0	0	0	1	0	0	0	1	0	0
SAL_GA0128AA	SAMEA3447780	1.2.1	CS_1		Southeast Asia	Vietnam	Human	11	1	0	0	1	0	1	1	0	0	0	1	0	1	0	0	1	0	0	0	0	0	0	1	0	0	0	0	1	0	0	0	0	0	0	1	0	0	0	1	0	0
SAL_GA0129AA	SAMEA3447778	1.2.1	CS_1		Southeast Asia	Vietnam	Human	11	1	0	0	1	0	1	1	0	0	0	1	0	1	0	0	1	0	0	0	0	0	0	1	0	0	0	0	1	0	0	0	0	0	0	1	0	0	0	1	0	0
SAL_GA0135AA	SAMEA3447767	1.2.1	CS_1		Southeast Asia	Vietnam	Human	9	1	0	0	1	0	0	1	0	0	0	1	0	1	0	0	1	0	0	0	0	0	0	1	0	0	0	0	1	0	0	0	0	0	0	0	0	0	0	1	0	0
SAL_GA0145AA	SAMEA3447745	1.2.1	CS_1		Southeast Asia	Vietnam	Human	11	1	0	0	1	0	1	1	0	0	0	1	0	1	0	0	1	0	0	0	0	0	0	1	0	0	0	0	1	0	0	0	0	0	0	1	0	0	0	1	0	0
SAL_GA0174AA	SAMEA3447684	1.1.1	CS_1				Human	19	1	0	0	2	0	0	1	1	0	0	1	0	1	1	1	0	0	0	1	0	0	1	1	1	0	0	0	0	0	0	0	0	0	1	0	1	1	1	0	1	0
SAL_GA0192AA	SAMEA3447659	1.2.1	CS_1				Human	9	1	0	0	1	0	0	1	0	0	0	1	0	1	0	0	1	0	0	0	0	0	0	1	0	0	0	0	1	0	0	0	0	0	0	0	0	0	0	1	0	0
SAL_GA0333AA	SAMEA3447757	1.2.1	CS_1				Human	11	1	0	0	1	0	1	1	0	0	0	1	0	1	0	0	1	0	0	0	0	0	0	1	0	0	0	0	1	0	0	0	0	0	0	1	0	0	0	1	0	0
SAL_GA0376AA	SAMEA3447829	1.2.1	CS_1		Southeast Asia	Vietnam	Human	10	1	0	0	1	0	1	1	0	0	0	1	0	1	0	0	0	0	0	0	0	0	0	1	0	0	0	0	1	0	0	0	0	0	0	1	0	0	0	1	0	0
SAL_GA0379AA	SAMEA3447822	1.2.1	CS_1		Southeast Asia	Vietnam	Human	10	1	0	0	1	0	1	1	0	0	0	1	0	1	0	0	1	0	0	0	0	0	0	1	0	0	0	0	1	0	0	0	0	0	0	0	0	0	0	1	0	0
SAL_GA0383AA	SAMEA3447814	1.2.1	CS_1		Southeast Asia	Vietnam	Human	11	1	0	0	1	0	1	1	0	0	0	1	0	1	0	0	1	0	0	0	0	0	0	1	0	0	0	0	1	0	0	0	0	0	0	1	0	0	0	1	0	0
SAL_GA0578AA	SAMEA3276131	2.1.1	CS_2		Africa	Guinea-Bissau	Human	0	0	0	0	0	0	0	0	0	0	0	0	0	0	0	0	0	0	0	0	0	0	0	0	0	0	0	0	0	0	0	0	0	0	0	0	0	0	0	0	0	0
SAL_GA0579AA	SAMEA3276129	2.1.1	CS_2		Africa	Guinea-Bissau	Human	0	0	0	0	0	0	0	0	0	0	0	0	0	0	0	0	0	0	0	0	0	0	0	0	0	0	0	0	0	0	0	0	0	0	0	0	0	0	0	0	0	0
SAL_GA0933AA	SAMEA3276097	2.1.1	CS_2		Africa	Guinea-Bissau	Human	0	0	0	0	0	0	0	0	0	0	0	0	0	0	0	0	0	0	0	0	0	0	0	0	0	0	0	0	0	0	0	0	0	0	0	0	0	0	0	0	0	0
SAL_GA1483AA	SAMEA2361678	2.1.2	CS_2	1999	North Europe	Denmark	Swine	0	0	0	0	0	0	0	0	0	0	0	0	0	0	0	0	0	0	0	0	0	0	0	0	0	0	0	0	0	0	0	0	0	0	0	0	0	0	0	0	0	0
SAL_GA1484AA	SAMEA2361677	2.1.2	CS_2	1999	North Europe	Denmark	Swine	4	0	0	0	1	0	0	0	0	0	0	0	1	0	0	1	0	0	0	0	0	0	0	0	0	0	0	0	0	0	0	0	0	0	0	0	0	0	0	1	0	0
SAL_GA1485AA	SAMEA2361676	2.1.2	CS_2	1999	North Europe	Denmark	Swine	3	0	0	0	1	0	0	0	0	0	0	0	1	0	0	1	0	0	0	0	0	0	0	0	0	0	0	0	0	0	0	0	0	0	0	0	0	0	0	0	0	0
SAL_GA1486AA	SAMEA2361675	2.1.1	CS_2	2012	East Europe	Poland	Swine	0	0	0	0	0	0	0	0	0	0	0	0	0	0	0	0	0	0	0	0	0	0	0	0	0	0	0	0	0	0	0	0	0	0	0	0	0	0	0	0	0	0
SAL_GA1487AA	SAMEA2361674	2.1.4	CS_2	2007	East Europe	Lithuania	Swine	1	0	0	0	0	0	0	0	0	0	0	0	0	0	0	0	0	0	0	0	0	0	0	0	0	0	0	1	0	0	0	0	0	0	0	0	0	0	0	0	0	0
SAL_GA1488AA	SAMEA2361673	2.3.1	CS_2	2007	East Europe	Hungary	Wild_Boar	0	0	0	0	0	0	0	0	0	0	0	0	0	0	0	0	0	0	0	0	0	0	0	0	0	0	0	0	0	0	0	0	0	0	0	0	0	0	0	0	0	0
SAL_GA1489AA	SAMEA2361672	2.3.3	CS_2	2012	West Europe	Germany	Swine	0	0	0	0	0	0	0	0	0	0	0	0	0	0	0	0	0	0	0	0	0	0	0	0	0	0	0	0	0	0	0	0	0	0	0	0	0	0	0	0	0	0
SAL_GA1490AA	SAMEA2361671	2.2.3	CS_2	2013	North Europe	Denmark	Swine	3	0	0	0	0	0	0	1	0	0	0	1	0	1	0	0	0	0	0	0	0	0	0	0	0	0	0	0	0	0	0	0	0	0	0	0	0	0	0	0	0	0
SAL_GA1491AA	SAMEA2361670	2.2.3	CS_2	2013	North Europe	Denmark	Swine	3	0	0	0	0	0	0	1	0	0	0	1	0	1	0	0	0	0	0	0	0	0	0	0	0	0	0	0	0	0	0	0	0	0	0	0	0	0	0	0	0	0
SAL_GA1492AA	SAMEA2361669	2.2.3	CS_2	2012	North Europe	Denmark	Swine	3	0	0	0	0	0	0	1	0	0	0	1	0	1	0	0	0	0	0	0	0	0	0	0	0	0	0	0	0	0	0	0	0	0	0	0	0	0	0	0	0	0
SAL_GA2034AA	SAMN03357978	2.2.3	CS_2					3	0	0	0	0	0	0	1	0	0	0	1	0	1	0	0	0	0	0	0	0	0	0	0	0	0	0	0	0	0	0	0	0	0	0	0	0	0	0	0	0	0
SAL_GA2054AA	SAMN03358931	2.2.1	CS_2					4	0	0	0	0	0	0	1	0	0	0	1	0	1	0	0	0	0	0	0	0	0	0	0	0	0	0	1	0	0	0	0	0	0	0	0	0	0	0	0	0	0
SAL_GA2075AA	SAMN03358783	1.1.2	CS_1					0	0	0	0	0	0	0	0	0	0	0	0	0	0	0	0	0	0	0	0	0	0	0	0	0	0	0	0	0	0	0	0	0	0	0	0	0	0	0	0	0	0
SAL_GA2091AA	SAMN03358767	1.1.2	CS_1					0	0	0	0	0	0	0	0	0	0	0	0	0	0	0	0	0	0	0	0	0	0	0	0	0	0	0	0	0	0	0	0	0	0	0	0	0	0	0	0	0	0
SAL_GA2333AA	SAMN03357165	1.1.1	CS_1					7	0	0	0	0	0	0	1	0	0	0	1	0	1	0	0	1	0	0	0	0	0	0	1	0	0	0	1	0	0	0	0	0	0	0	1	0	0	0	0	0	0
SAL_GA2334AA	SAMN03357164	2.2.4	CS_2					14	0	1	0	2	0	1	0	0	1	0	0	1	0	1	1	0	0	0	0	0	0	0	1	0	1	0	0	0	0	0	0	0	0	0	0	1	1	0	1	0	1
SAL_GA2492AA	SAMN03265083	2.2.2	CS_2	2005			Human	2	0	0	0	0	0	0	0	0	0	0	0	0	1	0	0	0	0	1	0	0	0	0	0	0	0	0	0	0	0	0	0	0	0	0	0	0	0	0	0	0	0
SAL_GA2493AA	SAMN03265080	1.2.0	CS_1	2004			Human	0	0	0	0	0	0	0	0	0	0	0	0	0	0	0	0	0	0	0	0	0	0	0	0	0	0	0	0	0	0	0	0	0	0	0	0	0	0	0	0	0	0
SAL_GA2511AA	SAMN03265082	2.2.3	CS_2	2011	North America	United States	Human	4	0	0	0	0	0	0	1	0	0	0	1	0	1	0	0	0	0	0	0	0	0	0	0	0	1	0	0	0	0	0	0	0	0	0	0	0	0	0	0	0	0
SAL_GA2520AA	SAMN03265081	1.1.1	CS_1	2007			Human	0	0	0	0	0	0	0	0	0	0	0	0	0	0	0	0	0	0	0	0	0	0	0	0	0	0	0	0	0	0	0	0	0	0	0	0	0	0	0	0	0	0
SAL_GA2765AA	SAMN02908654	2.2.3	CS_2	2004	North America	United States	Swine	4	0	0	0	0	0	0	1	0	0	0	1	0	1	0	0	1	0	0	0	0	0	0	0	0	0	0	0	0	0	0	0	0	0	0	0	0	0	0	0	0	0
SAL_GA2859AA	SAMN02908559	2.2.2	CS_2	2005	North America	United States	Swine	0	0	0	0	0	0	0	0	0	0	0	0	0	0	0	0	0	0	0	0	0	0	0	0	0	0	0	0	0	0	0	0	0	0	0	0	0	0	0	0	0	0
SAL_GA3090AA	SAMN02368353	2.2.1	CS_2	1998	North America	United States	Swine	3	0	0	0	0	0	0	1	0	0	0	1	0	1	0	0	0	0	0	0	0	0	0	0	0	0	0	0	0	0	0	0	0	0	0	0	0	0	0	0	0	0
SAL_GA3314AA	SAMN02367708	1.2.0	CS_1	1954	Southeast Asia	Thailand		0	0	0	0	0	0	0	0	0	0	0	0	0	0	0	0	0	0	0	0	0	0	0	0	0	0	0	0	0	0	0	0	0	0	0	0	0	0	0	0	0	0
SAL_GA3363AA	SAMN02368523	2.2.3	CS_2		North America	United States		4	0	0	0	0	0	0	1	0	0	0	1	0	1	0	0	1	0	0	0	0	0	0	0	0	0	0	0	0	0	0	0	0	0	0	0	0	0	0	0	0	0
SAL_GA7664AA	SAMN05417495	1.0.0	CS_1	2008	South America	Peru	Human	0	0	0	0	0	0	0	0	0	0	0	0	0	0	0	0	0	0	0	0	0	0	0	0	0	0	0	0	0	0	0	0	0	0	0	0	0	0	0	0	0	0
SAL_GA8883AA	SAMN05717963	2.2.3	CS_2	2016	North America	United States	Human	10	1	0	0	1	0	0	1	0	0	0	1	0	1	0	0	1	0	0	0	0	0	0	1	0	0	0	0	1	0	0	0	0	0	0	0	0	0	1	1	0	0
SAL_GB1847AA	SAMN17814010	2.2.3	CS_2	2018	North America	United States	Swine	5	0	0	0	0	0	0	1	0	0	0	1	0	1	0	0	1	0	0	0	0	0	0	1	0	0	0	0	0	0	0	0	0	0	0	0	0	0	0	0	0	0
SAL_GB1854AA	SAMN17814003	2.2.3	CS_2	2018	North America	United States	Swine	4	0	0	0	0	0	0	1	0	0	0	1	0	1	0	0	1	0	0	0	0	0	0	0	0	0	0	0	0	0	0	0	0	0	0	0	0	0	0	0	0	0
SAL_GB1907AA	SAMN17814027	2.2.3	CS_2	2018	North America	United States	Swine	4	0	0	0	0	0	0	1	0	0	0	1	0	1	0	0	1	0	0	0	0	0	0	0	0	0	0	0	0	0	0	0	0	0	0	0	0	0	0	0	0	0
SAL_GB1920AA	SAMN17814014	2.2.3	CS_2	2018	North America	United States	Swine	5	0	0	0	0	0	0	1	0	0	0	1	0	1	0	0	1	0	0	0	0	0	0	1	0	0	0	0	0	0	0	0	0	0	0	0	0	0	0	0	0	0
SAL_GB1921AA	SAMN17814013	2.2.3	CS_2	2018	North America	United States	Swine	5	0	0	0	0	0	0	1	0	0	0	1	0	1	0	0	1	0	0	0	0	0	0	1	0	0	0	0	0	0	0	0	0	0	0	0	0	0	0	0	0	0
SAL_GB2068AA	SAMN17720508	2.2.3	CS_2	2018	North America	Canada	Human	6	0	0	0	0	0	0	1	0	0	0	1	0	1	0	0	0	0	0	0	0	0	0	1	0	1	0	0	0	0	0	0	0	0	0	1	0	0	0	0	0	0
SAL_GB2088AA	only in EnteroBase	2.2.0	CS_2					0	0	0	0	0	0	0	0	0	0	0	0	0	0	0	0	0	0	0	0	0	0	0	0	0	0	0	0	0	0	0	0	0	0	0	0	0	0	0	0	0	0
SAL_GB2997AA	SAMN17924426	2.1.3	CS_2	2017	South America	Brazil	Other_Animals	15	0	0	0	1	0	0	1	1	0	1	1	1	1	0	0	1	0	0	0	0	0	0	1	0	0	0	0	1	0	0	0	0	0	0	0	0	0	1	1	1	0
SAL_GB3236AA	only in EnteroBase	2.2.1	CS_2	2020	South Europe	Italy		8	0	0	0	1	0	0	1	0	0	0	1	1	1	0	0	1	0	0	0	0	0	0	1	0	0	0	0	0	0	0	0	0	0	0	0	0	0	0	1	0	0
SAL_GB3237AA	only in EnteroBase	2.2.1	CS_2	2020	South Europe	Italy		8	0	0	0	1	0	0	1	0	0	0	1	1	1	0	0	1	0	0	0	0	0	0	1	0	0	0	0	0	0	0	0	0	0	0	0	0	0	0	1	0	0
SAL_GB3239AA	only in EnteroBase	2.2.1	CS_2	2020	South Europe	Italy		8	0	0	0	1	0	0	1	0	0	0	1	1	1	0	0	1	0	0	0	0	0	0	1	0	0	0	0	0	0	0	0	0	0	0	0	0	0	0	1	0	0
SAL_HA7555AA	only in EnteroBase	1.1.1	CS_1	2016	West Europe	Germany	Human	8	0	0	0	0	0	0	1	0	0	0	1	0	1	0	1	0	0	0	0	0	0	1	0	1	0	0	0	0	0	0	0	0	0	1	0	0	0	1	0	0	0
SAL_HA8954AA	SAMN02415256	2.1.3	CS_2		West Europe	United Kingdom		0	0	0	0	0	0	0	0	0	0	0	0	0	0	0	0	0	0	0	0	0	0	0	0	0	0	0	0	0	0	0	0	0	0	0	0	0	0	0	0	0	0
SAL_HB2786AA	SAMN18618466	1.1.1	CS_1	2017	Southeast Asia	Australia	Human	10	0	0	0	0	0	0	1	1	0	0	1	0	1	0	1	0	0	0	0	0	0	1	0	1	0	0	0	0	0	0	0	0	0	1	0	0	0	1	0	1	0
SAL_HB9183AA	only in EnteroBase	2.3.5	CS_2	2019	South Europe	Slovenia	Swine	0	0	0	0	0	0	0	0	0	0	0	0	0	0	0	0	0	0	0	0	0	0	0	0	0	0	0	0	0	0	0	0	0	0	0	0	0	0	0	0	0	0
SAL_HB9192AA	only in EnteroBase	2.3.5	CS_2	2018	South Europe	Slovenia	Swine	0	0	0	0	0	0	0	0	0	0	0	0	0	0	0	0	0	0	0	0	0	0	0	0	0	0	0	0	0	0	0	0	0	0	0	0	0	0	0	0	0	0
SAL_HB9306AA	only in EnteroBase	2.3.5	CS_2	2018	South Europe	Slovenia	Swine	0	0	0	0	0	0	0	0	0	0	0	0	0	0	0	0	0	0	0	0	0	0	0	0	0	0	0	0	0	0	0	0	0	0	0	0	0	0	0	0	0	0
SAL_HB9307AA	only in EnteroBase	2.3.5	CS_2	2018	South Europe	Slovenia	Swine	0	0	0	0	0	0	0	0	0	0	0	0	0	0	0	0	0	0	0	0	0	0	0	0	0	0	0	0	0	0	0	0	0	0	0	0	0	0	0	0	0	0
SAL_HB9361AA	only in EnteroBase	2.3.5	CS_2	2018	South Europe	Slovenia	Swine	0	0	0	0	0	0	0	0	0	0	0	0	0	0	0	0	0	0	0	0	0	0	0	0	0	0	0	0	0	0	0	0	0	0	0	0	0	0	0	0	0	0
SAL_HB9362AA	only in EnteroBase	2.3.5	CS_2	2018	South Europe	Slovenia	Wild_Boar	0	0	0	0	0	0	0	0	0	0	0	0	0	0	0	0	0	0	0	0	0	0	0	0	0	0	0	0	0	0	0	0	0	0	0	0	0	0	0	0	0	0
SAL_HB9363AA	only in EnteroBase	2.3.7	CS_2	2019	South Europe	Slovenia	Wild_Boar	0	0	0	0	0	0	0	0	0	0	0	0	0	0	0	0	0	0	0	0	0	0	0	0	0	0	0	0	0	0	0	0	0	0	0	0	0	0	0	0	0	0
SAL_HB9364AA	only in EnteroBase	2.3.5	CS_2	2006	South Europe	Slovenia	Swine	0	0	0	0	0	0	0	0	0	0	0	0	0	0	0	0	0	0	0	0	0	0	0	0	0	0	0	0	0	0	0	0	0	0	0	0	0	0	0	0	0	0
SAL_HB9365AA	only in EnteroBase	2.3.5	CS_2	2006	South Europe	Slovenia	Swine	0	0	0	0	0	0	0	0	0	0	0	0	0	0	0	0	0	0	0	0	0	0	0	0	0	0	0	0	0	0	0	0	0	0	0	0	0	0	0	0	0	0
SAL_HB9366AA	only in EnteroBase	2.3.1	CS_2	2010	South Europe	Slovenia	Wild_Boar	0	0	0	0	0	0	0	0	0	0	0	0	0	0	0	0	0	0	0	0	0	0	0	0	0	0	0	0	0	0	0	0	0	0	0	0	0	0	0	0	0	0
SAL_HB9367AA	only in EnteroBase	2.3.5	CS_2	2011	South Europe	Slovenia	Swine	0	0	0	0	0	0	0	0	0	0	0	0	0	0	0	0	0	0	0	0	0	0	0	0	0	0	0	0	0	0	0	0	0	0	0	0	0	0	0	0	0	0
SAL_HB9368AA	only in EnteroBase	2.3.1	CS_2	2016	South Europe	Slovenia	Wild_Boar	0	0	0	0	0	0	0	0	0	0	0	0	0	0	0	0	0	0	0	0	0	0	0	0	0	0	0	0	0	0	0	0	0	0	0	0	0	0	0	0	0	0
SAL_HB9369AA	only in EnteroBase	2.3.5	CS_2	2018	South Europe	Slovenia	Wild_Boar	0	0	0	0	0	0	0	0	0	0	0	0	0	0	0	0	0	0	0	0	0	0	0	0	0	0	0	0	0	0	0	0	0	0	0	0	0	0	0	0	0	0
SAL_HB9370AA	only in EnteroBase	2.3.5	CS_2	2019	South Europe	Slovenia	Swine	0	0	0	0	0	0	0	0	0	0	0	0	0	0	0	0	0	0	0	0	0	0	0	0	0	0	0	0	0	0	0	0	0	0	0	0	0	0	0	0	0	0
SAL_HB9371AA	only in EnteroBase	2.3.5	CS_2	2019	South Europe	Slovenia	Swine	0	0	0	0	0	0	0	0	0	0	0	0	0	0	0	0	0	0	0	0	0	0	0	0	0	0	0	0	0	0	0	0	0	0	0	0	0	0	0	0	0	0
SAL_HB9372AA	only in EnteroBase	2.3.5	CS_2	2019	South Europe	Slovenia	Swine	0	0	0	0	0	0	0	0	0	0	0	0	0	0	0	0	0	0	0	0	0	0	0	0	0	0	0	0	0	0	0	0	0	0	0	0	0	0	0	0	0	0
SAL_HB9373AA	only in EnteroBase	2.3.5	CS_2	2019	South Europe	Slovenia	Swine	0	0	0	0	0	0	0	0	0	0	0	0	0	0	0	0	0	0	0	0	0	0	0	0	0	0	0	0	0	0	0	0	0	0	0	0	0	0	0	0	0	0
SAL_HB9870AA	only in EnteroBase	2.3.5	CS_2	2018	South Europe	Slovenia	Human	0	0	0	0	0	0	0	0	0	0	0	0	0	0	0	0	0	0	0	0	0	0	0	0	0	0	0	0	0	0	0	0	0	0	0	0	0	0	0	0	0	0
SAL_IA2082AA	SAMN06256193	2.2.3	CS_2	2016	North America	United States	Other_Animals	5	0	0	0	0	0	0	1	0	0	0	1	0	1	0	0	1	0	0	0	0	0	0	1	0	0	0	0	0	0	0	0	0	0	0	0	0	0	0	0	0	0
SAL_IB1494AA	SAMEA7540902	1.1.1	CS_1	2019	West Europe	Germany	Human	10	0	0	0	0	0	0	1	1	0	0	1	0	1	0	1	0	0	0	0	0	0	1	1	1	0	0	0	0	0	0	0	0	0	0	0	0	0	1	0	1	0
SAL_IB1606AA	SAMEA7540795	1.1.1	CS_1	2017	West Europe	Germany	Human	10	0	0	0	0	0	0	1	0	0	0	1	0	1	0	0	1	0	0	0	0	0	1	1	1	0	0	0	0	0	0	0	0	0	1	0	0	0	0	0	0	1
SAL_IB1980AA	SAMN19641905	2.2.3	CS_2	2020	North America	Mexico	Swine	5	0	0	0	0	0	0	1	0	0	0	1	0	1	0	0	1	0	0	0	0	0	0	1	0	0	0	0	0	0	0	0	0	0	0	0	0	0	0	0	0	0
SAL_IB4487AA	SAMN19958404	2.1.2	CS_2	2020	West Europe	Germany	Wild_Boar	0	0	0	0	0	0	0	0	0	0	0	0	0	0	0	0	0	0	0	0	0	0	0	0	0	0	0	0	0	0	0	0	0	0	0	0	0	0	0	0	0	0
SAL_IB4490AA	SAMN19958401	2.2.1	CS_2	2020	West Europe	Germany	Wild_Boar	3	0	0	0	0	0	0	1	0	0	0	1	0	1	0	0	0	0	0	0	0	0	0	0	0	0	0	0	0	0	0	0	0	0	0	0	0	0	0	0	0	0
SAL_IB4491AA	SAMN19958400	2.1.2	CS_2	2020	West Europe	Germany	Wild_Boar	0	0	0	0	0	0	0	0	0	0	0	0	0	0	0	0	0	0	0	0	0	0	0	0	0	0	0	0	0	0	0	0	0	0	0	0	0	0	0	0	0	0
SAL_IB4493AA	SAMN19958399	2.1.2	CS_2	2020	West Europe	Germany	Wild_Boar	0	0	0	0	0	0	0	0	0	0	0	0	0	0	0	0	0	0	0	0	0	0	0	0	0	0	0	0	0	0	0	0	0	0	0	0	0	0	0	0	0	0
SAL_IB4494AA	SAMN19958398	2.3.4	CS_2	2020	West Europe	Germany	Wild_Boar	0	0	0	0	0	0	0	0	0	0	0	0	0	0	0	0	0	0	0	0	0	0	0	0	0	0	0	0	0	0	0	0	0	0	0	0	0	0	0	0	0	0
SAL_IB4497AA	SAMN19958395	2.3.4	CS_2	2020	West Europe	Germany	Wild_Boar	0	0	0	0	0	0	0	0	0	0	0	0	0	0	0	0	0	0	0	0	0	0	0	0	0	0	0	0	0	0	0	0	0	0	0	0	0	0	0	0	0	0
SAL_IB4498AA	SAMN19958394	2.1.2	CS_2	2020	West Europe	Germany	Wild_Boar	0	0	0	0	0	0	0	0	0	0	0	0	0	0	0	0	0	0	0	0	0	0	0	0	0	0	0	0	0	0	0	0	0	0	0	0	0	0	0	0	0	0
SAL_IB4499AA	SAMN19958393	2.1.2	CS_2	2020	West Europe	Germany	Wild_Boar	0	0	0	0	0	0	0	0	0	0	0	0	0	0	0	0	0	0	0	0	0	0	0	0	0	0	0	0	0	0	0	0	0	0	0	0	0	0	0	0	0	0
SAL_IB4500AA	SAMN19958392	2.1.2	CS_2	2020	West Europe	Germany	Wild_Boar	0	0	0	0	0	0	0	0	0	0	0	0	0	0	0	0	0	0	0	0	0	0	0	0	0	0	0	0	0	0	0	0	0	0	0	0	0	0	0	0	0	0
SAL_IB4501AA	SAMN19958391	2.1.2	CS_2	2020	West Europe	Germany	Wild_Boar	0	0	0	0	0	0	0	0	0	0	0	0	0	0	0	0	0	0	0	0	0	0	0	0	0	0	0	0	0	0	0	0	0	0	0	0	0	0	0	0	0	0
SAL_IB4502AA	SAMN19958390	2.1.2	CS_2	2020	West Europe	Germany	Wild_Boar	0	0	0	0	0	0	0	0	0	0	0	0	0	0	0	0	0	0	0	0	0	0	0	0	0	0	0	0	0	0	0	0	0	0	0	0	0	0	0	0	0	0
SAL_IB4504AA	SAMN19958389	2.2.1	CS_2	2020	West Europe	Germany	Wild_Boar	3	0	0	0	0	0	0	1	0	0	0	1	0	1	0	0	0	0	0	0	0	0	0	0	0	0	0	0	0	0	0	0	0	0	0	0	0	0	0	0	0	0
SAL_IB4506AA	SAMN19958387	2.2.1	CS_2	2020	West Europe	Germany	Wild_Boar	3	0	0	0	0	0	0	1	0	0	0	1	0	1	0	0	0	0	0	0	0	0	0	0	0	0	0	0	0	0	0	0	0	0	0	0	0	0	0	0	0	0
SAL_IB4507AA	SAMN19958386	2.1.2	CS_2	2020	West Europe	Germany	Wild_Boar	0	0	0	0	0	0	0	0	0	0	0	0	0	0	0	0	0	0	0	0	0	0	0	0	0	0	0	0	0	0	0	0	0	0	0	0	0	0	0	0	0	0
SAL_IB4508AA	SAMN19958385	2.3.3	CS_2	2020	West Europe	Germany	Wild_Boar	0	0	0	0	0	0	0	0	0	0	0	0	0	0	0	0	0	0	0	0	0	0	0	0	0	0	0	0	0	0	0	0	0	0	0	0	0	0	0	0	0	0
SAL_IB4509AA	SAMN19958384	2.1.2	CS_2	2020	West Europe	Germany	Wild_Boar	1	0	0	0	0	0	0	0	0	0	0	0	0	0	0	0	0	0	0	0	0	0	0	0	0	0	0	1	0	0	0	0	0	0	0	0	0	0	0	0	0	0
SAL_IB4510AA	SAMN19958383	2.3.4	CS_2	2020	West Europe	Germany	Wild_Boar	0	0	0	0	0	0	0	0	0	0	0	0	0	0	0	0	0	0	0	0	0	0	0	0	0	0	0	0	0	0	0	0	0	0	0	0	0	0	0	0	0	0
SAL_IB4511AA	SAMN19958382	2.1.2	CS_2	2020	West Europe	Germany	Wild_Boar	0	0	0	0	0	0	0	0	0	0	0	0	0	0	0	0	0	0	0	0	0	0	0	0	0	0	0	0	0	0	0	0	0	0	0	0	0	0	0	0	0	0
SAL_IB4512AA	SAMN19958381	2.3.3	CS_2	2020	West Europe	Germany	Wild_Boar	0	0	0	0	0	0	0	0	0	0	0	0	0	0	0	0	0	0	0	0	0	0	0	0	0	0	0	0	0	0	0	0	0	0	0	0	0	0	0	0	0	0
SAL_IB4513AA	SAMN19958380	2.3.1	CS_2	2020	West Europe	Germany	Wild_Boar	0	0	0	0	0	0	0	0	0	0	0	0	0	0	0	0	0	0	0	0	0	0	0	0	0	0	0	0	0	0	0	0	0	0	0	0	0	0	0	0	0	0
SAL_IB4515AA	SAMN19958379	2.1.2	CS_2	2020	West Europe	Germany	Wild_Boar	0	0	0	0	0	0	0	0	0	0	0	0	0	0	0	0	0	0	0	0	0	0	0	0	0	0	0	0	0	0	0	0	0	0	0	0	0	0	0	0	0	0
SAL_IB4516AA	SAMN19958378	2.2.1	CS_2	2020	West Europe	Germany	Wild_Boar	3	0	0	0	0	0	0	1	0	0	0	1	0	1	0	0	0	0	0	0	0	0	0	0	0	0	0	0	0	0	0	0	0	0	0	0	0	0	0	0	0	0
SAL_IB4518AA	SAMN19958376	2.3.4	CS_2	2020	West Europe	Germany	Wild_Boar	0	0	0	0	0	0	0	0	0	0	0	0	0	0	0	0	0	0	0	0	0	0	0	0	0	0	0	0	0	0	0	0	0	0	0	0	0	0	0	0	0	0
SAL_IB4519AA	SAMN19958375	2.1.2	CS_2	2020	West Europe	Germany	Wild_Boar	0	0	0	0	0	0	0	0	0	0	0	0	0	0	0	0	0	0	0	0	0	0	0	0	0	0	0	0	0	0	0	0	0	0	0	0	0	0	0	0	0	0
SAL_IB4520AA	SAMN19958374	2.1.2	CS_2	2020	West Europe	Germany	Wild_Boar	0	0	0	0	0	0	0	0	0	0	0	0	0	0	0	0	0	0	0	0	0	0	0	0	0	0	0	0	0	0	0	0	0	0	0	0	0	0	0	0	0	0
SAL_IB4521AA	SAMN19958373	2.2.1	CS_2	2020	West Europe	Germany	Wild_Boar	3	0	0	0	0	0	0	1	0	0	0	1	0	1	0	0	0	0	0	0	0	0	0	0	0	0	0	0	0	0	0	0	0	0	0	0	0	0	0	0	0	0
SAL_IB4522AA	SAMN19958372	2.3.4	CS_2	2020	West Europe	Germany	Wild_Boar	0	0	0	0	0	0	0	0	0	0	0	0	0	0	0	0	0	0	0	0	0	0	0	0	0	0	0	0	0	0	0	0	0	0	0	0	0	0	0	0	0	0
SAL_IB4524AA	SAMN19958370	2.3.1	CS_2	2020	West Europe	Germany	Wild_Boar	0	0	0	0	0	0	0	0	0	0	0	0	0	0	0	0	0	0	0	0	0	0	0	0	0	0	0	0	0	0	0	0	0	0	0	0	0	0	0	0	0	0
SAL_IB4526AA	SAMN19958369	2.3.3	CS_2	2020	West Europe	Germany	Wild_Boar	0	0	0	0	0	0	0	0	0	0	0	0	0	0	0	0	0	0	0	0	0	0	0	0	0	0	0	0	0	0	0	0	0	0	0	0	0	0	0	0	0	0
SAL_IB4527AA	SAMN19958368	2.3.3	CS_2	2020	West Europe	Germany	Wild_Boar	0	0	0	0	0	0	0	0	0	0	0	0	0	0	0	0	0	0	0	0	0	0	0	0	0	0	0	0	0	0	0	0	0	0	0	0	0	0	0	0	0	0
SAL_IB4528AA	SAMN19958367	2.1.2	CS_2	2020	West Europe	Germany	Wild_Boar	0	0	0	0	0	0	0	0	0	0	0	0	0	0	0	0	0	0	0	0	0	0	0	0	0	0	0	0	0	0	0	0	0	0	0	0	0	0	0	0	0	0
SAL_IB4529AA	SAMN19958366	2.3.4	CS_2	2019	West Europe	Germany	Wild_Boar	0	0	0	0	0	0	0	0	0	0	0	0	0	0	0	0	0	0	0	0	0	0	0	0	0	0	0	0	0	0	0	0	0	0	0	0	0	0	0	0	0	0
SAL_IB4530AA	SAMN19958365	2.1.2	CS_2	2020	West Europe	Germany	Wild_Boar	0	0	0	0	0	0	0	0	0	0	0	0	0	0	0	0	0	0	0	0	0	0	0	0	0	0	0	0	0	0	0	0	0	0	0	0	0	0	0	0	0	0
SAL_IB4531AA	SAMN19958364	2.1.2	CS_2	2020	West Europe	Germany	Wild_Boar	0	0	0	0	0	0	0	0	0	0	0	0	0	0	0	0	0	0	0	0	0	0	0	0	0	0	0	0	0	0	0	0	0	0	0	0	0	0	0	0	0	0
SAL_IB4532AA	SAMN19958363	2.3.3	CS_2	2020	West Europe	Germany	Wild_Boar	0	0	0	0	0	0	0	0	0	0	0	0	0	0	0	0	0	0	0	0	0	0	0	0	0	0	0	0	0	0	0	0	0	0	0	0	0	0	0	0	0	0
SAL_IB4533AA	SAMN19958362	2.1.2	CS_2	2020	West Europe	Germany	Wild_Boar	0	0	0	0	0	0	0	0	0	0	0	0	0	0	0	0	0	0	0	0	0	0	0	0	0	0	0	0	0	0	0	0	0	0	0	0	0	0	0	0	0	0
SAL_IB4534AA	SAMN19958361	2.3.3	CS_2	2020	West Europe	Germany	Wild_Boar	0	0	0	0	0	0	0	0	0	0	0	0	0	0	0	0	0	0	0	0	0	0	0	0	0	0	0	0	0	0	0	0	0	0	0	0	0	0	0	0	0	0
SAL_IB4535AA	SAMN19958360	2.3.3	CS_2	2020	West Europe	Germany	Wild_Boar	0	0	0	0	0	0	0	0	0	0	0	0	0	0	0	0	0	0	0	0	0	0	0	0	0	0	0	0	0	0	0	0	0	0	0	0	0	0	0	0	0	0
SAL_IB4537AA	SAMN19958359	2.1.2	CS_2	2019	West Europe	Germany	Wild_Boar	0	0	0	0	0	0	0	0	0	0	0	0	0	0	0	0	0	0	0	0	0	0	0	0	0	0	0	0	0	0	0	0	0	0	0	0	0	0	0	0	0	0
SAL_IB4538AA	SAMN19958358	2.3.3	CS_2	2019	West Europe	Germany	Wild_Boar	0	0	0	0	0	0	0	0	0	0	0	0	0	0	0	0	0	0	0	0	0	0	0	0	0	0	0	0	0	0	0	0	0	0	0	0	0	0	0	0	0	0
SAL_IB4539AA	SAMN19958357	2.1.2	CS_2	2019	West Europe	Germany	Wild_Boar	2	0	0	0	0	0	0	1	0	0	0	1	0	0	0	0	0	0	0	0	0	0	0	0	0	0	0	0	0	0	0	0	0	0	0	0	0	0	0	0	0	0
SAL_IB4540AA	SAMN19958356	2.3.3	CS_2	2019	West Europe	Germany	Wild_Boar	0	0	0	0	0	0	0	0	0	0	0	0	0	0	0	0	0	0	0	0	0	0	0	0	0	0	0	0	0	0	0	0	0	0	0	0	0	0	0	0	0	0
SAL_IB4541AA	SAMN19958355	2.1.2	CS_2	2019	West Europe	Germany	Wild_Boar	1	0	0	0	0	0	0	0	0	0	0	0	0	0	0	0	0	0	0	0	0	0	0	0	0	0	0	1	0	0	0	0	0	0	0	0	0	0	0	0	0	0
SAL_IB4542AA	SAMN19958354	2.3.4	CS_2	2019	West Europe	Germany	Wild_Boar	0	0	0	0	0	0	0	0	0	0	0	0	0	0	0	0	0	0	0	0	0	0	0	0	0	0	0	0	0	0	0	0	0	0	0	0	0	0	0	0	0	0
SAL_IB4543AA	SAMN19958353	2.2.1	CS_2	2019	West Europe	Germany	Wild_Boar	3	0	0	0	0	0	0	1	0	0	0	1	0	1	0	0	0	0	0	0	0	0	0	0	0	0	0	0	0	0	0	0	0	0	0	0	0	0	0	0	0	0
SAL_IB4544AA	SAMN19958352	2.3.3	CS_2	2019	West Europe	Germany	Wild_Boar	0	0	0	0	0	0	0	0	0	0	0	0	0	0	0	0	0	0	0	0	0	0	0	0	0	0	0	0	0	0	0	0	0	0	0	0	0	0	0	0	0	0
SAL_IB4545AA	SAMN19958351	2.3.3	CS_2	2019	West Europe	Germany	Wild_Boar	0	0	0	0	0	0	0	0	0	0	0	0	0	0	0	0	0	0	0	0	0	0	0	0	0	0	0	0	0	0	0	0	0	0	0	0	0	0	0	0	0	0
SAL_IB4572AA	SAMN19958329	2.3.4	CS_2	2018	West Europe	Germany	Wild_Boar	0	0	0	0	0	0	0	0	0	0	0	0	0	0	0	0	0	0	0	0	0	0	0	0	0	0	0	0	0	0	0	0	0	0	0	0	0	0	0	0	0	0
SAL_IB4577AA	SAMN19958324	2.3.3	CS_2	2018	West Europe	Germany	Wild_Boar	0	0	0	0	0	0	0	0	0	0	0	0	0	0	0	0	0	0	0	0	0	0	0	0	0	0	0	0	0	0	0	0	0	0	0	0	0	0	0	0	0	0
SAL_IB4578AA	SAMN19958323	2.3.3	CS_2	2018	West Europe	Germany	Wild_Boar	0	0	0	0	0	0	0	0	0	0	0	0	0	0	0	0	0	0	0	0	0	0	0	0	0	0	0	0	0	0	0	0	0	0	0	0	0	0	0	0	0	0
SAL_IB4579AA	SAMN19958322	2.3.3	CS_2	2017	West Europe	Germany	Wild_Boar	0	0	0	0	0	0	0	0	0	0	0	0	0	0	0	0	0	0	0	0	0	0	0	0	0	0	0	0	0	0	0	0	0	0	0	0	0	0	0	0	0	0
SAL_IB4580AA	SAMN19958321	2.2.1	CS_2	2017	West Europe	Germany	Wild_Boar	3	0	0	0	0	0	0	1	0	0	0	1	0	1	0	0	0	0	0	0	0	0	0	0	0	0	0	0	0	0	0	0	0	0	0	0	0	0	0	0	0	0
SAL_IB4581AA	SAMN19958320	2.1.2	CS_2	2017	West Europe	Germany	Wild_Boar	0	0	0	0	0	0	0	0	0	0	0	0	0	0	0	0	0	0	0	0	0	0	0	0	0	0	0	0	0	0	0	0	0	0	0	0	0	0	0	0	0	0
SAL_IB4584AA	SAMN19958318	2.3.4	CS_2	2017	West Europe	Germany	Wild_Boar	0	0	0	0	0	0	0	0	0	0	0	0	0	0	0	0	0	0	0	0	0	0	0	0	0	0	0	0	0	0	0	0	0	0	0	0	0	0	0	0	0	0
SAL_IB4589AA	SAMN19958313	2.1.2	CS_2	2017	West Europe	Germany	Wild_Boar	0	0	0	0	0	0	0	0	0	0	0	0	0	0	0	0	0	0	0	0	0	0	0	0	0	0	0	0	0	0	0	0	0	0	0	0	0	0	0	0	0	0
SAL_IB4591AA	SAMN19958311	2.1.2	CS_2	2017	West Europe	Germany	Wild_Boar	0	0	0	0	0	0	0	0	0	0	0	0	0	0	0	0	0	0	0	0	0	0	0	0	0	0	0	0	0	0	0	0	0	0	0	0	0	0	0	0	0	0
SAL_IB4602AA	SAMN19958301	1.2.2	CS_1	2016	West Europe	Germany	Wild_Boar	0	0	0	0	0	0	0	0	0	0	0	0	0	0	0	0	0	0	0	0	0	0	0	0	0	0	0	0	0	0	0	0	0	0	0	0	0	0	0	0	0	0
SAL_IB4603AA	SAMN19958300	2.2.1	CS_2	2016	West Europe	Germany	Wild_Boar	3	0	0	0	0	0	0	1	0	0	0	1	0	1	0	0	0	0	0	0	0	0	0	0	0	0	0	0	0	0	0	0	0	0	0	0	0	0	0	0	0	0
SAL_IB4612AA	SAMN19958292	2.3.3	CS_2	2016	West Europe	Germany	Wild_Boar	0	0	0	0	0	0	0	0	0	0	0	0	0	0	0	0	0	0	0	0	0	0	0	0	0	0	0	0	0	0	0	0	0	0	0	0	0	0	0	0	0	0
SAL_IB4650AA	SAMN19958258	1.2.2	CS_1	2010	West Europe	Germany	Wild_Boar	0	0	0	0	0	0	0	0	0	0	0	0	0	0	0	0	0	0	0	0	0	0	0	0	0	0	0	0	0	0	0	0	0	0	0	0	0	0	0	0	0	0
SAL_IB4662AA	SAMN19958453	2.3.4	CS_2	2020	West Europe	Germany	Wild_Boar	0	0	0	0	0	0	0	0	0	0	0	0	0	0	0	0	0	0	0	0	0	0	0	0	0	0	0	0	0	0	0	0	0	0	0	0	0	0	0	0	0	0
SAL_IB4663AA	SAMN19958452	2.1.2	CS_2	2020	West Europe	Germany	Wild_Boar	0	0	0	0	0	0	0	0	0	0	0	0	0	0	0	0	0	0	0	0	0	0	0	0	0	0	0	0	0	0	0	0	0	0	0	0	0	0	0	0	0	0
SAL_IB4669AA	SAMN19958447	2.3.4	CS_2	2020	West Europe	Germany	Wild_Boar	0	0	0	0	0	0	0	0	0	0	0	0	0	0	0	0	0	0	0	0	0	0	0	0	0	0	0	0	0	0	0	0	0	0	0	0	0	0	0	0	0	0
SAL_IB4671AA	SAMN19958445	2.3.4	CS_2	2020	West Europe	Germany	Wild_Boar	0	0	0	0	0	0	0	0	0	0	0	0	0	0	0	0	0	0	0	0	0	0	0	0	0	0	0	0	0	0	0	0	0	0	0	0	0	0	0	0	0	0
SAL_IB4672AA	SAMN19958444	2.3.3	CS_2	2020	West Europe	Germany	Wild_Boar	0	0	0	0	0	0	0	0	0	0	0	0	0	0	0	0	0	0	0	0	0	0	0	0	0	0	0	0	0	0	0	0	0	0	0	0	0	0	0	0	0	0
SAL_IB4673AA	SAMN19958443	2.3.4	CS_2	2020	West Europe	Germany	Wild_Boar	0	0	0	0	0	0	0	0	0	0	0	0	0	0	0	0	0	0	0	0	0	0	0	0	0	0	0	0	0	0	0	0	0	0	0	0	0	0	0	0	0	0
SAL_IB4674AA	SAMN19958442	2.3.4	CS_2	2020	West Europe	Germany	Wild_Boar	0	0	0	0	0	0	0	0	0	0	0	0	0	0	0	0	0	0	0	0	0	0	0	0	0	0	0	0	0	0	0	0	0	0	0	0	0	0	0	0	0	0
SAL_IB4675AA	SAMN19958441	2.3.4	CS_2	2020	West Europe	Germany	Wild_Boar	0	0	0	0	0	0	0	0	0	0	0	0	0	0	0	0	0	0	0	0	0	0	0	0	0	0	0	0	0	0	0	0	0	0	0	0	0	0	0	0	0	0
SAL_IB4676AA	SAMN19958440	2.3.4	CS_2	2020	West Europe	Germany	Wild_Boar	0	0	0	0	0	0	0	0	0	0	0	0	0	0	0	0	0	0	0	0	0	0	0	0	0	0	0	0	0	0	0	0	0	0	0	0	0	0	0	0	0	0
SAL_IB4678AA	SAMN19958439	2.2.3	CS_2	2020	West Europe	Germany	Wild_Boar	3	0	0	0	0	0	0	1	0	0	0	1	0	1	0	0	0	0	0	0	0	0	0	0	0	0	0	0	0	0	0	0	0	0	0	0	0	0	0	0	0	0
SAL_IB4679AA	SAMN19958438	2.1.2	CS_2	2020	West Europe	Germany	Wild_Boar	0	0	0	0	0	0	0	0	0	0	0	0	0	0	0	0	0	0	0	0	0	0	0	0	0	0	0	0	0	0	0	0	0	0	0	0	0	0	0	0	0	0
SAL_IB4680AA	SAMN19958437	2.1.2	CS_2	2020	West Europe	Germany	Wild_Boar	0	0	0	0	0	0	0	0	0	0	0	0	0	0	0	0	0	0	0	0	0	0	0	0	0	0	0	0	0	0	0	0	0	0	0	0	0	0	0	0	0	0
SAL_IB4681AA	SAMN19958436	2.3.4	CS_2	2020	West Europe	Germany	Wild_Boar	0	0	0	0	0	0	0	0	0	0	0	0	0	0	0	0	0	0	0	0	0	0	0	0	0	0	0	0	0	0	0	0	0	0	0	0	0	0	0	0	0	0
SAL_IB4682AA	SAMN19958435	2.1.2	CS_2	2020	West Europe	Germany	Wild_Boar	0	0	0	0	0	0	0	0	0	0	0	0	0	0	0	0	0	0	0	0	0	0	0	0	0	0	0	0	0	0	0	0	0	0	0	0	0	0	0	0	0	0
SAL_IB4684AA	SAMN19958433	2.3.4	CS_2	2020	West Europe	Germany	Wild_Boar	0	0	0	0	0	0	0	0	0	0	0	0	0	0	0	0	0	0	0	0	0	0	0	0	0	0	0	0	0	0	0	0	0	0	0	0	0	0	0	0	0	0
SAL_IB4685AA	SAMN19958432	2.3.3	CS_2	2020	West Europe	Germany	Wild_Boar	0	0	0	0	0	0	0	0	0	0	0	0	0	0	0	0	0	0	0	0	0	0	0	0	0	0	0	0	0	0	0	0	0	0	0	0	0	0	0	0	0	0
SAL_IB4686AA	SAMN19958431	2.1.2	CS_2	2020	West Europe	Germany	Wild_Boar	0	0	0	0	0	0	0	0	0	0	0	0	0	0	0	0	0	0	0	0	0	0	0	0	0	0	0	0	0	0	0	0	0	0	0	0	0	0	0	0	0	0
SAL_IB4687AA	SAMN19958430	2.1.2	CS_2	2020	West Europe	Germany	Wild_Boar	0	0	0	0	0	0	0	0	0	0	0	0	0	0	0	0	0	0	0	0	0	0	0	0	0	0	0	0	0	0	0	0	0	0	0	0	0	0	0	0	0	0
SAL_IB4694AA	SAMN19958425	2.1.1	CS_2	2020	West Europe	Germany	Wild_Boar	0	0	0	0	0	0	0	0	0	0	0	0	0	0	0	0	0	0	0	0	0	0	0	0	0	0	0	0	0	0	0	0	0	0	0	0	0	0	0	0	0	0
SAL_IB4695AA	SAMN19958424	2.3.4	CS_2	2020	West Europe	Germany	Wild_Boar	0	0	0	0	0	0	0	0	0	0	0	0	0	0	0	0	0	0	0	0	0	0	0	0	0	0	0	0	0	0	0	0	0	0	0	0	0	0	0	0	0	0
SAL_IB4696AA	SAMN19958423	2.1.2	CS_2	2020	West Europe	Germany	Wild_Boar	1	0	0	0	0	0	0	0	0	0	0	0	0	0	0	0	0	0	0	0	0	0	0	0	0	0	0	1	0	0	0	0	0	0	0	0	0	0	0	0	0	0
SAL_IB4697AA	SAMN19958422	2.3.3	CS_2	2020	West Europe	Germany	Wild_Boar	0	0	0	0	0	0	0	0	0	0	0	0	0	0	0	0	0	0	0	0	0	0	0	0	0	0	0	0	0	0	0	0	0	0	0	0	0	0	0	0	0	0
SAL_IB4703AA	SAMN19958417	2.3.4	CS_2	2020	West Europe	Germany	Wild_Boar	0	0	0	0	0	0	0	0	0	0	0	0	0	0	0	0	0	0	0	0	0	0	0	0	0	0	0	0	0	0	0	0	0	0	0	0	0	0	0	0	0	0
SAL_IB4704AA	SAMN19958416	2.3.3	CS_2	2020	West Europe	Germany	Wild_Boar	0	0	0	0	0	0	0	0	0	0	0	0	0	0	0	0	0	0	0	0	0	0	0	0	0	0	0	0	0	0	0	0	0	0	0	0	0	0	0	0	0	0
SAL_IB4705AA	SAMN19958415	2.3.3	CS_2	2020	West Europe	Germany	Wild_Boar	0	0	0	0	0	0	0	0	0	0	0	0	0	0	0	0	0	0	0	0	0	0	0	0	0	0	0	0	0	0	0	0	0	0	0	0	0	0	0	0	0	0
SAL_IB4706AA	SAMN19958414	2.1.2	CS_2	2020	West Europe	Germany	Wild_Boar	0	0	0	0	0	0	0	0	0	0	0	0	0	0	0	0	0	0	0	0	0	0	0	0	0	0	0	0	0	0	0	0	0	0	0	0	0	0	0	0	0	0
SAL_IB4707AA	SAMN19958413	2.3.3	CS_2	2020	West Europe	Germany	Wild_Boar	0	0	0	0	0	0	0	0	0	0	0	0	0	0	0	0	0	0	0	0	0	0	0	0	0	0	0	0	0	0	0	0	0	0	0	0	0	0	0	0	0	0
SAL_IB4708AA	SAMN19958412	2.2.1	CS_2	2020	West Europe	Germany	Other_Animals	3	0	0	0	0	0	0	1	0	0	0	1	0	1	0	0	0	0	0	0	0	0	0	0	0	0	0	0	0	0	0	0	0	0	0	0	0	0	0	0	0	0
SAL_IB5465AA	SAMEA8947684	2.1.2	CS_2	2020	West Europe	Germany		0	0	0	0	0	0	0	0	0	0	0	0	0	0	0	0	0	0	0	0	0	0	0	0	0	0	0	0	0	0	0	0	0	0	0	0	0	0	0	0	0	0
SAL_IB5487AA	SAMEA8947685	2.1.2	CS_2	2020	West Europe	Germany	Human	0	0	0	0	0	0	0	0	0	0	0	0	0	0	0	0	0	0	0	0	0	0	0	0	0	0	0	0	0	0	0	0	0	0	0	0	0	0	0	0	0	0
SAL_IB5488AA	SAMEA8947686	2.2.1	CS_2	2020	West Europe	Germany	Human	3	0	0	0	0	0	0	1	0	0	0	1	0	1	0	0	0	0	0	0	0	0	0	0	0	0	0	0	0	0	0	0	0	0	0	0	0	0	0	0	0	0
SAL_IB8048AA	SAMN20326321	2.2.3	CS_2	2021	North America	United States	Human	10	1	0	0	1	0	0	1	0	0	0	1	1	1	0	0	1	0	0	0	0	0	0	1	0	0	0	0	1	0	0	0	0	0	0	0	0	0	0	1	0	0
SAL_IB8874AA	SAMN20352154	2.1.2	CS_2	2020	East Asia	South Korea	Swine	5	0	1	0	0	0	0	0	0	1	0	0	0	0	0	1	0	0	0	0	0	0	0	1	0	0	0	0	0	0	0	0	0	0	0	0	0	0	1	0	0	0
SAL_JA0433AA	SAMN06645015	2.2.3	CS_2	2017	North America	United States	Human	8	1	0	0	0	0	0	1	0	0	0	1	0	1	0	0	1	0	0	0	0	0	0	1	0	0	0	0	1	0	0	0	0	0	0	0	0	0	1	0	0	0
SAL_JA0700AA	SAMEA20333668	2.1.1	CS_2		Africa		Human	0	0	0	0	0	0	0	0	0	0	0	0	0	0	0	0	0	0	0	0	0	0	0	0	0	0	0	0	0	0	0	0	0	0	0	0	0	0	0	0	0	0
SAL_JA0704AA	SAMEA20330668	2.1.1	CS_2		Africa		Human	0	0	0	0	0	0	0	0	0	0	0	0	0	0	0	0	0	0	0	0	0	0	0	0	0	0	0	0	0	0	0	0	0	0	0	0	0	0	0	0	0	0
SAL_JA0705AA	SAMEA20329918	2.1.1	CS_2		Africa		Human	0	0	0	0	0	0	0	0	0	0	0	0	0	0	0	0	0	0	0	0	0	0	0	0	0	0	0	0	0	0	0	0	0	0	0	0	0	0	0	0	0	0
SAL_JA0706AA	SAMEA20329168	2.1.1	CS_2		Africa		Human	0	0	0	0	0	0	0	0	0	0	0	0	0	0	0	0	0	0	0	0	0	0	0	0	0	0	0	0	0	0	0	0	0	0	0	0	0	0	0	0	0	0
SAL_JA3279AA	SAMN06806135	2.2.2	CS_2	2013	North America	United States	Human	0	0	0	0	0	0	0	0	0	0	0	0	0	0	0	0	0	0	0	0	0	0	0	0	0	0	0	0	0	0	0	0	0	0	0	0	0	0	0	0	0	0
SAL_JB2050AA	SAMN21166613	1.2.1	CS_1	2019	East Asia	China	Swine	0	0	0	0	0	0	0	0	0	0	0	0	0	0	0	0	0	0	0	0	0	0	0	0	0	0	0	0	0	0	0	0	0	0	0	0	0	0	0	0	0	0
SAL_JB2051AA	SAMN21166612	1.2.1	CS_1	2019	East Asia	China	Swine	0	0	0	0	0	0	0	0	0	0	0	0	0	0	0	0	0	0	0	0	0	0	0	0	0	0	0	0	0	0	0	0	0	0	0	0	0	0	0	0	0	0
SAL_JB5962AA	SAMN21882931	2.2.3	CS_2	2021	North America	United States	Human	10	1	0	0	1	0	0	1	0	0	0	1	1	1	0	0	1	0	0	0	0	0	0	1	0	0	0	0	1	0	0	0	0	0	0	0	0	0	0	1	0	0
SAL_JB9402AA	SAMN22137281	2.2.3	CS_2	2020	North America	Mexico	Swine	16	1	0	0	3	0	0	1	0	0	0	1	1	1	0	1	0	0	0	0	1	0	0	1	0	0	0	1	0	0	0	0	0	1	0	0	0	0	1	1	0	0
SAL_KA0254AA	only in EnteroBase	2.2.1	CS_2	2016	South Europe	Italy		10	0	0	0	1	0	1	1	0	0	0	1	1	1	0	0	1	0	0	0	0	0	0	1	0	0	0	0	0	0	0	0	0	0	0	0	0	0	1	1	0	0
SAL_KA4068AA	SAMEA104280422	2.3.3	CS_2	2016	West Europe	Germany	Wild_Boar	0	0	0	0	0	0	0	0	0	0	0	0	0	0	0	0	0	0	0	0	0	0	0	0	0	0	0	0	0	0	0	0	0	0	0	0	0	0	0	0	0	0
SAL_KA4069AA	SAMEA104280423	2.3.3	CS_2	2006	West Europe	Germany	Swine	0	0	0	0	0	0	0	0	0	0	0	0	0	0	0	0	0	0	0	0	0	0	0	0	0	0	0	0	0	0	0	0	0	0	0	0	0	0	0	0	0	0
SAL_KA4147AA	SAMEA7115534	1.2.2	CS_1	2006	West Europe	Germany	Wild_Boar	0	0	0	0	0	0	0	0	0	0	0	0	0	0	0	0	0	0	0	0	0	0	0	0	0	0	0	0	0	0	0	0	0	0	0	0	0	0	0	0	0	0
SAL_KA4148AA	SAMEA104280306	2.1.2	CS_2	2016	West Europe	Germany	Wild_Boar	0	0	0	0	0	0	0	0	0	0	0	0	0	0	0	0	0	0	0	0	0	0	0	0	0	0	0	0	0	0	0	0	0	0	0	0	0	0	0	0	0	0
SAL_KA4149AA	SAMEA104280308	2.3.1	CS_2	2007	West Europe	Germany	Wild_Boar	0	0	0	0	0	0	0	0	0	0	0	0	0	0	0	0	0	0	0	0	0	0	0	0	0	0	0	0	0	0	0	0	0	0	0	0	0	0	0	0	0	0
SAL_KA4155AA	SAMEA104280319	1.2.2	CS_1	2006	West Europe	Germany	Swine	0	0	0	0	0	0	0	0	0	0	0	0	0	0	0	0	0	0	0	0	0	0	0	0	0	0	0	0	0	0	0	0	0	0	0	0	0	0	0	0	0	0
SAL_KA4156AA	SAMEA104280321	2.3.4	CS_2	2016	West Europe	Germany	Wild_Boar	0	0	0	0	0	0	0	0	0	0	0	0	0	0	0	0	0	0	0	0	0	0	0	0	0	0	0	0	0	0	0	0	0	0	0	0	0	0	0	0	0	0
SAL_KA4157AA	SAMEA104280322	2.3.1	CS_2	2007	West Europe	Germany	Wild_Boar	0	0	0	0	0	0	0	0	0	0	0	0	0	0	0	0	0	0	0	0	0	0	0	0	0	0	0	0	0	0	0	0	0	0	0	0	0	0	0	0	0	0
SAL_KA4163AA	SAMEA104280335	2.3.3	CS_2	2007	West Europe	Germany	Wild_Boar	0	0	0	0	0	0	0	0	0	0	0	0	0	0	0	0	0	0	0	0	0	0	0	0	0	0	0	0	0	0	0	0	0	0	0	0	0	0	0	0	0	0
SAL_KA4168AA	SAMEA104280347	1.2.2	CS_1	2007	West Europe	Germany	Wild_Boar	0	0	0	0	0	0	0	0	0	0	0	0	0	0	0	0	0	0	0	0	0	0	0	0	0	0	0	0	0	0	0	0	0	0	0	0	0	0	0	0	0	0
SAL_KA4169AA	SAMEA104280349	2.3.3	CS_2	2007	West Europe	Germany	Wild_Boar	0	0	0	0	0	0	0	0	0	0	0	0	0	0	0	0	0	0	0	0	0	0	0	0	0	0	0	0	0	0	0	0	0	0	0	0	0	0	0	0	0	0
SAL_KA4170AA	SAMEA104280351	2.3.1	CS_2	2008	West Europe	Germany	Wild_Boar	0	0	0	0	0	0	0	0	0	0	0	0	0	0	0	0	0	0	0	0	0	0	0	0	0	0	0	0	0	0	0	0	0	0	0	0	0	0	0	0	0	0
SAL_KA4176AA	SAMEA104280362	2.3.3	CS_2	2006	West Europe	Germany	Wild_Boar	0	0	0	0	0	0	0	0	0	0	0	0	0	0	0	0	0	0	0	0	0	0	0	0	0	0	0	0	0	0	0	0	0	0	0	0	0	0	0	0	0	0
SAL_KA4177AA	SAMEA104280363	2.3.3	CS_2	2006	West Europe	Germany	Wild_Boar	0	0	0	0	0	0	0	0	0	0	0	0	0	0	0	0	0	0	0	0	0	0	0	0	0	0	0	0	0	0	0	0	0	0	0	0	0	0	0	0	0	0
SAL_KA4184AA	SAMEA104280374	2.3.3	CS_2	2007	West Europe	Germany	Wild_Boar	0	0	0	0	0	0	0	0	0	0	0	0	0	0	0	0	0	0	0	0	0	0	0	0	0	0	0	0	0	0	0	0	0	0	0	0	0	0	0	0	0	0
SAL_KA4185AA	SAMEA104280375	2.3.3	CS_2	2006	West Europe	Germany	Wild_Boar	0	0	0	0	0	0	0	0	0	0	0	0	0	0	0	0	0	0	0	0	0	0	0	0	0	0	0	0	0	0	0	0	0	0	0	0	0	0	0	0	0	0
SAL_KA4198AA	SAMEA104280390	2.3.3	CS_2	2008	West Europe	Germany	Wild_Boar	0	0	0	0	0	0	0	0	0	0	0	0	0	0	0	0	0	0	0	0	0	0	0	0	0	0	0	0	0	0	0	0	0	0	0	0	0	0	0	0	0	0
SAL_KA4199AA	SAMEA104280391	2.3.3	CS_2	2008	West Europe	Germany	Wild_Boar	0	0	0	0	0	0	0	0	0	0	0	0	0	0	0	0	0	0	0	0	0	0	0	0	0	0	0	0	0	0	0	0	0	0	0	0	0	0	0	0	0	0
SAL_KA4205AA	SAMEA104280398	2.3.3	CS_2	2008	West Europe	Germany	Wild_Boar	0	0	0	0	0	0	0	0	0	0	0	0	0	0	0	0	0	0	0	0	0	0	0	0	0	0	0	0	0	0	0	0	0	0	0	0	0	0	0	0	0	0
SAL_KA4206AA	SAMEA104280399	2.3.3	CS_2	2007	West Europe	Germany	Wild_Boar	0	0	0	0	0	0	0	0	0	0	0	0	0	0	0	0	0	0	0	0	0	0	0	0	0	0	0	0	0	0	0	0	0	0	0	0	0	0	0	0	0	0
SAL_KA4213AA	SAMEA104280406	2.2.3	CS_2	2016	West Europe	Germany	Wild_Boar	3	0	0	0	0	0	0	1	0	0	0	1	0	1	0	0	0	0	0	0	0	0	0	0	0	0	0	0	0	0	0	0	0	0	0	0	0	0	0	0	0	0
SAL_KA4214AA	SAMEA104280407	2.3.3	CS_2	2007	West Europe	Germany	Wild_Boar	0	0	0	0	0	0	0	0	0	0	0	0	0	0	0	0	0	0	0	0	0	0	0	0	0	0	0	0	0	0	0	0	0	0	0	0	0	0	0	0	0	0
SAL_KA4220AA	SAMEA104280414	2.1.2	CS_2	2016	West Europe	Germany	Wild_Boar	0	0	0	0	0	0	0	0	0	0	0	0	0	0	0	0	0	0	0	0	0	0	0	0	0	0	0	0	0	0	0	0	0	0	0	0	0	0	0	0	0	0
SAL_KB0606AA	SAMN22425860	2.2.3	CS_2	2021	North America	United States	Swine	5	0	0	0	0	0	0	1	0	0	0	1	0	1	0	0	1	0	0	0	0	0	0	1	0	0	0	0	0	0	0	0	0	0	0	0	0	0	0	0	0	0
SAL_KB0725AA	SAMN22425861	2.2.3	CS_2	2021	North America	United States	Swine	4	0	0	0	0	0	0	1	0	0	0	1	0	1	0	0	1	0	0	0	0	0	0	0	0	0	0	0	0	0	0	0	0	0	0	0	0	0	0	0	0	0
SAL_KB0728AA	SAMN22208251	2.2.3	CS_2	2021	North America	United States	Swine	4	0	0	0	0	0	0	1	0	0	0	1	0	1	0	0	1	0	0	0	0	0	0	0	0	0	0	0	0	0	0	0	0	0	0	0	0	0	0	0	0	0
SAL_KB0889AA	only in EnteroBase	2.3.5	CS_2	2019	South Europe	Slovenia	Swine	0	0	0	0	0	0	0	0	0	0	0	0	0	0	0	0	0	0	0	0	0	0	0	0	0	0	0	0	0	0	0	0	0	0	0	0	0	0	0	0	0	0
SAL_KB0890AA	only in EnteroBase	2.3.5	CS_2	2018	South Europe	Slovenia	Swine	0	0	0	0	0	0	0	0	0	0	0	0	0	0	0	0	0	0	0	0	0	0	0	0	0	0	0	0	0	0	0	0	0	0	0	0	0	0	0	0	0	0
SAL_KB9578AA	only in EnteroBase	2.3.4	CS_2	2016	South Europe	Italy	Human	0	0	0	0	0	0	0	0	0	0	0	0	0	0	0	0	0	0	0	0	0	0	0	0	0	0	0	0	0	0	0	0	0	0	0	0	0	0	0	0	0	0
SAL_KB9981AA	SAMN25564675	2.2.2	CS_2	2022	South Europe	United States	Swine	0	0	0	0	0	0	0	0	0	0	0	0	0	0	0	0	0	0	0	0	0	0	0	0	0	0	0	0	0	0	0	0	0	0	0	0	0	0	0	0	0	0
SAL_LA9327AA	SAMN07719507	2.2.2	CS_2		South Europe	United States	Human	3	0	0	0	0	0	0	1	0	0	0	1	0	1	0	0	0	0	0	0	0	0	0	0	0	0	0	0	0	0	0	0	0	0	0	0	0	0	0	0	0	0
SAL_LB0099AA	SAMN19690097	2.3.1	CS_2	2018	South Europe	Slovenia	Swine	0	0	0	0	0	0	0	0	0	0	0	0	0	0	0	0	0	0	0	0	0	0	0	0	0	0	0	0	0	0	0	0	0	0	0	0	0	0	0	0	0	0
SAL_LB0100AA	SAMN19690096	2.3.5	CS_2	2018	South Europe	Slovenia	Swine	0	0	0	0	0	0	0	0	0	0	0	0	0	0	0	0	0	0	0	0	0	0	0	0	0	0	0	0	0	0	0	0	0	0	0	0	0	0	0	0	0	0
SAL_LB0101AA	SAMN19690095	2.3.5	CS_2	2018	South Europe	Slovenia	Swine	0	0	0	0	0	0	0	0	0	0	0	0	0	0	0	0	0	0	0	0	0	0	0	0	0	0	0	0	0	0	0	0	0	0	0	0	0	0	0	0	0	0
SAL_LB0102AA	SAMN19690094	2.3.5	CS_2	2018	South Europe	Slovenia	Human	0	0	0	0	0	0	0	0	0	0	0	0	0	0	0	0	0	0	0	0	0	0	0	0	0	0	0	0	0	0	0	0	0	0	0	0	0	0	0	0	0	0
SAL_LB0103AA	SAMN19690093	2.3.7	CS_2	2018	South Europe	Slovenia	Wild_Boar	0	0	0	0	0	0	0	0	0	0	0	0	0	0	0	0	0	0	0	0	0	0	0	0	0	0	0	0	0	0	0	0	0	0	0	0	0	0	0	0	0	0
SAL_LB0104AA	SAMN19690092	2.3.5	CS_2	2018	South Europe	Slovenia	Swine	0	0	0	0	0	0	0	0	0	0	0	0	0	0	0	0	0	0	0	0	0	0	0	0	0	0	0	0	0	0	0	0	0	0	0	0	0	0	0	0	0	0
SAL_LB0105AA	SAMN19690091	2.3.5	CS_2	2018	South Europe	Slovenia	Swine	0	0	0	0	0	0	0	0	0	0	0	0	0	0	0	0	0	0	0	0	0	0	0	0	0	0	0	0	0	0	0	0	0	0	0	0	0	0	0	0	0	0
SAL_LB0106AA	SAMN19690090	2.3.5	CS_2	2018	South Europe	Slovenia	Swine	0	0	0	0	0	0	0	0	0	0	0	0	0	0	0	0	0	0	0	0	0	0	0	0	0	0	0	0	0	0	0	0	0	0	0	0	0	0	0	0	0	0
SAL_LB0107AA	SAMN19690105	2.3.5	CS_2	2018	South Europe	Slovenia	Swine	0	0	0	0	0	0	0	0	0	0	0	0	0	0	0	0	0	0	0	0	0	0	0	0	0	0	0	0	0	0	0	0	0	0	0	0	0	0	0	0	0	0
SAL_LB0108AA	SAMN19690104	2.3.5	CS_2	2018	South Europe	Slovenia	Swine	0	0	0	0	0	0	0	0	0	0	0	0	0	0	0	0	0	0	0	0	0	0	0	0	0	0	0	0	0	0	0	0	0	0	0	0	0	0	0	0	0	0
SAL_LB0109AA	SAMN19690103	2.3.5	CS_2	2018	South Europe	Slovenia	Swine	0	0	0	0	0	0	0	0	0	0	0	0	0	0	0	0	0	0	0	0	0	0	0	0	0	0	0	0	0	0	0	0	0	0	0	0	0	0	0	0	0	0
SAL_LB0110AA	SAMN19690102	2.3.5	CS_2	2018	South Europe	Slovenia	Swine	0	0	0	0	0	0	0	0	0	0	0	0	0	0	0	0	0	0	0	0	0	0	0	0	0	0	0	0	0	0	0	0	0	0	0	0	0	0	0	0	0	0
SAL_LB0111AA	SAMN19690101	2.3.5	CS_2	2018	South Europe	Slovenia	Swine	0	0	0	0	0	0	0	0	0	0	0	0	0	0	0	0	0	0	0	0	0	0	0	0	0	0	0	0	0	0	0	0	0	0	0	0	0	0	0	0	0	0
SAL_LB0112AA	SAMN19690100	2.3.5	CS_2	2018	South Europe	Slovenia	Swine	0	0	0	0	0	0	0	0	0	0	0	0	0	0	0	0	0	0	0	0	0	0	0	0	0	0	0	0	0	0	0	0	0	0	0	0	0	0	0	0	0	0
SAL_LB0113AA	SAMN19690099	2.3.1	CS_2	2018	South Europe	Slovenia	Wild_Boar	0	0	0	0	0	0	0	0	0	0	0	0	0	0	0	0	0	0	0	0	0	0	0	0	0	0	0	0	0	0	0	0	0	0	0	0	0	0	0	0	0	0
SAL_LB0114AA	SAMN19690098	2.3.5	CS_2	2018	South Europe	Slovenia	Swine	0	0	0	0	0	0	0	0	0	0	0	0	0	0	0	0	0	0	0	0	0	0	0	0	0	0	0	0	0	0	0	0	0	0	0	0	0	0	0	0	0	0
SAL_LB0115AA	SAMN19690089	2.3.5	CS_2	2018	South Europe	Slovenia	Swine	0	0	0	0	0	0	0	0	0	0	0	0	0	0	0	0	0	0	0	0	0	0	0	0	0	0	0	0	0	0	0	0	0	0	0	0	0	0	0	0	0	0
SAL_LB0116AA	SAMN19690088	2.3.5	CS_2	2018	South Europe	Slovenia	Swine	0	0	0	0	0	0	0	0	0	0	0	0	0	0	0	0	0	0	0	0	0	0	0	0	0	0	0	0	0	0	0	0	0	0	0	0	0	0	0	0	0	0
SAL_LB0464AA	SAMN25752616	2.2.2	CS_2	2021	South Europe	United States	Swine	3	0	0	0	0	0	0	1	0	0	0	1	0	1	0	0	0	0	0	0	0	0	0	0	0	0	0	0	0	0	0	0	0	0	0	0	0	0	0	0	0	0
SAL_LB0786AA	SAMN25884604	2.2.2	CS_2	2022	South Europe	United States	Swine	0	0	0	0	0	0	0	0	0	0	0	0	0	0	0	0	0	0	0	0	0	0	0	0	0	0	0	0	0	0	0	0	0	0	0	0	0	0	0	0	0	0
SAL_MA6907AA	SAMN08046705	2.2.2	CS_2	1992	South Europe	United States	Other_Animals	3	0	0	0	0	0	0	1	0	0	0	1	0	1	0	0	0	0	0	0	0	0	0	0	0	0	0	0	0	0	0	0	0	0	0	0	0	0	0	0	0	0
SAL_MA7668AA	SAMN08050054	2.2.2	CS_2	1989	South Europe	United States	Other_Animals	4	0	0	0	0	0	0	1	0	0	0	1	0	1	0	0	1	0	0	0	0	0	0	0	0	0	0	0	0	0	0	0	0	0	0	0	0	0	0	0	0	0
SAL_NA0076AA	SAMEA104413276	2.3.4	CS_2	2015	East Europe	Poland	Human	0	0	0	0	0	0	0	0	0	0	0	0	0	0	0	0	0	0	0	0	0	0	0	0	0	0	0	0	0	0	0	0	0	0	0	0	0	0	0	0	0	0
SAL_NA0146AA	SAMEA104413206	2.2.3	CS_2	2015	East Europe	Poland	Human	3	0	0	0	0	0	0	1	0	0	0	1	0	1	0	0	0	0	0	0	0	0	0	0	0	0	0	0	0	0	0	0	0	0	0	0	0	0	0	0	0	0
SAL_NA0158AA	SAMEA104413194	2.3.4	CS_2	2016	East Europe	Poland	Human	0	0	0	0	0	0	0	0	0	0	0	0	0	0	0	0	0	0	0	0	0	0	0	0	0	0	0	0	0	0	0	0	0	0	0	0	0	0	0	0	0	0
SAL_NA2132AA	SAMEA104437765	2.1.2	CS_2	2013	East Europe	Poland	Swine	0	0	0	0	0	0	0	0	0	0	0	0	0	0	0	0	0	0	0	0	0	0	0	0	0	0	0	0	0	0	0	0	0	0	0	0	0	0	0	0	0	0
SAL_NA2173AA	SAMEA104437630	2.1.1	CS_2	2011	East Europe	Poland	Swine	0	0	0	0	0	0	0	0	0	0	0	0	0	0	0	0	0	0	0	0	0	0	0	0	0	0	0	0	0	0	0	0	0	0	0	0	0	0	0	0	0	0
SAL_NA2176AA	SAMEA104437627	2.3.4	CS_2	2010	East Europe	Poland	Swine	12	0	0	0	2	1	0	1	0	0	0	1	0	1	1	1	0	0	0	0	0	0	0	0	0	1	0	0	0	1	1	0	0	0	0	0	0	1	0	0	0	0
SAL_NA2185AA	SAMEA104437618	2.1.1	CS_2	2011	East Europe	Poland	Swine	0	0	0	0	0	0	0	0	0	0	0	0	0	0	0	0	0	0	0	0	0	0	0	0	0	0	0	0	0	0	0	0	0	0	0	0	0	0	0	0	0	0
SAL_NA2215AA	SAMEA104437588	2.1.4	CS_2	2012	East Europe	Poland	Swine	1	0	0	0	0	0	0	0	0	0	0	0	0	0	0	0	0	0	0	0	0	0	0	0	0	0	0	1	0	0	0	0	0	0	0	0	0	0	0	0	0	0
SAL_NA5151AA	SAMN08355335	2.2.3	CS_2	2017	North America	United States	Human	10	1	0	0	1	0	0	1	0	0	0	1	1	1	0	0	1	0	0	0	0	0	0	1	0	0	0	0	1	0	0	0	0	0	0	0	0	0	0	1	0	0
SAL_OA2046AA	only in EnteroBase	2.1.4	CS_2	2015	West Europe	United Kingdom	Swine	6	0	0	0	0	0	0	1	0	0	0	1	0	1	0	1	0	0	0	0	0	0	0	1	0	0	0	0	0	0	0	0	0	0	0	0	0	0	1	0	0	0
SAL_OA2047AA	only in EnteroBase	2.2.3	CS_2	2015	West Europe	United Kingdom	Swine	3	0	0	0	0	0	0	1	0	0	0	1	0	1	0	0	0	0	0	0	0	0	0	0	0	0	0	0	0	0	0	0	0	0	0	0	0	0	0	0	0	0
SAL_OA2121AA	only in EnteroBase	1.1.1	CS_1	2015	West Europe	United Kingdom	Human	12	1	0	0	0	0	0	1	1	0	0	1	0	1	0	1	0	0	0	0	0	0	1	0	1	0	0	0	0	0	0	0	0	0	1	0	0	0	1	0	1	0
SAL_OA2122AA	only in EnteroBase	1.1.1	CS_1	2015	West Europe	United Kingdom	Human	13	0	0	0	0	0	0	1	1	0	0	1	0	1	0	1	0	0	0	1	0	0	1	1	1	0	0	0	0	0	0	0	0	0	0	0	0	0	1	0	1	1
SAL_OA2125AA	only in EnteroBase	2.2.3	CS_2	2016	West Europe	United Kingdom	Human	3	0	0	0	0	0	0	1	0	0	0	1	0	1	0	0	0	0	0	0	0	0	0	0	0	0	0	0	0	0	0	0	0	0	0	0	0	0	0	0	0	0
SAL_OA2126AA	only in EnteroBase	1.1.1	CS_1	2016	West Europe	United Kingdom	Human	16	1	0	0	0	0	0	1	1	0	0	1	0	1	0	1	0	0	0	1	0	0	1	1	1	0	0	0	0	0	0	0	0	0	1	0	1	0	1	0	1	1
SAL_OA2128AA	only in EnteroBase	1.1.1	CS_1	2017	West Europe	United Kingdom	Human	10	0	0	0	0	0	0	1	1	0	0	1	0	1	0	1	0	0	0	1	0	0	1	0	1	0	0	0	0	0	0	0	0	0	0	0	0	0	1	0	1	0
SAL_OA2478AA	SAMN04296390	2.2.3	CS_2	1998	North America	United States	Other_Animals	3	0	0	0	0	0	0	1	0	0	0	1	0	1	0	0	0	0	0	0	0	0	0	0	0	0	0	0	0	0	0	0	0	0	0	0	0	0	0	0	0	0
SAL_OA4203AA	only in EnteroBase	2.3.2	CS_2	1981	South Europe	Yugoslavia		5	0	0	0	0	0	0	1	0	0	0	1	0	1	0	1	0	0	0	0	0	0	0	1	0	0	0	0	0	0	0	0	0	0	0	0	0	0	0	0	0	0
SAL_OA4204AA	only in EnteroBase	2.2.4	CS_2	2002	East Asia	China	Swine	15	0	0	0	2	0	1	1	0	0	0	1	1	0	1	1	0	0	0	0	0	0	0	1	0	1	0	1	0	0	0	1	0	0	0	0	1	1	0	1	0	0
SAL_OA7431AA	SAMN08799917	2.2.3	CS_2	2017	North America	United States	Human	11	1	0	0	1	0	0	1	0	0	0	1	1	1	0	0	1	0	0	0	0	0	0	1	0	0	0	0	1	0	0	0	0	0	0	0	0	0	1	1	0	0
SAL_OA9972AA	SAMN08865486	2.2.3	CS_2		North America	United States	Human	7	0	0	0	0	0	0	1	0	0	0	1	0	1	0	0	1	0	0	0	0	0	0	1	0	0	0	0	1	0	0	0	0	0	0	0	0	0	1	0	0	0
SAL_PA0109AA	SAMEA7129643	1.1.1	CS_1		Southeast Asia	Thailand		6	0	0	0	0	0	0	1	0	0	0	1	0	1	0	0	1	0	0	0	0	0	0	1	0	0	0	0	0	0	0	0	0	0	0	1	0	0	0	0	0	0
SAL_PA0110AA	SAMEA7129714	2.3.6	CS_2		South Europe	Romania		3	0	0	0	1	0	0	0	0	0	0	0	1	0	0	0	1	0	0	0	0	0	0	0	0	0	0	0	0	0	0	0	0	0	0	0	0	0	0	0	0	0
SAL_PA0111AA	SAMEA5557343	1.2.3	CS_1		Southeast Asia	Thailand		0	0	0	0	0	0	0	0	0	0	0	0	0	0	0	0	0	0	0	0	0	0	0	0	0	0	0	0	0	0	0	0	0	0	0	0	0	0	0	0	0	0
SAL_PA0123AA	SAMEA7129651	2.2.1	CS_2	1998	Southeast Asia	Singapore	Human	1	0	0	0	0	0	0	0	0	0	0	0	0	0	0	0	0	0	0	0	0	0	0	0	0	0	0	1	0	0	0	0	0	0	0	0	0	0	0	0	0	0
SAL_PA0124AA	SAMEA7129757	2.3.2	CS_2	1996	West Europe	Germany	Human	1	0	0	0	0	0	0	0	0	0	0	0	0	0	0	1	0	0	0	0	0	0	0	0	0	0	0	0	0	0	0	0	0	0	0	0	0	0	0	0	0	0
SAL_PA0130AA	SAMEA7129759	2.2.4	CS_2	2004	East Asia	China	Human	18	0	1	0	2	0	1	1	0	1	0	1	1	0	1	1	0	0	0	0	0	0	0	1	0	1	0	1	0	0	0	1	0	0	0	0	1	1	0	1	0	1
SAL_PA0131AA	SAMEA7129760	2.1.3	CS_2	1988	South America	Argentina		0	0	0	0	0	0	0	0	0	0	0	0	0	0	0	0	0	0	0	0	0	0	0	0	0	0	0	0	0	0	0	0	0	0	0	0	0	0	0	0	0	0
SAL_PA0132AA	SAMEA7129641	1.1.0	CS_1	1988	South America	Peru	Human	0	0	0	0	0	0	0	0	0	0	0	0	0	0	0	0	0	0	0	0	0	0	0	0	0	0	0	0	0	0	0	0	0	0	0	0	0	0	0	0	0	0
SAL_PA0136AA	SAMEA7129656	2.2.4	CS_2	2001	East Asia	China	Human	15	0	1	0	2	0	0	1	0	1	0	1	0	0	1	1	0	0	0	0	0	0	0	1	0	1	0	1	0	0	0	1	0	0	0	0	1	1	0	0	0	1
SAL_PA0137AA	SAMEA7129657	2.2.4	CS_2	2001	East Asia	China	Human	15	0	1	0	2	0	1	0	0	1	0	0	1	0	1	1	0	0	0	0	0	1	0	1	0	1	0	1	0	0	0	1	0	0	0	0	0	1	0	1	0	0
SAL_PA0138AA	SAMEA7129773	2.2.4	CS_2	2001	East Asia	China	Human	16	0	1	0	2	0	1	0	0	1	0	0	1	0	1	1	0	0	0	0	0	1	0	1	0	1	0	1	0	0	0	1	0	0	0	0	1	1	0	1	0	0
SAL_PA0139AA	SAMEA7129658	2.2.4	CS_2	2001	East Asia	China	Human	12	0	1	0	1	0	1	0	0	1	0	0	1	0	1	1	0	0	0	0	0	0	0	1	0	1	0	0	0	0	0	0	0	0	0	0	1	0	0	1	0	1
SAL_PA0140AA	SAMEA7129735	2.2.4	CS_2	2001	East Asia	China	Human	15	0	0	0	2	0	1	1	0	0	0	1	1	0	1	1	0	0	0	0	0	0	0	1	0	1	0	1	0	0	0	1	0	0	0	0	0	1	0	1	0	1
SAL_PA0141AA	SAMEA7129659	2.2.4	CS_2	2001	East Asia	China	Human	19	0	1	0	2	0	1	1	0	1	0	1	1	1	1	1	0	0	0	0	0	0	0	1	0	1	0	1	0	0	0	1	0	0	0	0	1	1	0	1	0	1
SAL_PA0143AA	SAMEA7129660	2.2.3	CS_2	1994	North America	United States	Human	5	0	0	0	0	0	0	1	0	0	0	1	0	1	0	0	1	0	0	0	0	0	0	1	0	0	0	0	0	0	0	0	0	0	0	0	0	0	0	0	0	0
SAL_PA0147AA	SAMEA7129661	2.2.3	CS_2	2006	South America	French Guiana	Human	3	0	0	0	0	0	0	1	0	0	0	1	0	1	0	0	0	0	0	0	0	0	0	0	0	0	0	0	0	0	0	0	0	0	0	0	0	0	0	0	0	0
SAL_PA0148AA	SAMEA7129762	1.2.1	CS_1	1996	West Europe	Austria	Human	4	0	0	0	0	0	0	1	0	0	0	1	0	1	0	1	0	0	0	0	0	0	0	0	0	0	0	0	0	0	0	0	0	0	0	0	0	0	0	0	0	0
SAL_PA0150AA	SAMEA7129739	2.1.1	CS_2	1985	Africa	Cameroon	Human	0	0	0	0	0	0	0	0	0	0	0	0	0	0	0	0	0	0	0	0	0	0	0	0	0	0	0	0	0	0	0	0	0	0	0	0	0	0	0	0	0	0
SAL_PA0151AA	SAMEA7129642	1.1.2	CS_1		North Europe	Denmark	Swine	0	0	0	0	0	0	0	0	0	0	0	0	0	0	0	0	0	0	0	0	0	0	0	0	0	0	0	0	0	0	0	0	0	0	0	0	0	0	0	0	0	0
SAL_PA0152AA	SAMEA7129663	2.2.4	CS_2	2004	East Asia	China	Human	17	0	1	0	2	0	1	1	0	1	0	1	1	0	1	1	0	0	0	0	0	0	0	1	0	1	0	1	0	0	0	1	0	0	0	0	0	1	0	1	0	1
SAL_PA0153AA	SAMEA7129664	2.2.3	CS_2	2004	Southeast Asia	Australia	Human	7	1	0	0	1	0	0	1	0	0	0	1	0	1	0	0	0	0	0	0	0	0	0	1	0	0	0	0	0	0	0	0	0	0	0	0	0	0	0	1	0	0
SAL_PA0155AA	SAMEA7129763	2.3.3	CS_2	2006	West Europe	Germany	Wild_Boar	0	0	0	0	0	0	0	0	0	0	0	0	0	0	0	0	0	0	0	0	0	0	0	0	0	0	0	0	0	0	0	0	0	0	0	0	0	0	0	0	0	0
SAL_PA0156AA	SAMEA7129648	2.2.2	CS_2	2006	West Europe	Germany	Wild_Boar	3	0	0	0	0	0	0	1	0	0	0	1	0	1	0	0	0	0	0	0	0	0	0	0	0	0	0	0	0	0	0	0	0	0	0	0	0	0	0	0	0	0
SAL_PA0157AA	SAMEA7129764	2.3.3	CS_2	2007	West Europe	Germany	Wild_Boar	0	0	0	0	0	0	0	0	0	0	0	0	0	0	0	0	0	0	0	0	0	0	0	0	0	0	0	0	0	0	0	0	0	0	0	0	0	0	0	0	0	0
SAL_PA0158AA	SAMEA7129765	2.2.1	CS_2	2001	Southeast Asia	Philippines		11	0	1	0	1	0	0	1	0	0	0	1	1	1	0	1	0	0	0	0	0	0	0	1	0	1	0	0	0	0	0	0	0	0	0	1	0	0	0	1	0	0
SAL_PA0159AA	SAMEA7129667	2.2.3	CS_2	2001	North America	United States	Human	5	0	0	0	0	0	0	1	0	0	0	1	0	1	0	0	1	0	0	0	0	0	0	1	0	0	0	0	0	0	0	0	0	0	0	0	0	0	0	0	0	0
SAL_PA0167AA	SAMEA5557374	2.2.2	CS_2	1986	North America	United States	Environment	3	0	0	0	0	0	0	1	0	0	0	1	0	1	0	0	0	0	0	0	0	0	0	0	0	0	0	0	0	0	0	0	0	0	0	0	0	0	0	0	0	0
SAL_PA0169AA	SAMEA7129672	2.3.3	CS_2	2007	West Europe	Germany	Wild_Boar	0	0	0	0	0	0	0	0	0	0	0	0	0	0	0	0	0	0	0	0	0	0	0	0	0	0	0	0	0	0	0	0	0	0	0	0	0	0	0	0	0	0
SAL_PA0177AA	SAMEA7129747	2.3.1	CS_2	2006	West Europe	Germany	Wild_Boar	0	0	0	0	0	0	0	0	0	0	0	0	0	0	0	0	0	0	0	0	0	0	0	0	0	0	0	0	0	0	0	0	0	0	0	0	0	0	0	0	0	0
SAL_PA0641AA	only in EnteroBase	2.3.6	CS_2	2018	North Europe	Latvia		5	0	0	0	0	0	0	1	0	0	0	1	0	0	0	1	0	0	0	0	0	0	0	1	0	0	0	0	0	0	0	0	0	0	1	0	0	0	0	0	0	0
SAL_PA0763AA	only in EnteroBase	2.2.3	CS_2	2016	West Europe	United Kingdom	Human	9	1	0	0	1	0	0	1	0	0	0	1	0	1	0	0	1	0	0	0	0	0	0	1	0	0	0	1	0	0	0	0	0	0	0	0	0	0	0	1	0	0
SAL_PA1636AA	SAMN08930303	2.2.3	CS_2		North America	United States	Human	10	1	0	0	1	0	0	1	0	0	0	1	1	1	0	0	1	0	0	0	0	0	0	1	0	0	0	0	1	0	0	0	0	0	0	0	0	0	0	1	0	0
SAL_PA2370AA	SAMN08956008	2.2.3	CS_2		North America	United States	Human	11	1	0	0	1	0	0	1	0	0	0	1	1	1	0	0	1	0	0	0	0	0	0	1	0	0	0	0	1	0	0	0	0	0	0	0	0	0	1	1	0	0
SAL_PA4274AA	SAMN09009162	2.1.4	CS_2	2015	West Europe	United Kingdom	Human	6	0	0	0	0	0	0	1	0	0	0	1	0	1	0	1	0	0	0	0	0	0	0	1	0	0	0	0	0	0	0	0	0	0	0	0	0	0	1	0	0	0
SAL_PA8568AA	SAMN09244453	1.1.1	CS_1	2016	West Europe	United Kingdom	Human	16	1	0	0	0	0	0	1	1	0	0	1	0	1	0	1	0	0	0	1	0	0	1	1	1	0	0	0	0	0	0	0	0	0	1	0	1	0	1	0	1	1
SAL_QA1454AA	SAMN09380572	2.1.3	CS_2	2012	West Europe	United Kingdom	Human	8	0	0	0	1	0	0	1	0	0	0	1	1	1	0	0	1	0	0	0	0	0	0	0	0	0	0	0	0	0	0	0	0	0	0	0	0	0	1	1	0	0
SAL_QA1507AA	SAMN09380522	1.1.1	CS_1	2017	West Europe	United Kingdom	Human	10	0	0	0	0	0	0	1	1	0	0	1	0	1	0	1	0	0	0	1	0	0	1	0	1	0	0	0	0	0	0	0	0	0	0	0	0	0	1	0	1	0
SAL_QA9030AA	SAMN09501170	2.2.2	CS_2		North America	United States	Human	3	0	0	0	0	0	0	1	0	0	0	1	0	1	0	0	0	0	0	0	0	0	0	0	0	0	0	0	0	0	0	0	0	0	0	0	0	0	0	0	0	0
SAL_RA0047AA	SAMN07246804	1.0.0	CS_1	1998	South America	Peru	Human	0	0	0	0	0	0	0	0	0	0	0	0	0	0	0	0	0	0	0	0	0	0	0	0	0	0	0	0	0	0	0	0	0	0	0	0	0	0	0	0	0	0
SAL_RA4473AA	SAMN09634279	1.0.0	CS_1	2018	West Europe	United Kingdom	Human	0	0	0	0	0	0	0	0	0	0	0	0	0	0	0	0	0	0	0	0	0	0	0	0	0	0	0	0	0	0	0	0	0	0	0	0	0	0	0	0	0	0
SAL_RA5654AA	SAMN09637751	2.1.5	CS_2	2018	West Europe	United Kingdom	Human	0	0	0	0	0	0	0	0	0	0	0	0	0	0	0	0	0	0	0	0	0	0	0	0	0	0	0	0	0	0	0	0	0	0	0	0	0	0	0	0	0	0
SAL_RA6217AA	SAMN09650787	2.2.2	CS_2		North America	United States	Human	0	0	0	0	0	0	0	0	0	0	0	0	0	0	0	0	0	0	0	0	0	0	0	0	0	0	0	0	0	0	0	0	0	0	0	0	0	0	0	0	0	0
SAL_RA6788AA	SAMN09655154	1.1.2	CS_1		North America	United States	Human	9	0	1	0	0	0	0	0	0	0	0	0	1	0	1	1	0	0	0	0	0	0	0	1	0	0	0	0	1	0	0	0	0	0	0	0	0	0	1	1	0	1
SAL_RA7292AA	SAMN09658852	1.1.2	CS_1	2017	West Europe	United Kingdom	Human	0	0	0	0	0	0	0	0	0	0	0	0	0	0	0	0	0	0	0	0	0	0	0	0	0	0	0	0	0	0	0	0	0	0	0	0	0	0	0	0	0	0
SAL_RA7373AA	SAMN09658764	1.2.1	CS_1	2008	West Europe	United Kingdom	Human	9	1	0	0	1	0	0	1	0	0	0	1	0	1	0	0	1	0	0	0	0	0	0	1	0	0	0	0	1	0	0	0	0	0	0	0	0	0	0	1	0	0
SAL_RA7669AA	SAMN09666915	1.1.2	CS_1	2018	West Europe	United Kingdom	Human	0	0	0	0	0	0	0	0	0	0	0	0	0	0	0	0	0	0	0	0	0	0	0	0	0	0	0	0	0	0	0	0	0	0	0	0	0	0	0	0	0	0
SAL_RA7749AA	SAMN09666636	1.1.1	CS_1	2015	West Europe	United Kingdom	Human	8	0	0	1	1	0	0	1	0	0	0	1	0	1	0	1	0	0	0	0	0	0	0	0	0	0	0	1	0	0	0	0	0	0	0	0	0	0	1	0	0	0
SAL_RA8357AA	SAMN09690663	2.2.2	CS_2	2015	West Europe	United Kingdom	Human	5	0	0	0	0	0	0	1	0	0	0	1	0	1	0	0	1	0	0	0	0	0	0	0	0	0	0	1	0	0	0	0	0	0	0	0	0	0	0	0	0	0
SAL_RA8555AA	only in EnteroBase	2.1.0	CS_2	2018	West Europe	United Kingdom		0	0	0	0	0	0	0	0	0	0	0	0	0	0	0	0	0	0	0	0	0	0	0	0	0	0	0	0	0	0	0	0	0	0	0	0	0	0	0	0	0	0
SAL_RA8557AA	only in EnteroBase	2.1.5	CS_2	2018	West Europe	United Kingdom		0	0	0	0	0	0	0	0	0	0	0	0	0	0	0	0	0	0	0	0	0	0	0	0	0	0	0	0	0	0	0	0	0	0	0	0	0	0	0	0	0	0
SAL_RA8562AA	only in EnteroBase	2.3.0	CS_2	2018	West Europe	United Kingdom		0	0	0	0	0	0	0	0	0	0	0	0	0	0	0	0	0	0	0	0	0	0	0	0	0	0	0	0	0	0	0	0	0	0	0	0	0	0	0	0	0	0
SAL_SA3858AA	SAMN09951551	2.2.3	CS_2	2018	North America	United States	Swine	5	0	0	0	0	0	0	1	0	0	0	1	0	1	0	0	1	0	0	0	0	0	0	1	0	0	0	0	0	0	0	0	0	0	0	0	0	0	0	0	0	0
SAL_SA7045AA	SAMEA104162171	2.2.1	CS_2	2013	Southeast Asia	Philippines	Human	9	0	1	0	1	0	0	1	0	0	0	1	1	1	0	0	0	0	0	0	0	0	0	1	0	1	0	0	0	0	0	0	0	0	0	0	0	0	0	1	0	0
SAL_SA7268AA	SAMEA104162218	2.2.1	CS_2	2014	Southeast Asia	Philippines	Human	10	0	1	0	1	0	0	1	0	0	0	1	1	1	0	1	0	0	0	0	0	0	0	1	0	1	0	0	0	0	0	0	0	0	0	0	0	0	0	1	0	0
SAL_TA0513AA	only in EnteroBase	2.2.1	CS_2	2009				9	0	0	0	1	0	1	1	0	0	0	1	1	1	0	0	1	0	0	0	0	0	0	1	0	0	0	0	0	0	0	0	0	0	0	0	0	0	0	1	0	0
SAL_TA3966AA	SAMEA104158608	1.2.2	CS_1					0	0	0	0	0	0	0	0	0	0	0	0	0	0	0	0	0	0	0	0	0	0	0	0	0	0	0	0	0	0	0	0	0	0	0	0	0	0	0	0	0	0
SAL_TA3967AA	SAMEA104158610	1.2.2	CS_1					0	0	0	0	0	0	0	0	0	0	0	0	0	0	0	0	0	0	0	0	0	0	0	0	0	0	0	0	0	0	0	0	0	0	0	0	0	0	0	0	0	0
SAL_TA3968AA	SAMEA104158607	2.3.4	CS_2					7	0	0	0	2	0	0	0	0	0	0	0	0	0	1	0	0	0	0	0	0	0	0	1	0	0	0	0	1	0	0	0	0	0	0	0	0	1	0	0	0	0
SAL_TA7576AA	SAMN10425289	2.2.4	CS_2	2014	East Asia	China	Swine	15	0	1	0	2	0	1	1	0	1	0	1	1	0	1	0	0	0	0	0	0	0	0	1	0	1	0	0	0	0	0	0	0	0	0	0	1	1	0	1	0	1
SAL_TA7577AA	SAMN10425288	2.2.4	CS_2	2014	East Asia	China	Swine	15	0	1	0	2	0	1	1	0	1	0	1	1	0	1	0	0	0	0	0	0	0	0	1	0	1	0	0	0	0	0	0	0	0	0	0	1	1	0	1	0	1
SAL_TA7652AA	SAMN10425294	2.2.4	CS_2	2015	East Asia	China	Swine	7	0	1	0	1	0	0	0	0	1	0	0	0	0	1	0	0	0	0	0	0	0	0	0	0	1	0	0	0	0	0	0	0	0	0	0	1	1	0	0	0	0
SAL_UA4797AA	SAMN09951531	2.2.3	CS_2	2018	North America	United States	Swine	4	0	0	0	0	0	0	1	0	0	0	1	0	1	0	0	1	0	0	0	0	0	0	0	0	0	0	0	0	0	0	0	0	0	0	0	0	0	0	0	0	0
SAL_UA8057AA	SAMN10751754	2.2.3	CS_2	2018	North America	United States	Swine	5	0	0	0	0	0	0	1	0	0	0	1	0	1	0	0	1	0	0	0	0	0	0	1	0	0	0	0	0	0	0	0	0	0	0	0	0	0	0	0	0	0
SAL_VA0488AA	SAMN10393214	2.2.3	CS_2	2018	North America	United States	Swine	5	0	0	0	0	0	0	1	0	0	0	1	0	1	0	0	1	0	0	0	0	0	0	1	0	0	0	0	0	0	0	0	0	0	0	0	0	0	0	0	0	0
SAL_VA0489AA	SAMN10393168	2.2.3	CS_2	2018	North America	United States	Swine	4	0	0	0	0	0	0	1	0	0	0	1	0	1	0	0	1	0	0	0	0	0	0	0	0	0	0	0	0	0	0	0	0	0	0	0	0	0	0	0	0	0
SAL_VA0879AA	SAMN10845772	2.2.3	CS_2	2018	North America	United States	Swine	5	0	0	0	0	0	0	1	0	0	0	1	0	1	0	0	1	0	0	0	0	0	0	1	0	0	0	0	0	0	0	0	0	0	0	0	0	0	0	0	0	0
SAL_VA0896AA	SAMN10845819	2.2.3	CS_2	2018	North America	United States	Swine	4	0	0	0	0	0	0	1	0	0	0	1	0	1	0	0	1	0	0	0	0	0	0	0	0	0	0	0	0	0	0	0	0	0	0	0	0	0	0	0	0	0
SAL_VA1359AA	SAMN10855044	1.1.1	CS_1	2006	West Europe	United Kingdom	Human	7	0	0	1	1	0	0	0	0	0	0	1	0	1	0	1	0	0	0	0	0	0	0	0	1	0	0	0	0	0	0	0	0	0	0	0	0	0	1	0	0	0
SAL_VA1925AA	SAMN10868021	2.2.2	CS_2	2017	West Europe	United Kingdom	Human	0	0	0	0	0	0	0	0	0	0	0	0	0	0	0	0	0	0	0	0	0	0	0	0	0	0	0	0	0	0	0	0	0	0	0	0	0	0	0	0	0	0
SAL_VA2419AA	SAMN10872282	2.1.2	CS_2	2017	West Europe	United Kingdom	Human	6	0	0	0	0	0	0	1	0	0	0	1	0	1	0	1	0	0	0	0	0	0	0	1	0	0	0	0	0	0	0	0	0	0	0	0	0	0	0	1	0	0
SAL_VA2837AA	SAMEA44119918	2.3.6	CS_2	2013	North Europe	Estonia	Wild_Boar	0	0	0	0	0	0	0	0	0	0	0	0	0	0	0	0	0	0	0	0	0	0	0	0	0	0	0	0	0	0	0	0	0	0	0	0	0	0	0	0	0	0
SAL_VA2838AA	SAMEA44119168	2.3.6	CS_2	2013	North Europe	Estonia	Swine	0	0	0	0	0	0	0	0	0	0	0	0	0	0	0	0	0	0	0	0	0	0	0	0	0	0	0	0	0	0	0	0	0	0	0	0	0	0	0	0	0	0
SAL_VA2839AA	SAMEA44118418	2.3.6	CS_2	2012	North Europe	Estonia	Swine	0	0	0	0	0	0	0	0	0	0	0	0	0	0	0	0	0	0	0	0	0	0	0	0	0	0	0	0	0	0	0	0	0	0	0	0	0	0	0	0	0	0
SAL_VA2840AA	SAMEA44117668	2.3.6	CS_2	2012	North Europe	Estonia	Swine	3	0	0	0	0	0	0	0	0	0	0	0	0	1	0	0	0	0	0	0	0	0	0	1	0	0	0	0	0	0	0	0	0	0	0	0	0	0	0	1	0	0
SAL_VA2841AA	SAMEA44116918	2.3.6	CS_2	2012	North Europe	Estonia	Swine	0	0	0	0	0	0	0	0	0	0	0	0	0	0	0	0	0	0	0	0	0	0	0	0	0	0	0	0	0	0	0	0	0	0	0	0	0	0	0	0	0	0
SAL_VA2842AA	SAMEA44116168	2.3.6	CS_2	2012	North Europe	Estonia	Swine	0	0	0	0	0	0	0	0	0	0	0	0	0	0	0	0	0	0	0	0	0	0	0	0	0	0	0	0	0	0	0	0	0	0	0	0	0	0	0	0	0	0
SAL_VA2843AA	SAMEA44115418	2.3.6	CS_2	2012	North Europe	Estonia	Swine	3	0	0	0	0	0	0	0	0	0	0	0	0	1	0	0	0	0	0	0	0	0	0	1	0	0	0	0	0	0	0	0	0	0	0	0	0	0	0	1	0	0
[truncated: 342 more rows]
[truncated: 9 more columns]
