# Supplementary material for: Centralized industrialization of pork in Europe and America contributes to the global spread of Salmonella enterica
Source: Nat Food. 2024 May 9;5(5):413–22. doi: 10.1038/s43016-024-00968-1 (PMC11132987; doi:10.1038/s43016-024-00968-1)
Supplement: Supplementary file 4 — Statistical source data. [file 43016_2024_968_MOESM4_ESM.xlsx]

## Sheet: Fig. 1A-D
Source Information for All Salmonella Strains
ID	Source Niche	Source Type	Source Details	Collection Year	Region	Country	Serovar
SAL_AA0001AA		Human		1999	Asia	Hong Kong	Typhi
SAL_AA0002AA		Human		2009	Asia	India	Typhi
SAL_AA0003AA		Human		1983	South America	Chile	Typhi
SAL_AA0004AA		Human		2002	Asia	Malaysia	Typhi
SAL_AA0005AA		Human		1996	Asia	Vietnam	Typhi
SAL_AA0006AA		Human		2010	Indian Subcontinent	India	Typhi
SAL_AA0007AA							Typhi
SAL_AA0008AA		Human	Human	2010	Indian Subcontinent	India	Typhi
SAL_AA0009AA		Human		1988	Africa	Zaire	Typhi
SAL_AA0010AA		Human	Human	2010	Indian Subcontinent	India	Typhi
SAL_AA0011AA		Human		1983	South America	Chile	Typhi
SAL_AA0012AA		Human	Human	2010	Indian Subcontinent	India	Typhi
SAL_AA0014AA		Human		2008	Asia	India	Typhi
SAL_AA0016AA		Human		1983	South America	Chile	Typhi
SAL_AA0017AA		Human		2003	North America	United States	Typhi
SAL_AA0018AA		Human		2009	Asia	India	Typhi
SAL_AA0019AA		Human	Human	2010	Indian Subcontinent	India	Typhi
SAL_AA0020AA		Human	Human	2010	Indian Subcontinent	India	Typhi
SAL_AA0021AA		Human		2007	Asia	Chinese_mainland	Typhi
SAL_AA0022AA		Human	Human	2010	Indian Subcontinent	India	Typhi
SAL_AA0023AA		Human		1984	South America	Chile	Typhi
SAL_AA0024AA		Human	Human	2010	Indian Subcontinent	India	Typhi
SAL_AA0025AA		Human	Human	2010	Indian Subcontinent	India	Typhi
SAL_AA0026AA		Human	Human	2011	Indian Subcontinent	India	Typhi
SAL_AA0027AA		Human		1997	Asia	Malaysia	Typhi
SAL_AA0028AA		Human		2007	Asia	Malaysia	Typhi
SAL_AA0029AA		Human	Human	2010	Indian Subcontinent	India	Typhi
SAL_AA0030AA		Human	Human	2010	Indian Subcontinent	India	Typhi
SAL_AA0031AA		Human	Human	2010	Indian Subcontinent	India	Typhi
SAL_AA0032AA		Human	Human	2010	Indian Subcontinent	India	Typhi
SAL_AA0033AA		Human		2005	Asia	Malaysia	Typhi
SAL_AA0034AA		Human	Human	2010	Indian Subcontinent	India	Typhi
SAL_AA0035AA		Human	Human	2010	Indian Subcontinent	India	Typhi
SAL_AA0036AA		Human	Human	2010	Indian Subcontinent	India	Typhi
SAL_AA0037AA		Human		1989	Asia	Indonesia	Typhi
SAL_AA0038AA		Human	Human	2010	Indian Subcontinent	India	Typhi
SAL_AA0039AA		Human	Human	2010	Indian Subcontinent	India	Typhi
SAL_AA0040AA		Human		2004	Asia	Malaysia	Typhi
SAL_AA0041AA		Human		1989	Asia	Indonesia	Typhi
SAL_AA0042AA		Human	Human	2010	Indian Subcontinent	India	Typhi
SAL_AA0043AA		Human		1990	Asia	Malaysia	Typhi
SAL_AA0044AA		Human		2008	Asia	India	Typhi
SAL_AA0045AA		Human		1991	Asia	Malaysia	Typhi
SAL_AA0046AA		Human	Human	2010	Indian Subcontinent	India	Typhi
SAL_AA0047AA		Human	Human	2010	Indian Subcontinent	India	Typhi
SAL_AA0048AA		Human		1987	Asia	Malaysia	Typhi
SAL_AA0049AA		Human	Human	2010	Indian Subcontinent	India	Typhi
SAL_AA0050AA		Human	Human	2010	Indian Subcontinent	India	Typhi
SAL_AA0051AA		Human		1989	Asia	Indonesia	Typhi
SAL_AA0052AA		Human		1989	Asia	Indonesia	Typhi
SAL_AA0053AA		Human	Human	2011	Indian Subcontinent	India	Typhi
SAL_AA0054AA		Human	Human	2010	Indian Subcontinent	India	Typhi
SAL_AA0055AA		Human	Human	2010	Indian Subcontinent	India	Typhi
SAL_AA0056AA		Human	Human	2010	Indian Subcontinent	India	Typhi
SAL_AA0057AA		Human	Human	2010	Indian Subcontinent	India	Typhi
SAL_AA0058AA							Typhi
SAL_AA0059AA		Human		2012	Asia	Korea	Typhi
SAL_AA0060AA		Human		1999	Africa	Nigeria	Typhi
SAL_AA0061AA		Human		1984	Indian Subcontinent	India	Typhi
SAL_AA0062AA		Human		1999	Asia	Hong Kong	Typhi
SAL_AA0063AA		Human		1997	Asia	Malaysia	Typhi
SAL_AA0064AA		Human		1999	Asia	Hong Kong	Typhi
SAL_AA0065AA		Human		2011	Indian Subcontinent	India	Typhi
SAL_AA0066AA		Human		1989	Asia	Thailand	Typhi
SAL_AA0067AA		Human		2012	Asia	Korea	Typhi
SAL_AA0068AA		Human		1989	Asia	Thailand	Typhi
SAL_AA0069AA		Human		2008	Asia	India	Typhi
SAL_AA0070AA		Human		2000	Africa	Nigeria	Typhi
SAL_AA0071AA		Human		2008	Africa	Benin	Typhi
SAL_AA0072AA		Human		2000	Africa	Nigeria	Typhi
SAL_AA0073AA		Human		2011	Indian Subcontinent	India	Typhi
SAL_AA0074AA		Human			South America	Chile	Typhi
SAL_AA0075AA		Human		1980	North America	Mexico	Typhi
SAL_AA0077AA		Human		1989	Asia	Indonesia	Typhi
SAL_AA0078AA		Human		1884	Europe	Germany	Typhi
SAL_AA0079AA		Human		1989	Asia	Indonesia	Typhi
SAL_AA0080AA		Human		1980	Europe	Netherlands	Typhi
SAL_AA0081AA		Human		1989	Asia	Indonesia	Typhi
SAL_AA0082AA		Human		1985	Indian Subcontinent	India	Typhi
SAL_AA0083AA		Human		1989	Asia	Indonesia	Typhi
SAL_AA0084AA		Human		1995	Indian Subcontinent	India	Typhi
SAL_AA0085AA		Human		1989	Asia	Indonesia	Typhi
SAL_AA0086AA		Human		1989	Asia	Malaysia	Typhi
SAL_AA0087AA		Human		1989	Asia	Indonesia	Typhi
SAL_AA0088AA		Human		1995	Asia	Malaysia	Typhi
SAL_AA0089AA		Human		1987	Asia	Malaysia	Typhi
SAL_AA0090AA		Human		1986	Asia	Indonesia	Typhi
SAL_AA0091AA		Human		2006	Asia	Chinese_mainland	Typhi
SAL_AA0092AA		Human		1981	South America	Peru	Typhi
SAL_AA0093AA		Human		2003	Africa	Benin	Typhi
SAL_AA0094AA		Human		1993	Asia	Vietnam	Typhi
SAL_AA0095AA		Human		2008	Asia	India	Typhi
SAL_AA0096AA		Human		1979	Europe	Netherlands	Typhi
SAL_AA0097AA		Human		2005	Asia	Malaysia	Typhi
SAL_AA0098AA		Human		1988	Africa	Senegal	Typhi
SAL_AA0099AA		Human		2008	Asia	Malaysia	Typhi
SAL_AA0100AA							Typhi
SAL_AA0101AA		Human		2008	Asia	India	Typhi
SAL_AA0102AA							Typhi
SAL_AA0103AA		Human		1999	Oceania	Papua New Guinea	Typhi
SAL_AA0104AA		Human		2007	Asia	Malaysia	Typhi
SAL_AA0105AA		Human		1989	Asia	Indonesia	Typhi
SAL_AA0106AA		Human		1989	Asia	Indonesia	Typhi
SAL_AA0107AA		Human		1989	Asia	Indonesia	Typhi
SAL_AA0108AA		Human		1989	Asia	Indonesia	Typhi
SAL_AA0109AA		Human		2007	Asia	Malaysia	Typhi
SAL_AA0110AA		Human		2000	Asia	Malaysia	Typhi
SAL_AA0111AA		Human		1998	Oceania	Papua New Guinea	Typhi
SAL_AA0112AA		Human		1995	Europe	Switzerland	Typhi
SAL_AA0113AA		Human		2012	Indian Subcontinent	India	Typhi
SAL_AA0114AA		Human		2010	Indian Subcontinent	India	Typhi
SAL_AA0115AA		Human	Human	2012	Indian Subcontinent	India	Typhi
SAL_AA0116AA		Human		1988	Africa	Senegal	Typhi
SAL_AA0117AA		Human		2008	Asia	Chinese_mainland	Typhi
SAL_AA0118AA		Human		2010	Indian Subcontinent	India	Typhi
SAL_AA0119AA		Reptile	Monitor Lizard	1999	Europe	Germany	Montevideo
SAL_AA0120AA		Reptile		1998	Europe	Germany	Montevideo
SAL_AA0138AA		Human		2004	Asia	Chinese_Taiwan	Montevideo
SAL_AA0143AA		Human		2008	Asia	Chinese_Taiwan	Montevideo
SAL_AA0151AA		Human			North America	United States	Newport
SAL_AA0152AA		Human			North America	United States	Newport
SAL_AA0153AA		Human			North America	United States	Newport
SAL_AA0154AA		Human			North America	United States	Newport
SAL_AA0155AA		Human			North America	United States	Newport
SAL_AA0156AA		Human			North America	United States	Newport
SAL_AA0157AA		Human			North America	United States	Newport
SAL_AA0158AA		Human			North America	United States	Newport
SAL_AA0159AA		Human			North America	United States	Newport
SAL_AA0160AA		Human			North America	United States	Newport
SAL_AA0161AA		Avian	Chicken	2001	North America	United States	Newport
SAL_AA0162AA				1949	North America	United States	Newport
SAL_AA0163AA							Newport
SAL_AA0166AA		Human		1977	North America	United States	Newport
SAL_AA0167AA		Human		1976	North America	United States	Newport
SAL_AA0168AA		Human		1975	North America	United States	Newport
SAL_AA0169AA		Human		1994	North America	United States	Newport
SAL_AA0170AA		Human		1967	North America	United States	Newport
SAL_AA0173AA					Asia	Indonesia
SAL_AA0174AA		Human		1992	Africa	Zaire	Typhi
SAL_AA0175AA		Reptile	Iguana	1978	North America	United States
SAL_AA0176AA		Human		1996	Europe	Switzerland	Kiel
SAL_AA0178AA		Human		2005	Europe	Denmark	Dublin
SAL_AA0179AA		Food	Mink	2000	Europe	Denmark	Dublin
SAL_AA0180AA		Human		1997	Africa	Zimbabwe	Dublin
SAL_AA0182AA		Swine	Pig	2006	Europe	Denmark	Dublin
SAL_AA0183AA		Human			Europe	Denmark	Dublin
SAL_AA0184AA		Human		2006	Europe	Denmark	Dublin
SAL_AA0186AA		Bovine		1930	Europe	Germany	Rostock
SAL_AA0190AA		Human		2001	Europe	Denmark	Dublin
SAL_AA0192AA	Environment	Water/River	Water	2002	Africa	Benin	Rostock
SAL_AA0194AA		Human		2003	Europe	Denmark	Dublin
SAL_AA0198AA	Environment	Water/River	Water	2002	Africa	Benin	Rostock
SAL_AA0200AA		Human		2002	Europe	Denmark	Dublin
SAL_AA0202AA		Swine	Pig	2005	Europe	Denmark	Dublin
SAL_AA0204AA		Human		2003	Europe	Denmark	Dublin
SAL_AA0206AA		Human		2005	Europe	Denmark	Dublin
SAL_AA0225AA				1983	Europe	Germany	Rostock
SAL_AA0226AA				1988	Europe	Germany	Rostock
SAL_AA0229AA				1963	Europe	Germany	Rostock
SAL_AA0239AA		Bovine		2008	Europe	Northern Ireland	Dublin
SAL_AA0269AA		Human		2007	Europe	Ireland	Dublin
SAL_AA0270AA		Human			Europe	Denmark	Dublin
SAL_AA0274AA		Human			Asia	India	Dublin/Rostock
SAL_AA0275AA				1999	Europe	Denmark	Dublin
SAL_AA0276AA		Human		2003	Europe	Scotland	Dublin
SAL_AA0280AA		Human		2003	Europe	Scotland	Dublin
SAL_AA0283AA		Ovine/Goat (Caprinae)	Sheep	2002	Europe		Dublin
SAL_AA0284AA		Bovine		2002	Europe		Dublin
SAL_AA0290AA		Human		2004	Europe	Scotland	Dublin
SAL_AA0291AA		Human		2004	Europe	Scotland	Dublin
SAL_AA0292AA		Human		2003	Europe	Scotland	Dublin
SAL_AA0293AA		Human		2004	Europe	Scotland	Dublin
SAL_AA0294AA		Human		2004	Europe	Scotland	Dublin
SAL_AA0297AA							Dublin
SAL_AA0298AA		Human			Middle East	Qatar
SAL_AA0299AA		Human			Europe	Denmark	Enteritidis
SAL_AA0300AA		Human		2003	Europe	Portugal	Enteritidis
SAL_AA0301AA		Weasel/Badger (Mustelid)	Hedgehog	2000	Europe	Germany	Enteritidis
SAL_AA0302AA		Human		1997	Africa	Zimbabwe	Enteritidis
SAL_AA0303AA		Human		1990	Europe	France	Enteritidis
SAL_AA0304AA		Human			Middle East	Qatar
SAL_AA0305AA					North America	Canada	Enteritidis
SAL_AA0306AA		Avian		2010	South America	Brazil	Enteritidis
SAL_AA0307AA		Reptile	Monitor Lizard	2002	Europe	Germany	Enteritidis
SAL_AA0308AA		Food		2007	South America	Brazil	Enteritidis
SAL_AA0309AA		Weasel/Badger (Mustelid)	Hedgehog	2002	Europe	Germany	Enteritidis
SAL_AA0310AA		Food		1997	South America	Brazil	Enteritidis
SAL_AA0311AA							Enteritidis
SAL_AA0312AA				1995	Europe	Belgium	Nitra
SAL_AA0313AA		Human			Europe	Denmark	Enteritidis
SAL_AA0314AA		Human		1999	South America	Brazil	Enteritidis
SAL_AA0315AA		Human			Europe	Denmark	Enteritidis
SAL_AA0316AA		Human			Middle East	Qatar
SAL_AA0317AA		Reptile	Colubrid Snake	2003	Europe	Germany	Enteritidis
SAL_AA0318AA		Human			Middle East	Qatar
SAL_AA0320AA		Human		2009	South America	Brazil	Enteritidis
SAL_AA0321AA				1986	Europe	Austria	Enteritidis
SAL_AA0322AA		Avian	Poultry		Asia	Chinese_mainland	Enteritidis
SAL_AA0324AA		Avian		2006	South America	Brazil	Enteritidis
SAL_AA0325AA		Reptile	Snake	2004	Europe	Germany	Enteritidis
SAL_AA0326AA		Human			Asia	Chinese_mainland	Enteritidis
SAL_AA0327AA		Human		1997	Europe	Switzerland	Rosenberg
SAL_AA0328AA		Human			Middle East	Qatar
SAL_AA0329AA		Human		1998	Europe	United Kingdom	Enteritidis
SAL_AA0330AA		Human		2003	Europe	Scotland	Enteritidis
SAL_AA0331AA		Human		2000	Asia	Japan	Enteritidis
SAL_AA0332AA		Human		2005	Europe	Denmark	Enteritidis
SAL_AA0333AA		Weasel/Badger (Mustelid)	Hedgehog	2005	Europe	Germany	Enteritidis
SAL_AA0334AA		Human		1996	South America	Brazil	Enteritidis
SAL_AA0335AA		Human		2000	Asia	Japan	Enteritidis
SAL_AA0336AA		Food		2007	Asia	Chinese_mainland
SAL_AA0339AA		Human		1965	Europe	Czech Republic	Nitra
SAL_AA0340AA		Avian		2007	South America	Brazil	Enteritidis
SAL_AA0341AA		Reptile	Snake	1999	Europe	Germany	Enteritidis
SAL_AA0342AA		Avian	Chicken	2008	Asia	Chinese_mainland
SAL_AA0343AA	Wild Animal	Rodent	Guinea Pig	1948			Enteritidis
SAL_AA0344AA		Human		1997	South America	Brazil	Enteritidis
SAL_AA0345AA				1949			Enteritidis
SAL_AA0346AA		Avian		2005	South America	Brazil	Enteritidis
SAL_AA0347AA		Human	Human Carrier	1985	Europe	Germany	Enteritidis
SAL_AA0348AA		Food		2007	Asia	Chinese_mainland
SAL_AA0349AA		Rodent	Mouse	1950			Enteritidis
SAL_AA0350AA		Food		2008	Asia	Chinese_mainland
SAL_AA0351AA		Rodent	Rat	1950	North America	United States	Enteritidis
SAL_AA0352AA		Food		2001	South America	Brazil	Enteritidis
SAL_AA0353AA				1950	North America	United States	Enteritidis
SAL_AA0354AA		Human		2000	Africa	Zimbabwe
SAL_AA0355AA				1950	North America	United States	Enteritidis
SAL_AA0356AA		Food		2007	Asia	Chinese_mainland
SAL_AA0357AA		Human		2003	Europe	Scotland	Enteritidis
SAL_AA0358AA		Reptile	Crocodile	2012	Africa	South Africa	Enteritidis
SAL_AA0359AA	Poultry	Avian	Chicken				Enteritidis
SAL_AA0360AA		Human			Middle East	Qatar
SAL_AA0361AA		Human		1996	Africa	Zimbabwe	Enteritidis
SAL_AA0362AA		Human			Middle East	Qatar
SAL_AA0363AA		Human		1997	Africa	Zimbabwe	Enteritidis
SAL_AA0364AA		Food		1995	South America	Brazil	Enteritidis
SAL_AA0366AA		Human		2002	South America	Brazil	Enteritidis
SAL_AA0367AA		Human		1998	Africa	Zimbabwe	Enteritidis
SAL_AA0368AA		Avian	Poultry	2012	Africa	South Africa	Enteritidis
SAL_AA0369AA		Human		2000	Europe	Scotland	Enteritidis
SAL_AA0370AA		Human		2002	Europe	Scotland	Enteritidis
SAL_AA0371AA		Human			Africa	Kenya	Enteritidis
SAL_AA0372AA		Avian		2008	South America	Brazil	Enteritidis
SAL_AA0373AA		Human		2001	Europe	Canary Islands	Enteritidis
SAL_AA0374AA		Food		2002	South America	Brazil	Enteritidis
SAL_AA0375AA		Human			Africa	Kenya	Enteritidis
SAL_AA0376AA		Environment		2010	South America	Brazil	Enteritidis
SAL_AA0377AA		Human		2001	Europe	Scotland	Enteritidis
SAL_AA0378AA		Human		2000	Europe	Scotland	Enteritidis
SAL_AA0379AA		Human			Africa	Kenya	Enteritidis
SAL_AA0380AA		Human		2011	Asia	Chinese_mainland	Enteritidis
SAL_AA0381AA		Human			Africa	Kenya	Enteritidis
SAL_AA0382AA		Human		2000	South America	Brazil	Enteritidis
SAL_AA0383AA		Human		1998	Europe	Scotland	Enteritidis
SAL_AA0384AA		Human		2005	Europe	Denmark	Enteritidis
SAL_AA0385AA		Human		2001	Europe	Scotland	Enteritidis
SAL_AA0386AA		Human			Asia	Chinese_mainland	Enteritidis
SAL_AA0387AA		Human		2001	Europe	Spain	Enteritidis
SAL_AA0388AA		Avian	Chicken	2005	Asia	Chinese_mainland
SAL_AA0389AA		Human		2001	Europe	Scotland	Enteritidis
SAL_AA0390AA		Food		2002	Europe	Portugal	Enteritidis
SAL_AA0391AA		Human			Africa	Kenya	Enteritidis
SAL_AA0392AA							Enteritidis
SAL_AA0393AA		Human		2002	Europe	Scotland	Enteritidis
SAL_AA0394AA		Avian	Chicken	2005	Asia	Chinese_mainland
SAL_AA0395AA		Human		2004	Africa	Malawi	Enteritidis
SAL_AA0396AA		Human			Middle East	Qatar
SAL_AA0397AA		Human		2002	Europe	Scotland	Enteritidis
SAL_AA0399AA		Human		2002	Europe	Scotland	Enteritidis
SAL_AA0400AA		Food		2010	South America	Brazil	Enteritidis
SAL_AA0401AA		Human			Africa	Kenya	Enteritidis
SAL_AA0402AA		Human		1998	South America	Brazil	Enteritidis
SAL_AA0403AA		Human			Africa	Kenya	Enteritidis
SAL_AA0404AA		Human		1995	South America	Brazil	Enteritidis
SAL_AA0405AA		Human			Africa	Kenya	Enteritidis
SAL_AA0406AA		Human		2000	South America	Brazil	Enteritidis
SAL_AA0407AA		Human		2002	Europe	Scotland	Enteritidis
SAL_AA0408AA		Human	Medical check	2014	Asia	Chinese_mainland	Dublin
SAL_AA0409AA		Human		2003	Europe	Spain	Enteritidis
SAL_AA0411AA		Human		2003	Europe	Scotland	Enteritidis
SAL_AA0412AA		Food		1998	South America	Brazil	Enteritidis
SAL_AA0413AA		Human			Africa	Kenya	Enteritidis
SAL_AA0414AA		Human		2010	South America	Brazil	Enteritidis
SAL_AA0415AA		Human		2003	Europe	Scotland	Enteritidis
SAL_AA0416AA		Human		1996	South America	Brazil	Enteritidis
SAL_AA0417AA		Human		2003	Europe	Scotland	Enteritidis
SAL_AA0418AA		Avian		2009	South America	Brazil	Enteritidis
SAL_AA0419AA		Human		2003	Europe	Scotland	Enteritidis
SAL_AA0420AA		Avian		2006	South America	Brazil	Enteritidis
SAL_AA0421AA		Human		2003	Europe	Scotland	Enteritidis
SAL_AA0422AA		Food		2005	South America	Brazil	Enteritidis
SAL_AA0423AA		Human		2003	Europe	Scotland	Enteritidis
SAL_AA0424AA		Bovine		2005	Europe	Denmark	Enteritidis
SAL_AA0425AA		Human		2003	Europe	Scotland	Enteritidis
SAL_AA0426AA		Human	Faeces	2011	Africa	South Africa	Enteritidis
SAL_AA0427AA		Human		2003	Europe	Scotland	Enteritidis
SAL_AA0428AA		Human			Middle East	Qatar
SAL_AA0429AA		Human		2003	Europe	Scotland	Enteritidis
SAL_AA0430AA		Food		2000	South America	Brazil	Enteritidis
SAL_AA0432AA		Human		1986	South America	Brazil	Enteritidis
SAL_AA0433AA				2001	Africa	Uganda	Enteritidis
SAL_AA0434AA		Feline	Lion	2012	Africa	South Africa	Enteritidis
SAL_AA0435AA				2001	Africa	Uganda	Enteritidis
SAL_AA0436AA		Food		1994	South America	Brazil	Enteritidis
SAL_AA0438AA		Human		2006	South America	Brazil	Enteritidis
SAL_AA0439AA		Human		2004	Europe	Scotland	Enteritidis
SAL_AA0440AA		Avian		2005	South America	Brazil	Enteritidis
SAL_AA0441AA				2001	Africa	Uganda	Enteritidis
SAL_AA0442AA		Human		2003	Europe	Scotland	Enteritidis
SAL_AA0444AA		Human		2004	Europe	Scotland	Enteritidis
SAL_AA0446AA		Human		2003	South America	Brazil	Enteritidis
SAL_AA0447AA				2001	Africa	Uganda	Enteritidis
SAL_AA0448AA		Human		2011	Africa	South Africa	Enteritidis
SAL_AA0449AA		Human		2004	Europe	Scotland	Enteritidis
SAL_AA0450AA		Avian	Chicken	2005	Asia	Chinese_mainland
SAL_AA0451AA				2001	Africa	Uganda	Enteritidis
SAL_AA0453AA				2001	Africa	South Africa	Enteritidis
SAL_AA0454AA		Human			Middle East	Qatar
SAL_AA0456AA		Food		2002	Africa	Morocco	Enteritidis
SAL_AA0457AA		Human		2004	Europe	Scotland	Enteritidis
SAL_AA0458AA		Human			Middle East	Qatar
SAL_AA0459AA		Human		2004	Europe	Scotland	Enteritidis
SAL_AA0460AA		Human		1992	South America	Brazil	Enteritidis
SAL_AA0461AA		Human		2004	Asia	Hong Kong	Enteritidis
SAL_AA0462AA		Human			Middle East	Qatar
SAL_AA0466AA		Human		1988	Africa	Niger	Enteritidis
SAL_AA0468AA		Human			Middle East	Qatar
SAL_AA0469AA	Human	Human		2004			Enteritidis
SAL_AA0471AA		Human		2004	Europe	Scotland	Enteritidis
SAL_AA0472AA		Human		2004	Europe	Scotland	Enteritidis
SAL_AA0474AA		Human		2005	Europe	Denmark	Enteritidis
SAL_AA0475AA		Human		2005	Europe	Scotland	Enteritidis
SAL_AA0476AA		Avian	Chicken	2006	Asia	Chinese_mainland
SAL_AA0477AA		Human		2004	Europe	Scotland	Enteritidis
SAL_AA0478AA		Human			Middle East	Qatar
SAL_AA0479AA		Human		2004	Europe	Scotland	Enteritidis
SAL_AA0480AA		Human			Middle East	Qatar
SAL_AA0481AA		Human		2003	Europe	Scotland	Enteritidis
SAL_AA0482AA		Human			Middle East	Qatar
SAL_AA0483AA		Human		1998	Europe	Scotland	Enteritidis
SAL_AA0484AA		Human		1995	South America	Brazil	Enteritidis
SAL_AA0485AA		Human		2003	Europe	Scotland	Enteritidis
SAL_AA0486AA			Porcupine	2006	Europe	Denmark	Enteritidis
SAL_AA0487AA		Human		2004	Europe	Scotland	Enteritidis
SAL_AA0488AA		Human		2002	Europe	Portugal	Enteritidis
SAL_AA0489AA		Human		2005	Europe	Scotland	Enteritidis
SAL_AA0490AA		Human			Middle East	Qatar
SAL_AA0491AA		Human		2003	Europe	Scotland	Enteritidis
SAL_AA0492AA		Human			Middle East	Qatar
SAL_AA0493AA		Human		2001	Europe	Scotland	Enteritidis
SAL_AA0494AA		Food		1999	South America	Brazil	Enteritidis
SAL_AA0495AA		Human		2003	Europe	Scotland	Enteritidis
SAL_AA0496AA		Human		2002	Europe	France	Enteritidis
SAL_AA0497AA		Human		2003	Europe	Scotland	Enteritidis
SAL_AA0498AA		Human		2000	Europe	Scotland	Enteritidis
SAL_AA0499AA		Human		2005	Europe	Scotland	Enteritidis
SAL_AA0500AA		Human	stool	2014	Asia	Chinese_mainland	Typhimurium
SAL_AA0501AA		Human		1996	Asia	Japan	Enteritidis
SAL_AA0502AA		Avian		2008	South America	Brazil	Enteritidis
SAL_AA0503AA		Human		2003	Europe	Scotland	Enteritidis
SAL_AA0504AA		Human		2003	Europe	Portugal	Enteritidis
SAL_AA0505AA		Human		2003	Europe	Scotland	Enteritidis
SAL_AA0506AA		Human		2005	Europe	Denmark	Enteritidis
SAL_AA0507AA		Human		2003	Europe	Scotland	Enteritidis
SAL_AA0508AA		Avian	Chicken	2008	Asia	Chinese_mainland
SAL_AA0509AA		Human		2003	Europe	Scotland	Enteritidis
SAL_AA0510AA		Avian	Chicken	2005	Asia	Chinese_mainland
SAL_AA0511AA		Human		2003	Europe	Scotland	Enteritidis
SAL_AA0513AA		Human		2002	Europe	Scotland	Enteritidis
SAL_AA0514AA		Human		2001	South America	Brazil	Enteritidis
SAL_AA0515AA		Human		2000	Europe	Scotland	Enteritidis
SAL_AA0516AA		Human		2005	South America	Brazil	Enteritidis
SAL_AA0517AA		Human		2004	Europe	Scotland	Enteritidis
SAL_AA0518AA		Human			Middle East	Qatar
SAL_AA0519AA		Human		2000	Europe	Scotland	Enteritidis
SAL_AA0520AA		Food		1996	South America	Brazil	Enteritidis
SAL_AA0521AA		Human		2005	Europe	Scotland	Enteritidis
SAL_AA0522AA		Human			Middle East	Qatar
SAL_AA0523AA		Human		2001	Europe	Scotland	Enteritidis
SAL_AA0524AA		Canine	Dog	1986	North America	United States	Enteritidis
SAL_AA0525AA		Human		2004	Europe	Scotland	Enteritidis
SAL_AA0526AA		Human		2003	Europe	Scotland	Enteritidis
SAL_AA0527AA		Human		2004	Europe	Scotland	Enteritidis
SAL_AA0528AA				1979	Asia	India	Enteritidis
SAL_AA0529AA		Human		2001	Europe	Scotland	Enteritidis
SAL_AA0530AA		Human			Middle East	Qatar
SAL_AA0531AA				1996	Europe	Denmark	Enteritidis
SAL_AA0532AA		Human		2001	Europe	Scotland	Enteritidis
SAL_AA0533AA		Human		2004	Europe	Scotland	Enteritidis
SAL_AA0534AA		Human		2005	Europe	Denmark	Enteritidis
SAL_AA0535AA		Human		2005	Europe	Scotland	Enteritidis
SAL_AA0536AA		Human		2004	Europe	Denmark	Enteritidis
SAL_AA0537AA		Human		2003	Europe	Scotland	Enteritidis
SAL_AA0538AA		Food		2007	Asia	Chinese_mainland
SAL_AA0539AA		Human		2004	Europe	Scotland	Enteritidis
SAL_AA0540AA		Avian	Chicken Meat	2012	Asia	Malaysia	Enteritidis
SAL_AA0541AA				1997	Europe	Denmark	Enteritidis
SAL_AA0542AA		Food		2003	South America	Brazil	Enteritidis
SAL_AA0543AA				2000	Europe	Denmark	Enteritidis
SAL_AA0544AA		Human		1998	Asia	Japan	Enteritidis
SAL_AA0545AA				2001	Europe	Germany	Enteritidis
SAL_AA0546AA		Human		2003	Europe	Denmark	Enteritidis
SAL_AA0547AA		Avian	Poultry	1995	Asia	Japan	Enteritidis
SAL_AA0548AA		Human			Middle East	Qatar
SAL_AA0549AA		Human		2004	Asia	Japan	Enteritidis
SAL_AA0550AA		Human			Middle East	Qatar
SAL_AA0552AA				2001	Europe	Belgium	Enteritidis
SAL_AA0553AA		Avian	Poultry	1999	Europe	Denmark	Enteritidis
SAL_AA0554AA	Environment	Water/River	River (Thames River)	2009	Europe	United Kingdom	Enteritidis
SAL_AA0555AA				2000	Europe	Denmark	Enteritidis
SAL_AA0556AA		Human		2004	South America	Brazil	Enteritidis
SAL_AA0557AA		Human		1993	Asia	Japan	Enteritidis
SAL_AA0558AA		Human		1999	South America	Brazil	Enteritidis
SAL_AA0559AA		Human		2000	Asia	Japan	Enteritidis
SAL_AA0560AA		Human		1997	Asia	Japan	Enteritidis
SAL_AA0561AA		Human		2001	Asia	Japan	Enteritidis
SAL_AA0562AA				2001	North America	United States	Enteritidis
SAL_AA0563AA							Enteritidis
SAL_AA0564AA		Human		1993	Asia	Japan	Enteritidis
SAL_AA0565AA		Human		2000	Asia	Japan	Enteritidis
SAL_AA0566AA		Human		2000	Asia	Japan	Enteritidis
SAL_AA0567AA		Human		1992	Asia	Japan	Enteritidis
SAL_AA0568AA				2001	Europe	Belgium	Enteritidis
SAL_AA0569AA		Human		1994	Asia	Japan	Enteritidis
SAL_AA0570AA		Avian	Chicken	1996	Asia	Japan	Enteritidis
SAL_AA0571AA		Human			Europe	Denmark	Enteritidis
SAL_AA0572AA		Human		1999	Asia	Japan	Enteritidis
SAL_AA0573AA		Human		2001	Asia	Japan	Enteritidis
SAL_AA0574AA				2001	North America	Canada	Enteritidis
SAL_AA0575AA		Human		1998	Asia	Japan	Enteritidis
SAL_AA0576AA		Human		1996	Asia	Japan	Enteritidis
SAL_AA0577AA		Human		2004	Asia	Japan	Enteritidis
SAL_AA0578AA		Human		1994	Asia	Japan	Enteritidis
SAL_AA0579AA		Human		1998	Asia	Japan	Enteritidis
SAL_AA0580AA		Human		1994	Asia	Japan	Enteritidis
SAL_AA0581AA		Human		1993	Asia	Japan	Enteritidis
SAL_AA0583AA		Human		1997	Asia	Japan	Enteritidis
SAL_AA0585AA		Human		2001	Asia	Japan	Enteritidis
SAL_AA0586AA		Human		1994	Asia	Japan	Enteritidis
SAL_AA0588AA		Human			Europe	Denmark	Enteritidis
SAL_AA0589AA				2004	North America	United States	Enteritidis
SAL_AA0590AA		Human		2003	Europe	Scotland	Enteritidis
SAL_AA0593AA		Human		2002	Europe	France	Enteritidis
SAL_AA0594AA		Human		2002	Europe	France	Enteritidis
SAL_AA0595AA		Human		2002	Europe	France	Enteritidis
SAL_AA0596AA		Human			North America	United States	Enteritidis
SAL_AA0598AA		Swine	Pig	1986	North America	United States	Enteritidis
SAL_AA0599AA	Wild Animal	Canine	Coyote	1986	North America	United States	Enteritidis
SAL_AA0600AA		Human		2002	Europe	France	Enteritidis
SAL_AA0601AA		Human		2002	Europe	France	Enteritidis
SAL_AA0602AA		Human		1997	Europe	France	Enteritidis
SAL_AA0603AA		Human		2003	Europe	Scotland	Enteritidis
SAL_AA0604AA		Avian	Turkey	1999	Europe	Denmark	Hadar
SAL_AA0606AA		Human			Europe	Denmark	Agona
SAL_AA0607AA		Human		1971	Europe	France	Agona
SAL_AA0608AA		Human			Europe	Denmark	Agona
SAL_AA0609AA		Swine	Liver	1969	Europe	France	Agona
SAL_AA0610AA		Human		1972	Europe	United Kingdom	Agona
SAL_AA0611AA		Food		1969	Europe	France	Agona
SAL_AA0612AA		Human			Europe	Denmark	Agona
SAL_AA0613AA		Human		1972	Africa	Algeria	Agona
SAL_AA0614AA		Human			Europe	Denmark	Agona
SAL_AA0615AA		Ovine/Goat (Caprinae)	Sheep	1971	Africa		Agona
SAL_AA0616AA		Human			Europe	Denmark	Agona
SAL_AA0617AA		Food		1970	Europe	Greece	Agona
SAL_AA0618AA		Human		1972	Europe	United Kingdom	Agona
SAL_AA0619AA		Food		2009	North America	Mexico	Agona
SAL_AA0621AA		Food		2008	North America	Mexico	Agona
SAL_AA0622AA		Human	Human Carrier	1985	Europe	Germany	Agona
SAL_AA0623AA		Human		1972	Europe	France	Agona
SAL_AA0625AA		Environment		1969	Europe	France	Agona
SAL_AA0626AA		Food	Milk	2002	Europe	Ireland	Agona
SAL_AA0628AA	Environment	Water/River	River	2006	North America	United States	Agona
SAL_AA0629AA		Human		2007	Asia	Chinese_mainland	Agona
SAL_AA0630AA	Environment	Water/River	River	2006	North America	United States	Agona
SAL_AA0631AA		Food		2009	North America	Mexico	Agona
SAL_AA0639AA		Human		2007	Asia	Chinese_mainland	Agona
SAL_AA0643AA		Food		2009	North America	Mexico	Agona
SAL_AA0644AA		Human		2008	Europe	Scotland	Agona
SAL_AA0645AA	Environment	Water/River	River (Thames River)	2009	Europe	United Kingdom	Agona
SAL_AA0647AA		Food		2008	North America	Mexico	Agona
SAL_AA0648AA		Environment	River	2008	Europe	Scotland	Agona
SAL_AA0649AA		Food		2008	North America	Mexico	Agona
SAL_AA0651AA		Food		2011	North America	Mexico	Agona
SAL_AA0653AA		Food		2011	North America	Mexico	Agona
SAL_AA0657AA		Food		2010	North America	Mexico	Agona
SAL_AA0659AA		Food		2010	North America	Mexico	Agona
SAL_AA0661AA		Food		2009	North America	Mexico	Agona
SAL_AA0663AA		Food		2008	North America	Mexico	Agona
SAL_AA0666AA		Avian	Poultry	2009	Asia	Jordan	Agona
SAL_AA0679AA		Avian	Poultry	2006	Europe	Ireland	Agona
SAL_AA0681AA				2000	Europe	Denmark	Agona
SAL_AA0694AA		Human		2001	Europe	Scotland	Agona
SAL_AA0697AA		Human		2004	Europe	Scotland	Agona
SAL_AA0698AA				1997	Europe	Denmark	Agona
SAL_AA0700AA				1997	Europe	Denmark	Agona
SAL_AA0701AA				1999	Europe	Denmark	Agona
SAL_AA0702AA		Human		2005	Europe	France	Agona
SAL_AA0703AA		Human		2004	Europe	Scotland	Agona
SAL_AA0704AA		Human		2001	Europe	Scotland	Agona
SAL_AA0705AA		Avian	Turkey	1999	Europe	Denmark	Agona
SAL_AA0706AA				2001	Europe	Germany	Agona
SAL_AA0709AA				2001	North America	Canada	Agona
SAL_AA0711AA		Food	Animal Feed	2005	Europe	Norway	Senftenberg
SAL_AA0712AA		Human		2003	Europe	France	Senftenberg
SAL_AA0713AA		Human			Middle East	Qatar
SAL_AA0714AA		Food	Fish Meal	2001	Europe	Germany	Senftenberg
SAL_AA0715AA		Avian	Poultry	2009	Asia	Jordan	Senftenberg
SAL_AA0716AA				2001	Europe	Denmark	Senftenberg
SAL_AA0717AA		Food		2008	North America	Mexico
SAL_AA0718AA		Food	Fish Meal	2001	Europe	Germany	Senftenberg
SAL_AA0719AA		Human			Asia	Chinese_mainland	Senftenberg
SAL_AA0721AA		Human		2006	Asia	Chinese_mainland	Senftenberg
SAL_AA0722AA		Food	Animal Feed	2003	Europe	Germany	Senftenberg
SAL_AA0723AA		Food		2011	North America	Mexico
SAL_AA0724AA		Food	Fish Meal	2003	Europe	Germany	Senftenberg
SAL_AA0725AA		Human		2002	Europe	France	Senftenberg
SAL_AA0726AA		Reptile	Snake	2004	Europe	Germany	Senftenberg
SAL_AA0728AA		Food	Soya	2004	Europe	Germany	Senftenberg
SAL_AA0729AA		Reptile	Snake	2004	Europe	Germany	Senftenberg
SAL_AA0730AA		Reptile	Lizard	2004	Europe	Germany	Senftenberg
SAL_AA0731AA		Food	Fish Meal	2004	Europe	Germany	Senftenberg
SAL_AA0732AA							Senftenberg
SAL_AA0733AA		Food	Animal Feed	1998	Europe	Germany	Senftenberg
SAL_AA0734AA		Human			Europe	Denmark	Senftenberg
SAL_AA0735AA		Human			Europe	Denmark	Senftenberg
SAL_AA0736AA		Food	Animal Feed	2005	Europe	Germany	Senftenberg
SAL_AA0737AA		Human		1996	Africa	Zimbabwe	Senftenberg
SAL_AA0738AA		Avian	Poultry	2009	Asia	Jordan
SAL_AA0739AA		Avian	Poultry	2009	Asia	Jordan
SAL_AA0744AA		Human		2005	Europe	Scotland	Senftenberg
SAL_AA0745AA		Human		2006	Asia	Chinese_mainland	Senftenberg
SAL_AA0746AA				1967	Europe	Germany	Senftenberg
SAL_AA0747AA		Human		2005	Europe	Scotland	Senftenberg
SAL_AA0748AA		Avian	Poultry	1999	Europe	Denmark	Senftenberg
SAL_AA0749AA		Food	Soya	2000	Europe	Germany	Senftenberg
SAL_AA0750AA		Human		2002	Europe	France	Senftenberg
SAL_AA0752AA		Avian	Chicken	1987	North America	United States	Heidelberg
SAL_AA0754AA		Avian	Roller Bird	2002	Europe	Germany	Heidelberg
SAL_AA0755AA		Food		2002	Europe	Portugal	Heidelberg
SAL_AA0756AA		Environment	Environment	1973	Europe	United Kingdom	Crossness
SAL_AA0757AA		Human		1987	Europe	Austria	Austria
SAL_AA0759AA		Human			Middle East	Qatar
SAL_AA0760AA		Human		1966	Central America	Jamaica	Heidelberg
SAL_AA0761AA				1972	Europe	Denmark	Heidelberg
SAL_AA0762AA				1988	Europe	Portugal	Derby diphasic
SAL_AA0763AA		Human	Human Carrier	1985	Europe	Germany	Heidelberg
SAL_AA0764AA		Human			Europe	Denmark	Heidelberg
SAL_AA0765AA		Human			Europe	Denmark	Heidelberg
SAL_AA0766AA		Human	Human Carrier	1985	Europe	Germany	Heidelberg
SAL_AA0767AA				1995	Europe	Denmark	Heidelberg
SAL_AA0768AA							Heidelberg
SAL_AA0769AA		Human		2000	Africa	Zimbabwe	Heidelberg
SAL_AA0779AA		Human		2004	Africa	Kenya	Heidelberg
SAL_AA0782AA				2001	Asia	Philippines	Heidelberg
SAL_AA0783AA				2001	Asia	Philippines	Heidelberg
SAL_AA0786AA					Asia	Thailand	Heidelberg
SAL_AA0788AA		Human		2005	Africa	Kenya	Heidelberg
SAL_AA0790AA		Human		2005	Europe	Scotland	Heidelberg
SAL_AA0791AA		Human		2003	North America	Mexico	Heidelberg
SAL_AA0792AA				2001	Europe	Germany	Heidelberg
SAL_AA0793AA				2001	North America	Canada	Heidelberg
SAL_AA0794AA		Avian	Poultry	1999	Europe	Denmark	Heidelberg
SAL_AA0795AA				2001	North America	Canada	Heidelberg
SAL_AA0796AA				2001	North America	Canada	Heidelberg
SAL_AA0802AA					North America	United States	Heidelberg
SAL_AA0803AA		Human			Middle East	Qatar
SAL_AA0804AA		Reptile	Four-fingered Tortoise	2000	Europe	Germany	Virchow
SAL_AA0805AA		Human			Middle East	Qatar
SAL_AA0806AA		Human		2003	Europe	France	Virchow
SAL_AA0807AA		Human			Middle East	Qatar
SAL_AA0808AA		Human		1998	Indian Subcontinent	Reunion Island	Virchow
SAL_AA0810AA		Human		1982	Europe	Germany	Virchow
SAL_AA0811AA		Human			Middle East	Qatar
SAL_AA0812AA		Human		2006	Europe	France	Virchow
SAL_AA0814AA		Human		2006	Europe	France	Virchow
SAL_AA0815AA		Human			Middle East	Qatar
SAL_AA0816AA		Human			Europe	Denmark	Virchow
SAL_AA0817AA		Human			Middle East	Qatar
SAL_AA0818AA		Human			Europe	Denmark	Virchow
SAL_AA0819AA		Human			Europe	Denmark	Virchow
SAL_AA0820AA		Human			Europe	Denmark	Virchow
SAL_AA0821AA		Human	Human Carrier	1985	Europe	Germany	Virchow
SAL_AA0822AA				1999	Europe	Denmark	Virchow
SAL_AA0823AA		Human		2001	Europe	Scotland	Virchow
SAL_AA0824AA		Human		2001	Europe	Scotland	Virchow
SAL_AA0825AA		Human		2001	Europe	Scotland	Virchow
SAL_AA0826AA		Human		2002	Europe	Scotland	Virchow
SAL_AA0827AA		Human		2003	Asia	Thailand	Virchow
SAL_AA0828AA		Human		2004	Asia	Turkey	Virchow
SAL_AA0829AA		Human		1988	Europe	Czech Republic	Bulovka
SAL_AA0830AA		Human		2005	Europe	Scotland	Virchow
SAL_AA0832AA		Human		2005	Europe	Scotland	Virchow
SAL_AA0833AA		Human		2001	Europe	Scotland	Virchow
SAL_AA0834AA		Human		2001	Europe	Scotland	Virchow
SAL_AA0835AA				2001	Europe	Germany	Virchow
SAL_AA0836AA				2001	Europe	Belgium	Virchow
SAL_AA0838AA		Avian	Poultry	1999	Europe	Denmark	Virchow
SAL_AA0839AA		Avian	Poultry		Asia	Chinese_mainland
SAL_AA0840AA		Human		2002	Europe	France	Indiana
SAL_AA0841AA		Human	Stool	2011	Asia	Chinese_mainland
SAL_AA0842AA							Indiana
SAL_AA0843AA		Human			Europe	Denmark	Indiana
SAL_AA0844AA		Human			Europe	Denmark	Indiana
SAL_AA0845AA				1997	Europe	Denmark	Indiana
SAL_AA0848AA		Human		2003	Europe	Scotland	Indiana
SAL_AA0849AA		Human		2005	Europe	France	Indiana
SAL_AA0850AA				1999	Europe	Denmark	Indiana
SAL_AA0852AA		Avian	Poultry	1999	Europe	Denmark	Manhattan
SAL_AA0854AA		Avian	Chicken	1941	North America	United States	Manhattan
SAL_AA0855AA				1997	Europe	Denmark	Manhattan
SAL_AA0856AA		Human		2003	Europe	Switzerland	Manhattan
SAL_AA0859AA		Human			Europe	Denmark	Manhattan
SAL_AA0860AA	Human	Human			North America	United States	Manhattan
SAL_AA0864AA	Wild Animal	Avian	Pigeon	2004	Europe	France	Typhimurium
SAL_AA0866AA							Typhimurium monophasic
SAL_AA0867AA		Human		2005	Europe	Scotland	Typhimurium
SAL_AA0868AA		Human			Central America	Mexico	Typhimurium
SAL_AA0872AA							Typhimurium
SAL_AA0874AA		Reptile	Snake	2004	Europe	Germany	Typhimurium
SAL_AA0875AA		Human	Stool	2013	Asia	Chinese_mainland	Typhimurium
SAL_AA0877AA		Human	Stool	2011	Asia	Chinese_mainland	Typhimurium
SAL_AA0878AA		Avian	Poultry		North America	United States
SAL_AA0879AA		Food		2009	North America	Mexico	Typhimurium
SAL_AA0880AA							Typhimurium
SAL_AA0881AA		Human	Stool	2012	Asia	Chinese_mainland	Typhimurium
SAL_AA0882AA		Reptile	Python	1998	Europe	Germany	Typhimurium
SAL_AA0883AA		Human	Faeces	2007	Asia	Chinese_mainland	Typhimurium
SAL_AA0885AA		Human	Faeces	2011	Asia	Chinese_mainland	Typhimurium
SAL_AA0889AA		Human		2002	Europe	Denmark	Typhimurium
SAL_AA0891AA		Human	Stool	2014	Asia	Chinese_mainland	Typhimurium
SAL_AA0892AA		Human		1979	Europe	Norway	Typhimurium
SAL_AA0894AA		Human	Human Carrier	1985	Europe	Germany	Typhimurium
SAL_AA0897AA		Ovine/Goat (Caprinae)			Middle East	Qatar
SAL_AA0899AA		Human		2000	Europe	Portugal	Typhimurium
SAL_AA0901AA		Human	Faeces	2011	Asia	Chinese_mainland	Typhimurium
SAL_AA0905AA	Poultry	Poultry	CHICKEN	2008	Europe	United Kingdom	Typhimurium
SAL_AA0907AA		Human	Stool	2013	Asia	Chinese_mainland	Typhimurium
SAL_AA0911AA		Ovine/Goat (Caprinae)			Middle East	Qatar
SAL_AA0916AA		Reptile		1998	Europe	Germany	Typhimurium
SAL_AA0919AA		Human	Stool	2014	Asia	Chinese_mainland	Typhimurium
SAL_AA0922AA				2009	Asia	Korea	Typhimurium
SAL_AA0927AA		Human	Faeces	2007	Asia	Chinese_mainland	Typhimurium
SAL_AA0928AA		Swine	Pig	1999	Europe	Denmark	Typhimurium
SAL_AA0933AA		Human	Faeces	2002	Asia	Chinese_mainland	Typhimurium
SAL_AA0934AA				1948			Typhimurium
SAL_AA0935AA		Human	Faeces	2010	Asia	Chinese_mainland	Typhimurium
SAL_AA0936AA					Europe	Germany	Typhimurium
SAL_AA0938AA				1890	Europe	Germany	Typhimurium
SAL_AA0943AA		Bovine		2002	North America	Mexico	Typhimurium
SAL_AA0946AA							Typhimurium
SAL_AA0948AA							Typhimurium
SAL_AA0953AA		Human	Faeces	2007	Europe	Portugal	Typhimurium monophasic
SAL_AA0954AA				2008	North America	United States	Typhimurium monophasic
SAL_AA0959AA		Human	Faeces	2010	Asia	Chinese_mainland	Typhimurium
SAL_AA0962AA				2006	Europe	Ireland	Typhimurium monophasic
SAL_AA0964AA				2000	Europe	Denmark	Typhimurium
SAL_AA0965AA		Ovine/Goat (Caprinae)			Middle East	Qatar
SAL_AA0966AA		Human		1974	Europe	Germany	Typhimurium
SAL_AA0968AA		Bovine		1975	Europe	Germany	Typhimurium
SAL_AA0969AA		Swine		2006	Europe	Ireland	Typhimurium
SAL_AA0972AA				2006	Europe	Ireland	Typhimurium monophasic
SAL_AA0977AA		Ovine/Goat (Caprinae)			Middle East	Qatar
SAL_AA0981AA		Ovine/Goat (Caprinae)			Middle East	Qatar
SAL_AA0982AA		Bovine		1994	Europe	Germany	Typhimurium
SAL_AA0983AA		Bovine		1990	Europe	Germany	Typhimurium
SAL_AA0989AA		Swine	Pig	2006	Europe	Portugal	Typhimurium monophasic
SAL_AA0991AA		Human	Faeces	2011	Asia	Chinese_mainland	Typhimurium
SAL_AA0992AA		Human		1998	Europe	Spain	Typhimurium monophasic
SAL_AA0993AA		Human	Faeces	2008	Asia	Chinese_mainland	Typhimurium
SAL_AA0994AA		Bovine		1997	Europe	Germany	Typhimurium
SAL_AA1000AA		Human		2009	Europe	Germany	Typhimurium monophasic
SAL_AA1002AA	Environment	Water/River	River	2007	North America	United States	Typhimurium monophasic
SAL_AA1003AA		Human	Faeces	1983	Asia	Chinese_mainland	Typhimurium
SAL_AA1005AA		Human	Faeces	1991	Asia	Chinese_mainland	Typhimurium
SAL_AA1011AA		Human		2002	Europe	Denmark	Typhimurium
SAL_AA1012AA	Wild Animal	Avian	Pigeon	1996	Europe	Germany	Typhimurium
SAL_AA1015AA		Human		2002	Europe	Denmark	Typhimurium
SAL_AA1025AA		Human		2002	Europe	Scotland	Typhimurium
SAL_AA1027AA		Human	Faeces	2008	Asia	Chinese_mainland	Typhimurium
SAL_AA1032AA							Typhimurium
SAL_AA1034AA		Swine	Pig	2003	North America	Canada	Typhimurium
SAL_AA1035AA		Human			Middle East	Qatar
SAL_AA1036AA		Swine	Pig	2003	North America	Canada	Typhimurium
SAL_AA1040AA		Swine	Pig	2003	North America	Canada	Typhimurium
SAL_AA1041AA		Human		2004	Europe	Portugal	Typhimurium
SAL_AA1043AA		Human	Faeces	2008	Asia	Chinese_mainland	Typhimurium
SAL_AA1045AA		Human	Stool	2010	Asia	Chinese_mainland	Typhimurium
SAL_AA1047AA		Human	Stool	2014	Asia	Chinese_mainland	Typhimurium
SAL_AA1049AA		Swine	Pig	2003	North America	Canada	Typhimurium
SAL_AA1050AA		Swine	Pig	2003	North America	Canada	Typhimurium
SAL_AA1055AA		Human	Stool	2013	Asia	Chinese_mainland	Typhimurium
SAL_AA1057AA		Human	Faeces	2011	Asia	Chinese_mainland	Typhimurium
SAL_AA1059AA		Ovine/Goat (Caprinae)			Middle East	Qatar
SAL_AA1063AA		Human	Faeces	1995	Asia	Chinese_mainland	Typhimurium
SAL_AA1065AA		Swine	Pig	2007	Europe	United Kingdom	Typhimurium monophasic
SAL_AA1066AA		Swine	Pig	2003	North America	Canada	Typhimurium
SAL_AA1071AA		Human	Faeces	2010	Europe	Portugal	Typhimurium monophasic
SAL_AA1073AA		Human	Faeces	2007	Asia	Chinese_mainland	Typhimurium
SAL_AA1075AA		Human	Faeces	2010	Asia	Chinese_mainland	Typhimurium
SAL_AA1077AA		Human		2004	Europe	Portugal	Typhimurium monophasic
SAL_AA1079AA	Environment	Water/River	River (Thames River)	2009	Europe	United Kingdom	Typhimurium
SAL_AA1081AA				2001	Europe	Spain	Typhimurium
SAL_AA1085AA		Human	Stool	2012	Asia	Chinese_mainland	Typhimurium
SAL_AA1087AA		Human	Faeces	2001	Asia	Chinese_mainland	Typhimurium
SAL_AA1092AA		Swine	Pig	2003	North America	Canada	Typhimurium
SAL_AA1093AA		Human	Stool	2010	Asia	Chinese_mainland	Typhimurium
SAL_AA1094AA		Food	Animal Feed	1994	Europe	Germany	Typhimurium
SAL_AA1097AA		Human	Faeces	1991	Asia	Chinese_mainland	Typhimurium
SAL_AA1098AA		Swine	Pig	2003	North America	Canada	Typhimurium
SAL_AA1100AA		Swine	Pig	2003	North America	Canada	Typhimurium
SAL_AA1101AA		Ovine/Goat (Caprinae)			Middle East	Qatar
SAL_AA1102AA		Swine	Pig	2003	North America	Canada	Typhimurium
SAL_AA1103AA		Ovine/Goat (Caprinae)			Middle East	Qatar
SAL_AA1104AA		Swine	Pig	2003	Asia	Chinese_Taiwan	Typhimurium
SAL_AA1105AA		Human	Faeces	2010	Asia	Chinese_mainland	Typhimurium
SAL_AA1107AA		Human	Stool	2012	Asia	Chinese_mainland	Typhimurium
SAL_AA1108AA		Human		2002	Europe	France	Typhimurium
SAL_AA1109AA		Human		2007	Europe	Denmark	Typhimurium monophasic
SAL_AA1110AA		Swine	Pig	2004	Asia	Chinese_Taiwan	Typhimurium
SAL_AA1112AA		Human		1996	Africa	Zimbabwe	Typhimurium
SAL_AA1113AA		Human	Faeces	2006	Europe	Portugal	Typhimurium monophasic
SAL_AA1115AA		Human	Faeces	1983	Asia	Chinese_mainland	Typhimurium
SAL_AA1116AA		Human		1999	Africa	Zimbabwe	Typhimurium
SAL_AA1117AA		Human			Middle East	Qatar
SAL_AA1118AA		Swine	Pig	2003	North America	Canada	Typhimurium
SAL_AA1120AA		Human		1997	Africa	Zimbabwe	Typhimurium
SAL_AA1122AA		Human		2002	Europe	France	Typhimurium
SAL_AA1125AA		Human		1999	Europe	Denmark	Typhimurium
SAL_AA1126AA		Swine	Pig	2003	North America	Canada	Typhimurium
SAL_AA1129AA		Human	Faeces	2008	Asia	Chinese_mainland	Typhimurium
SAL_AA1130AA		Swine	Pig	2003	North America	Canada	Typhimurium
SAL_AA1132AA		Swine	Pig	2003	North America	Canada	Typhimurium
SAL_AA1134AA		Swine	Pig	2003	North America	Canada	Typhimurium
SAL_AA1135AA		Human	Stool	2014	Asia	Chinese_mainland	Typhimurium
SAL_AA1137AA		Ovine/Goat (Caprinae)			Middle East	Qatar
SAL_AA1138AA		Swine	Pig	2003	North America	Canada	Typhimurium
SAL_AA1139AA		Ovine/Goat (Caprinae)			Middle East	Qatar
SAL_AA1141AA		Human			Middle East	Qatar
SAL_AA1148AA		Swine	Pig	2003	North America	Canada	Typhimurium
SAL_AA1155AA		Human	Stool	2013	Asia	Chinese_mainland	Typhimurium
SAL_AA1156AA	Environment	Water/River	River	2007	North America	United States	Typhimurium
SAL_AA1157AA	Human	Human	Stool	2014	Asia	Chinese_mainland	Typhimurium
SAL_AA1162AA		Swine	Pig	2003	North America	Canada	Typhimurium
SAL_AA1163AA		Avian	Finch	2006	Europe	United Kingdom	Typhimurium
SAL_AA1165AA		Ovine/Goat (Caprinae)			Middle East	Qatar
SAL_AA1167AA		Human		2007	Asia	Chinese_mainland	Typhimurium
SAL_AA1168AA		Human		2002	Europe	Scotland	Typhimurium
SAL_AA1170AA		Human		2003	Europe	Scotland	Typhimurium
SAL_AA1171AA		Human	Faeces	2010	Asia	Chinese_mainland	Typhimurium
SAL_AA1172AA		Swine	Pig	2003	North America	Canada	Typhimurium
SAL_AA1173AA		Human			Middle East	Qatar
SAL_AA1174AA		Human		2003	Europe	Scotland	Typhimurium
SAL_AA1176AA		Human		2000	Africa	Kenya	Typhimurium
SAL_AA1178AA		Swine	Pig	2003	North America	Canada	Typhimurium
SAL_AA1179AA		Bovine		2007	Asia	Japan	Typhimurium
SAL_AA1181AA		Human	Faeces	1992	Asia	Chinese_mainland	Typhimurium
SAL_AA1183AA		Human	Stool	2011	Asia	Chinese_mainland	Typhimurium
SAL_AA1185AA		Human	Faeces	2006	Europe	Portugal	Typhimurium monophasic
SAL_AA1188AA		Human		2000	Africa	Kenya	Typhimurium
SAL_AA1189AA		Human	Stool	2013	Asia	Chinese_mainland	Typhimurium
SAL_AA1191AA		Human	Faeces	2010	Asia	Chinese_mainland	Typhimurium
SAL_AA1192AA		Swine	Pig	2003	North America	Canada	Typhimurium
SAL_AA1193AA		Human	Stool	2010	Asia	Chinese_mainland	Typhimurium
SAL_AA1196AA		Human		2003	Europe	Scotland	Typhimurium
SAL_AA1197AA		Human	Stool	2014	Asia	Chinese_mainland	Typhimurium
SAL_AA1198AA		Human		2002	Europe	France	Typhimurium
SAL_AA1200AA		Swine	Pig	2003	North America	Canada	Typhimurium
SAL_AA1202AA		Human		2004	Europe	France	Typhimurium
SAL_AA1203AA		Human	Stool	2013	Asia	Chinese_mainland	Typhimurium
SAL_AA1204AA		Human		2002	Europe	France	Typhimurium
SAL_AA1206AA		Human		2004	Europe	France	Typhimurium
SAL_AA1208AA		Human		2004	Europe	Scotland	Typhimurium
SAL_AA1209AA		Human		2007	Europe	France	Typhimurium monophasic
SAL_AA1211AA		Human		2008	Europe	Portugal	Typhimurium
SAL_AA1212AA		Human		2004	Europe	Scotland
SAL_AA1213AA		Avian	Finch	2005	Europe	United Kingdom	Typhimurium
SAL_AA1217AA		Human	Faeces	2011	Asia	Chinese_mainland	Typhimurium
SAL_AA1218AA		Human		2004	Europe	Scotland
SAL_AA1221AA		Human	Stool	2013	Asia	Chinese_mainland	Typhimurium
SAL_AA1225AA		Human		2002	Europe	France	Typhimurium
SAL_AA1226AA		Human		2004	Europe	Scotland	Typhimurium
SAL_AA1227AA		Human	Faeces	1995	Asia	Chinese_mainland	Typhimurium
SAL_AA1228AA	Environment	Water/River	River	2006	North America	United States	Typhimurium
SAL_AA1230AA		Human		2004	Europe	Scotland	Typhimurium
SAL_AA1231AA		Ovine/Goat (Caprinae)			Middle East	Qatar
SAL_AA1233AA		Human	Faeces	1993	Asia	Chinese_mainland	Typhimurium
SAL_AA1235AA		Swine	Pig	2003	North America	Canada	Typhimurium
SAL_AA1237AA		Human	Stool	2013	Asia	Chinese_mainland	Typhimurium
SAL_AA1239AA		Human	Stool	2011	Asia	Chinese_mainland	Typhimurium
SAL_AA1243AA		Ovine/Goat (Caprinae)			Middle East	Qatar
SAL_AA1245AA		Human		2001	Europe	Denmark	Typhimurium
SAL_AA1251AA		Human	Stool	2012	Asia	Chinese_mainland	Typhimurium
SAL_AA1253AA		Human	Faeces	2011	Asia	Chinese_mainland	Typhimurium
SAL_AA1255AA		Human	Stool	2014	Asia	Chinese_mainland	Typhimurium
SAL_AA1257AA		Human	Faeces	2011	Asia	Chinese_mainland	Typhimurium
SAL_AA1259AA		Human	Stool	2013	Asia	Chinese_mainland	Typhimurium
SAL_AA1261AA		Bovine	Cow	1985	Europe	Czech Republic	Typhimurium
SAL_AA1262AA		Food	Animal Feed	2007	Asia	Japan	Typhimurium
SAL_AA1267AA		Human	Faeces	2011	Asia	Chinese_mainland	Typhimurium
SAL_AA1277AA		Human		2004	Europe	Portugal	Typhimurium
SAL_AA1282AA		Human		2004	Europe	Scotland	Typhimurium
SAL_AA1284AA		Human		2004	Europe	Scotland	Typhimurium
SAL_AA1285AA		Human	Faeces	2007	Europe	Ireland	Typhimurium
SAL_AA1286AA							Typhimurium
SAL_AA1289AA		Human	Faeces	2010	Asia	Chinese_mainland	Typhimurium
SAL_AA1291AA	Environment	Water/River	River (Thames River)	2009	Europe	United Kingdom	Typhimurium
SAL_AA1293AA		Human	Stool	2014	Asia	Chinese_mainland	Typhimurium
SAL_AA1294AA				1973			Typhimurium non-motile
SAL_AA1296AA				1996	Europe	Denmark	Typhimurium
SAL_AA1297AA		Human	Faeces	2011	Asia	Chinese_mainland	Typhimurium
SAL_AA1302AA		Human		2004	Europe	Scotland	Typhimurium
SAL_AA1304AA		Human		2004	Europe	Scotland	Typhimurium
SAL_AA1306AA		Human		2003	Europe	Scotland	Typhimurium
SAL_AA1308AA				1995	Europe	Denmark	Typhimurium
SAL_AA1309AA		Human		2004	Europe	Scotland	Typhimurium
SAL_AA1313AA		Human	Faeces	2010	Europe	Portugal	Typhimurium monophasic
SAL_AA1317AA		Ovine/Goat (Caprinae)			Middle East	Qatar
SAL_AA1321AA		Human	Faeces	2011	Asia	Chinese_mainland	Typhimurium
SAL_AA1323AA		Human	Faeces	2011	Asia	Chinese_mainland	Typhimurium
SAL_AA1325AA		Bovine		2005	Asia	Japan	Typhimurium
SAL_AA1327AA		Human	Faeces	2009	Asia	Chinese_mainland	Typhimurium
SAL_AA1331AA		Human		2002	Europe	United Kingdom	Typhimurium
SAL_AA1332AA				2001	North America	Canada	Typhimurium
SAL_AA1333AA		Human	Faeces	2011	Asia	Chinese_mainland	Typhimurium
SAL_AA1334AA		Human			North America	United States	Typhimurium
SAL_AA1336AA				1997	Europe	Denmark	Typhimurium
SAL_AA1341AA		Ovine/Goat (Caprinae)			Middle East	Qatar
SAL_AA1342AA				2001	North America	Canada	Typhimurium monophasic
SAL_AA1345AA		Human	Stool	2013	Asia	Chinese_mainland	Typhimurium
SAL_AA1347AA		Human	Stool	2014	Asia	Chinese_mainland	Typhimurium
SAL_AA1349AA		Human	Faeces	2011	Asia	Chinese_mainland	Typhimurium
SAL_AA1352AA		Avian	Bronze Turkey	1999	Europe	Germany	Typhimurium monophasic
SAL_AA1353AA		Human	Faeces	1993	Asia	Chinese_mainland	Typhimurium
SAL_AA1355AA		Human			Middle East	Qatar
SAL_AA1358AA					Europe	France	Typhimurium
SAL_AA1359AA		Human	Faeces	2011	Asia	Chinese_mainland	Typhimurium
SAL_AA1361AA		Human	Stool	2014	Asia	Chinese_mainland	Typhimurium
SAL_AA1363AA		Human			Middle East	Qatar
SAL_AA1365AA		Human	Faeces	1995	Asia	Chinese_mainland	Typhimurium
SAL_AA1367AA		Human	Stool	2014	Asia	Chinese_mainland	Typhimurium
SAL_AA1368AA		Human			Europe	Denmark	Typhimurium
SAL_AA1369AA		Human	Stool	2012	Asia	Chinese_mainland	Typhimurium
SAL_AA1371AA		Human	Faeces	2010	Asia	Chinese_mainland	Typhimurium
SAL_AA1373AA		Ovine/Goat (Caprinae)			Middle East	Qatar
SAL_AA1382AA		Human	Faeces	2008	Asia	Chinese_mainland	Typhimurium
SAL_AA1383AA		Human	Faeces	2011	Asia	Chinese_mainland	Typhimurium
SAL_AA1384AA		Human	Faeces	2010	Asia	Chinese_mainland	Typhimurium
SAL_AA1385AA		Human	Faeces	2010	Asia	Chinese_mainland	Typhimurium
SAL_AA1386AA		Human	Faeces	2009	Asia	Chinese_mainland	Typhimurium
SAL_AA1387AA		Human	Faeces	2011	Asia	Chinese_mainland	Typhimurium
SAL_AA1388AA		Human	Faeces	2010	Asia	Chinese_mainland	Typhimurium
SAL_AA1389AA		Human	Faeces	2011	Asia	Chinese_mainland	Typhimurium
SAL_AA1390AA		Human	Faeces	2011	Asia	Chinese_mainland	Typhimurium
SAL_AA1391AA		Human	Faeces	1977	Asia	Chinese_mainland	Typhimurium
SAL_AA1392AA		Human	Faeces	1977	Asia	Chinese_mainland	Typhimurium
SAL_AA1393AA		Human	Faeces	2002	Asia	Chinese_mainland	Typhimurium
SAL_AA1397AA		Human	Faeces	2010	Asia	Chinese_mainland	Typhimurium
SAL_AA1398AA		Human	Faeces	2011	Asia	Chinese_mainland	Typhimurium
SAL_AA1399AA	Wild Animal	Avian	PIGEON	2008	Europe	United Kingdom	Typhimurium
SAL_AA1400AA		Human			Middle East	Qatar
SAL_AA1402AA		Ovine/Goat (Caprinae)			Middle East	Qatar
SAL_AA1404AA		Human	Stool	2013	Asia	Chinese_mainland	Typhimurium
SAL_AA1406AA				1978	South America	Brazil	Typhimurium
SAL_AA1407AA		Human			Middle East	Qatar
SAL_AA1410AA		Human		2007	Europe	France	Typhimurium monophasic
SAL_AA1411AA		Human	Faeces	2008	Asia	Chinese_mainland	Typhimurium
SAL_AA1412AA		Human	Stool	2013	Asia	Chinese_mainland	Typhimurium
SAL_AA1414AA		Human		2004	Europe	Portugal	Typhimurium
SAL_AA1420AA		Ovine/Goat (Caprinae)			Middle East	Qatar
SAL_AA1421AA		Human		2005	Europe	Denmark	Typhimurium
SAL_AA1422AA		Bovine	Cow	2013	Africa	Ethiopia	Typhimurium var Copenhagen
SAL_AA1423AA		Human		2012	Asia	Korea	Typhimurium
SAL_AA1425AA		Human	Faeces	2009	Asia	Chinese_mainland	Typhimurium
SAL_AA1426AA		Human		2007	Europe	Italy	Typhimurium monophasic
SAL_AA1427AA	Livestock	Swine	PIG	2009	Europe	United Kingdom	Typhimurium
SAL_AA1428AA		Human	Stool	2013	Asia	Chinese_mainland	Typhimurium
SAL_AA1430AA		Human	Stool	2010	Asia	Chinese_mainland	Typhimurium
SAL_AA1431AA		Human		2001	Europe	Denmark	Typhimurium
SAL_AA1434AA		Ovine/Goat (Caprinae)			Middle East	Qatar
SAL_AA1436AA		Human		2001	Europe	United Kingdom	Typhimurium
SAL_AA1437AA		Human		2002	Europe	Denmark	Typhimurium
SAL_AA1438AA		Human		2003	Europe	Portugal	Typhimurium
SAL_AA1439AA		Human		2004	Europe	Portugal	Typhimurium
SAL_AA1440AA		Swine	Faeces	2011	Asia	Thailand	Typhimurium
SAL_AA1441AA		Human	Faeces	1983	Asia	Chinese_mainland	Typhimurium
SAL_AA1442AA		Human		2007	Europe	France	Typhimurium monophasic
SAL_AA1443AA		Human		2002	Europe	Denmark	Typhimurium
SAL_AA1444AA		Human		2001	Europe	Denmark	Typhimurium
SAL_AA1445AA		Food		2004	Europe	Portugal	Typhimurium
SAL_AA1448AA		Human			Middle East	Qatar
SAL_AA1449AA		Ovine/Goat (Caprinae)			Middle East	Qatar
SAL_AA1450AA		Human	Faeces	2011	Asia	Chinese_mainland	Typhimurium
SAL_AA1451AA		Human	Faeces	2009	Asia	Chinese_mainland	Typhimurium
SAL_AA1452AA		Food		2002	Europe	Portugal	Typhimurium
SAL_AA1456AA		Human	Faeces	2007	Europe	Ireland	Typhimurium
SAL_AA1457AA		Food		2002	Africa	Morocco	Typhimurium
SAL_AA1458AA		Human	Stool	2011	Asia	Chinese_mainland	Typhimurium
SAL_AA1459AA		Human		2002	Europe	Portugal	Typhimurium monophasic
SAL_AA1461AA		Swine	Pig	2006	Europe	Spain	Typhimurium monophasic
SAL_AA1464AA		Human	Stool	2012	Asia	Chinese_mainland	Typhimurium
SAL_AA1465AA		Swine	Pig	2007	Europe	Portugal	Typhimurium
SAL_AA1468AA		Human	Faeces	2001	Asia	Chinese_mainland	Typhimurium
SAL_AA1470AA		Human	Faeces	2009	Asia	Chinese_mainland	Typhimurium
SAL_AA1473AA		Human		2005	Europe	Ireland	Typhimurium
SAL_AA1474AA		Human	Faeces	2011	Asia	Chinese_mainland	Typhimurium
SAL_AA1476AA		Bovine		1989	Asia	Japan	Typhimurium
SAL_AA1477AA		Ovine/Goat (Caprinae)			Middle East	Qatar
SAL_AA1478AA		Ovine/Goat (Caprinae)			Middle East	Qatar
SAL_AA1479AA		Ovine/Goat (Caprinae)			Middle East	Qatar
SAL_AA1480AA		Human	Stool	2012	Asia	Chinese_mainland	Typhimurium
SAL_AA1481AA		Human		2002	Europe	Denmark	Typhimurium
SAL_AA1487AA		Ovine/Goat (Caprinae)			Middle East	Qatar
SAL_AA1489AA		Human		1986	Europe	Sweden	Farsta
SAL_AA1490AA							Typhimurium
SAL_AA1492AA		Human	Stool	2010	Asia	Chinese_mainland	Typhimurium
SAL_AA1493AA		Human	Faeces	2009	Europe	Portugal	Typhimurium monophasic
SAL_AA1494AA	Environment	Water/River	River (Thames River)	2009	Europe	United Kingdom	Typhimurium
SAL_AA1495AA		Human		2003	Europe	Portugal	Typhimurium
SAL_AA1498AA		Bovine		2005	Asia	Japan	Typhimurium
SAL_AA1499AA				2004	Europe	Portugal	Typhimurium
SAL_AA1504AA		Ovine/Goat (Caprinae)			Middle East	Qatar
SAL_AA1505AA		Ovine/Goat (Caprinae)			Middle East	Qatar
SAL_AA1507AA		Swine	Pig	2003	North America	Canada	Typhimurium
SAL_AA1508AA		Human	Faeces	1993	Asia	Chinese_mainland	Typhimurium
SAL_AA1513AA		Bovine		2005	Asia	Japan	Typhimurium
SAL_AA1515AA		Human	Stool	2011	Asia	Chinese_mainland	Typhimurium
SAL_AA1516AA		Ovine/Goat (Caprinae)			Middle East	Qatar
SAL_AA1518AA		Human		2000	Europe	Portugal	Typhimurium monophasic
SAL_AA1521AA		Human	Faeces	2010	Asia	Chinese_mainland	Typhimurium
SAL_AA1523AA		Human		2002	Europe	Denmark	Typhimurium
SAL_AA1525AA		Human	Faeces		Asia	Chinese_mainland	Typhimurium
SAL_AA1526AA					Europe	France	Typhimurium
SAL_AA1528AA		Human	Stool	2013	Asia	Chinese_mainland	Typhimurium
SAL_AA1534AA		Human		2005	Europe	Denmark	Typhimurium
SAL_AA1535AA		Bovine		1997	Europe	Germany	Typhimurium
SAL_AA1538AA		Human	Faeces	2010	Asia	Chinese_mainland	Typhimurium
SAL_AA1541AA		Human	Faeces	1977	Asia	Chinese_mainland	Typhimurium
SAL_AA1544AA		Swine	Pig	1999	Europe	Denmark
SAL_AA1545AA		Bovine			Middle East	Qatar
SAL_AA1546AA				1997	Europe	Denmark	Goettingen
SAL_AA1547AA		Human		2003	Europe	France	Goettingen
SAL_AA1548AA		Human	Human	1991	Europe	Germany	Brandenburg
SAL_AA1549AA		Human		1997	Europe	France	Goettingen
SAL_AA1550AA		Human		2001	Europe	Scotland	Brandenburg
SAL_AA1553AA		Human		1940	North America	United States	Sandiego
SAL_AA1554AA		Human		2005	Europe	France	Brandenburg
SAL_AA1555AA		Human		2001	Europe	Scotland	Brandenburg
SAL_AA1556AA		Human		2001	Europe	Scotland	Brandenburg
SAL_AA1557AA		Avian	Turkey	1950	North America	United States	Sandiego
SAL_AA1559AA		Human		2002	Europe	France	Brandenburg
SAL_AA1560AA				1995	Europe	Denmark	Braenderup
SAL_AA1562AA		Reptile	Snake	2001	Europe	Germany	Braenderup
SAL_AA1564AA				1998	Europe	Denmark	Braenderup
SAL_AA1567AA				1985	Asia	Chinese_mainland	Braenderup
SAL_AA1569AA		Food	Avian Feed	2013	Africa	Angola	Braenderup
SAL_AA1570AA		Reptile	Monitor Lizard	2005	Europe	Germany	Braenderup
SAL_AA1572AA				1985	Asia	Chinese_mainland	Braenderup
SAL_AA1573AA		Human		1938	Europe	Denmark	Braenderup
SAL_AA1574AA		Human			Europe	Denmark	Braenderup
SAL_AA1576AA		Human			Europe	Denmark	Braenderup
SAL_AA1583AA		Human		2003	Europe	Scotland	Braenderup
SAL_AA1585AA				2001	North America	United States	Braenderup
SAL_AA1592AA		Reptile	Monitor Lizard	2000	Europe	Germany	Oranienburg
SAL_AA1595AA		Reptile	Snake	2004	Europe	Germany	Oranienburg
SAL_AA1596AA	Environment	Water/River	River (Thames River)	2009	Europe	United Kingdom	Oranienburg
SAL_AA1597AA		Reptile	Snake	2005	Europe	Germany	Oranienburg
SAL_AA1598AA		Reptile	Tortoise	2005	Europe	Germany	Oranienburg
SAL_AA1601AA		Food		1993	Oceania	Australia	Oakey
SAL_AA1608AA		Reptile	Snake	1996	Europe	Austria	Oranienburg
SAL_AA1609AA		Reptile		2000	Europe	Denmark	Oranienburg
SAL_AA1611AA				2000	Europe	Denmark	Oranienburg
SAL_AA1613AA		Human			Europe	Denmark	Oranienburg
SAL_AA1615AA		Human		2007	Europe	Austria	Oranienburg
SAL_AA1617AA		Human		2004	Africa	Morocco	Oranienburg
SAL_AA1621AA		Human		2007	South America	Brazil	Oranienburg
SAL_AA1623AA	Environment	Water/River	River	2005	North America	United States	Oranienburg
SAL_AA1626AA	Environment	Water/River	River	2007	North America	United States	Oranienburg
SAL_AA1627AA	Environment	Water/River	River	2008	North America	United States	Oranienburg
SAL_AA1628AA	Environment	Water/River	River	2005	North America	United States	Oranienburg
SAL_AA1646AA		Human		2000	Europe	Scotland	Oranienburg
SAL_AA1649AA		Swine	Pig	2001	Europe	Ireland	Oranienburg
SAL_AA1652AA		Human		2000	Europe	Scotland	Oranienburg
SAL_AA1656AA		Reptile	Snake	2002	Europe	Germany	Javiana
SAL_AA1658AA				1949	North America	United States	Javiana
SAL_AA1659AA		Human		1949	North America	United States	Javiana
SAL_AA1660AA		Human		1948	North America	United States	Javiana
SAL_AA1661AA				1998	Europe	Denmark	Javiana
SAL_AA1669AA				2001	Australasia	Australia	Eastbourne
SAL_AA1673AA				1997	Europe	Denmark	Thompson
SAL_AA1675AA		Reptile	Turtle	2001	Europe	Germany	Thompson
SAL_AA1676AA		Fish			Asia	Chinese_mainland	Thompson
SAL_AA1677AA		Human		1924	Europe	United Kingdom	Thompson
SAL_AA1678AA	Wild Animal	Weasel/Badger (Mustelid)	European Badger	2009	Europe	United Kingdom	Thompson
SAL_AA1679AA		Reptile	Tortoise	2003	Europe	Germany	Thompson
SAL_AA1681AA		Reptile	Tortoise	2003	Europe	Germany	Thompson
SAL_AA1682AA		Avian	Chicken	1966	North America	United States	Thompson
SAL_AA1683AA	Environment	Water/River	Water	1968	Europe	Germany	Ochsenwerder
SAL_AA1684AA							Thompson
SAL_AA1685AA		Human	Human Carrier	1985	Europe	Germany	Thompson
SAL_AA1686AA							Thompson
SAL_AA1687AA				1999	Europe	Denmark	Thompson
SAL_AA1688AA		Human			Europe	Denmark	Thompson
SAL_AA1691AA		Human		2001	Europe	Scotland	Thompson
SAL_AA1693AA		Human		2004	Europe	Scotland	Thompson
SAL_AA1695AA	Environment	Water/River	River (Thames River)	2009	Europe	United Kingdom
SAL_AA1696AA		Human		2004	Europe	Scotland	Thompson
SAL_AA1697AA		Human		2006	Europe	Scotland	Thompson
SAL_AA1698AA		Human		2004	Europe	Scotland	Thompson
SAL_AA1703AA		Human		2006	Europe	Denmark	Saintpaul
SAL_AA1704AA		Reptile	Tortoise	2002	Europe	Germany	Saintpaul
SAL_AA1705AA		Food		2002	Europe	Portugal	Saintpaul
SAL_AA1706AA		Avian	Turkey	2003	Europe	Germany	Saintpaul
SAL_AA1707AA		Human		2003	Europe	Germany	Saintpaul
SAL_AA1708AA		Avian	Turkey	2003	Europe	Germany	Saintpaul
SAL_AA1709AA		Food		2002	Europe	Portugal	Saintpaul
SAL_AA1710AA		Avian	Turkey	2003	Europe	Germany	Saintpaul
SAL_AA1711AA		Human		2006	Europe	Denmark	Saintpaul
SAL_AA1712AA		Avian	Turkey	2003	Europe	Germany	Saintpaul
SAL_AA1713AA		Bovine		2003	Europe	Germany	Saintpaul
SAL_AA1714AA		Avian	Turkey	2003	Europe	Germany	Saintpaul
SAL_AA1715AA		Avian	Turkey	2003	Europe	Germany	Saintpaul
SAL_AA1716AA		Avian	Turkey	2003	Europe	Germany	Saintpaul
SAL_AA1717AA		Avian	Turkey	2003	Europe	Germany	Saintpaul
SAL_AA1719AA		Avian	Turkey	2003	Europe	Germany	Saintpaul
SAL_AA1720AA		Avian	Turkey	2004	Europe	Germany	Saintpaul
SAL_AA1721AA		Avian	Turkey	2004	Europe	Germany	Saintpaul
SAL_AA1722AA				1977	Europe	Germany	Saintpaul
SAL_AA1723AA			Fertilizer	2004	Europe	Germany	Saintpaul
SAL_AA1724AA				1998	Europe	Denmark	Saintpaul
SAL_AA1726AA		Human		1988	Europe	France	Saintpaul
SAL_AA1728AA		Human		2003	Europe	Scotland	Saintpaul
SAL_AA1732AA		Human		2003	Europe	Scotland	Saintpaul
SAL_AA1733AA				1996	Europe	Denmark	Saintpaul
SAL_AA1735AA		Human	Faeces	2003	Europe	Germany	Paratyphi B var Java
SAL_AA1736AA				1987	Middle East	Saudi Arabia	Paratyphi B var Java
SAL_AA1737AA				1992	Middle East	Saudi Arabia	Paratyphi B var Java
SAL_AA1738AA		Avian	Turkey	1988	Europe	Austria	Paratyphi B var Java
SAL_AA1739AA		Avian	Turkey	2010	Europe	Germany	Paratyphi B var Java
SAL_AA1740AA		Avian	Chicken	2000	Europe	Germany	Paratyphi B var Java
SAL_AA1741AA		Human		2009	Europe	Germany	Paratyphi B var Java
SAL_AA1742AA		Avian	Chicken	2000	Europe	Germany	Paratyphi B var Java
SAL_AA1743AA		Avian	Chicken	2009	Europe	Germany	Paratyphi B var Java
SAL_AA1744AA		Avian	Chicken	1999	Europe	Germany	Paratyphi B var Java
SAL_AA1745AA		Avian	Chicken	2009	Europe	Germany	Paratyphi B var Java
SAL_AA1746AA		Human		2000	Europe	Germany	Paratyphi B var Java
SAL_AA1747AA		Avian	Chicken	2010	Europe	Germany	Paratyphi B var Java
SAL_AA1748AA		Human		2001	Europe	Germany	Paratyphi B var Java
SAL_AA1749AA		Avian	Chicken	2008	Europe	Germany	Paratyphi B var Java
SAL_AA1750AA		Avian	Chicken	2000	Europe	Germany	Paratyphi B var Java
SAL_AA1751AA		Food		2006	Europe	Germany	Paratyphi B var Java
SAL_AA1752AA		Avian	Chicken	2000	Europe	Germany	Paratyphi B var Java
SAL_AA1753AA		Human	Faeces	2003	Europe	Germany	Paratyphi B var Java
SAL_AA1754AA		Avian	Chicken	2001	Europe	Germany	Paratyphi B var Java
SAL_AA1755AA		Avian	Chicken	2008	Europe	Germany	Paratyphi B var Java
SAL_AA1756AA		Avian	Chicken	2000	Europe	Germany	Paratyphi B var Java
SAL_AA1757AA		Human		2001	Europe	France	Paratyphi B var Java
SAL_AA1759AA		Avian	Chicken	2010	Europe	Germany	Paratyphi B var Java
SAL_AA1760AA		Human		2001	Europe	Germany	Paratyphi B var Java
SAL_AA1761AA		Avian	Chicken	2009	Europe	Germany	Paratyphi B var Java
SAL_AA1762AA		Avian	Chicken	1994	Europe	Germany	Paratyphi B var Java
SAL_AA1763AA		Avian	Chicken	2008	Europe	Germany	Paratyphi B var Java
SAL_AA1764AA				1999	Europe	Germany	Paratyphi B var Java
SAL_AA1765AA		Fish	Fish	2003	Europe	Germany	Paratyphi B var Java
SAL_AA1766AA				1998	Europe	Denmark	Paratyphi B var Java
SAL_AA1767AA		Avian	Turkey	2010	Europe	Germany	Paratyphi B var Java
SAL_AA1768AA				2000	Europe	Denmark	Paratyphi B var Java
SAL_AA1769AA		Human	Faeces	2004	Europe	Germany	Paratyphi B var Java
SAL_AA1770AA		Avian	Poultry	2002			Paratyphi B var Java
SAL_AA1771AA		Food		1998	Europe	Germany	Paratyphi B var Java
SAL_AA1772AA		Avian	Chicken	2006	Europe	Germany	Paratyphi B var Java
SAL_AA1773AA		Bovine		2004	Europe	Germany	Paratyphi B var Java
SAL_AA1774AA		Avian	Chicken	2010	Europe	Germany	Paratyphi B var Java
SAL_AA1775AA		Avian	Turkey	2003	Europe	Germany	Paratyphi B var Java
SAL_AA1776AA		Environment		2005	Europe	Germany	Paratyphi B var Java
SAL_AA1777AA		Avian	Chicken	2002	Europe	Germany	Paratyphi B var Java
SAL_AA1778AA		Avian	Chicken	2010	Europe	Germany	Paratyphi B var Java
SAL_AA1779AA		Bovine		2008	Europe	Germany	Paratyphi B var Java
SAL_AA1780AA		Environment		2005	Europe	Germany	Paratyphi B var Java
SAL_AA1781AA		Human		2009	Europe	Germany	Paratyphi B var Java
SAL_AA1782AA		Avian	Chicken	2008	Europe	Germany	Paratyphi B var Java
SAL_AA1783AA		Bovine		2010	Europe	Germany	Paratyphi B var Java
SAL_AA1784AA		Human	Faeces	2002	Europe	Germany	Paratyphi B var Java
SAL_AA1785AA		Human	Faeces	2007	Europe	Germany	Paratyphi B var Java
SAL_AA1786AA		Human	Faeces	2009	Europe	Germany	Paratyphi B var Java
SAL_AA1787AA		Human	Faeces	2003	Europe	Germany	Paratyphi B var Java
SAL_AA1788AA		Human	Faeces	2003	Europe	Germany	Paratyphi B var Java
SAL_AA1790AA		Avian	Chicken Meat	2012	Asia	Malaysia	Stanley
SAL_AA1791AA		Human			Europe	Denmark	Stanley
SAL_AA1792AA		Avian	Chicken Meat	2012	Asia	Malaysia	Stanley
SAL_AA1794AA		Human	Stool	2014	Asia	Chinese_mainland
SAL_AA1796AA		Swine	Environment	2013	Asia	Thailand	Stanley
SAL_AA1798AA		Avian	Chicken Meat	2012	Asia	Malaysia	Stanley
SAL_AA1799AA				2000	Europe	Denmark	Stanley
SAL_AA1800AA		Avian	Chicken	2012	Asia	Malaysia	Stanley
SAL_AA1801AA				1996	Europe	Denmark	Stanley
SAL_AA1802AA		Swine	Faeces	2011	Asia	Thailand	Stanley
SAL_AA1804AA		Swine	Environment	2012	Asia	Thailand	Stanley
SAL_AA1806AA		Avian	Chicken Meat	2012	Asia	Malaysia	Stanley
SAL_AA1807AA				2001	Asia	Chinese_Taiwan	Stanley
SAL_AA1815AA				2001	Asia	Chinese_Taiwan	Stanley
SAL_AA1819AA		Human		2004	Europe	Scotland	Stanley
SAL_AA1821AA				2001	North America	Canada	Stanley
SAL_AA1823AA				2000	Europe	Denmark	Kottbus
SAL_AA1825AA		Human		1977	North America	United States	Newport
SAL_AA1826AA		Human			North America	United States	Newport
SAL_AA1827AA		Environment	Dairy Farm		Middle East	Qatar
SAL_AA1828AA		Human			North America	United States	Newport
SAL_AA1829AA		Bovine			Middle East	Qatar
SAL_AA1830AA		Human			North America	United States	Newport
SAL_AA1831AA		Human			Middle East	Qatar
SAL_AA1832AA		Human			North America	United States	Newport
SAL_AA1833AA		Swine	Pig	1962	South America	Brazil	Newport
SAL_AA1834AA		Human		2003	Europe	France	Newport
SAL_AA1835AA		Human			Middle East	Qatar
SAL_AA1836AA		Human		2004	Europe	France	Newport
SAL_AA1837AA		Bovine			Middle East	Qatar
SAL_AA1838AA		Human		1948	Africa	Madagascar	Newport
SAL_AA1839AA		Rodent	Rat	1948	Africa	Madagascar	Newport
SAL_AA1840AA		Human		1962	Europe	Greece	Newport
SAL_AA1841AA		Human		1959	Africa	Ethiopia	Newport
SAL_AA1842AA		Human		1964	Europe	France	Newport
SAL_AA1843AA		Human		1946	Asia	Vietnam	Newport
SAL_AA1844AA		Human		1949	North America	United States	Newport
SAL_AA1845AA		Human		1952	Africa	Republic of Congo	Newport
SAL_AA1846AA		Human		1948	Africa	Madagascar	Newport
SAL_AA1847AA		Avian	Chicken	2002	Europe	Germany	Newport
SAL_AA1848AA		Human		2005	Europe	Germany	Newport
SAL_AA1849AA		Human		1974	Europe	Germany	Newport
SAL_AA1850AA		Human		1975	Europe	Germany	Newport
SAL_AA1851AA		Human		1976	Europe	Germany	Newport
SAL_AA1853AA	Food	Food	Meat	1912	Europe	Germany	Newport
SAL_AA1854AA				1997	Europe	Denmark	Newport
SAL_AA1855AA		Swine	Pig	1944	Africa	Madagascar	Newport
SAL_AA1857AA		Human		1968	North America	United States	Newport
SAL_AA1858AA		Human		1971	North America	United States	Newport
SAL_AA1859AA		Human		1967	North America	United States	Newport
SAL_AA1860AA		Human		1979	North America	United States	Newport
SAL_AA1861AA		Human		1967	North America	United States	Newport
SAL_AA1862AA		Human		1977	North America	United States	Newport
SAL_AA1864AA		Human		1967	North America	United States	Newport
SAL_AA1865AA		Human		1976	North America	United States	Newport
SAL_AA1866AA		Human		1972	North America	United States	Newport
SAL_AA1868AA		Human		1969	North America	United States	Newport
SAL_AA1869AA		Human		1974	North America	United States	Newport
SAL_AA1870AA		Human		1973	North America	United States	Newport
SAL_AA1871AA		Human		1975	North America	United States	Newport
SAL_AA1872AA		Human		1970	North America	United States	Newport
SAL_AA1873AA				2001	Africa	South Africa	Newport
SAL_AA1874AA		Human		1974	North America	United States	Newport
SAL_AA1875AA		Human		1971	North America	United States	Newport
SAL_AA1876AA		Human		1974	North America	United States	Newport
SAL_AA1877AA		Human		1990	South America	Brazil	Infantis
SAL_AA1878AA							Infantis
SAL_AA1879AA		Environment	Vegetable	2003	Europe	United Kingdom	Infantis
SAL_AA1880AA		Human		2003	Europe	France	Infantis
SAL_AA1881AA		Food		1986	South America	Brazil	Infantis
SAL_AA1883AA		Human		1988	South America	Brazil	Infantis
SAL_AA1885AA		Human		1986	South America	Brazil	Infantis
SAL_AA1886AA		Human	Human Carrier	1985	Europe	Germany	Infantis
SAL_AA1887AA		Human		2003	Europe	Scotland	Infantis
SAL_AA1888AA		Human	Human Carrier	1985	Europe	Germany	Infantis
SAL_AA1889AA		Avian	Chicken	2003	Europe	United Kingdom	Infantis
SAL_AA1890AA		Human	Human Carrier	1985	Europe	Germany	Infantis
SAL_AA1891AA		Food		2003	South America	Brazil	Infantis
SAL_AA1892AA		Human			Europe	Denmark	Infantis
SAL_AA1893AA				2004	Asia	Japan	Infantis
SAL_AA1894AA		Food	Fish Meal	1971	Oceania		Infantis
SAL_AA1895AA		Food		2002	Africa	Morocco	Infantis
SAL_AA1896AA	Environment	Water/River	River	2008	North America	United States	Infantis
SAL_AA1897AA		Human		1997	Africa	Zimbabwe	Infantis
SAL_AA1898AA							Infantis
SAL_AA1901AA		Human		1986	South America	Brazil	Infantis
SAL_AA1902AA	Environment	Water/River	River (Thames River)	2009	Europe	United Kingdom	Infantis
SAL_AA1903AA		Human		1990	South America	Brazil	Infantis
SAL_AA1904AA		Human		1996	Africa	Zimbabwe	Infantis
SAL_AA1905AA		Food		1997	South America	Brazil	Infantis
SAL_AA1906AA				1973	Europe	United Kingdom	Infantis
SAL_AA1907AA		Human	Faeces	1984	South America	Brazil	Infantis
SAL_AA1908AA				1995	Europe	Denmark	Infantis
SAL_AA1909AA		Avian	Chicken	1997	Asia	Japan	Infantis
SAL_AA1910AA				1998	Europe	Denmark	Infantis
SAL_AA1911AA		Human	Faeces	1986	South America	Brazil	Infantis
SAL_AA1912AA				2000	Europe	Denmark	Infantis
SAL_AA1913AA		Human		1995	South America	Brazil	Infantis
SAL_AA1915AA		Human			Middle East	Qatar
SAL_AA1917AA		Human		1992	South America	Brazil	Infantis
SAL_AA1918AA		Environment	Vegetable	2004	Europe	United Kingdom	Infantis
SAL_AA1921AA		Food		2003	Europe	Portugal	Infantis
SAL_AA1922AA		Human		2003	Europe	Scotland	Infantis
SAL_AA1923AA		Animal Feed	Chicken Feed	2013	Asia	Japan
SAL_AA1924AA		Human		2004	Europe	Scotland	Infantis
SAL_AA1925AA		Avian	Chicken	2003	Asia	Japan	Infantis
SAL_AA1926AA		Human		2004	Europe	Scotland	Infantis
SAL_AA1927AA		Human			Middle East	Qatar
SAL_AA1929AA				1999	Asia	Japan	Infantis
SAL_AA1931AA		Human	Faeces	1986	South America	Brazil	Infantis
SAL_AA1932AA				1998	Europe	Denmark	Infantis
SAL_AA1933AA		Avian	Chicken	1997	South America	Brazil	Infantis
SAL_AA1934AA				1999	Europe	Denmark	Infantis
SAL_AA1935AA		Human		1995	South America	Brazil	Infantis
SAL_AA1936AA				2001	Australasia	Australia	Infantis
SAL_AA1937AA		Human		2004	Europe	Scotland	Infantis
SAL_AA1938AA		Human		2004	Europe	Scotland	Infantis
SAL_AA1945AA		Human		2005	Europe	France	Infantis
SAL_AA1947AA		Human	Stool	2011	Asia	Chinese_mainland
SAL_AA1948AA		Human			Europe	Denmark	Hadar
SAL_AA1949AA		Human			Europe	Denmark	Hadar
SAL_AA1950AA		Human			Europe	Denmark	Hadar
SAL_AA1952AA		Human			Europe	Denmark	Hadar
SAL_AA1953AA		Reptile	Snake	1999	Europe	Germany	Hadar
SAL_AA1957AA		Avian	Turkey		Europe	France	Hadar
SAL_AA1958AA		Avian	Poultry	1984	Europe	United Kingdom	Hadar
SAL_AA1960AA				1995	Europe	Denmark	Hadar
SAL_AA1962AA		Human		2000	Europe	Scotland	Hadar
SAL_AA1964AA		Avian	Duck	2005	Europe	United Kingdom	Hadar
SAL_AA1965AA		Human		1985	Europe	United Kingdom	Hadar
SAL_AA1969AA		Avian	Poultry		Europe		Hadar
SAL_AA1971AA				1997	Europe	Denmark	Hadar
SAL_AA1973AA		Human		2003	Europe	France	Hadar
SAL_AA1974AA				1998	Europe	Denmark	Hadar
SAL_AA1975AA		Human		2000	Europe	Scotland	Hadar
SAL_AA1983AA							Hadar
SAL_AA1984AA		Human	Faeces	2011	Asia	Chinese_mainland	Typhimurium
SAL_AA1986AA		Human	Faeces	2011	Asia	Chinese_mainland	Typhimurium
SAL_AA1987AA		Human		2009	Europe	Netherlands	Typhimurium monophasic
SAL_AA1988AA		Human	Faeces	2010	Asia	Chinese_mainland	Typhimurium
SAL_AA1989AA		Food		2002	Europe	Germany	Typhimurium monophasic
SAL_AA1990AA		Human		2007	Europe	France	Typhimurium monophasic
SAL_AA1992AA		Human	Faeces	2011	Asia	Chinese_mainland	Typhimurium
SAL_AA1994AA		Human	Stool	2011	Asia	Chinese_mainland	Typhimurium
SAL_AA1995AA		Human		2002	Europe	Germany	Typhimurium monophasic
SAL_AA1996AA		Human	Stool	2011	Asia	Chinese_mainland	Typhimurium
SAL_AA1997AA		Human		2003	Europe	Germany	Typhimurium monophasic
SAL_AA1998AA		Human	Faeces	2008	Asia	Chinese_mainland	Typhimurium
SAL_AA1999AA		Human		2003	Europe	Germany	Typhimurium monophasic
SAL_AA2000AA		Human	Faeces	2010	Asia	Chinese_mainland	Typhimurium
SAL_AA2002AA		Human	Faeces	2010	Asia	Chinese_mainland	Typhimurium
SAL_AA2003AA		Human		2004	Europe	Germany	Typhimurium monophasic
SAL_AA2004AA		Human	Faeces	2010	Asia	Chinese_mainland	Typhimurium
SAL_AA2006AA		Human	Stool	2011	Asia	Chinese_mainland	Typhimurium
SAL_AA2007AA		Human		2005	Europe	Germany	Typhimurium monophasic
SAL_AA2008AA		Human	Faeces	2011	Asia	Chinese_mainland	Typhimurium
SAL_AA2010AA		Human	Faeces	2010	Asia	Chinese_mainland	Typhimurium
SAL_AA2011AA		Human		2006	Europe	Germany	Typhimurium monophasic
SAL_AA2012AA		Human	Stool	2011	Asia	Chinese_mainland	Typhimurium
SAL_AA2013AA		Human		2006	Europe	Germany	Typhimurium monophasic
SAL_AA2014AA		Human	Faeces	2010	Asia	Chinese_mainland	Typhimurium
SAL_AA2015AA		Human		2006	Europe	Germany	Typhimurium monophasic
SAL_AA2016AA		Human	Faeces	2008	Europe	Ireland	Typhimurium
SAL_AA2017AA		Human		2006	Europe	Germany	Typhimurium monophasic
SAL_AA2018AA		Human	Faeces	2010	Asia	Chinese_mainland	Typhimurium
SAL_AA2019AA		Human		2006	Europe	Germany	Typhimurium monophasic
SAL_AA2020AA		Human	Faeces	2011	Asia	Chinese_mainland	Typhimurium
SAL_AA2021AA		Human		2006	Europe	Luxembourg	Typhimurium monophasic
SAL_AA2022AA		Human	Faeces	2010	Asia	Chinese_mainland	Typhimurium
SAL_AA2024AA		Human	Faeces	2011	Asia	Chinese_mainland	Typhimurium
SAL_AA2025AA		Swine		2006	Europe	Luxembourg	Typhimurium monophasic
SAL_AA2026AA		Human	Faeces	2007	Asia	Chinese_mainland	Typhimurium
SAL_AA2027AA		Food		2006	Europe	Luxembourg	Typhimurium monophasic
SAL_AA2028AA		Human	Stool	2014	Asia	Chinese_mainland	Typhimurium
SAL_AA2030AA		Human	Faeces	2011	Asia	Chinese_mainland	Typhimurium
SAL_AA2031AA		Human		2008	Europe	Germany	Typhimurium monophasic
SAL_AA2032AA		Human	Faeces	2010	Asia	Chinese_mainland	Typhimurium
SAL_AA2033AA		Human		2008	Europe	Germany	Typhimurium monophasic
SAL_AA2034AA		Human	Faeces	2011	Asia	Chinese_mainland	Typhimurium
SAL_AA2035AA		Human		2008	Europe	Germany	Typhimurium monophasic
SAL_AA2036AA		Human	Stool	2012	Asia	Chinese_mainland	Typhimurium
SAL_AA2037AA		Food		2008	Europe	Germany	Typhimurium monophasic
SAL_AA2038AA		Human	Stool	2010	Asia	Chinese_mainland	Typhimurium
SAL_AA2040AA		Human	Faeces	2010	Asia	Chinese_mainland	Typhimurium
SAL_AA2042AA		Human	Stool	2014	Asia	Chinese_mainland	Typhimurium
SAL_AA2043AA		Human		2008	Europe	Germany	Typhimurium monophasic
SAL_AA2044AA		Human	Faeces	2010	Asia	Chinese_mainland	Typhimurium
SAL_AA2045AA		Human		2008	Europe	Germany	Typhimurium monophasic
SAL_AA2046AA		Human			Asia	Chinese_mainland
SAL_AA2047AA		Human		2008	Europe	Austria	Typhimurium monophasic
SAL_AA2048AA		Human	Faeces	2011	Asia	Chinese_mainland	Typhimurium
SAL_AA2050AA		Human	Faeces	2011	Asia	Chinese_mainland	Typhimurium
SAL_AA2051AA		Human		2008	Europe	Austria	Typhimurium monophasic
SAL_AA2052AA		Human	Faeces	2011	Asia	Chinese_mainland	Typhimurium
SAL_AA2053AA		Human		2008	Europe	Germany	Typhimurium monophasic
SAL_AA2054AA		Human	Faeces	2011	Asia	Chinese_mainland	Typhimurium
SAL_AA2056AA		Human		2007	Europe	France	Typhimurium monophasic
SAL_AA2057AA		Human		2009	Europe	Germany	Typhimurium monophasic
SAL_AA2058AA		Human		2002	Europe	France	Typhimurium
SAL_AA2059AA	Environment	Water/River	River (Thames River)	2009	Europe	United Kingdom	Typhimurium
SAL_AA2060AA		Human	Stool	2013	Asia	Chinese_mainland	Typhimurium
SAL_AA2062AA		Human	Faeces	2011	Asia	Chinese_mainland	Typhimurium
SAL_AA2064AA		Human	Faeces	2011	Asia	Chinese_mainland	Typhimurium
SAL_AA2065AA				2001	Europe	Germany	Typhimurium
SAL_AA2066AA		Human	Faeces	2011	Asia	Chinese_mainland	Typhimurium
SAL_AA2067AA		Human		2005	Europe	Scotland	Typhimurium
SAL_AA2068AA		Human	Faeces	2010	Asia	Chinese_mainland	Typhimurium
SAL_AA2070AA		Human	Faeces	2010	Asia	Chinese_mainland	Typhimurium
SAL_AA2072AA		Human	Faeces		Asia	Chinese_mainland	Typhimurium
SAL_AA2073AA		Human		2005	Europe	Scotland	Typhimurium
SAL_AA2074AA		Human	Stool	2011	Asia	Chinese_mainland	Typhimurium
SAL_AA2076AA		Human	Faeces	2010	Asia	Chinese_mainland	Typhimurium
SAL_AA2077AA				2000	Europe	Denmark	Typhimurium
SAL_AA2078AA		Human		2007	Europe	France	Typhimurium monophasic
SAL_AA2079AA		Human			Europe	Denmark	Typhimurium
SAL_AA2080AA		Human	Faeces	2010	Asia	Chinese_mainland	Typhimurium
SAL_AA2081AA		Human	Faeces	2011	Asia	Chinese_mainland	Typhimurium
SAL_AA2082AA		Human	Faeces	2010	Asia	Chinese_mainland	Typhimurium
SAL_AA2084AA	Animal Feed	Animal Feed	Pig Feed	2007	Europe	Portugal	Typhimurium monophasic
SAL_AA2085AA		Human	Stool	2011	Asia	Chinese_mainland	Typhimurium
SAL_AA2086AA		Human	Faeces	2011	Asia	Chinese_mainland	Typhimurium
SAL_AA2087AA		Human	Stool	2011	Asia	Chinese_mainland	Typhimurium
SAL_AA2088AA		Human	Stool	2014	Asia	Chinese_mainland	Typhimurium
SAL_AA2089AA		Human	Stool	2014	Asia	Chinese_mainland	Typhimurium
SAL_AA2090AA		Human	Faeces	2010	Asia	Chinese_mainland	Typhimurium
SAL_AA2091AA		Human	Faeces	2010	Asia	Chinese_mainland	Typhimurium
SAL_AA2092AA		Human	Faeces	2010	Asia	Chinese_mainland	Typhimurium
SAL_AA2093AA		Human	Faeces	2007	Europe	Portugal	Typhimurium monophasic
SAL_AA2094AA		Human	Stool	2012	Asia	Chinese_mainland	Typhimurium
SAL_AA2095AA		Human	Faeces	2011	Asia	Chinese_mainland	Typhimurium
SAL_AA2096AA		Human	Faeces	2011	Asia	Chinese_mainland	Typhimurium
SAL_AA2097AA		Human	Faeces	2011	Asia	Chinese_mainland	Typhimurium
SAL_AA2098AA		Human	Faeces	2010	Asia	Chinese_mainland	Typhimurium
SAL_AA2099AA		Human	Stool	2013	Asia	Chinese_mainland	Typhimurium
SAL_AA2100AA		Human	Stool	2014	Asia	Chinese_mainland	Typhimurium
SAL_AA2101AA		Human	Faeces	2010	Asia	Chinese_mainland	Typhimurium
SAL_AA2102AA		Human	Stool	2013	Asia	Chinese_mainland	Typhimurium
SAL_AA2103AA		Human		2006	Europe	Finland	Typhimurium monophasic
SAL_AA2104AA		Human	Stool	2013	Asia	Chinese_mainland	Typhimurium
SAL_AA2105AA		Swine	Faeces	2013	Asia	Thailand	Typhimurium monophasic
SAL_AA2106AA		Human	Stool	2013	Asia	Chinese_mainland	Typhimurium
SAL_AA2107AA		Human	Faeces	2010	Asia	Chinese_mainland	Typhimurium
SAL_AA2108AA		Human	Faeces	2011	Asia	Chinese_mainland	Typhimurium
SAL_AA2109AA		Human	Faeces	2007	Europe	Portugal	Typhimurium monophasic
SAL_AA2110AA		Human	Faeces	2010	Asia	Chinese_mainland	Typhimurium
SAL_AA2111AA		Human	Faeces	2010	Asia	Chinese_mainland	Typhimurium
SAL_AA2112AA		Human	Faeces	2011	Asia	Chinese_mainland	Typhimurium
SAL_AA2113AA		Human	Stool	2014	Asia	Chinese_mainland	Typhimurium
SAL_AA2114AA		Human	Stool	2014	Asia	Chinese_mainland	Typhimurium
SAL_AA2115AA		Human	Stool	2014	Asia	Chinese_mainland	Typhimurium
SAL_AA2116AA		Human	Stool	2011	Asia	Chinese_mainland	Typhimurium
SAL_AA2117AA		Human	Faeces	2007	Asia	Chinese_mainland	Typhimurium
SAL_AA2118AA		Human	Faeces	2011	Asia	Chinese_mainland	Typhimurium
SAL_AA2119AA		Human		2006	Europe	Denmark	Typhimurium monophasic
SAL_AA2120AA		Human	Faeces	2011	Asia	Chinese_mainland	Typhimurium
SAL_AA2121AA		Human	Faeces	2010	Asia	Chinese_mainland	Typhimurium
SAL_AA2122AA		Human	Faeces	2011	Asia	Chinese_mainland	Typhimurium
SAL_AA2123AA		Human	Stool	2013	Asia	Chinese_mainland	Typhimurium
SAL_AA2124AA		Human	Faeces	2010	Asia	Chinese_mainland	Typhimurium
SAL_AA2125AA		Human	Faeces	2010	Asia	Chinese_mainland	Typhimurium
SAL_AA2126AA		Human	Stool	2014	Asia	Chinese_mainland	Typhimurium
SAL_AA2128AA		Human	Faeces	2007	Asia	Chinese_mainland	Typhimurium
SAL_AA2129AA		Human	Stool	2013	Asia	Chinese_mainland	Typhimurium
SAL_AA2130AA		Human	Faeces	2010	Asia	Chinese_mainland	Typhimurium
SAL_AA2131AA		Human	Stool	2014	Asia	Chinese_mainland	Typhimurium
SAL_AA2132AA		Human	Stool	2013	Asia	Chinese_mainland	Typhimurium
SAL_AA2133AA		Human	Faeces	2011	Asia	Chinese_mainland	Typhimurium
SAL_AA2134AA		Human	Faeces	2010	Asia	Chinese_mainland	Typhimurium
SAL_AA2135AA		Human	Faeces	2010	Asia	Chinese_mainland	Typhimurium
SAL_AA2136AA		Human	Faeces	2011	Asia	Chinese_mainland	Typhimurium
SAL_AA2137AA		Human		2007	Europe	France	Typhimurium monophasic
SAL_AA2138AA		Human		2007	Europe	France	Typhimurium monophasic
SAL_AA2139AA		Human	Faeces	2011	Asia	Chinese_mainland	Typhimurium
SAL_AA2140AA		Human	Faeces	2010	Asia	Chinese_mainland	Typhimurium
SAL_AA2141AA		Human	Faeces	2009	Europe	Portugal	Typhimurium monophasic
SAL_AA2142AA		Human	Faeces	2011	Asia	Chinese_mainland	Typhimurium
SAL_AA2143AA		Human	Faeces	2011	Asia	Chinese_mainland	Typhimurium
SAL_AA2144AA		Human	Faeces	2010	Asia	Chinese_mainland	Typhimurium
SAL_AA2145AA		Human	Stool	2013	Asia	Chinese_mainland	Typhimurium
SAL_AA2146AA		Human	Faeces	2010	Asia	Chinese_mainland	Typhimurium
SAL_AA2147AA		Human	Stool	2013	Asia	Chinese_mainland	Typhimurium
SAL_AA2148AA		Human	Faeces	2010	Asia	Chinese_mainland	Typhimurium
SAL_AA2149AA		Human	Faeces	2010	Asia	Chinese_mainland	Typhimurium
SAL_AA2150AA		Human	Faeces	2011	Asia	Chinese_mainland	Typhimurium
SAL_AA2151AA		Human	Stool	2014	Asia	Chinese_mainland	Typhimurium
SAL_AA2152AA		Human	Faeces	2010	Asia	Chinese_mainland	Typhimurium
SAL_AA2153AA		Human	Stool	2014	Asia	Chinese_mainland	Typhimurium
SAL_AA2154AA		Human		2006	Asia	Thailand	Typhimurium
SAL_AA2155AA		Human	Faeces	2011	Asia	Chinese_mainland	Typhimurium
SAL_AA2156AA		Human	Faeces	2010	Asia	Chinese_mainland	Typhimurium
SAL_AA2157AA		Human	Faeces	2011	Asia	Chinese_mainland	Typhimurium
SAL_AA2158AA		Human	Faeces	2011	Asia	Chinese_mainland	Typhimurium
SAL_AA2159AA		Human		2007	Europe	France	Typhimurium monophasic
SAL_AA2160AA		Human		2008	Europe	Italy	Typhimurium monophasic
SAL_AA2161AA		Human	Stool	2013	Asia	Chinese_mainland	Typhimurium
SAL_AA2162AA		Human	Faeces	2010	Asia	Chinese_mainland	Typhimurium
SAL_AA2163AA		Human	Faeces	2010	Asia	Chinese_mainland	Typhimurium
SAL_AA2164AA		Human	Faeces	2010	Asia	Chinese_mainland	Typhimurium
SAL_AA2165AA		Human	Faeces	2010	Asia	Chinese_mainland	Typhimurium
SAL_AA2166AA		Human	Stool	2014	Asia	Chinese_mainland	Typhimurium
SAL_AA2167AA		Human	Faeces	2007	Asia	Chinese_mainland	Typhimurium
SAL_AA2168AA		Human	Faeces	2010	Asia	Chinese_mainland	Typhimurium
SAL_AA2169AA		Human	Faeces	2010	Asia	Chinese_mainland	Typhimurium
SAL_AA2170AA		Human	Faeces	2010	Asia	Chinese_mainland	Typhimurium
SAL_AA2171AA		Human	Faeces	2010	Asia	Chinese_mainland	Typhimurium
SAL_AA2172AA		Human	Faeces	2011	Asia	Chinese_mainland	Typhimurium
SAL_AA2173AA		Human	Stool	2014	Asia	Chinese_mainland	Typhimurium
SAL_AA2174AA		Human	Faeces	2010	Asia	Chinese_mainland	Typhimurium
SAL_AA2175AA		Human	Faeces	2011	Asia	Chinese_mainland	Typhimurium
SAL_AA2176AA		Human	Faeces	2011	Asia	Chinese_mainland	Typhimurium
SAL_AA2177AA		Human	Faeces	2010	Asia	Chinese_mainland	Typhimurium
SAL_AA2178AA		Human	Faeces	2011	Asia	Chinese_mainland	Typhimurium
SAL_AA2179AA		Human	Faeces	2010	Asia	Chinese_mainland	Typhimurium
SAL_AA2180AA		Human	Faeces	2010	Asia	Chinese_mainland	Typhimurium
SAL_AA2181AA		Human	Faeces	2011	Asia	Chinese_mainland	Typhimurium
SAL_AA2182AA		Human	Stool	2010	Asia	Chinese_mainland	Typhimurium
SAL_AA2183AA		Human	Faeces	2010	Asia	Chinese_mainland	Typhimurium
SAL_AA2184AA		Human		2007	Europe	France	Typhimurium monophasic
SAL_AA2185AA		Human	Faeces	2010	Asia	Chinese_mainland	Typhimurium
SAL_AA2186AA		Human	Faeces	2010	Asia	Chinese_mainland	Typhimurium
SAL_AA2187AA		Human	Faeces	2010	Asia	Chinese_mainland	Typhimurium
SAL_AA2188AA		Human	Faeces	2010	Asia	Chinese_mainland	Typhimurium
SAL_AA2189AA		Human	Faeces	2011	Asia	Chinese_mainland	Typhimurium
SAL_AA2190AA		Human	Stool	2013	Asia	Chinese_mainland	Typhimurium
SAL_AA2191AA		Human	Faeces	2010	Asia	Chinese_mainland	Typhimurium
SAL_AA2192AA		Human	Faeces	2010	Asia	Chinese_mainland	Typhimurium
SAL_AA2193AA		Human	Faeces	2010	Asia	Chinese_mainland	Typhimurium
SAL_AA2194AA		Human	Faeces	2010	Asia	Chinese_mainland	Typhimurium
SAL_AA2195AA		Human	Faeces	2011	Asia	Chinese_mainland	Typhimurium
SAL_AA2196AA		Human	Faeces	2010	Asia	Chinese_mainland	Typhimurium
SAL_AA2197AA		Human	Faeces	2010	Asia	Chinese_mainland	Typhimurium
SAL_AA2198AA		Human	Faeces	2011	Asia	Chinese_mainland	Typhimurium
SAL_AA2199AA		Human	Faeces	2010	Asia	Chinese_mainland	Typhimurium
SAL_AA2200AA		Human	Faeces	2011	Asia	Chinese_mainland	Typhimurium
SAL_AA2201AA		Human	Faeces	2010	Asia	Chinese_mainland	Typhimurium
SAL_AA2202AA		Human	Faeces	2010	Asia	Chinese_mainland	Typhimurium
SAL_AA2203AA		Human	Stool	2014	Asia	Chinese_mainland	Typhimurium
SAL_AA2204AA		Human	Faeces	2012	Africa	South Africa	Typhimurium
SAL_AA2205AA		Human	Faeces	2011	Asia	Chinese_mainland	Typhimurium
SAL_AA2206AA		Human	Faeces	2010	Asia	Chinese_mainland	Typhimurium
SAL_AA2207AA		Human	Faeces	2011	Asia	Chinese_mainland	Typhimurium
SAL_AA2208AA		Human	Faeces	2011	Asia	Chinese_mainland	Typhimurium
SAL_AA2209AA		Human	Stool	2012	Asia	Chinese_mainland	Typhimurium
SAL_AA2210AA		Human	Faeces	2010	Asia	Chinese_mainland	Typhimurium
SAL_AA2211AA		Human	Stool	2013	Asia	Chinese_mainland	Typhimurium
SAL_AA2212AA		Human	Faeces	2010	Asia	Chinese_mainland	Typhimurium
SAL_AA2213AA		Human	Faeces	2010	Europe	Portugal	Typhimurium monophasic
SAL_AA2214AA		Human	Stool	2013	Asia	Chinese_mainland	Typhimurium
SAL_AA2215AA		Human	Faeces	2011	Asia	Chinese_mainland	Typhimurium
SAL_AA2217AA		Human	Stool	2010	Asia	Chinese_mainland	Typhimurium
SAL_AA2218AA		Human	Faeces	2010	Asia	Chinese_mainland	Typhimurium
SAL_AA2219AA		Human	Faeces	2013	Asia	Chinese_mainland
SAL_AA2221AA		Human		2010	Asia	Chinese_mainland	Typhimurium
SAL_AA2222AA		Human	Stool	2012	Asia	Chinese_mainland	Typhimurium
SAL_AA2223AA		Human	Stool	2012	Asia	Chinese_mainland	Typhimurium
SAL_AA2224AA		Human	Faeces	2010	Asia	Chinese_mainland	Typhimurium
SAL_AA2225AA		Human	Faeces	2010	Asia	Chinese_mainland	Typhimurium
SAL_AA2226AA		Human	Stool	2014	Asia	Chinese_mainland	Typhimurium
SAL_AA2227AA		Human	Faeces	2010	Asia	Chinese_mainland	Typhimurium
SAL_AA2228AA		Human	Faeces	2010	Asia	Chinese_mainland	Typhimurium
SAL_AA2229AA		Human	Stool	2010	Asia	Chinese_mainland	Typhimurium
SAL_AA2230AA		Human	Faeces	2010	Asia	Chinese_mainland	Typhimurium
SAL_AA2231AA		Human	Faeces	2010	Asia	Chinese_mainland	Typhimurium
SAL_AA2232AA		Human	Stool	2012	Asia	Chinese_mainland	Typhimurium
SAL_AA2233AA		Human		2012	Africa	South Africa	Typhimurium
SAL_AA2234AA		Human	Faeces	2010	Asia	Chinese_mainland	Typhimurium
SAL_AA2236AA		Human	Faeces	2010	Asia	Chinese_mainland	Typhimurium
SAL_AA2237AA		Human	Stool	2011	Asia	Chinese_mainland	Typhimurium
SAL_AA2238AA		Human	Faeces	2010	Asia	Chinese_mainland	Typhimurium
SAL_AA2239AA		Human	Faeces	2008	Asia	Chinese_mainland	Typhimurium
SAL_AA2240AA		Human	Faeces	2011	Asia	Chinese_mainland	Typhimurium
SAL_AA2242AA		Human	Stool	2014	Asia	Chinese_mainland	Typhimurium
SAL_AA2243AA		Human	Faeces	2010	Asia	Chinese_mainland	Typhimurium
SAL_AA2244AA		Human		2007	Indian Subcontinent	Reunion Island	Typhimurium monophasic
SAL_AA2245AA		Human	Faeces	2008	Asia	Chinese_mainland	Typhimurium
SAL_AA2247AA		Human	Stool	2011	Asia	Chinese_mainland	Typhimurium
SAL_AA2248AA		Swine	Faeces	2011	Asia	Thailand	Typhimurium monophasic
SAL_AA2249AA		Swine	Faeces	2011	Asia	Thailand	Typhimurium monophasic
SAL_AA2250AA		Human	Faeces	2011	Asia	Chinese_mainland	Typhimurium
SAL_AA2251AA		Human		2008	Europe	Denmark	Typhimurium monophasic
SAL_AA2252AA		Human	Faeces	2010	Asia	Chinese_mainland	Typhimurium
SAL_AA2253AA		Human	Faeces	2011	Asia	Chinese_mainland	Typhimurium
SAL_AA2254AA		Human	Faeces	2010	Asia	Chinese_mainland	Typhimurium
SAL_AA2255AA		Human	Stool	2011	Asia	Chinese_mainland	Typhimurium
SAL_AA2256AA		Human	Stool	2011	Asia	Chinese_mainland	Typhimurium
SAL_AA2257AA		Human		2006	Europe	Germany	Typhimurium monophasic
SAL_AA2259AA		Human	Faeces	2010	Asia	Chinese_mainland	Typhimurium
SAL_AA2260AA		Human	Faeces		Asia	Chinese_mainland
SAL_AA2261AA		Human	Faeces	2011	Asia	Chinese_mainland	Typhimurium
SAL_AA2262AA		Human		2002	Europe	Denmark	Typhimurium
SAL_AA2263AA		Human	Faeces	2011	Asia	Chinese_mainland	Typhimurium
SAL_AA2264AA		Human	Faeces	2010	Asia	Chinese_mainland	Typhimurium
SAL_AA2265AA		Human	Faeces		Asia	Chinese_mainland
SAL_AA2266AA		Human	Stool	2013	Asia	Chinese_mainland	Typhimurium
SAL_AA2267AA		Human	Stool	2013	Asia	Chinese_mainland	Typhimurium
SAL_AA2268AA		Human	Stool	2010	Asia	Chinese_mainland	Typhimurium
SAL_AA2269AA		Human	Faeces	2011	Asia	Chinese_mainland	Typhimurium
SAL_AA2270AA		Human	Faeces	2011	Asia	Chinese_mainland	Typhimurium
SAL_AA2271AA		Human	Stool	2014	Asia	Chinese_mainland	Typhimurium
SAL_AA2272AA		Human	Faeces	2010	Asia	Chinese_mainland	Typhimurium
SAL_AA2273AA		Human	Faeces	2011	Asia	Chinese_mainland	Typhimurium
SAL_AA2274AA		Human	Faeces	2010	Asia	Chinese_mainland	Typhimurium
SAL_AA2275AA		Human	Faeces	2010	Asia	Chinese_mainland	Typhimurium
SAL_AA2276AA		Human	Faeces	2010	Asia	Chinese_mainland	Typhimurium
SAL_AA2277AA		Human	Faeces	2011	Asia	Chinese_mainland	Typhimurium
SAL_AA2278AA		Human	Faeces	2010	Asia	Chinese_mainland	Typhimurium
SAL_AA2279AA		Human	Faeces	2011	Asia	Chinese_mainland	Typhimurium
SAL_AA2280AA		Human	Stool	2013	Asia	Chinese_mainland	Typhimurium
SAL_AA2281AA		Human	Faeces	2011	Asia	Chinese_mainland	Typhimurium
SAL_AA2282AA		Human	Stool	2013	Asia	Chinese_mainland	Typhimurium
SAL_AA2283AA		Swine	Environment	2011	Asia	Thailand	Typhimurium
SAL_AA2284AA		Human	Stool	2010	Asia	Chinese_mainland	Typhimurium
SAL_AA2285AA		Human		2007	Europe	France	Typhimurium monophasic
SAL_AA2286AA		Human	Stool	2014	Asia	Chinese_mainland	Typhimurium
SAL_AA2287AA		Human	Faeces	2011	Asia	Chinese_mainland	Typhimurium
SAL_AA2288AA		Human	Faeces	2009	Asia	Chinese_mainland	Typhimurium
SAL_AA2289AA		Human	Faeces	2011	Asia	Chinese_mainland	Typhimurium
SAL_AA2290AA		Human	Stool	2011	Asia	Chinese_mainland	Typhimurium
SAL_AA2291AA		Swine	Faeces	2011	Asia	Thailand	Typhimurium monophasic
SAL_AA2292AA		Human	Stool	2010	Asia	Chinese_mainland	Typhimurium
SAL_AA2293AA		Human	Faeces	2009	Asia	Chinese_mainland	Typhimurium
SAL_AA2294AA		Human	Faeces	2010	Asia	Chinese_mainland	Typhimurium
SAL_AA2295AA		Human	Faeces	2011	Asia	Chinese_mainland	Typhimurium
SAL_AA2297AA		Human	Faeces	2010	Asia	Chinese_mainland	Typhimurium
SAL_AA2298AA		Swine	Pork	2013	Asia	Thailand	Typhimurium
SAL_AA2300AA		Human	Faeces	2011	Asia	Chinese_mainland	Typhimurium
SAL_AA2301AA		Human	Faeces	2010	Asia	Chinese_mainland	Typhimurium
SAL_AA2302AA		Human	Faeces	2011	Asia	Chinese_mainland	Typhimurium
SAL_AA2303AA		Human	Faeces	2010	Asia	Chinese_mainland	Typhimurium
SAL_AA2304AA		Human	Faeces	2011	Asia	Chinese_mainland	Typhimurium
SAL_AA2305AA		Human	Stool	2013	Asia	Chinese_mainland	Typhimurium
SAL_AA2307AA		Human	Stool	2011	Asia	Chinese_mainland	Typhimurium
SAL_AA2308AA		Human	Faeces	2010	Asia	Chinese_mainland	Typhimurium
SAL_AA2309AA		Human	Faeces	2010	Asia	Chinese_mainland	Typhimurium
SAL_AA2310AA		Human	Faeces	2009	Asia	Chinese_mainland	Typhimurium
SAL_AA2311AA		Human	Faeces	2010	Asia	Chinese_mainland	Typhimurium
SAL_AA2312AA		Human		2008	Europe	Switzerland	Typhimurium monophasic
SAL_AA2313AA		Human	Faeces	2011	Asia	Chinese_mainland	Typhimurium
SAL_AA2314AA		Human	Faeces	2011	Asia	Chinese_mainland	Typhimurium
SAL_AA2315AA		Human	Stool	2014	Asia	Chinese_mainland	Typhimurium
SAL_AA2316AA		Human	Stool	2010	Asia	Chinese_mainland	Typhimurium
SAL_AA2317AA		Human	Faeces	2010	Asia	Chinese_mainland	Typhimurium
SAL_AA2318AA		Human	Faeces	2011	Asia	Chinese_mainland	Typhimurium
SAL_AA2319AA		Human	Faeces	2011	Asia	Chinese_mainland	Typhimurium
SAL_AA2320AA		Human	Faeces	2010	Asia	Chinese_mainland	Typhimurium
SAL_AA2321AA		Human	Faeces	2010	Asia	Chinese_mainland	Typhimurium
SAL_AA2322AA		Human	Stool	2014	Asia	Chinese_mainland	Typhimurium
SAL_AA2324AA		Human	Stool	2014	Asia	Chinese_mainland	Typhimurium
SAL_AA2325AA		Human		2004	Europe	Scotland	Typhimurium
SAL_AA2326AA		Human	Faeces	2010	Asia	Chinese_mainland	Typhimurium
SAL_AA2327AA		Human	Faeces	2010	Asia	Chinese_mainland	Typhimurium
SAL_AA2328AA		Human	Faeces	2010	Asia	Chinese_mainland	Typhimurium
SAL_AA2329AA		Swine	Pork	2013	Asia	Thailand	Typhimurium monophasic
SAL_AA2330AA		Human	Faeces	2011	Asia	Chinese_mainland	Typhimurium
SAL_AA2331AA		Human	Stool	2014	Asia	Chinese_mainland	Typhimurium
SAL_AA2332AA		Human	Stool	2012	Asia	Chinese_mainland	Typhimurium
SAL_AA2333AA		Human	Stool	2014	Asia	Chinese_mainland	Typhimurium
SAL_AA2334AA		Human	Faeces	2011	Asia	Chinese_mainland	Typhimurium
SAL_AA2335AA		Human	Faeces	2010	Asia	Chinese_mainland	Typhimurium
SAL_AA2336AA		Human	Faeces	2008	Asia	Chinese_mainland	Typhimurium
SAL_AA2337AA		Human		2007	Europe	France	Typhimurium monophasic
SAL_AA2338AA		Human	Stool	2014	Asia	Chinese_mainland	Typhimurium
SAL_AA2339AA		Human	Faeces	2011	Asia	Chinese_mainland	Typhimurium
SAL_AA2340AA		Human	Faeces	2011	Asia	Chinese_mainland	Typhimurium
SAL_AA2341AA		Human	Stool	2014	Asia	Chinese_mainland	Typhimurium
SAL_AA2342AA		Human		2008	Europe	Germany	Typhimurium monophasic
SAL_AA2343AA		Human	Faeces	2010	Asia	Chinese_mainland	Typhimurium
SAL_AA2345AA		Human	Faeces	2010	Asia	Chinese_mainland	Typhimurium
SAL_AA2346AA		Human	Stool	2013	Asia	Chinese_mainland	Typhimurium
SAL_AA2347AA		Human	Faeces	2010	Asia	Chinese_mainland	Typhimurium
SAL_AA2348AA		Human	Faeces	2011	Asia	Chinese_mainland	Typhimurium
SAL_AA2349AA		Human	Faeces	2010	Asia	Chinese_mainland	Typhimurium
SAL_AA2350AA		Human	Faeces	2010	Asia	Chinese_mainland	Typhimurium
SAL_AA2351AA		Human	Faeces	2011	Asia	Chinese_mainland	Typhimurium
SAL_AA2352AA		Swine	Pig	2008	Europe	Germany	Typhimurium monophasic
SAL_AA2353AA		Human	Stool	2014	Asia	Chinese_mainland	Typhimurium
SAL_AA2354AA		Human	Faeces	2010	Asia	Chinese_mainland	Typhimurium
SAL_AA2355AA		Human	Faeces	2011	Asia	Chinese_mainland	Typhimurium
SAL_AA2356AA		Human		2008	Europe	Austria	Typhimurium monophasic
SAL_AA2357AA		Human		2007	Europe	France	Typhimurium monophasic
SAL_AA2358AA		Human	Stool	2014	Asia	Chinese_mainland	Typhimurium
SAL_AA2359AA		Human	Faeces	2011	Asia	Chinese_mainland	Typhimurium
SAL_AA2360AA		Human	Stool	2013	Asia	Chinese_mainland	Typhimurium
SAL_AA2361AA		Human	Stool	2014	Asia	Chinese_mainland	Typhimurium
SAL_AA2362AA		Human		2008	Europe	Germany	Typhimurium monophasic
SAL_AA2363AA		Human	Stool	2014	Asia	Chinese_mainland	Typhimurium
SAL_AA2364AA		Human	Stool	2014	Asia	Chinese_mainland	Typhimurium
SAL_AA2365AA		Human	Faeces	2010	Asia	Chinese_mainland	Typhimurium
SAL_AA2366AA		Human	Faeces	2011	Asia	Chinese_mainland	Typhimurium
SAL_AA2367AA		Human	Faeces	2011	Asia	Chinese_mainland	Typhimurium
SAL_AA2369AA		Human	Faeces	2010	Asia	Chinese_mainland	Typhimurium
SAL_AA2370AA		Human	Stool	2013	Asia	Chinese_mainland	Typhimurium
SAL_AA2371AA		Human		2009	Europe	Ireland	Typhimurium monophasic
SAL_AA2372AA		Human		2007	Europe	United Kingdom	Typhimurium monophasic
SAL_AA2373AA		Human	Faeces	2010	Asia	Chinese_mainland	Typhimurium
SAL_AA2374AA		Human	Faeces	2010	Asia	Chinese_mainland	Typhimurium
SAL_AA2375AA		Human	Faeces	2011	Asia	Chinese_mainland	Typhimurium
SAL_AA2376AA		Human	Faeces	2010	Asia	Chinese_mainland	Typhimurium
SAL_AA2377AA		Human	Stool	2013	Asia	Chinese_mainland	Typhimurium
SAL_AA2378AA		Human	Faeces	2011	Asia	Chinese_mainland	Typhimurium
SAL_AA2379AA		Human	Stool	2014	Asia	Chinese_mainland	Typhimurium
SAL_AA2381AA		Human	Faeces	2011	Asia	Chinese_mainland	Typhimurium
SAL_AA2382AA		Human		2004	Europe	Denmark	Typhimurium monophasic
SAL_AA2383AA		Swine	Manure	2007	Europe	Portugal	Typhimurium monophasic
SAL_AA2385AA		Human	Faeces	2011	Asia	Chinese_mainland	Typhimurium
SAL_AA2387AA		Human		1999	Europe	Denmark	Typhimurium
SAL_AA2388AA		Human		2002	Europe	Denmark	Typhimurium
SAL_AA2390AA		Avian	Chicken	2012	Asia	Malaysia	Typhimurium
SAL_AA2393AA		Reptile	Turtle	2005	Asia	Chinese_Taiwan	Typhimurium monophasic
SAL_AA2394AA				2003	Europe	United Kingdom	Typhimurium
SAL_AA2395AA		Reptile	Turtle	2005	Asia	Chinese_Taiwan	Typhimurium monophasic
SAL_AA2398AA		Avian	Chicken Meat	2012	Asia	Malaysia	Typhimurium
SAL_AA2400AA		Human	Faeces	2001	Europe	Northern Ireland	Typhimurium
SAL_AA2401AA		Reptile	Turtle	2005	Asia	Chinese_Taiwan	Typhimurium monophasic
SAL_AA2404AA		Human	Faeces	2011	Asia	Chinese_mainland	Typhimurium
SAL_AA2405AA		Reptile	Turtle	2005	Asia	Chinese_Taiwan	Typhimurium monophasic
SAL_AA2406AA		Human		2003	Europe	United Kingdom	Typhimurium
SAL_AA2408AA		Human	stool	2014	Asia	Chinese_mainland	Typhimurium
SAL_AA2409AA					Europe	Finland	Typhimurium
SAL_AA2412AA		Human		2008	Europe	Spain	Typhimurium
SAL_AA2415AA		Human		2005	Europe	Scotland	Typhimurium
SAL_AA2417AA		Human			Europe	Denmark	Typhimurium
SAL_AA2422AA		Human	Faeces	2009	Asia	Chinese_mainland	Typhimurium
SAL_AA2423AA		Human	Faeces	2011	Asia	Chinese_mainland	Typhimurium
SAL_AA2424AA		Human	stool	2014	Asia	Chinese_mainland	Typhimurium
SAL_AA2425AA		Reptile	Turtle	2005	Asia	Chinese_Taiwan	Typhimurium
SAL_AA2427AA		Avian	Chicken	2012	Asia	Malaysia	Typhimurium
SAL_AA2434AA		Human	stool	2014	Asia	Chinese_mainland	Typhimurium
SAL_AA2435AA		Avian	Chicken Meat	2012	Asia	Malaysia	Typhimurium
SAL_AA2438AA		Avian	Chicken Meat	2012	Asia	Malaysia	Typhimurium
SAL_AA2440AA		Human	stool	2012	Asia	Chinese_mainland	Typhimurium
SAL_AA2444AA		Human	Faeces	2011	Asia	Chinese_mainland	Typhimurium
SAL_AA2445AA		Human	Faeces	2011	Asia	Chinese_mainland	Typhimurium
SAL_AA2448AA		Human			Europe	Denmark	Virchow
SAL_AA2449AA		Human		2006	Europe	Denmark	Derby
SAL_AA2450AA		Human	Human Carrier	1985	Europe	Germany	Derby
SAL_AA2451AA		Swine			Europe	Czech Republic	Derby
SAL_AA2452AA		Human			Europe	Denmark	Derby non-motile
SAL_AA2453AA				2001	Europe	Belgium	Derby
SAL_AA2454AA		Food		2009	North America	Mexico
SAL_AA2455AA		Human		2002	Europe	France	Derby
SAL_AA2456AA		Food		2011	North America	Mexico
SAL_AA2457AA		Food		1921	Europe	United Kingdom	Derby
SAL_AA2458AA		Food		2011	North America	Mexico
SAL_AA2459AA		Human			Europe	Denmark	Derby
SAL_AA2460AA		Food		2009	North America	Mexico
SAL_AA2461AA		Human		2005	Europe	France	Derby
SAL_AA2462AA		Human		2005	Europe	Denmark	Derby
SAL_AA2464AA		Environment			Europe	Ireland	Derby
SAL_AA2466AA		Human	Stool	2014	Asia	Chinese_mainland
SAL_AA2467AA		Human		2002	Europe	France	Derby
SAL_AA2468AA		Food		2009	North America	Mexico
SAL_AA2470AA		Human		2006	Europe	Denmark	Derby
SAL_AA2472AA		Food		2008	North America	Mexico
SAL_AA2474AA		Food		2011	North America	Mexico
SAL_AA2476AA		Food		2011	North America	Mexico
SAL_AA2477AA		Food		2008	North America	Mexico
SAL_AA2478AA		Food		2009	North America	Mexico
SAL_AA2479AA		Food		2008	North America	Mexico
SAL_AA2480AA		Food		2010	North America	Mexico
SAL_AA2481AA		Food		2009	North America	Mexico
SAL_AA2483AA		Food		2011	North America	Mexico
SAL_AA2484AA		Bovine		2008	Europe	United Kingdom	Derby
SAL_AA2485AA		Food		2009	North America	Mexico
SAL_AA2486AA		Food		2011	North America	Mexico
SAL_AA2487AA		Food		2009	North America	Mexico
SAL_AA2488AA		Human	Stool	2013	Asia	Chinese_mainland
SAL_AA2489AA		Human		2004	Europe	Portugal	Derby
SAL_AA2490AA		Food		2010	North America	Mexico
SAL_AA2491AA		Human			Europe	Denmark	Infantis
SAL_AA2493AA		Human			Europe	Denmark	Paratyphi B monophasic
SAL_AA2494AA		Avian	Bird	2005	Europe	Germany	Paratyphi B var Java monophasic
SAL_AA2496AA		Environment	Sludge	2005	Europe	Germany	Paratyphi B var Java monophasic
SAL_AA2497AA							Paratyphi B var Java monophasic
SAL_AA2498AA		Human		2010	Europe	Germany	Paratyphi B var Java monophasic
SAL_AA2499AA	Environment	Water/River	Water	1965	Europe	United Kingdom	Paratyphi B monophasic
SAL_AA2500AA		Environment	Shellfish	2002	Europe	Germany	Paratyphi B var Java monophasic
SAL_AA2502AA		Human		2009	Europe	Germany	Paratyphi B var Java monophasic
SAL_AA2504AA		Human		2006	Europe	Germany	Paratyphi B var Java monophasic
SAL_AA2506AA		Human		2009	Europe	Germany	Paratyphi B var Java monophasic
SAL_AA2508AA		Food	Spices	2000	Europe	Germany	Paratyphi B var Java monophasic
SAL_AA2509AA		Swine	Pork	2008	Europe	Germany	Paratyphi B var Java monophasic
SAL_AA2510AA		Food	Mushroom	2002	Europe	Germany	Paratyphi B var Java monophasic
SAL_AA2511AA			Fertilizer	2007	Europe	Germany	Paratyphi B var Java monophasic
SAL_AA2512AA		Reptile	Boiga dendrophila	2002	Europe	Germany	Paratyphi B var Java monophasic
SAL_AA2513AA		Human		2008	Europe	Denmark	Paratyphi B monophasic
SAL_AA2514AA		Human		2009	Europe	Germany	Paratyphi B var Java monophasic
SAL_AA2515AA		Human		2002	Europe	Germany	Paratyphi B var Java monophasic
SAL_AA2516AA		Human		2010	Europe	Germany	Paratyphi B var Java monophasic
SAL_AA2517AA		Fish		2003	Europe	Germany	Paratyphi B var Java monophasic
SAL_AA2518AA		Environment	Shellfish	2009	Europe	Germany	Paratyphi B var Java monophasic
SAL_AA2519AA			Feed	2007	Europe	Germany	Paratyphi B var Java monophasic
SAL_AA2521AA		Reptile		2001	Europe	Germany	Paratyphi B var Java
SAL_AA2522AA		Human		1995	Europe	Austria	Paratyphi B var Java
SAL_AA2523AA		Human	Faeces	2009	Europe	Germany	Paratyphi B var Java
SAL_AA2524AA		Human		1995	Europe	Austria	Paratyphi B var Java
SAL_AA2525AA		Human	Faeces	2004	Europe	Germany	Paratyphi B var Java
SAL_AA2526AA		Human		2000	Europe	Bali	Paratyphi B var Java
SAL_AA2527AA		Human	Faeces	2010	Europe	Germany	Paratyphi B var Java
SAL_AA2529AA		Human	Faeces	2010	Europe	Germany	Paratyphi B var Java
SAL_AA2531AA		Human	Faeces	2009	Europe	Germany	Paratyphi B var Java
SAL_AA2532AA				1961	Europe	Germany	Paratyphi B var Java
SAL_AA2533AA		Food		2006	Europe	Germany	Paratyphi B var Java
SAL_AA2534AA				1960	Europe	Germany	Paratyphi B var Java
SAL_AA2535AA		Human	Faeces	2010	Europe	Germany	Paratyphi B var Java
SAL_AA2536AA	Environment	Water/River	River (Thames River)	2009	Europe	United Kingdom	Paratyphi B var Java
SAL_AA2537AA		Human	Faeces	2002	Europe	Germany	Paratyphi B var Java
SAL_AA2538AA	Environment	Water/River	River (Thames River)	2009	Europe	United Kingdom	Paratyphi B var Java
SAL_AA2539AA		Human	Faeces	2003	Europe	Germany	Paratyphi B var Java
SAL_AA2540AA	Environment	Water/River	River (Thames River)	2009	Europe	United Kingdom	Paratyphi B var Java
SAL_AA2542AA	Environment	Water/River	River (Thames River)	2009	Europe	United Kingdom	Paratyphi B var Java
SAL_AA2544AA	Environment	Water/River	River (Thames River)	2009	Europe	United Kingdom	Paratyphi B var Java
SAL_AA2546AA				2001	Australasia	Australia	Paratyphi B var Java
SAL_AA2547AA		Environment		2008	Europe	Germany	Paratyphi B var Java
SAL_AA2548AA				2001	North America	Canada	Paratyphi B var Java
SAL_AA2549AA		Human	Faeces	2010	Europe	Germany	Paratyphi B var Java
SAL_AA2550AA	Environment	Water/River	River (Thames River)	2009	Europe	United Kingdom	Paratyphi B var Java
SAL_AA2551AA		Human	Faeces	2009	Europe	Germany	Paratyphi B var Java
SAL_AA2553AA		Human	Faeces	2010	Europe	Germany	Paratyphi B var Java
SAL_AA2554AA		Human		2004	Asia	Indonesia	Paratyphi B var Java
SAL_AA2555AA		Environment	Sewage	1965	Europe	United Kingdom	Paratyphi B var Java
SAL_AA2556AA				2004	North America	United States	Paratyphi B var Java
SAL_AA2557AA		Human	Faeces	2005	Europe	Germany	Paratyphi B var Java
SAL_AA2558AA		Human		2002	Europe	France	Paratyphi B var Java
SAL_AA2559AA		Human			Europe	Denmark	Paratyphi B var Java
SAL_AA2560AA		Human		2006	Asia	Indonesia	Paratyphi B var Java
SAL_AA2561AA	Environment	Water/River	River (Thames River)	2009	Europe	United Kingdom	Paratyphi B var Java
SAL_AA2562AA		Human			Europe	Denmark	Manhattan
SAL_AA2563AA		Reptile		1998	Europe	Germany	Newport
SAL_AA2564AA		Human		2002	Europe	France	Newport
SAL_AA2565AA		Human		2004	Europe	Germany	Newport
SAL_AA2566AA		Human		2001	North America	United States	Newport
SAL_AA2567AA		Human		2000	Europe	France	Newport
SAL_AA2568AA		Human		2002	North America	United States	Newport
SAL_AA2569AA		Human		2001	North America	United States	Newport
SAL_AA2570AA		Reptile		1974	Europe	Switzerland	Aesch
SAL_AA2571AA		Avian	Turkey	2002	North America	United States	Newport
SAL_AA2572AA		Human			North America	United States	Newport
SAL_AA2573AA		Human		2003	Europe	France	Newport
SAL_AA2574AA		Human		2001	North America	United States	Newport
SAL_AA2575AA		Human		1975	Europe	Germany	Newport
SAL_AA2576AA				2002	North America	United States	Newport
SAL_AA2577AA		Bovine		2002	North America	United States	Newport
SAL_AA2578AA		Human		2001	North America	United States	Newport
SAL_AA2579AA		Human			North America	United States	Newport
SAL_AA2580AA		Human			North America	United States	Newport
SAL_AA2581AA		Reptile	Reticulated Python	2004	Europe	Germany	Newport
SAL_AA2582AA		Human		2001	North America	United States	Newport
SAL_AA2583AA		Reptile	Snake	2005	Europe	Germany	Newport
SAL_AA2584AA		Human		2000	Europe	France	Newport
SAL_AA2585AA		Human		2000	Europe	France	Newport
SAL_AA2586AA		Human		2000	Europe	France	Newport
SAL_AA2587AA		Human		2000	Europe	France	Newport
SAL_AA2588AA		Human		2000	Europe	France	Newport
SAL_AA2589AA		Human		2000	Europe	France	Newport
SAL_AA2590AA		Human		2000	Europe	France	Newport
SAL_AA2591AA		Human		2001	Europe	France	Newport
SAL_AA2593AA		Human		2003	Europe	France	Newport
SAL_AA2594AA		Human		2003	Europe	France	Newport
SAL_AA2595AA		Human		2003	Europe	France	Newport
SAL_AA2596AA		Human		2003	Europe	France	Newport
SAL_AA2597AA		Reptile	Snake	1997	Europe	Germany	Newport
SAL_AA2598AA		Human		2003	Europe	France	Newport
SAL_AA2599AA		Human		2002	North America	United States	Newport
SAL_AA2600AA		Human		2004	Europe	France	Newport
SAL_AA2601AA		Human		2004	Europe	France	Newport
SAL_AA2602AA		Human		2004	Europe	France	Newport
SAL_AA2603AA		Human		2004	Europe	France	Newport
SAL_AA2604AA		Reptile	Lizard	1985	Europe	Netherlands	Newport
SAL_AA2605AA		Human		2001	North America	United States	Newport
SAL_AA2606AA		Human		2001	North America	United States	Newport
SAL_AA2607AA				2001	North America	United States	Newport
SAL_AA2608AA		Human		2002	North America	United States	Newport
SAL_AA2610AA		Bovine		2002	North America	United States	Newport
SAL_AA2611AA		Swine	Pig	2001	North America	United States	Newport
SAL_AA2612AA		Bovine		2002	North America	United States	Newport
SAL_AA2613AA				2003	North America	United States	Newport
SAL_AA2614AA		Bovine		2001	North America	United States	Newport
SAL_AA2615AA		Swine	Pig	2002	North America	United States	Newport
SAL_AA2616AA		Swine	Pig	2002	North America	United States	Newport
SAL_AA2617AA		Bovine		2002	North America	United States	Newport
SAL_AA2618AA		Bovine		2002	North America	United States	Newport
SAL_AA2619AA		Bovine		2002	North America	United States	Newport
SAL_AA2620AA		Human		2001	North America	United States	Newport
SAL_AA2621AA		Bovine		2002	North America	United States	Newport
SAL_AA2622AA				2003	North America	United States	Newport
SAL_AA2623AA		Swine	Pig	2002	North America	United States	Newport
SAL_AA2624AA		Bovine		2002	North America	United States	Newport
SAL_AA2625AA		Swine	Pig	2001	North America	United States	Newport
SAL_AA2626AA		Avian	Turkey	2002	North America	United States	Newport
SAL_AA2627AA		Swine	Pig	2001	North America	United States	Newport
SAL_AA2628AA		Avian	Chicken	1962	South America	Venezuela	Newport
SAL_AA2629AA		Avian	Chicken	2002	North America	United States	Newport
SAL_AA2630AA		Human			Europe	Denmark	Newport
SAL_AA2631AA		Swine	Pig	2002	North America	United States	Newport
SAL_AA2632AA		Swine	Pig	2002	North America	United States	Newport
SAL_AA2633AA		Bovine		2002	North America	United States	Newport
SAL_AA2634AA		Bovine		2002	North America	United States	Newport
SAL_AA2636AA		Bovine		2002	North America	United States	Newport
SAL_AA2637AA		Swine	Pig	2001	North America	United States	Newport
SAL_AA2638AA		Avian	Chicken	2001	North America	United States	Newport
SAL_AA2639AA		Avian	Turkey	2001	North America	United States	Newport
SAL_AA2641AA		Bovine		2002	North America	United States	Newport
SAL_AA2642AA		Feline	Lion	1962	South America	Venezuela	Newport
SAL_AA2643AA		Bovine		2002	North America	United States	Newport
SAL_AA2644AA		Bovine		2001	North America	United States	Newport
SAL_AA2645AA		Bovine		2002	North America	United States	Newport
SAL_AA2646AA		Human		2001	Europe	Germany	Newport
SAL_AA2647AA		Avian	Chicken	2001	North America	United States	Newport
SAL_AA2648AA		Avian	Turkey	2002	North America	United States	Newport
SAL_AA2649AA		Human		2001	North America	United States	Newport
SAL_AA2650AA				2003	North America	United States	Newport
SAL_AA2651AA		Human		1974	Europe	Germany	Newport
SAL_AA2652AA		Bovine		2002	North America	United States	Newport
SAL_AA2653AA		Human		1974	Europe	Germany	Newport
SAL_AA2654AA		Human		1974	Europe	Germany	Newport
SAL_AA2655AA							Newport
SAL_AA2657AA		Human		1976	Europe	Germany	Newport
SAL_AA2658AA				2003	North America	United States	Newport
SAL_AA2659AA		Reptile	Gecko	2005	Europe	Germany	Newport
SAL_AA2661AA		Human		1969	North America	United States	Newport
SAL_AA2662AA		Human		1976	Europe	Germany	Newport
SAL_AA2663AA	Environment	Water/River	River (Thames River)	2009	Europe	United Kingdom	Newport
SAL_AA2665AA		Human		1970	North America	United States	Newport
SAL_AA2666AA		Human		1970	North America	United States	Newport
SAL_AA2667AA		Human		1975	North America	United States	Newport
SAL_AA2668AA		Human		1966	North America	United States	Newport
SAL_AA2669AA		Human		1958	North America	United States	Newport
SAL_AA2670AA		Human		1976	North America	United States	Newport
SAL_AA2671AA		Human		1972	North America	United States	Newport
SAL_AA2672AA		Human		1976	North America	United States	Newport
SAL_AA2673AA		Human		1969	North America	United States	Newport
SAL_AA2674AA		Human		1965	North America	United States	Newport
SAL_AA2675AA		Human		1981	North America	United States	Newport
SAL_AA2676AA				2001	North America	Canada	Newport
SAL_AA2677AA		Human		1974	North America	United States	Newport
SAL_AA2679AA		Human		1967	North America	United States	Newport
SAL_AA2680AA		Human		1967	North America	United States	Newport
SAL_AA2681AA		Human		1977	North America	United States	Newport
SAL_AA2682AA		Human		1971	North America	United States	Newport
SAL_AA2683AA		Reptile	Gecko	1952	Asia	Vietnam	Newport
SAL_AA2685AA		Human		1976	Europe	Germany	Newport
SAL_AA2686AA		Reptile	Python	2001	Europe	Germany	Newport
SAL_AA2687AA		Human		2003	Europe	France	Newport
SAL_AA2689AA		Reptile	Chameleon	1957	Africa	Madagascar	Newport
SAL_AA2690AA		Reptile	Blood Python	2002	Europe	Germany	Newport
SAL_AA2691AA		Human		1976	Europe	Germany	Newport
SAL_AA2692AA		Reptile	Snake	2004	Europe	Germany	Newport
SAL_AA2693AA		Human		1959	Europe	France	Newport
SAL_AA2694AA		Human			North America	United States	Newport
SAL_AA2695AA		Human		1968	Africa	Tunisia	Bardo
SAL_AA2696AA		Human		2003	Europe	France	Newport
SAL_AA2697AA		Human		2004	Europe	France	Newport
SAL_AA2698AA		Reptile	Tiger Python	1998	Europe	Germany	Newport
SAL_AA2699AA		Human		1976	Europe	Germany	Newport
SAL_AA2700AA		Human		1976	Europe	Germany	Newport
SAL_AA2701AA		Reptile	Snake	1952	Asia	Vietnam	Newport
SAL_AA2702AA		Human		1952	Asia	Vietnam	Newport
SAL_AA2703AA		Human		1965	Africa	Madagascar	Newport
SAL_AA2704AA		Reptile	Gecko	1952	Asia	Vietnam	Newport
SAL_AA2705AA		Human		1966	Asia	Thailand	Newport
SAL_AA2706AA		Human		1956	Asia	Vietnam	Newport
SAL_AA2707AA		Human		1956	Africa	Tunisia	Newport
SAL_AA2708AA		Food		1964	Europe	France	Newport
SAL_AA2709AA		Human			Europe	Denmark	Newport
SAL_AA2710AA		Reptile	Turtle	1958	Africa	Morocco	Newport
SAL_AA2711AA		Reptile	Turtle	1956	Asia	Vietnam	Newport
SAL_AA2712AA	Livestock	Swine	Pig	1953	Europe	Spain	Newport
SAL_AA2713AA		Human		1957	Europe	Belgium	Newport
SAL_AA2714AA		Human		2001	Europe	Germany	Newport
SAL_AA2715AA		Food		2003	Europe	Germany	Newport
SAL_AA2716AA		Human		1974	Europe	Germany	Newport
SAL_AA2717AA		Human		1975	Europe	Germany	Newport
SAL_AA2718AA		Human		1976	Europe	Germany	Newport
SAL_AA2719AA		Human		1976	Europe	Germany	Newport
SAL_AA2720AA		Human		1976	Europe	Germany	Newport
SAL_AA2721AA		Reptile	Bearded Agame	2002	Europe	Germany	Oranienburg
SAL_AA2724AA		Human			Europe	Denmark	Oranienburg
SAL_AA2727AA		Food		2004	Europe	Portugal	Houston
SAL_AA2729AA	Livestock	Swine	Pork	2013	Asia	Thailand	Panama
SAL_AA2730AA		Reptile	Corn Snake	2002	Europe	Germany	Panama
SAL_AA2731AA		Swine	Faeces	2011	Asia	Thailand	Panama
SAL_AA2732AA		Human		2001	North America	United States	Houston
SAL_AA2733AA		Swine	Faeces	2011	Asia	Thailand	Panama
SAL_AA2734AA		Reptile	Snake	2004	Europe	Germany	Panama
SAL_AA2735AA		Swine	Faeces	2013	Asia	Thailand	Panama
SAL_AA2736AA		Reptile	Snake	2004	Europe	Germany	Panama
SAL_AA2737AA		Food		2009	North America	Mexico
SAL_AA2738AA							Panama
SAL_AA2739AA		Swine	Environment	2013	Asia	Thailand	Panama
SAL_AA2740AA		Reptile	Snake	1999	Europe	Germany	Panama
SAL_AA2741AA		Reptile	Snake	1999	Europe	Germany	Panama
SAL_AA2743AA		Human	Human Carrier	1985	Europe	Germany	Panama
SAL_AA2745AA		Human		1989	Europe	Austria	Koessen
SAL_AA2746AA		Human			Europe	Denmark	Panama
SAL_AA2747AA		Human			Europe	Denmark	Panama
SAL_AA2750AA		Human		2002	Central America	Puerto Rico	Miami
SAL_AA2751AA		Human		2005	South America	French Guiana	Panama
SAL_AA2752AA		Human		2002	Central America	Guadeloupe	Panama
SAL_AA2756AA		Human		1979	Africa	French Guiana	Miami
SAL_AA2757AA		Human			Middle East	Qatar
SAL_AA2758AA		Avian	Poultry	1940	North America	United States	Saintpaul
SAL_AA2759AA		Human			Middle East	Qatar
SAL_AA2760AA		Human			Europe	Denmark	Saintpaul
SAL_AA2761AA		Human			Middle East	Qatar
SAL_AA2762AA		Human		2006	Africa	Ethiopia	Haifa
SAL_AA2763AA		Human			Middle East	Qatar
SAL_AA2764AA		Human		2006	Europe	Denmark	Saintpaul
SAL_AA2765AA		Bovine			Middle East	Qatar
SAL_AA2766AA		Human			North America	United States	Saintpaul
SAL_AA2767AA		Human			Middle East	Qatar
SAL_AA2769AA		Human			Middle East	Qatar
SAL_AA2771AA		Human		2005	Europe	Denmark	Saintpaul
SAL_AA2775AA		Human			North America	United States	Saintpaul
SAL_AA2776AA		Reptile	Crocodile	2005	Europe	Germany	Saintpaul
SAL_AA2777AA		Human		2003	Europe	Denmark	Saintpaul
SAL_AA2778AA		Human			Europe	Denmark	Saintpaul
SAL_AA2779AA		Human			North America	United States	Saintpaul
SAL_AA2781AA		Marsupial	Onychogalea fraenata	2002	Australasia	Australia	Saintpaul
SAL_AA2782AA		Human		2003	Europe	Denmark	Saintpaul
SAL_AA2783AA		Food	Animal Feed	1972	South America	Chile	Kingston
SAL_AA2784AA		Human		2007	Europe	Denmark	Saintpaul
SAL_AA2785AA		Human		2002	Europe	Denmark	Saintpaul
SAL_AA2786AA		Human		2004	Europe	Denmark	Saintpaul
SAL_AA2793AA		Human			Europe	Denmark	Stanley
SAL_AA2794AA		Human		2004	Europe	Scotland	Stanley
SAL_AA2795AA		Human			Middle East	Qatar
SAL_AA2796AA		Human			Europe	Denmark	Blockley
SAL_AA2797AA		Human			Middle East	Qatar
SAL_AA2798AA		Human		1955	North America	United States	Blockley
SAL_AA2802AA		Human		2009	Asia	Jordan	Blockley
SAL_AA2806AA				2001	Europe	Spain	salamae 4,12:b:-
SAL_AA2807AA							salamae 4,12:b:-
SAL_AA2808AA
SAL_AA2810AA
SAL_AA2811AA
SAL_AA2812AA		Environment		2009	Europe	France
SAL_AA2813AA
SAL_AA2817AA		Food	Fish Meal	1979	Europe	United Kingdom
SAL_AA2819AA		Avian	Parakeet	1976	North America	United States
SAL_AA2821AA
SAL_AA2824AA				1969	Europe	Sweden
SAL_AA2826AA		Reptile	Snake	2009	Europe	Germany
SAL_AA2827AA		Avian	Duck	1919	North America	United States	Anatum
SAL_AA2828AA		Food		2008	North America	Mexico	Anatum
SAL_AA2829AA		Human	Human Carrier	1962	Africa	Senegal	Ngor
SAL_AA2830AA		Food		2009	North America	Mexico	Anatum
SAL_AA2831AA		Reptile	Snake	1998	Europe	Germany	Anatum
SAL_AA2832AA		Human			Middle East	Qatar
SAL_AA2833AA		Reptile		1999	Europe	Germany	Anatum
SAL_AA2834AA		Human		2003	Europe	Portugal	Anatum
SAL_AA2836AA		Food		2009	North America	Mexico	Anatum
SAL_AA2837AA		Human	Human Carrier	1985	Europe	Germany	Anatum
SAL_AA2838AA		Food		2011	North America	Mexico	Anatum
SAL_AA2840AA		Food		2008	North America	Mexico	Anatum
SAL_AA2841AA		Avian	Poultry	1918	North America	United States	Anatum
SAL_AA2842AA		Human		2004	Europe	Portugal	Anatum
SAL_AA2844AA		Food		2010	North America	Mexico
SAL_AA2846AA		Human		1996	Africa	Zimbabwe	Vejle
SAL_AA2848AA		Food		2011	North America	Mexico	Anatum
SAL_AA2850AA		Food		2008	North America	Mexico	Anatum
SAL_AA2852AA		Food		2010	North America	Mexico
SAL_AA2856AA		Human	Human Carrier	1966	Europe	Germany	Rossleben
SAL_AA2857AA	Environment	Water/River	River	2008	North America	United States	Anatum
SAL_AA2858AA		Food		2011	North America	Mexico	Anatum
SAL_AA2860AA		Food		2009	North America	Mexico	Anatum
SAL_AA2862AA		Food		2009	North America	Mexico	Anatum
SAL_AA2864AA		Food		2011	North America	Mexico	Anatum
SAL_AA2866AA		Food		2010	North America	Mexico	Anatum
SAL_AA2868AA		Human			Middle East	Qatar
SAL_AA2870AA		Food		2008	North America	Mexico	Anatum
SAL_AA2872AA		Food		2009	North America	Mexico	Anatum
SAL_AA2873AA		Food		2010	North America	Mexico	Anatum
SAL_AA2875AA		Food		2010	North America	Mexico
SAL_AA2880AA		Human		2000	Asia	Chinese_Taiwan	Choleraesuis var Kunzendorf
SAL_AA2882AA	Livestock	Swine	Pig	2003	Asia	Chinese_Taiwan	Choleraesuis var Kunzendorf
SAL_AA2884AA	Livestock	Swine	Pig	2003	Asia	Chinese_Taiwan	Choleraesuis var Kunzendorf
SAL_AA2885AA	Livestock	Swine	Pig	1999	Asia	Chinese_Taiwan	Choleraesuis var Kunzendorf
SAL_AA2887AA		Human		2000	Asia	Chinese_Taiwan	Choleraesuis var Kunzendorf
SAL_AA2889AA	Livestock	Swine	Pig	2001	Asia	Chinese_Taiwan	Choleraesuis var Kunzendorf
SAL_AA2890AA	Livestock	Swine	Pig	2003	Asia	Chinese_Taiwan	Choleraesuis var Kunzendorf
SAL_AA2891AA	Livestock	Swine	Pig	2003	Asia	Chinese_Taiwan	Choleraesuis var Kunzendorf
SAL_AA2896AA		Human		2002	Asia	Chinese_Taiwan	Choleraesuis var Kunzendorf
SAL_AA2897AA		Human		2002	Asia	Chinese_Taiwan	Choleraesuis var Kunzendorf
SAL_AA2900AA		Human		2001	Asia	Chinese_Taiwan	Choleraesuis var Kunzendorf
SAL_AA2901AA				1981	North America	United States	Choleraesuis var Kunzendorf
SAL_AA2902AA		Human		2000	Asia	Chinese_Taiwan	Choleraesuis var Kunzendorf
SAL_AA2903AA		Human		2000	Asia	Chinese_Taiwan	Choleraesuis var Kunzendorf
SAL_AA2904AA	Livestock	Swine	Pig	1999	Asia	Chinese_Taiwan	Choleraesuis var Kunzendorf
SAL_AA2905AA		Human		2000	Asia	Chinese_Taiwan	Choleraesuis var Kunzendorf
SAL_AA2906AA	Livestock	Swine	Pig	2000	Asia	Chinese_Taiwan	Choleraesuis var Kunzendorf
SAL_AA2907AA		Human		2000	Asia	Chinese_Taiwan	Choleraesuis var Kunzendorf
SAL_AA2909AA		Human		2000	Asia	Chinese_Taiwan	Choleraesuis var Kunzendorf
SAL_AA2910AA		Human		2000	Asia	Chinese_Taiwan	Choleraesuis var Kunzendorf
SAL_AA2911AA		Human		2002	Asia	Chinese_Taiwan	Choleraesuis var Kunzendorf
SAL_AA2912AA	Livestock	Swine	Pig	2003	Asia	Chinese_Taiwan	Choleraesuis var Kunzendorf
SAL_AA2913AA				1997	North America	United States	Choleraesuis var Kunzendorf
SAL_AA2914AA		Human		2001	Asia	Chinese_Taiwan	Choleraesuis var Kunzendorf
SAL_AA2915AA	Livestock	Swine	Pig	2003	Asia	Chinese_Taiwan	Choleraesuis var Kunzendorf
SAL_AA2916AA		Human		2001	Asia	Chinese_Taiwan	Choleraesuis var Kunzendorf
SAL_AA2918AA	Livestock	Swine	Pig	2000	Asia	Chinese_Taiwan	Choleraesuis var Kunzendorf
SAL_AA2919AA		Human		2002	Asia	Chinese_Taiwan	Choleraesuis var Kunzendorf
SAL_AA2920AA		Human		2002	Asia	Chinese_Taiwan	Choleraesuis var Kunzendorf
SAL_AA2921AA	Livestock	Swine	Pig	2002	Asia	Chinese_Taiwan	Choleraesuis var Kunzendorf
SAL_AA2923AA		Human		2002	Asia	Chinese_Taiwan	Choleraesuis var Kunzendorf
SAL_AA2925AA	Livestock	Swine	Pig	2000	Asia	Chinese_Taiwan	Choleraesuis var Kunzendorf
SAL_AA2926AA		Human		2000	Asia	Chinese_Taiwan	Choleraesuis var Kunzendorf
SAL_AA2927AA		Human		2000	Asia	Chinese_Taiwan	Choleraesuis var Kunzendorf
SAL_AA2928AA		Human		2001	Asia	Chinese_Taiwan	Choleraesuis var Kunzendorf
SAL_AA2929AA	Livestock	Swine	Pig	2000	Asia	Chinese_Taiwan	Choleraesuis var Kunzendorf
[truncated: 360,933+ more rows]
