# Supplementary material for: Centralized industrialization of pork in Europe and America contributes to the global spread of Salmonella enterica
Source: Nat Food. 2024 May 9;5(5):413–22. doi: 10.1038/s43016-024-00968-1 (PMC11132987; doi:10.1038/s43016-024-00968-1)
Supplement: Supplementary file 5 — Statistical source data. [file 43016_2024_968_MOESM5_ESM.zip]

Archive with 3 entries (3 files):
- SourceData_Figure2/SourceData_Figure_2D_and_2F.txt
- SourceData_Figure2/SourceData_Figure_2F.txt
- SourceData_Figure2/SourceData_Figure2.xlsx
