# Supplementary material for: Centralized industrialization of pork in Europe and America contributes to the global spread of Salmonella enterica
Source: Nat Food. 2024 May 9;5(5):413–22. doi: 10.1038/s43016-024-00968-1 (PMC11132987; doi:10.1038/s43016-024-00968-1)
Supplement: Supplementary file 5 — Statistical source data. [file 43016_2024_968_MOESM5_ESM.zip › SourceData_Figure2/SourceData_Figure_2D_and_2F.txt]

#NEXUS

Begin taxa;
        Dimensions ntax=685;
        Taxlabels
                2319
                2648
                3101
                4380
                4381
                4382
                6321
                7420
                7427
                7445
                7451
                7694
                9655
                9673
                9674
                9709
                SAL_AB1889AA
                SAL_BA1953AA
                SAL_BA1962AA
                SAL_BA5794AA
                SAL_BA7903AA
                SAL_BA9141AA
                SAL_BA9147AA
                SAL_BA9149AA
                SAL_BA9511AA
                SAL_BB9406AA
                SAL_BB9409AA
                SAL_BB9410AA
                SAL_BB9411AA
                SAL_BB9412AA
                SAL_BB9426AA
                SAL_BB9427AA
                SAL_BB9428AA
                SAL_BB9429AA
                SAL_BB9430AA
                SAL_BB9453AA
                SAL_BB9456AA
                SAL_BB9457AA
                SAL_BB9458AA
                SAL_BB9459AA
                SAL_BB9460AA
                SAL_BB9470AA
                SAL_BB9477AA
                SAL_BB9478AA
                SAL_BB9479AA
                SAL_BB9480AA
                SAL_BB9482AA
                SAL_BB9483AA
                SAL_BB9484AA
                SAL_BB9485AA
                SAL_BB9486AA
                SAL_BB9488AA
                SAL_BB9490AA
                SAL_BB9494AA
                SAL_BB9515AA
                SAL_BB9520AA
                SAL_BB9521AA
                SAL_BB9524AA
                SAL_BB9537AA
                SAL_BB9538AA
                SAL_BB9554AA
                SAL_BB9566AA
                SAL_BB9567AA
                SAL_BB9568AA
                SAL_BB9569AA
                SAL_BB9570AA
                SAL_BB9571AA
                SAL_BB9572AA
                SAL_BB9573AA
                SAL_BB9574AA
                SAL_BB9577AA
                SAL_BB9578AA
                SAL_BB9579AA
                SAL_BB9580AA
                SAL_BB9581AA
                SAL_BB9584AA
                SAL_BB9585AA
                SAL_BB9586AA
                SAL_BB9629AA
                SAL_BB9630AA
                SAL_BB9631AA
                SAL_BB9633AA
                SAL_BB9634AA
                SAL_BB9635AA
                SAL_BB9636AA
                SAL_BB9637AA
                SAL_BB9659AA
                SAL_BB9660AA
                SAL_BB9661AA
                SAL_BB9662AA
                SAL_BB9663AA
                SAL_BB9681AA
                SAL_BB9682AA
                SAL_BB9683AA
                SAL_BB9684AA
                SAL_BB9685AA
                SAL_BB9686AA
                SAL_BB9709AA
                SAL_BB9712AA
                SAL_BB9713AA
                SAL_BB9714AA
                SAL_BB9744AA
                SAL_BB9745AA
                SAL_BB9746AA
                SAL_BB9747AA
                SAL_BB9748AA
                SAL_BB9749AA
                SAL_BB9750AA
                SAL_BB9751AA
                SAL_BB9752AA
                SAL_BB9753AA
                SAL_CB1848AA
                SAL_CB2200AA
                SAL_CB6410AA
                SAL_CB8163AA
                SAL_CB8212AA
                SAL_CB8242AA
                SAL_CB8244AA
                SAL_CB8267AA
                SAL_CB8297AA
                SAL_CB8350AA
                SAL_CB8353AA
                SAL_CB8378AA
                SAL_CB8379AA
                SAL_CB8381AA
                SAL_CB8387AA
                SAL_CB8466AA
                SAL_CB8470AA
                SAL_CB8480AA
                SAL_CB8490AA
                SAL_CB8532AA
                SAL_CB8557AA
                SAL_CB8581AA
                SAL_CB8582AA
                SAL_CB9918AA
                SAL_DA2445AA
                SAL_DA2567AA
                SAL_DA2688AA
                SAL_DA2718AA
                SAL_DA2987AA
                SAL_DA3019AA
                SAL_DA4000AA
                SAL_DA4094AA
                SAL_DA4149AA
                SAL_DA4196AA
                SAL_DA4430AA
                SAL_DA4450AA
                SAL_DA4453AA
                SAL_DA4459AA
                SAL_DA4518AA
                SAL_DA4522AA
                SAL_DA4525AA
                SAL_DA4526AA
                SAL_DA4531AA
                SAL_DA4544AA
                SAL_DA4545AA
                SAL_DA4548AA
                SAL_DA4549AA
                SAL_DA4552AA
                SAL_DA4553AA
                SAL_DA5119AA
                SAL_DA5161AA
                SAL_DA5727AA
                SAL_DA5919AA
                SAL_DA5947AA
                SAL_DA5984AA
                SAL_DA6034AA
                SAL_DA6035AA
                SAL_DA6140AA
                SAL_DA6144AA
                SAL_DA6153AA
                SAL_DA6207AA
                SAL_DA7038AA
                SAL_DA7116AA
                SAL_DA7341AA
                SAL_DA7359AA
                SAL_DA7814AA
                SAL_DB7131AA
                SAL_EA2966AA
                SAL_EA4970AA
                SAL_EA9169AA
                SAL_EA9170AA
                SAL_EA9173AA
                SAL_EA9178AA
                SAL_EA9183AA
                SAL_EA9193AA
                SAL_EA9194AA
                SAL_EA9197AA
                SAL_EA9200AA
                SAL_EA9203AA
                SAL_EA9206AA
                SAL_EA9761AA
                SAL_EA9784AA
                SAL_EB0385AA
                SAL_EB5757AA
                SAL_EB6810AA
                SAL_FA1016AA
                SAL_FA1017AA
                SAL_FA1025AA
                SAL_FA1029AA
                SAL_FA1037AA
                SAL_FA1043AA
                SAL_FA1045AA
                SAL_FA1046AA
                SAL_FA1047AA
                SAL_FA1048AA
                SAL_FA1049AA
                SAL_FA1051AA
                SAL_FA1054AA
                SAL_FA1056AA
                SAL_FA1057AA
                SAL_FA6896AA
                SAL_FA8219AA
                SAL_FB1271AA
                SAL_FB3259AA
                SAL_FB4951AA
                SAL_FB4954AA
                SAL_FB4961AA
                SAL_FB5523AA
                SAL_FB6978AA
                SAL_FB8563AA
                SAL_GA1483AA
                SAL_GA1484AA
                SAL_GA1485AA
                SAL_GA1486AA
                SAL_GA1487AA
                SAL_GA1488AA
                SAL_GA1489AA
                SAL_GA1490AA
                SAL_GA1491AA
                SAL_GA1492AA
                SAL_GA2492AA
                SAL_GA2493AA
                SAL_GA2511AA
                SAL_GA2520AA
                SAL_GA2765AA
                SAL_GA2859AA
                SAL_GA3090AA
                SAL_GA3314AA
                SAL_GA7664AA
                SAL_GA8883AA
                SAL_GB1847AA
                SAL_GB1854AA
                SAL_GB1907AA
                SAL_GB1920AA
                SAL_GB1921AA
                SAL_GB2068AA
                SAL_GB2997AA
                SAL_GB3236AA
                SAL_GB3237AA
                SAL_GB3239AA
                SAL_HA7555AA
                SAL_HB2786AA
                SAL_HB9183AA
                SAL_HB9192AA
                SAL_HB9306AA
                SAL_HB9307AA
                SAL_HB9361AA
                SAL_HB9362AA
                SAL_HB9363AA
                SAL_HB9364AA
                SAL_HB9365AA
                SAL_HB9366AA
                SAL_HB9367AA
                SAL_HB9368AA
                SAL_HB9369AA
                SAL_HB9370AA
                SAL_HB9371AA
                SAL_HB9372AA
                SAL_HB9373AA
                SAL_HB9870AA
                SAL_IA2082AA
                SAL_IB1494AA
                SAL_IB1606AA
                SAL_IB1980AA
                SAL_IB4487AA
                SAL_IB4490AA
                SAL_IB4491AA
                SAL_IB4493AA
                SAL_IB4494AA
                SAL_IB4497AA
                SAL_IB4498AA
                SAL_IB4499AA
                SAL_IB4500AA
                SAL_IB4501AA
                SAL_IB4502AA
                SAL_IB4504AA
                SAL_IB4506AA
                SAL_IB4507AA
                SAL_IB4508AA
                SAL_IB4509AA
                SAL_IB4510AA
                SAL_IB4511AA
                SAL_IB4512AA
                SAL_IB4513AA
                SAL_IB4515AA
                SAL_IB4516AA
                SAL_IB4518AA
                SAL_IB4519AA
                SAL_IB4520AA
                SAL_IB4521AA
                SAL_IB4522AA
                SAL_IB4524AA
                SAL_IB4526AA
                SAL_IB4527AA
                SAL_IB4528AA
                SAL_IB4529AA
                SAL_IB4530AA
                SAL_IB4531AA
                SAL_IB4532AA
                SAL_IB4533AA
                SAL_IB4534AA
                SAL_IB4535AA
                SAL_IB4537AA
                SAL_IB4538AA
                SAL_IB4539AA
                SAL_IB4540AA
                SAL_IB4541AA
                SAL_IB4542AA
                SAL_IB4543AA
                SAL_IB4544AA
                SAL_IB4545AA
                SAL_IB4572AA
                SAL_IB4577AA
                SAL_IB4578AA
                SAL_IB4579AA
                SAL_IB4580AA
                SAL_IB4581AA
                SAL_IB4584AA
                SAL_IB4589AA
                SAL_IB4591AA
                SAL_IB4602AA
                SAL_IB4603AA
                SAL_IB4612AA
                SAL_IB4650AA
                SAL_IB4662AA
                SAL_IB4663AA
                SAL_IB4669AA
                SAL_IB4671AA
                SAL_IB4672AA
                SAL_IB4673AA
                SAL_IB4674AA
                SAL_IB4675AA
                SAL_IB4676AA
                SAL_IB4678AA
                SAL_IB4679AA
                SAL_IB4680AA
                SAL_IB4681AA
                SAL_IB4682AA
                SAL_IB4684AA
                SAL_IB4685AA
                SAL_IB4686AA
                SAL_IB4687AA
                SAL_IB4694AA
                SAL_IB4695AA
                SAL_IB4696AA
                SAL_IB4697AA
                SAL_IB4703AA
                SAL_IB4704AA
                SAL_IB4705AA
                SAL_IB4706AA
                SAL_IB4707AA
                SAL_IB4708AA
                SAL_IB5465AA
                SAL_IB5487AA
                SAL_IB5488AA
                SAL_IB8048AA
                SAL_IB8874AA
                SAL_JA0433AA
                SAL_JA3279AA
                SAL_JB2050AA
                SAL_JB2051AA
                SAL_JB5962AA
                SAL_JB9402AA
                SAL_KA0254AA
                SAL_KA4068AA
                SAL_KA4069AA
                SAL_KA4147AA
                SAL_KA4148AA
                SAL_KA4149AA
                SAL_KA4155AA
                SAL_KA4156AA
                SAL_KA4157AA
                SAL_KA4163AA
                SAL_KA4168AA
                SAL_KA4169AA
                SAL_KA4170AA
                SAL_KA4176AA
                SAL_KA4177AA
                SAL_KA4184AA
                SAL_KA4185AA
                SAL_KA4198AA
                SAL_KA4199AA
                SAL_KA4205AA
                SAL_KA4206AA
                SAL_KA4213AA
                SAL_KA4214AA
                SAL_KA4220AA
                SAL_KB0606AA
                SAL_KB0725AA
                SAL_KB0728AA
                SAL_KB0889AA
                SAL_KB0890AA
                SAL_KB9578AA
                SAL_KB9981AA
                SAL_LB0099AA
                SAL_LB0100AA
                SAL_LB0101AA
                SAL_LB0102AA
                SAL_LB0103AA
                SAL_LB0104AA
                SAL_LB0105AA
                SAL_LB0106AA
                SAL_LB0107AA
                SAL_LB0108AA
                SAL_LB0109AA
                SAL_LB0110AA
                SAL_LB0111AA
                SAL_LB0112AA
                SAL_LB0113AA
                SAL_LB0114AA
                SAL_LB0115AA
                SAL_LB0116AA
                SAL_LB0464AA
                SAL_LB0786AA
                SAL_MA6907AA
                SAL_MA7668AA
                SAL_NA0076AA
                SAL_NA0146AA
                SAL_NA0158AA
                SAL_NA2132AA
                SAL_NA2173AA
                SAL_NA2176AA
                SAL_NA2185AA
                SAL_NA2215AA
                SAL_NA5151AA
                SAL_OA2046AA
                SAL_OA2047AA
                SAL_OA2121AA
                SAL_OA2122AA
                SAL_OA2125AA
                SAL_OA2126AA
                SAL_OA2128AA
                SAL_OA2478AA
                SAL_OA4203AA
                SAL_OA4204AA
                SAL_OA7431AA
                SAL_PA0123AA
                SAL_PA0124AA
                SAL_PA0130AA
                SAL_PA0131AA
                SAL_PA0132AA
                SAL_PA0136AA
                SAL_PA0137AA
                SAL_PA0138AA
                SAL_PA0139AA
                SAL_PA0140AA
                SAL_PA0141AA
                SAL_PA0143AA
                SAL_PA0147AA
                SAL_PA0148AA
                SAL_PA0150AA
                SAL_PA0152AA
                SAL_PA0153AA
                SAL_PA0155AA
                SAL_PA0156AA
                SAL_PA0157AA
                SAL_PA0158AA
                SAL_PA0159AA
                SAL_PA0167AA
                SAL_PA0169AA
                SAL_PA0177AA
                SAL_PA0641AA
                SAL_PA0763AA
                SAL_PA4274AA
                SAL_PA8568AA
                SAL_QA1454AA
                SAL_QA1507AA
                SAL_RA0047AA
                SAL_RA4473AA
                SAL_RA5654AA
                SAL_RA7292AA
                SAL_RA7373AA
                SAL_RA7669AA
                SAL_RA7749AA
                SAL_RA8357AA
                SAL_RA8555AA
                SAL_RA8557AA
                SAL_RA8562AA
                SAL_SA3858AA
                SAL_TA0513AA
                SAL_TA7576AA
                SAL_TA7577AA
                SAL_TA7652AA
                SAL_UA4797AA
                SAL_UA8057AA
                SAL_VA0488AA
                SAL_VA0489AA
                SAL_VA0879AA
                SAL_VA0896AA
                SAL_VA1359AA
                SAL_VA1925AA
                SAL_VA2419AA
                SAL_VA2837AA
                SAL_VA2838AA
                SAL_VA2839AA
                SAL_VA2840AA
                SAL_VA2841AA
                SAL_VA2842AA
                SAL_VA2843AA
                SAL_VA2844AA
                SAL_VA2845AA
                SAL_VA2846AA
                SAL_VA2847AA
                SAL_VA2848AA
                SAL_VA2849AA
                SAL_VA2850AA
                SAL_VA2851AA
                SAL_VA2852AA
                SAL_VA2853AA
                SAL_VA2854AA
                SAL_VA2855AA
                SAL_VA2856AA
                SAL_VA2857AA
                SAL_VA2858AA
                SAL_VA2859AA
                SAL_VA2860AA
                SAL_VA2861AA
                SAL_VA2862AA
                SAL_VA2866AA
                SAL_VA2872AA
                SAL_VA2874AA
                SAL_VA2877AA
                SAL_VA2878AA
                SAL_VA2879AA
                SAL_VA2880AA
                SAL_VA2883AA
                SAL_VA2885AA
                SAL_VA2886AA
                SAL_VA2888AA
                SAL_VA2890AA
                SAL_VA2891AA
                SAL_VA2892AA
                SAL_VA2893AA
                SAL_VA2894AA
                SAL_VA2895AA
                SAL_VA2896AA
                SAL_VA2897AA
                SAL_VA2899AA
                SAL_VA2900AA
                SAL_VA2901AA
                SAL_VA2902AA
                SAL_VA2903AA
                SAL_VA2904AA
                SAL_VA2905AA
                SAL_VA2906AA
                SAL_VA2907AA
                SAL_VA2908AA
                SAL_VA2909AA
                SAL_VA2910AA
                SAL_VA2911AA
                SAL_VA2912AA
                SAL_VA2913AA
                SAL_VA2914AA
                SAL_VA2915AA
                SAL_VA2916AA
                SAL_VA2917AA
                SAL_VA2918AA
                SAL_VA2919AA
                SAL_VA2920AA
                SAL_VA2921AA
                SAL_VA2922AA
                SAL_VA2923AA
                SAL_VA2924AA
                SAL_VA2925AA
                SAL_VA2926AA
                SAL_VA2927AA
                SAL_VA2928AA
                SAL_VA3527AA
                SAL_VA6995AA
                SAL_VA9941AA
                SAL_WA1385AA
                SAL_WA2248AA
                SAL_WA2249AA
                SAL_WA2910AA
                SAL_WA2919AA
                SAL_WA3197AA
                SAL_WA6585AA
                SAL_WA9335AA
                SAL_XA0262AA
                SAL_XA0495AA
                SAL_XA0496AA
                SAL_XA0501AA
                SAL_XA0502AA
                SAL_XA0505AA
                SAL_XA2678AA
                SAL_XA2679AA
                SAL_XA2680AA
                SAL_XA2681AA
                SAL_XA2682AA
                SAL_XA2687AA
                SAL_XA2707AA
                SAL_XA2709AA
                SAL_XA2710AA
                SAL_XA2712AA
                SAL_XA2715AA
                SAL_XA2719AA
                SAL_XA2720AA
                SAL_XA2722AA
                SAL_XA2725AA
                SAL_XA2726AA
                SAL_XA2730AA
                SAL_XA2731AA
                SAL_XA2732AA
                SAL_XA2744AA
                SAL_XA2746AA
                SAL_XA2747AA
                SAL_XA2748AA
                SAL_XA2749AA
                SAL_XA2756AA
                SAL_XA2760AA
                SAL_XA2761AA
                SAL_XA2762AA
                SAL_XA2763AA
                SAL_XA2764AA
                SAL_XA2864AA
                SAL_XA2879AA
                SAL_XA2882AA
                SAL_XA2908AA
                SAL_ZA2474AA
                SAL_ZA2475AA
                SAL_ZA2476AA
                SAL_ZA2477AA
                SAL_ZA2478AA
                SAL_ZA2479AA
                SAL_ZA2480AA
                SAL_ZA2481AA
                SAL_ZA2482AA
                SAL_ZA2483AA
                SAL_ZA2484AA
                SAL_ZA2485AA
                SAL_ZA2486AA
                SAL_ZA2487AA
                SAL_ZA2488AA
                SAL_ZA2489AA
                SAL_ZA2490AA
                SAL_ZA2491AA
                SAL_ZA2492AA
                SAL_ZA2493AA
                SAL_ZA2494AA
                SAL_ZA2495AA
                SAL_ZA2496AA
                SAL_ZA2497AA
                SAL_ZA2498AA
                SAL_ZA2499AA
                SAL_ZA2500AA
                SAL_ZA2501AA
                SAL_ZA2502AA
                SAL_ZA2503AA
                SAL_ZA2504AA
                SAL_ZA2505AA
                SAL_ZA2506AA
                SAL_ZA8526AA
                SAL_ZA8585AA
                SAL_ZA8594AA
                SAL_ZA8602AA
                SAL_ZA8639AA
                SAL_ZA8643AA
                SAL_ZA8647AA
                SAL_ZA8684AA
                SAL_ZA8733AA
                SAL_ZA8776AA
                SAL_ZA8883AA
                SAL_ZA9035AA
                SAL_ZA9142AA
                SAL_ZA9288AA
                SAL_ZA9338AA
                SAL_ZA9436AA
                SAL_ZA9564AA
                SAL_ZA9585AA
                SAL_ZA9630AA
                SAL_ZA9653AA
                SAL_ZA9690AA
                SAL_ZA9751AA
                SAL_ZA9752AA
                ;
End;

Begin trees;
        Translate
                1 2319,
                2 2648,
                3 3101,
                4 4380,
                5 4381,
                6 4382,
                7 6321,
                8 7420,
                9 7427,
                10 7445,
                11 7451,
                12 7694,
                13 9655,
                14 9673,
                15 9674,
                16 9709,
                17 SAL_AB1889AA,
                18 SAL_BA1953AA,
                19 SAL_BA1962AA,
                20 SAL_BA5794AA,
                21 SAL_BA7903AA,
                22 SAL_BA9141AA,
                23 SAL_BA9147AA,
                24 SAL_BA9149AA,
                25 SAL_BA9511AA,
                26 SAL_BB9406AA,
                27 SAL_BB9409AA,
                28 SAL_BB9410AA,
                29 SAL_BB9411AA,
                30 SAL_BB9412AA,
                31 SAL_BB9426AA,
                32 SAL_BB9427AA,
                33 SAL_BB9428AA,
                34 SAL_BB9429AA,
                35 SAL_BB9430AA,
                36 SAL_BB9453AA,
                37 SAL_BB9456AA,
                38 SAL_BB9457AA,
                39 SAL_BB9458AA,
                40 SAL_BB9459AA,
                41 SAL_BB9460AA,
                42 SAL_BB9470AA,
                43 SAL_BB9477AA,
                44 SAL_BB9478AA,
                45 SAL_BB9479AA,
                46 SAL_BB9480AA,
                47 SAL_BB9482AA,
                48 SAL_BB9483AA,
                49 SAL_BB9484AA,
                50 SAL_BB9485AA,
                51 SAL_BB9486AA,
                52 SAL_BB9488AA,
                53 SAL_BB9490AA,
                54 SAL_BB9494AA,
                55 SAL_BB9515AA,
                56 SAL_BB9520AA,
                57 SAL_BB9521AA,
                58 SAL_BB9524AA,
                59 SAL_BB9537AA,
                60 SAL_BB9538AA,
                61 SAL_BB9554AA,
                62 SAL_BB9566AA,
                63 SAL_BB9567AA,
                64 SAL_BB9568AA,
                65 SAL_BB9569AA,
                66 SAL_BB9570AA,
                67 SAL_BB9571AA,
                68 SAL_BB9572AA,
                69 SAL_BB9573AA,
                70 SAL_BB9574AA,
                71 SAL_BB9577AA,
                72 SAL_BB9578AA,
                73 SAL_BB9579AA,
                74 SAL_BB9580AA,
                75 SAL_BB9581AA,
                76 SAL_BB9584AA,
                77 SAL_BB9585AA,
                78 SAL_BB9586AA,
                79 SAL_BB9629AA,
                80 SAL_BB9630AA,
                81 SAL_BB9631AA,
                82 SAL_BB9633AA,
                83 SAL_BB9634AA,
                84 SAL_BB9635AA,
                85 SAL_BB9636AA,
                86 SAL_BB9637AA,
                87 SAL_BB9659AA,
                88 SAL_BB9660AA,
                89 SAL_BB9661AA,
                90 SAL_BB9662AA,
                91 SAL_BB9663AA,
                92 SAL_BB9681AA,
                93 SAL_BB9682AA,
                94 SAL_BB9683AA,
                95 SAL_BB9684AA,
                96 SAL_BB9685AA,
                97 SAL_BB9686AA,
                98 SAL_BB9709AA,
                99 SAL_BB9712AA,
                100 SAL_BB9713AA,
                101 SAL_BB9714AA,
                102 SAL_BB9744AA,
                103 SAL_BB9745AA,
                104 SAL_BB9746AA,
                105 SAL_BB9747AA,
                106 SAL_BB9748AA,
                107 SAL_BB9749AA,
                108 SAL_BB9750AA,
                109 SAL_BB9751AA,
                110 SAL_BB9752AA,
                111 SAL_BB9753AA,
                112 SAL_CB1848AA,
                113 SAL_CB2200AA,
                114 SAL_CB6410AA,
                115 SAL_CB8163AA,
                116 SAL_CB8212AA,
                117 SAL_CB8242AA,
                118 SAL_CB8244AA,
                119 SAL_CB8267AA,
                120 SAL_CB8297AA,
                121 SAL_CB8350AA,
                122 SAL_CB8353AA,
                123 SAL_CB8378AA,
                124 SAL_CB8379AA,
                125 SAL_CB8381AA,
                126 SAL_CB8387AA,
                127 SAL_CB8466AA,
                128 SAL_CB8470AA,
                129 SAL_CB8480AA,
                130 SAL_CB8490AA,
                131 SAL_CB8532AA,
                132 SAL_CB8557AA,
                133 SAL_CB8581AA,
                134 SAL_CB8582AA,
                135 SAL_CB9918AA,
                136 SAL_DA2445AA,
                137 SAL_DA2567AA,
                138 SAL_DA2688AA,
                139 SAL_DA2718AA,
                140 SAL_DA2987AA,
                141 SAL_DA3019AA,
                142 SAL_DA4000AA,
                143 SAL_DA4094AA,
                144 SAL_DA4149AA,
                145 SAL_DA4196AA,
                146 SAL_DA4430AA,
                147 SAL_DA4450AA,
                148 SAL_DA4453AA,
                149 SAL_DA4459AA,
                150 SAL_DA4518AA,
                151 SAL_DA4522AA,
                152 SAL_DA4525AA,
                153 SAL_DA4526AA,
                154 SAL_DA4531AA,
                155 SAL_DA4544AA,
                156 SAL_DA4545AA,
                157 SAL_DA4548AA,
                158 SAL_DA4549AA,
                159 SAL_DA4552AA,
                160 SAL_DA4553AA,
                161 SAL_DA5119AA,
                162 SAL_DA5161AA,
                163 SAL_DA5727AA,
                164 SAL_DA5919AA,
                165 SAL_DA5947AA,
                166 SAL_DA5984AA,
                167 SAL_DA6034AA,
                168 SAL_DA6035AA,
                169 SAL_DA6140AA,
                170 SAL_DA6144AA,
                171 SAL_DA6153AA,
                172 SAL_DA6207AA,
                173 SAL_DA7038AA,
                174 SAL_DA7116AA,
                175 SAL_DA7341AA,
                176 SAL_DA7359AA,
                177 SAL_DA7814AA,
                178 SAL_DB7131AA,
                179 SAL_EA2966AA,
                180 SAL_EA4970AA,
                181 SAL_EA9169AA,
                182 SAL_EA9170AA,
                183 SAL_EA9173AA,
                184 SAL_EA9178AA,
                185 SAL_EA9183AA,
                186 SAL_EA9193AA,
                187 SAL_EA9194AA,
                188 SAL_EA9197AA,
                189 SAL_EA9200AA,
                190 SAL_EA9203AA,
                191 SAL_EA9206AA,
                192 SAL_EA9761AA,
                193 SAL_EA9784AA,
                194 SAL_EB0385AA,
                195 SAL_EB5757AA,
                196 SAL_EB6810AA,
                197 SAL_FA1016AA,
                198 SAL_FA1017AA,
                199 SAL_FA1025AA,
                200 SAL_FA1029AA,
                201 SAL_FA1037AA,
                202 SAL_FA1043AA,
                203 SAL_FA1045AA,
                204 SAL_FA1046AA,
                205 SAL_FA1047AA,
                206 SAL_FA1048AA,
                207 SAL_FA1049AA,
                208 SAL_FA1051AA,
                209 SAL_FA1054AA,
                210 SAL_FA1056AA,
                211 SAL_FA1057AA,
                212 SAL_FA6896AA,
                213 SAL_FA8219AA,
                214 SAL_FB1271AA,
                215 SAL_FB3259AA,
                216 SAL_FB4951AA,
                217 SAL_FB4954AA,
                218 SAL_FB4961AA,
                219 SAL_FB5523AA,
                220 SAL_FB6978AA,
                221 SAL_FB8563AA,
                222 SAL_GA1483AA,
                223 SAL_GA1484AA,
                224 SAL_GA1485AA,
                225 SAL_GA1486AA,
                226 SAL_GA1487AA,
                227 SAL_GA1488AA,
                228 SAL_GA1489AA,
                229 SAL_GA1490AA,
                230 SAL_GA1491AA,
                231 SAL_GA1492AA,
                232 SAL_GA2492AA,
                233 SAL_GA2493AA,
                234 SAL_GA2511AA,
                235 SAL_GA2520AA,
                236 SAL_GA2765AA,
                237 SAL_GA2859AA,
                238 SAL_GA3090AA,
                239 SAL_GA3314AA,
                240 SAL_GA7664AA,
                241 SAL_GA8883AA,
                242 SAL_GB1847AA,
                243 SAL_GB1854AA,
                244 SAL_GB1907AA,
                245 SAL_GB1920AA,
                246 SAL_GB1921AA,
                247 SAL_GB2068AA,
                248 SAL_GB2997AA,
                249 SAL_GB3236AA,
                250 SAL_GB3237AA,
                251 SAL_GB3239AA,
                252 SAL_HA7555AA,
                253 SAL_HB2786AA,
                254 SAL_HB9183AA,
                255 SAL_HB9192AA,
                256 SAL_HB9306AA,
                257 SAL_HB9307AA,
                258 SAL_HB9361AA,
                259 SAL_HB9362AA,
                260 SAL_HB9363AA,
                261 SAL_HB9364AA,
                262 SAL_HB9365AA,
                263 SAL_HB9366AA,
                264 SAL_HB9367AA,
                265 SAL_HB9368AA,
                266 SAL_HB9369AA,
                267 SAL_HB9370AA,
                268 SAL_HB9371AA,
                269 SAL_HB9372AA,
                270 SAL_HB9373AA,
                271 SAL_HB9870AA,
                272 SAL_IA2082AA,
                273 SAL_IB1494AA,
                274 SAL_IB1606AA,
                275 SAL_IB1980AA,
                276 SAL_IB4487AA,
                277 SAL_IB4490AA,
                278 SAL_IB4491AA,
                279 SAL_IB4493AA,
                280 SAL_IB4494AA,
                281 SAL_IB4497AA,
                282 SAL_IB4498AA,
                283 SAL_IB4499AA,
                284 SAL_IB4500AA,
                285 SAL_IB4501AA,
                286 SAL_IB4502AA,
                287 SAL_IB4504AA,
                288 SAL_IB4506AA,
                289 SAL_IB4507AA,
                290 SAL_IB4508AA,
                291 SAL_IB4509AA,
                292 SAL_IB4510AA,
                293 SAL_IB4511AA,
                294 SAL_IB4512AA,
                295 SAL_IB4513AA,
                296 SAL_IB4515AA,
                297 SAL_IB4516AA,
                298 SAL_IB4518AA,
                299 SAL_IB4519AA,
                300 SAL_IB4520AA,
                301 SAL_IB4521AA,
                302 SAL_IB4522AA,
                303 SAL_IB4524AA,
                304 SAL_IB4526AA,
                305 SAL_IB4527AA,
                306 SAL_IB4528AA,
                307 SAL_IB4529AA,
                308 SAL_IB4530AA,
                309 SAL_IB4531AA,
                310 SAL_IB4532AA,
                311 SAL_IB4533AA,
                312 SAL_IB4534AA,
                313 SAL_IB4535AA,
                314 SAL_IB4537AA,
                315 SAL_IB4538AA,
                316 SAL_IB4539AA,
                317 SAL_IB4540AA,
                318 SAL_IB4541AA,
                319 SAL_IB4542AA,
                320 SAL_IB4543AA,
                321 SAL_IB4544AA,
                322 SAL_IB4545AA,
                323 SAL_IB4572AA,
                324 SAL_IB4577AA,
                325 SAL_IB4578AA,
                326 SAL_IB4579AA,
                327 SAL_IB4580AA,
                328 SAL_IB4581AA,
                329 SAL_IB4584AA,
                330 SAL_IB4589AA,
                331 SAL_IB4591AA,
                332 SAL_IB4602AA,
                333 SAL_IB4603AA,
                334 SAL_IB4612AA,
                335 SAL_IB4650AA,
                336 SAL_IB4662AA,
                337 SAL_IB4663AA,
                338 SAL_IB4669AA,
                339 SAL_IB4671AA,
                340 SAL_IB4672AA,
                341 SAL_IB4673AA,
                342 SAL_IB4674AA,
                343 SAL_IB4675AA,
                344 SAL_IB4676AA,
                345 SAL_IB4678AA,
                346 SAL_IB4679AA,
                347 SAL_IB4680AA,
                348 SAL_IB4681AA,
                349 SAL_IB4682AA,
                350 SAL_IB4684AA,
                351 SAL_IB4685AA,
                352 SAL_IB4686AA,
                353 SAL_IB4687AA,
                354 SAL_IB4694AA,
                355 SAL_IB4695AA,
                356 SAL_IB4696AA,
                357 SAL_IB4697AA,
                358 SAL_IB4703AA,
                359 SAL_IB4704AA,
                360 SAL_IB4705AA,
                361 SAL_IB4706AA,
                362 SAL_IB4707AA,
                363 SAL_IB4708AA,
                364 SAL_IB5465AA,
                365 SAL_IB5487AA,
                366 SAL_IB5488AA,
                367 SAL_IB8048AA,
                368 SAL_IB8874AA,
                369 SAL_JA0433AA,
                370 SAL_JA3279AA,
                371 SAL_JB2050AA,
                372 SAL_JB2051AA,
                373 SAL_JB5962AA,
                374 SAL_JB9402AA,
                375 SAL_KA0254AA,
                376 SAL_KA4068AA,
                377 SAL_KA4069AA,
                378 SAL_KA4147AA,
                379 SAL_KA4148AA,
                380 SAL_KA4149AA,
                381 SAL_KA4155AA,
                382 SAL_KA4156AA,
                383 SAL_KA4157AA,
                384 SAL_KA4163AA,
                385 SAL_KA4168AA,
                386 SAL_KA4169AA,
                387 SAL_KA4170AA,
                388 SAL_KA4176AA,
                389 SAL_KA4177AA,
                390 SAL_KA4184AA,
                391 SAL_KA4185AA,
                392 SAL_KA4198AA,
                393 SAL_KA4199AA,
                394 SAL_KA4205AA,
                395 SAL_KA4206AA,
                396 SAL_KA4213AA,
                397 SAL_KA4214AA,
                398 SAL_KA4220AA,
                399 SAL_KB0606AA,
                400 SAL_KB0725AA,
                401 SAL_KB0728AA,
                402 SAL_KB0889AA,
                403 SAL_KB0890AA,
                404 SAL_KB9578AA,
                405 SAL_KB9981AA,
                406 SAL_LB0099AA,
                407 SAL_LB0100AA,
                408 SAL_LB0101AA,
                409 SAL_LB0102AA,
                410 SAL_LB0103AA,
                411 SAL_LB0104AA,
                412 SAL_LB0105AA,
                413 SAL_LB0106AA,
                414 SAL_LB0107AA,
                415 SAL_LB0108AA,
                416 SAL_LB0109AA,
                417 SAL_LB0110AA,
                418 SAL_LB0111AA,
                419 SAL_LB0112AA,
                420 SAL_LB0113AA,
                421 SAL_LB0114AA,
                422 SAL_LB0115AA,
                423 SAL_LB0116AA,
                424 SAL_LB0464AA,
                425 SAL_LB0786AA,
                426 SAL_MA6907AA,
                427 SAL_MA7668AA,
                428 SAL_NA0076AA,
                429 SAL_NA0146AA,
                430 SAL_NA0158AA,
                431 SAL_NA2132AA,
                432 SAL_NA2173AA,
                433 SAL_NA2176AA,
                434 SAL_NA2185AA,
                435 SAL_NA2215AA,
                436 SAL_NA5151AA,
                437 SAL_OA2046AA,
                438 SAL_OA2047AA,
                439 SAL_OA2121AA,
                440 SAL_OA2122AA,
                441 SAL_OA2125AA,
                442 SAL_OA2126AA,
                443 SAL_OA2128AA,
                444 SAL_OA2478AA,
                445 SAL_OA4203AA,
                446 SAL_OA4204AA,
                447 SAL_OA7431AA,
                448 SAL_PA0123AA,
                449 SAL_PA0124AA,
                450 SAL_PA0130AA,
                451 SAL_PA0131AA,
                452 SAL_PA0132AA,
                453 SAL_PA0136AA,
                454 SAL_PA0137AA,
                455 SAL_PA0138AA,
                456 SAL_PA0139AA,
                457 SAL_PA0140AA,
                458 SAL_PA0141AA,
                459 SAL_PA0143AA,
                460 SAL_PA0147AA,
                461 SAL_PA0148AA,
                462 SAL_PA0150AA,
                463 SAL_PA0152AA,
                464 SAL_PA0153AA,
                465 SAL_PA0155AA,
                466 SAL_PA0156AA,
                467 SAL_PA0157AA,
                468 SAL_PA0158AA,
                469 SAL_PA0159AA,
                470 SAL_PA0167AA,
                471 SAL_PA0169AA,
                472 SAL_PA0177AA,
                473 SAL_PA0641AA,
                474 SAL_PA0763AA,
                475 SAL_PA4274AA,
                476 SAL_PA8568AA,
                477 SAL_QA1454AA,
                478 SAL_QA1507AA,
                479 SAL_RA0047AA,
                480 SAL_RA4473AA,
                481 SAL_RA5654AA,
                482 SAL_RA7292AA,
                483 SAL_RA7373AA,
                484 SAL_RA7669AA,
                485 SAL_RA7749AA,
                486 SAL_RA8357AA,
                487 SAL_RA8555AA,
                488 SAL_RA8557AA,
                489 SAL_RA8562AA,
                490 SAL_SA3858AA,
                491 SAL_TA0513AA,
                492 SAL_TA7576AA,
                493 SAL_TA7577AA,
                494 SAL_TA7652AA,
                495 SAL_UA4797AA,
                496 SAL_UA8057AA,
                497 SAL_VA0488AA,
                498 SAL_VA0489AA,
                499 SAL_VA0879AA,
                500 SAL_VA0896AA,
                501 SAL_VA1359AA,
                502 SAL_VA1925AA,
                503 SAL_VA2419AA,
                504 SAL_VA2837AA,
                505 SAL_VA2838AA,
                506 SAL_VA2839AA,
                507 SAL_VA2840AA,
                508 SAL_VA2841AA,
                509 SAL_VA2842AA,
                510 SAL_VA2843AA,
                511 SAL_VA2844AA,
                512 SAL_VA2845AA,
                513 SAL_VA2846AA,
                514 SAL_VA2847AA,
                515 SAL_VA2848AA,
                516 SAL_VA2849AA,
                517 SAL_VA2850AA,
                518 SAL_VA2851AA,
                519 SAL_VA2852AA,
                520 SAL_VA2853AA,
                521 SAL_VA2854AA,
                522 SAL_VA2855AA,
                523 SAL_VA2856AA,
                524 SAL_VA2857AA,
                525 SAL_VA2858AA,
                526 SAL_VA2859AA,
                527 SAL_VA2860AA,
                528 SAL_VA2861AA,
                529 SAL_VA2862AA,
                530 SAL_VA2866AA,
                531 SAL_VA2872AA,
                532 SAL_VA2874AA,
                533 SAL_VA2877AA,
                534 SAL_VA2878AA,
                535 SAL_VA2879AA,
                536 SAL_VA2880AA,
                537 SAL_VA2883AA,
                538 SAL_VA2885AA,
                539 SAL_VA2886AA,
                540 SAL_VA2888AA,
                541 SAL_VA2890AA,
                542 SAL_VA2891AA,
                543 SAL_VA2892AA,
                544 SAL_VA2893AA,
                545 SAL_VA2894AA,
                546 SAL_VA2895AA,
                547 SAL_VA2896AA,
                548 SAL_VA2897AA,
                549 SAL_VA2899AA,
                550 SAL_VA2900AA,
                551 SAL_VA2901AA,
                552 SAL_VA2902AA,
                553 SAL_VA2903AA,
                554 SAL_VA2904AA,
                555 SAL_VA2905AA,
                556 SAL_VA2906AA,
                557 SAL_VA2907AA,
                558 SAL_VA2908AA,
                559 SAL_VA2909AA,
                560 SAL_VA2910AA,
                561 SAL_VA2911AA,
                562 SAL_VA2912AA,
                563 SAL_VA2913AA,
                564 SAL_VA2914AA,
                565 SAL_VA2915AA,
                566 SAL_VA2916AA,
                567 SAL_VA2917AA,
                568 SAL_VA2918AA,
                569 SAL_VA2919AA,
                570 SAL_VA2920AA,
                571 SAL_VA2921AA,
                572 SAL_VA2922AA,
                573 SAL_VA2923AA,
                574 SAL_VA2924AA,
                575 SAL_VA2925AA,
                576 SAL_VA2926AA,
                577 SAL_VA2927AA,
                578 SAL_VA2928AA,
                579 SAL_VA3527AA,
                580 SAL_VA6995AA,
                581 SAL_VA9941AA,
                582 SAL_WA1385AA,
                583 SAL_WA2248AA,
                584 SAL_WA2249AA,
                585 SAL_WA2910AA,
                586 SAL_WA2919AA,
                587 SAL_WA3197AA,
                588 SAL_WA6585AA,
                589 SAL_WA9335AA,
                590 SAL_XA0262AA,
                591 SAL_XA0495AA,
                592 SAL_XA0496AA,
                593 SAL_XA0501AA,
                594 SAL_XA0502AA,
                595 SAL_XA0505AA,
                596 SAL_XA2678AA,
                597 SAL_XA2679AA,
                598 SAL_XA2680AA,
                599 SAL_XA2681AA,
                600 SAL_XA2682AA,
                601 SAL_XA2687AA,
                602 SAL_XA2707AA,
                603 SAL_XA2709AA,
                604 SAL_XA2710AA,
                605 SAL_XA2712AA,
                606 SAL_XA2715AA,
                607 SAL_XA2719AA,
                608 SAL_XA2720AA,
                609 SAL_XA2722AA,
                610 SAL_XA2725AA,
                611 SAL_XA2726AA,
                612 SAL_XA2730AA,
                613 SAL_XA2731AA,
                614 SAL_XA2732AA,
                615 SAL_XA2744AA,
                616 SAL_XA2746AA,
                617 SAL_XA2747AA,
                618 SAL_XA2748AA,
                619 SAL_XA2749AA,
                620 SAL_XA2756AA,
                621 SAL_XA2760AA,
                622 SAL_XA2761AA,
                623 SAL_XA2762AA,
                624 SAL_XA2763AA,
                625 SAL_XA2764AA,
                626 SAL_XA2864AA,
                627 SAL_XA2879AA,
                628 SAL_XA2882AA,
                629 SAL_XA2908AA,
                630 SAL_ZA2474AA,
                631 SAL_ZA2475AA,
                632 SAL_ZA2476AA,
                633 SAL_ZA2477AA,
                634 SAL_ZA2478AA,
                635 SAL_ZA2479AA,
                636 SAL_ZA2480AA,
                637 SAL_ZA2481AA,
                638 SAL_ZA2482AA,
                639 SAL_ZA2483AA,
                640 SAL_ZA2484AA,
                641 SAL_ZA2485AA,
                642 SAL_ZA2486AA,
                643 SAL_ZA2487AA,
                644 SAL_ZA2488AA,
                645 SAL_ZA2489AA,
                646 SAL_ZA2490AA,
                647 SAL_ZA2491AA,
                648 SAL_ZA2492AA,
                649 SAL_ZA2493AA,
                650 SAL_ZA2494AA,
                651 SAL_ZA2495AA,
                652 SAL_ZA2496AA,
                653 SAL_ZA2497AA,
                654 SAL_ZA2498AA,
                655 SAL_ZA2499AA,
                656 SAL_ZA2500AA,
                657 SAL_ZA2501AA,
                658 SAL_ZA2502AA,
                659 SAL_ZA2503AA,
                660 SAL_ZA2504AA,
                661 SAL_ZA2505AA,
                662 SAL_ZA2506AA,
                663 SAL_ZA8526AA,
                664 SAL_ZA8585AA,
                665 SAL_ZA8594AA,
                666 SAL_ZA8602AA,
                667 SAL_ZA8639AA,
                668 SAL_ZA8643AA,
                669 SAL_ZA8647AA,
                670 SAL_ZA8684AA,
                671 SAL_ZA8733AA,
                672 SAL_ZA8776AA,
                673 SAL_ZA8883AA,
                674 SAL_ZA9035AA,
                675 SAL_ZA9142AA,
                676 SAL_ZA9288AA,
                677 SAL_ZA9338AA,
                678 SAL_ZA9436AA,
                679 SAL_ZA9564AA,
                680 SAL_ZA9585AA,
                681 SAL_ZA9630AA,
                682 SAL_ZA9653AA,
                683 SAL_ZA9690AA,
                684 SAL_ZA9751AA,
                685 SAL_ZA9752AA,
                ;
tree TREE1 = [&R] (((((((((((((1[&height=14.99999999998833,height_95%_HPD={14.999999999983629,14.999999999995453},height_median=14.999999999986358,height_range={14.999999999983174,14.999999999996362},length=15.99975720389282,length_95%_HPD={11.56553171591895,21.658790718906403},length_median=15.480008070298027,length_range={11.011827730343157,26.540666606467767},location="Chinese_mainland",location.prob=1.0,location.set={"Chinese_mainland"},location.set.prob={1.0}]:15.9998,(2[&height=11.99999999998315,height_95%_HPD={11.999999999976353,11.99999999999045},height_median=11.999999999981355,height_range={11.999999999975898,11.99999999999136},length=9.093734001825492,length_95%_HPD={5.7669102332847615,11.683224059913755},length_median=9.401591391466354,length_range={4.500306490426738,12.565631091690193},location="Chinese_mainland",location.prob=1.0,location.set={"Chinese_mainland"},location.set.prob={1.0}]:11.2195,(((4[&height=10.999999999980176,height_95%_HPD={10.999999999974989,10.999999999987267},height_median=10.999999999978172,height_range={10.999999999974534,10.999999999988177},length=7.402925278162445,length_95%_HPD={5.153324842472557,9.576114283853713},length_median=7.3089166645621155,length_range={4.351150967208197,10.267122641446889},location="Chinese_mainland",location.prob=1.0,location.set={"Chinese_mainland"},location.set.prob={1.0}]:7.40293,483[&height=13.999999999980187,height_95%_HPD={13.999999999974989,13.999999999987267},height_median=13.999999999978172,height_range={13.999999999974534,13.999999999988177},length=4.402925278162462,length_95%_HPD={2.153324842472557,6.5761142838537125},length_median=4.3089166645621155,length_range={1.3511509672081967,7.267122641446889},location="United_Kingdom",location.prob=1.0,location.set={"United_Kingdom"},location.set.prob={1.0}]:4.40293)[&height=18.402925278142654,height_95%_HPD={16.153324842453458,20.57611428383143},height_median=18.308916664540902,height_range={15.351150967193462,21.267122641423157},length=3.367778442044639,length_95%_HPD={1.0485387169391345,5.384841092645413},length_median=3.424289105830667,length_range={0.9472909688726219,6.561744678330548},location="Chinese_mainland",location.prob=1.0,location.set={"Chinese_mainland"},location.set.prob={1.0},posterior=1.0]:3.36778,((14[&height=8.99999999997819,height_95%_HPD={8.99999999997317,8.999999999984993},height_median=8.999999999976353,height_range={8.99999999997317,8.999999999986358},length=1.2154046331330381,length_95%_HPD={0.08192021655850112,3.160030889886457},length_median=0.9646812716487787,length_range={0.08192021655850112,6.098786223397838},location="Chinese_mainland",location.prob=1.0,location.set={"Chinese_mainland"},location.set.prob={1.0}]:1.2154,15[&height=8.99999999997819,height_95%_HPD={8.99999999997317,8.999999999984993},height_median=8.999999999976353,height_range={8.99999999997317,8.999999999986358},length=1.2154046331330381,length_95%_HPD={0.08192021655850112,3.160030889886457},length_median=0.9646812716487787,length_range={0.08192021655850112,6.098786223397838},location="Chinese_mainland",location.prob=1.0,location.set={"Chinese_mainland"},location.set.prob={1.0}]:1.2154)[&height=10.215404633111223,height_95%_HPD={9.081920216533945,12.16003088987054},height_median=9.964681271631889,height_range={9.081920216533945,15.0987862233751},length=8.194122813307205,length_95%_HPD={5.539570318796599,10.594256151826057},length_median=8.390459870417963,length_range={2.9946527877041262,11.481824331232842},location="Chinese_mainland",location.prob=1.0,location.set={"Chinese_mainland"},location.set.prob={1.0},posterior=1.0]:8.19412,592[&height=15.99999999997807,height_95%_HPD={15.99999999997317,15.999999999984539},height_median=15.999999999975898,height_range={15.99999999997317,15.999999999985903},length=2.409527446440358,length_95%_HPD={0.9602627954218406,4.0560198995808605},length_median=2.266440375885878,length_range={0.7632751526307402,5.27287202095642},location="United_States",location.prob=1.0,location.set={"United_States"},location.set.prob={1.0}]:2.40953)[&height=18.409527446418426,height_95%_HPD={16.960262795405015,20.056019899560397},height_median=18.26644037586493,height_range={16.76327515261346,21.272872020934756},length=3.3611762737688573,length_95%_HPD={1.4313349916218208,5.045208731164269},length_median=3.281617009897527,length_range={0.6147743665907122,6.002120229502786},location="Chinese_mainland",location.prob=1.0,location.set={"Chinese_mainland"},location.set.prob={1.0},posterior=1.0]:3.36118)[&height=21.77070372018727,height_95%_HPD={20.076368002325125,23.437759513818946},height_median=21.80020438008296,height_range={18.94804497063251,24.368777944891463},length=1.161521973722316,length_95%_HPD={0.11860635754847237,2.7695990134347994},length_median=1.011343390940283,length_range={0.08717432156551652,3.6293931330393825},location="Chinese_mainland",location.prob=1.0,location.set={"Chinese_mainland"},location.set.prob={1.0},posterior=1.0]:1.27546,(((5[&height=10.999999999975929,height_95%_HPD={10.999999999970441,10.99999999998181},height_median=10.999999999974989,height_range={10.999999999970441,10.999999999983174},length=6.810014788670316,length_95%_HPD={5.0147956271122425,8.896465236146916},length_median=6.735722786307935,length_range={4.435111833058272,11.002634528974795},location="Chinese_mainland",location.prob=1.0,location.set={"Chinese_mainland"},location.set.prob={1.0}]:6.81001,591[&height=14.999999999976826,height_95%_HPD={14.999999999971351,14.99999999998272},height_median=14.999999999975898,height_range={14.999999999971351,14.999999999984084},length=2.810014788669422,length_95%_HPD={1.014795627111333,4.896465236146007},length_median=2.7357227863070257,length_range={0.4351118330573627,7.002634528973886},location="United_States",location.prob=1.0,location.set={"United_States"},location.set.prob={1.0}]:2.81001)[&height=17.810014788646246,height_95%_HPD={16.014795627094827,19.896465236118274},height_median=17.735722786280803,height_range={15.435111833038718,22.00263452894842},length=1.935735653682749,length_95%_HPD={0.32616509513698944,3.9239843712054316},length_median=1.7944854586527583,length_range={0.15331214831778794,6.004431119366473},location="Chinese_mainland",location.prob=1.0,location.set={"Chinese_mainland"},location.set.prob={1.0},posterior=1.0]:1.93574,6[&height=10.999999999982833,height_95%_HPD={10.999999999977717,10.999999999988177},height_median=10.99999999998181,height_range={10.999999999977263,10.99999999998954},length=8.74575044234617,length_95%_HPD={6.388529302552254,11.23349438567871},length_median=8.726978693575074,length_range={5.0009266333870315,12.450850545751841},location="Chinese_mainland",location.prob=1.0,location.set={"Chinese_mainland"},location.set.prob={1.0}]:8.74575)[&height=19.74575044232899,height_95%_HPD={17.388529302539155,22.233494385659924},height_median=19.726978693559886,height_range={16.000926633373638,23.450850545730646},length=1.8260401517542753,length_95%_HPD={0.07615648674122255,3.809070087748296},length_median=1.6393290831065848,length_range={0.07615648674122255,5.300610070451324},location="Chinese_mainland",location.prob=1.0,location.set={"Chinese_mainland"},location.set.prob={1.0},posterior=1.0]:1.54822,7[&height=9.999999999980682,height_95%_HPD={9.99999999997408,9.999999999987267},height_median=9.999999999979082,height_range={9.99999999997408,9.999999999989086},length=11.109123344879007,length_95%_HPD={8.007970507890228,13.596564276910613},length_median=11.393466172884928,length_range={6.500306490429921,14.559421945257782},location="Chinese_mainland",location.prob=1.0,location.set={"Chinese_mainland"},location.set.prob={1.0}]:11.294)[&height=21.293973815335328,height_95%_HPD={18.742524689499533,23.19994364884269},height_median=21.39346617286037,height_range={17.54105536104771,23.19994364884269},length=0.9656859775547293,length_95%_HPD={0.002708831140807888,2.7148855913094607},length_median=0.8076984229705371,length_range={0.002708831140807888,4.021915772213205},location="Chinese_mainland",location.prob=1.0,location.set={"Chinese_mainland"},location.set.prob={1.0},posterior=0.28355957767722473]:1.75219)[&height=23.046167140565718,height_95%_HPD={22.457383374701294,23.960924495868767},height_median=23.179302468909555,height_range={22.014023949037437,23.960924495868767},length=0.2886699176548975,length_95%_HPD={0.004668944573076317,1.1564813055289171},length_median=0.17251549394665133,length_range={0.004668944573076317,1.438823066765309},location="Chinese_mainland",location.prob=1.0,location.set={"Chinese_mainland"},location.set.prob={1.0},posterior=0.09502262443438914]:0.173364)[&height=23.219531570802648,height_95%_HPD={21.999476675527603,24.609270213110904},height_median=23.27550049634783,height_range={21.405895224371307,24.937362965862576},length=7.780225633078416,length_95%_HPD={3.5379281156137843,14.010749417429906},length_median=7.1893564239581345,length_range={2.6436794113114885,20.069562923123158},location="Chinese_mainland",location.prob=1.0,location.set={"Chinese_mainland"},location.set.prob={1.0},posterior=1.0]:7.78023)[&height=30.99975720388107,height_95%_HPD={26.56553171591395,36.65879071889185},height_median=30.48000807028302,height_range={26.01182773033861,41.54066660645276},length=30.38983741128034,length_95%_HPD={19.415068694380217,37.27059916840288},length_median=30.6234038627285,length_range={14.722094516144992,41.973926901844195},location="Chinese_mainland",location.prob=1.0,location.set={"Chinese_mainland"},location.set.prob={1.0},posterior=1.0]:29.3336,((516[&height=9.999999999979515,height_95%_HPD={9.999999999975444,9.999999999986358},height_median=9.999999999977263,height_range={9.99999999997408,9.999999999986812},length=15.087396972180237,length_95%_HPD={10.714034394762248,19.954852277126378},length_median=14.769200875326987,length_range={4.481357036233305,23.597344300313125},location="Italy",location.prob=1.0,location.set={"Italy"},location.set.prob={1.0}]:15.0874,(518[&height=11.999999999978067,height_95%_HPD={11.99999999997317,11.999999999984993},height_median=11.999999999975898,height_range={11.99999999997226,11.999999999985448},length=1.6358484772046398,length_95%_HPD={1.0105370949772805,3.2599346996858003},length_median=1.4272702380862938,length_range={1.0081666086516634,4.843877532350632},location="Italy",location.prob=1.0,location.set={"Italy"},location.set.prob={1.0}]:1.63585,520[&height=12.999999999977165,height_95%_HPD={12.99999999997226,12.999999999984084},height_median=12.999999999974989,height_range={12.999999999971351,12.999999999984539},length=0.63584847720555,length_95%_HPD={0.010537094978189998,2.25993469968671},length_median=0.4272702380872033,length_range={0.008166608652572904,3.8438775323515415},location="Italy",location.prob=1.0,location.set={"Italy"},location.set.prob={1.0}]:0.635848)[&height=13.635848477182714,height_95%_HPD={13.010537094949996,15.259934699659425},height_median=13.42727023806583,height_range={13.00816660863211,16.843877532331135},length=11.451548494977029,length_95%_HPD={6.069843828450303,16.03716382547375},length_median=11.342429674480627,length_range={1.315883224214133,20.447522609998106},location="Italy",location.prob=1.0,location.set={"Italy"},location.set.prob={1.0},posterior=1.0]:11.4515)[&height=25.087396972159752,height_95%_HPD={20.71403439473761,29.954852277106966},height_median=24.769200875302886,height_range={14.48135703621847,33.59734430029357},length=32.556970537020405,length_95%_HPD={26.72186467344214,37.74794573352406},length_median=32.78730104455826,length_range={25.112465076499657,45.65848514578482},location="Italy",location.prob=1.0,location.set={"Italy"},location.set.prob={1.0},posterior=1.0]:32.557,587[&height=25.99999999998178,height_95%_HPD={25.999999999976808,25.999999999988177},height_median=25.999999999979536,height_range={25.999999999976808,25.999999999989086},length=31.644367509198307,length_95%_HPD={26.194951929156474,37.07477529580001},length_median=31.794903750736538,length_range={21.737474397283222,37.945227491801546},location="Germany",location.prob=1.0,location.set={"Germany"},location.set.prob={1.0}]:31.6444)[&height=57.64436750918021,height_95%_HPD={52.19495192913564,63.07477529578182},height_median=57.79490375071691,height_range={47.73747439726094,63.94522749178532},length=3.656565794305726,length_95%_HPD={0.16167044377539241,7.6838752158614625},length_median=3.1232915262341763,length_range={0.16167044377539241,23.885647199228586},location="Germany",location.prob=0.9842022116903634,location.set={"Austria","Italy","Chinese_mainland","Germany"},location.set.prob={0.004739336492890996,0.007898894154818325,0.00315955766192733,0.9842022116903634},posterior=1.0]:2.68903)[&height=60.33339636772339,height_95%_HPD={56.09575348190265,64.24003586472963},height_median=60.062508131095456,height_range={55.640199311093966,65.52252031778744},length=1.588593785526971,length_95%_HPD={0.004278233195691428,3.563954012081176},length_median=1.4010986994626364,length_range={0.004278233195691428,9.691120419625463},location="Germany",location.prob=0.9494470774091627,location.set={"Chinese_mainland","Germany"},location.set.prob={0.05055292259083728,0.9494470774091627},posterior=0.2865761689291101]:2.34963,((((((27[&height=24.999999999988937,height_95%_HPD={24.999999999984993,24.999999999995453},height_median=24.999999999987267,height_range={24.99999999998272,24.999999999996362},length=2.7442983171513298,length_95%_HPD={0.7513106077667437,4.801748816922014},length_median=2.586726578906653,length_range={0.4502913787973526,6.171432870192017},location="Austria",location.prob=1.0,location.set={"Austria"},location.set.prob={1.0}]:1.82673,50[&height=25.999999999999606,height_95%_HPD={25.999999999995453,26.000000000005457},height_median=25.999999999998636,height_range={25.99999999999318,26.000000000006366},length=1.1072894847673644,length_95%_HPD={0.02253692661622253,2.8574770774586717},length_median=1.0199976882958843,length_range={0.02253692661622253,4.492489109528378},location="Austria",location.prob=1.0,location.set={"Austria"},location.set.prob={1.0}]:0.826727)[&height=26.82672672157696,height_95%_HPD={26.036693138443297,27.798482302542197},height_median=26.750759388366532,height_range={26.036693138443297,28.938918319754066},length=1.1780078270959078,length_95%_HPD={0.020193989340633323,2.277468782891045},length_median=1.165565399406404,length_range={0.020193989340633323,2.9128024315341463},location="Austria",location.prob=1.0,location.set={"Austria"},location.set.prob={1.0},posterior=0.15384615384615385]:0.870172,51[&height=25.999999999981153,height_95%_HPD={25.999999999977263,25.999999999987722},height_median=25.99999999997999,height_range={25.9999999999759,25.99999999998863},length=1.5770436228969347,length_95%_HPD={0.18324678249278747,3.454323269481094},length_median=1.428198693158265,length_range={0.043280855279952846,4.486561923461522},location="Austria",location.prob=1.0,location.set={"Austria"},location.set.prob={1.0}]:1.6969)[&height=27.69689879634332,height_95%_HPD={26.668388049927216,28.613098324852672},height_median=27.5322278724002,height_range={26.668388049927216,28.888441351902657},length=1.0071839504048472,length_95%_HPD={0.055442995071111056,2.208031776862775},length_median=0.8456050521119316,length_range={0.055442995071111056,3.914667552583804},location="Austria",location.prob=1.0,location.set={"Austria"},location.set.prob={1.0},posterior=0.11312217194570136]:0.96337,(((49[&height=25.999999999991836,height_95%_HPD={25.999999999986358,25.999999999998636},height_median=25.99999999999045,height_range={25.99999999998454,25.999999999999545},length=1.3223109232391632,length_95%_HPD={0.015336490390836843,2.6685118142168562},length_median=1.2486905609174457,length_range={0.0040630092852964594,4.226325842546043},location="Austria",location.prob=1.0,location.set={"Austria"},location.set.prob={1.0}]:1.0273,74[&height=25.99999999999119,height_95%_HPD={25.999999999985903,25.999999999997726},height_median=25.999999999989996,height_range={25.999999999985448,25.99999999999909},length=1.9755682866903297,length_95%_HPD={0.1230351036109063,4.840473116355042},length_median=1.5979648769634878,length_range={0.05705031542720462,8.365264759290767},location="Austria",location.prob=1.0,location.set={"Austria"},location.set.prob={1.0}]:1.0273)[&height=27.027299020123902,height_95%_HPD={26.05705031541538,28.387569150493164},height_median=26.85126199576507,height_range={26.05705031541538,30.226325842534607},length=1.1781121081141035,length_95%_HPD={0.031109082714984027,4.589303260404904},length_median=0.7452064649306323,length_range={0.005895933555692068,5.63005072286597},location="Austria",location.prob=1.0,location.set={"Austria"},location.set.prob={1.0},posterior=0.19457013574660634]:0.743012,75[&height=25.99999999999087,height_95%_HPD={25.999999999986358,25.999999999997726},height_median=25.999999999989086,height_range={25.99999999998454,25.999999999998636},length=2.1428184360676035,length_95%_HPD={0.35772674456802633,3.6046290976340742},length_median=2.121849378274579,length_range={0.19430894172637636,5.737928365487278},location="Austria",location.prob=1.0,location.set={"Austria"},location.set.prob={1.0}]:1.77031)[&height=27.770310978419896,height_95%_HPD={27.31853482845463,28.553070759797265},height_median=27.7821290141992,height_range={26.81270245034466,28.553070759797265},length=0.7420769907906198,length_95%_HPD={0.32678778300329014,1.805750163545806},length_median=0.5499744423619237,length_range={0.14238171748259631,1.805750163545806},location="Austria",location.prob=1.0,location.set={"Austria"},location.set.prob={1.0},posterior=0.033182503770739065]:0.396754,73[&height=25.999999999996593,height_95%_HPD={25.99999999999227,26.000000000003638},height_median=25.999999999994998,height_range={25.999999999989996,26.000000000004547},length=1.6719689546557706,length_95%_HPD={0.015336490384925128,3.8634366619391827},length_median=1.3740764704596558,length_range={0.015336490384925128,9.491478433665804},location="Austria",location.prob=1.0,location.set={"Austria"},location.set.prob={1.0}]:2.16707)[&height=28.16706547398905,height_95%_HPD={27.345070083835253,28.919930642300187},height_median=28.26809432371465,height_range={27.174350027978107,28.933701383008156},length=2.2798806554473128,length_95%_HPD={0.005709421535044612,6.206421016131866},length_median=1.244915211562832,length_range={0.005709421535044612,7.456942650484166},location="Austria",location.prob=1.0,location.set={"Austria"},location.set.prob={1.0},posterior=0.11161387631975868]:0.493204)[&height=28.660269115942494,height_95%_HPD={27.950578081295134,29.30895529584359},height_median=28.60353074683144,height_range={27.950578081295134,29.346574542068538},length=0.6332874239834765,length_95%_HPD={0.019823046912534892,1.9437396800454785},length_median=0.2825741538835196,length_range={0.019823046912534892,1.9953676632821065},location="Austria",location.prob=1.0,location.set={"Austria"},location.set.prob={1.0},posterior=0.0392156862745098]:0.993384,((((((48[&height=25.999999999972186,height_95%_HPD={25.999999999968622,25.999999999976353},height_median=25.999999999971806,height_range={25.999999999968168,25.999999999977717},length=1.4455921952802344,length_95%_HPD={0.3859543176822413,3.0005976196783415},length_median=1.3111917942587752,length_range={0.17199239942692657,4.057829768695772},location="Austria",location.prob=1.0,location.set={"Austria"},location.set.prob={1.0}]:1.41222,(91[&height=25.999999999978776,height_95%_HPD={25.999999999975444,25.99999999998272},height_median=25.999999999978172,height_range={25.999999999974534,25.99999999998363},length=1.5808561310929075,length_95%_HPD={0.3831453180062603,2.9194496213642225},length_median=1.6028811218263073,length_range={0.18379493821970883,3.603504110639733},location="Austria",location.prob=1.0,location.set={"Austria"},location.set.prob={1.0}]:1.13996,107[&height=25.999999999977184,height_95%_HPD={25.99999999997408,25.999999999980446},height_median=25.999999999976808,height_range={25.999999999973625,25.999999999982265},length=1.466994059857619,length_95%_HPD={0.28299502473107907,2.945928670364463},length_median=1.4167686812752436,length_range={0.1719923994214696,4.132921440615121},location="Austria",location.prob=1.0,location.set={"Austria"},location.set.prob={1.0}]:1.13996)[&height=27.1399602090074,height_95%_HPD={26.212845987358833,28.44436770683751},height_median=27.162641577401246,height_range={26.18379493819566,29.377225374504178},length=0.4413220004623735,length_95%_HPD={0.004205895724716413,1.3331896808052832},length_median=0.29685276760215373,length_range={0.004205895724716413,2.2280311931699366},location="Austria",location.prob=1.0,location.set={"Austria"},location.set.prob={1.0},posterior=0.23378582202111614]:0.27226)[&height=27.41222011635056,height_95%_HPD={26.441368225867336,28.541400910153243},height_median=27.367085593282354,height_range={26.441368225867336,29.27773677173218},length=0.5486743576066979,length_95%_HPD={0.009506861886961815,1.285621058959748},length_median=0.3699092310813228,length_range={0.009506861886961815,2.1384717859819027},location="Austria",location.prob=1.0,location.set={"Austria"},location.set.prob={1.0},posterior=0.17647058823529413]:0.411222,90[&height=25.999999999973184,height_95%_HPD={25.999999999969987,25.999999999976808},height_median=25.999999999972715,height_range={25.999999999969532,25.999999999978172},length=1.6651466443412644,length_95%_HPD={0.5119735740922202,2.9286235150680113},length_median=1.5556217328937905,length_range={0.17199239942510758,4.281871348913793},location="Austria",location.prob=1.0,location.set={"Austria"},location.set.prob={1.0}]:1.82344)[&height=27.823442286013996,height_95%_HPD={26.617577369920582,29.12931795677423},height_median=27.64803926192326,height_range={26.617577369920582,29.448367634608076},length=0.4156910069878243,length_95%_HPD={0.028731753918343372,1.0530039725422284},length_median=0.30640311507456275,length_range={0.028731753918343372,1.6476733067677856},location="Austria",location.prob=1.0,location.set={"Austria"},location.set.prob={1.0},posterior=0.18552036199095023]:0.482118,88[&height=25.99999999998356,height_95%_HPD={25.999999999980446,25.999999999987722},height_median=25.99999999998272,height_range={25.99999999997999,25.99999999998863},length=1.772721915906789,length_95%_HPD={0.509698754978217,2.9039679703086527},length_median=1.6852978708066217,length_range={0.49644738133793,4.148496628994508},location="Austria",location.prob=1.0,location.set={"Austria"},location.set.prob={1.0}]:2.30556)[&height=28.30556006559932,height_95%_HPD={27.335569262291756,29.467208382054196},height_median=28.18338612255593,height_range={26.97005797811653,30.531215170818086},length=0.9622325787299815,length_95%_HPD={0.11234262895252556,2.0793887672503324},length_median=0.8187794226380518,length_range={0.08014469012054803,7.078378504267956},location="Austria",location.prob=1.0,location.set={"Austria"},location.set.prob={1.0},posterior=1.0]:0.099202,(71[&height=25.999999999988198,height_95%_HPD={25.99999999998454,25.999999999994543},height_median=25.999999999986812,height_range={25.99999999998272,25.999999999995453},length=2.867198306667736,length_95%_HPD={1.1187894996219256,4.8404731163564065},length_median=2.7923376336594465,length_range={0.5618353041803736,7.352564972492651},location="Austria",location.prob=1.0,location.set={"Austria"},location.set.prob={1.0}]:1.64975,461[&height=25.9999999999937,height_95%_HPD={25.999999999989086,26.000000000000455},height_median=25.99999999999227,height_range={25.999999999987267,26.00000000000182},length=1.3909445320357865,length_95%_HPD={0.034828956304551184,2.718081000422899},length_median=1.371222947660499,length_range={0.023123400055883536,4.8634596247796225},location="Austria",location.prob=1.0,location.set={"Austria"},location.set.prob={1.0}]:1.64975)[&height=27.649754781089953,height_95%_HPD={26.865248300483017,28.472835172251507},height_median=27.64455435037894,height_range={26.561835304165925,28.65650591514941},length=0.7954664112028998,length_95%_HPD={0.049696835171150866,1.5962957903357804},length_median=0.7071498212888088,length_range={0.027298071893511633,2.2061535682261457},location="Austria",location.prob=1.0,location.set={"Austria"},location.set.prob={1.0},posterior=0.12669683257918551]:0.755007)[&height=28.40476205630886,height_95%_HPD={28.175926901628827,28.776228372309106},height_median=28.452001661361464,height_range={27.75223708505382,28.776228372309106},length=0.26109093440842696,length_95%_HPD={0.006422679235516426,0.5221096163442844},length_median=0.2749496456438756,length_range={0.006422679235516426,0.7552369586751766},location="Austria",location.prob=1.0,location.set={"Austria"},location.set.prob={1.0},posterior=0.0196078431372549]:0.216324,(87[&height=25.99999999998159,height_95%_HPD={25.999999999977717,25.999999999986812},height_median=25.999999999980446,height_range={25.999999999977263,25.999999999988177},length=2.312940263236328,length_95%_HPD={0.6322855644994867,4.568410270185357},length_median=2.211280101939252,length_range={0.442400193160303,5.835100025326334},location="Austria",location.prob=1.0,location.set={"Austria"},location.set.prob={1.0}]:2.19029,111[&height=25.99999999998987,height_95%_HPD={25.999999999984993,25.99999999999727},height_median=25.999999999988177,height_range={25.99999999998272,25.99999999999818},length=1.8560914126591805,length_95%_HPD={0.22361290427063807,3.4132113467464116},length_median=1.8322448195240213,length_range={0.09371975017824141,4.978146034534348},location="Austria",location.prob=1.0,location.set={"Austria"},location.set.prob={1.0}]:2.19029)[&height=28.19028679586869,height_95%_HPD={27.46177585533769,28.635028264157427},height_median=28.41779855076993,height_range={27.11601844909228,30.27209659512937},length=0.33268151734188933,length_95%_HPD={0.01342248275750535,0.990225806023318},length_median=0.17586816349458445,length_range={0.01342248275750535,2.960195754766513},location="Austria",location.prob=1.0,location.set={"Austria"},location.set.prob={1.0},posterior=0.07088989441930618]:0.4308)[&height=28.621086489830844,height_95%_HPD={28.175943738934166,29.12198265365396},height_median=28.578117874972577,height_range={28.175943738934166,29.192251702798785},length=0.6645283730535785,length_95%_HPD={0.00678274846824678,1.4429680766484125},length_median=0.48361743901593357,length_range={0.00678274846824678,2.9265498180658156},location="Austria",location.prob=1.0,location.set={"Austria"},location.set.prob={1.0},posterior=0.024132730015082957]:0.360572,89[&height=25.999999999998963,height_95%_HPD={25.999999999993634,26.000000000006366},height_median=25.99999999999727,height_range={25.99999999999227,26.00000000000773},length=1.9196504201086104,length_95%_HPD={0.02551208133402838,3.9433087164255376},length_median=1.844550069800789,length_range={0.02551208133402838,8.408578478516397},location="Austria",location.prob=1.0,location.set={"Austria"},location.set.prob={1.0}]:2.98166)[&height=28.98165811302419,height_95%_HPD={28.67902480608427,29.592235999209606},height_median=28.843770222013063,height_range={28.42978397852221,29.592235999209606},length=0.36756187509757665,length_95%_HPD={0.0015806275058736219,1.1806719622103294},length_median=0.16463053832740115,length_range={0.0015806275058736219,2.0655499858338793},location="Austria",location.prob=1.0,location.set={"Austria"},location.set.prob={1.0},posterior=0.058823529411764705]:0.671995)[&height=29.653653151358924,height_95%_HPD={28.830211377754495,31.469111652604624},height_median=29.427640961311226,height_range={28.830211377754495,31.85964058087302},length=1.030128004302698,length_95%_HPD={0.0752994615500171,3.217734952889259},length_median=0.7242119269631075,length_range={0.0752994615500171,7.532293758443124},location="Austria",location.prob=1.0,location.set={"Austria"},location.set.prob={1.0},posterior=0.09803921568627451]:1.31433,29[&height=21.999999999987818,height_95%_HPD={21.99999999998454,21.99999999999318},height_median=21.999999999986812,height_range={21.99999999998363,21.99999999999409},length=6.42749740066541,length_95%_HPD={3.7513106077676532,9.034728057861969},length_median=6.139432227948735,length_range={3.450291378798262,14.939112029434277},location="Austria",location.prob=1.0,location.set={"Austria"},location.set.prob={1.0}]:8.96799)[&height=30.96798763172288,height_95%_HPD={29.324312901773283,34.12601642981963},height_median=30.542564413114633,height_range={29.111028575468026,37.670570873164706},length=5.231412688391294,length_95%_HPD={0.4165887413164455,11.768093799073952},length_median=4.739350468603632,length_range={0.2340820908436605,15.888902187112329},location="Austria",location.prob=1.0,location.set={"Austria"},location.set.prob={1.0},posterior=1.0]:5.23141,72[&height=25.999999999981323,height_95%_HPD={25.999999999976808,25.999999999987722},height_median=25.999999999979536,height_range={25.999999999976353,25.99999999998863},length=10.199400320132828,length_95%_HPD={5.573615981612548,15.923630448466334},length_median=9.85414334765801,length_range={4.387834962511079,20.27230366032702},location="Austria",location.prob=1.0,location.set={"Austria"},location.set.prob={1.0}]:10.1994)[&height=36.19940032011414,height_95%_HPD={31.573615981593775,41.92363044845251},height_median=35.854143347639365,height_range={30.38783496249289,46.27230366031472},length=24.718610478762503,length_95%_HPD={17.27758062959245,31.809071787721223},length_median=25.1067376231631,length_range={10.750481694728379,35.851858890722546},location="Austria",location.prob=1.0,location.set={"Austria"},location.set.prob={1.0},posterior=1.0]:26.4836)[&height=62.68302336185251,height_95%_HPD={59.694470834052936,68.16150211116246},height_median=62.36674682123248,height_range={56.3716292280119,82.34268896071671},length=35.18085095729733,length_95%_HPD={23.96573535357129,42.53440776386982},length_median=36.02213951818416,length_range={21.308140634168993,44.91759091909974},location="Germany",location.prob=0.9494470774091627,location.set={"Chinese_mainland","Germany"},location.set.prob={0.05055292259083728,0.9494470774091627},posterior=1.0]:35.1809,(((((((8[&height=13.999999999997224,height_95%_HPD={13.999999999993179,14.000000000002728},height_median=13.999999999996362,height_range={13.999999999991815,14.000000000004547},length=2.770094204251933,length_95%_HPD={0.4827414993560524,5.238851571157284},length_median=2.6672559135181473,length_range={0.13232927758690494,6.736869434291446},location="Chinese_mainland",location.prob=1.0,location.set={"Chinese_mainland"},location.set.prob={1.0}]:2.86473,12[&height=13.99999999999428,height_95%_HPD={13.99999999999045,13.999999999999545},height_median=13.999999999993179,height_range={13.999999999989086,14.00000000000091},length=3.6409544725698813,length_95%_HPD={1.5711797658528717,6.741821820997323},length_median=3.4281658883473938,length_range={0.13232927758963342,7.461880178764204},location="Chinese_mainland",location.prob=1.0,location.set={"Chinese_mainland"},location.set.prob={1.0}]:2.86473)[&height=16.864727840971398,height_95%_HPD={15.08780219849541,19.850718245258122},height_median=16.734981595782756,height_range={14.13232927758554,19.850718245258122},length=1.083467998734056,length_95%_HPD={0.019855728754656354,3.0726181607885934},length_median=0.710170438712419,length_range={0.019855728754656354,6.904685574512907},location="Chinese_mainland",location.prob=1.0,location.set={"Chinese_mainland"},location.set.prob={1.0},posterior=0.25339366515837103]:0.584718,11[&height=13.999999999996236,height_95%_HPD={13.999999999991815,14.000000000002274},height_median=13.999999999994998,height_range={13.999999999990905,14.000000000004093},length=3.1351978074288946,length_95%_HPD={0.7787775955484477,5.415338037678794},length_median=2.922149864992207,length_range={0.5219517642457792,9.739407568778006},location="Chinese_mainland",location.prob=1.0,location.set={"Chinese_mainland"},location.set.prob={1.0}]:3.44945)[&height=17.449445887797136,height_95%_HPD={16.23171164856467,19.38184302595846},height_median=17.2976523088073,height_range={16.13177377726379,19.99233491521727},length=1.554076699219042,length_95%_HPD={0.022316097433161985,4.085668780218839},length_median=1.0784756324445794,length_range={0.022316097433161985,8.753805749729807},location="Chinese_mainland",location.prob=1.0,location.set={"Chinese_mainland"},location.set.prob={1.0},posterior=0.2383107088989442]:1.23109,9[&height=13.99999999999696,height_95%_HPD={13.999999999993634,14.000000000001819},height_median=13.999999999995907,height_range={13.999999999992724,14.000000000003638},length=3.458996716213335,length_95%_HPD={0.9886659717821011,6.453254207775444},length_median=3.114473217441173,length_range={0.4827414993565071,11.666596690608756},location="Chinese_mainland",location.prob=1.0,location.set={"Chinese_mainland"},location.set.prob={1.0}]:4.68054)[&height=18.68053635028589,height_95%_HPD={16.739879772513632,21.625709038855803},height_median=18.400460639687026,height_range={15.886783974317495,25.666596690602546},length=23.935852224785116,length_95%_HPD={17.26497234402577,29.286903195809916},length_median=24.212215164302492,length_range={13.87433365239108,39.91507907494142},location="Chinese_mainland",location.prob=1.0,location.set={"Chinese_mainland"},location.set.prob={1.0},posterior=1.0]:23.9359,(583[&height=21.99999999999486,height_95%_HPD={21.999999999989996,22.00000000000091},height_median=21.999999999993634,height_range={21.999999999989086,22.000000000002274},length=1.3640425828162617,length_95%_HPD={0.2821640260633984,2.836590907757561},length_median=1.1821928016534002,length_range={0.1025856028265899,7.001323902112745},location="Asia",location.prob=1.0,location.set={"Asia"},location.set.prob={1.0}]:1.36404,584[&height=21.99999999999486,height_95%_HPD={21.999999999989996,22.00000000000091},height_median=21.999999999993634,height_range={21.999999999989086,22.000000000002274},length=1.3640425828162617,length_95%_HPD={0.2821640260633984,2.836590907757561},length_median=1.1821928016534002,length_range={0.1025856028265899,7.001323902112745},location="Asia",location.prob=1.0,location.set={"Asia"},location.set.prob={1.0}]:1.36404)[&height=23.36404258281116,height_95%_HPD={22.282164026064038,24.836590907757454},height_median=23.18219280164476,height_range={22.102585602824092,29.001323902112745},length=19.25234599225983,length_95%_HPD={14.855388621113889,24.783572237802048},length_median=19.17326040029876,length_range={12.154021029503838,33.12753811765296},location="Asia",location.prob=1.0,location.set={"Asia"},location.set.prob={1.0},posterior=1.0]:19.2523)[&height=42.61638857507101,height_95%_HPD={37.033960635119456,47.65711792363436},height_median=42.361769030929736,height_range={35.3362138311486,57.77882510022664},length=15.379047682670889,length_95%_HPD={8.126735599776111,21.7374895609114},length_median=15.409539838746241,length_range={2.2389705810814178,28.935460789848094},location="Chinese_mainland",location.prob=1.0,location.set={"Chinese_mainland"},location.set.prob={1.0},posterior=1.0]:15.379,149[&height=40.99999999999622,height_95%_HPD={40.99999999999227,41.000000000001364},height_median=40.99999999999591,height_range={40.99999999999227,41.00000000000318},length=16.995436257745432,length_95%_HPD={12.990709124301702,21.704735126708925},length_median=16.74046280272922,length_range={7.904076660047679,30.147619786629548},location="NEurope",location.prob=1.0,location.set={"NEurope"},location.set.prob={1.0}]:16.9954)[&height=57.99543625774198,height_95%_HPD={53.99070912429579,62.70473512670151},height_median=57.74046280272432,height_range={48.90407666004239,71.14761978662682},length=7.95014870866768,length_95%_HPD={2.1302177699053573,15.067897836762612},length_median=7.981367981872154,length_range={1.3627599957311318,17.87653664059735},location="Chinese_mainland",location.prob=1.0,location.set={"Chinese_mainland"},location.set.prob={1.0},posterior=1.0]:7.95015,372[&height=2.9999999999901306,height_95%_HPD={2.9999999999863576,2.9999999999954525},height_median=2.9999999999886313,height_range={2.999999999985448,2.9999999999968168},length=62.94558496641949,length_95%_HPD={55.94079352820765,68.39915190338252},length_median=63.59852491141669,length_range={48.126120060074484,75.00056436974657},location="Chinese_mainland",location.prob=1.0,location.set={"Chinese_mainland"},location.set.prob={1.0}]:62.9456)[&height=65.94558496640947,height_95%_HPD={58.94079352820199,71.39915190337388},height_median=66.59852491140646,height_range={51.126120060062476,78.00056436973773},length=11.875550209478233,length_95%_HPD={2.8586763511716526,24.526305855242057},length_median=10.037508419603952,length_range={1.4192225109403864,32.231697441727015},location="Chinese_mainland",location.prob=1.0,location.set={"Chinese_mainland"},location.set.prob={1.0},posterior=1.0]:11.8756,(192[&height=11.999999999988002,height_95%_HPD={11.999999999983629,11.999999999993634},height_median=11.999999999986812,height_range={11.99999999998181,11.999999999994998},length=12.41899686792671,length_95%_HPD={5.8088426175886525,23.852707465816017},length_median=10.524962706145491,length_range={4.753632738960441,37.42289556925018},location="Chinese_mainland",location.prob=1.0,location.set={"Chinese_mainland"},location.set.prob={1.0}]:12.419,371[&height=2.9999999999870948,height_95%_HPD={2.9999999999827196,2.999999999992724},height_median=2.999999999985903,height_range={2.9999999999809006,2.9999999999940883},length=21.418996867927657,length_95%_HPD={14.808842617589562,32.85270746581693},length_median=19.5249627061464,length_range={13.75363273896135,46.42289556925109},location="Chinese_mainland",location.prob=1.0,location.set={"Chinese_mainland"},location.set.prob={1.0}]:21.419)[&height=24.418996867914693,height_95%_HPD={17.808842617570917,35.852707465805},height_median=22.524962706138922,height_range={16.753632738945726,49.42289556923561},length=53.40213830797301,length_95%_HPD={37.01721431646037,70.1339384417638},length_median=54.092231877272425,length_range={27.837754751613943,72.77093976871654},location="Chinese_mainland",location.prob=1.0,location.set={"Chinese_mainland"},location.set.prob={1.0},posterior=1.0]:53.4021)[&height=77.82113517588778,height_95%_HPD={73.13218966790737,88.76866719994314},height_median=76.33325795098199,height_range={68.77565079757505,91.39774358864815},length=20.04273914326206,length_95%_HPD={5.335423031363462,29.973779484532542},length_median=23.259637157628333,length_range={1.2100768996935756,32.512533093654966},location="Chinese_mainland",location.prob=1.0,location.set={"Chinese_mainland"},location.set.prob={1.0},posterior=1.0]:20.0427)[&height=97.8638743191499,height_95%_HPD={87.59337339046942,104.73586068769464},height_median=99.78593618871355,height_range={83.32727513192094,106.30525229198474},length=11.550552020972642,length_95%_HPD={3.0973112077092964,25.201352050269932},length_median=8.86035258102548,length_range={1.6596105855874015,32.36005832768738},location="Germany",location.prob=0.9494470774091627,location.set={"Chinese_mainland","Germany"},location.set.prob={0.05055292259083728,0.9494470774091627},posterior=1.0]:11.5506,((((((31[&height=8.999999999975048,height_95%_HPD={8.999999999971351,8.999999999979082},height_median=8.99999999997408,height_range={8.999999999970441,8.999999999979991},length=1.6924242685832285,length_95%_HPD={0.16757450451132172,3.635098736743849},length_median=1.4361598904531014,length_range={0.16757450451132172,5.445310830793915},location="Austria",location.prob=1.0,location.set={"Austria"},location.set.prob={1.0}]:1.1626,524[&height=8.999999999973104,height_95%_HPD={8.999999999970441,8.999999999975444},height_median=8.99999999997317,height_range={8.999999999969077,8.999999999975898},length=1.5436940828038597,length_95%_HPD={0.09585191728183418,3.8916887627327608},length_median=1.3058115901839304,length_range={0.09585191728183418,7.3000436463817096},location="Austria",location.prob=1.0,location.set={"Austria"},location.set.prob={1.0}]:1.1626)[&height=10.16259943010955,height_95%_HPD={9.311347664259301,11.225090733079924},height_median=9.889714071040999,height_range={9.167574504484037,13.05895659421185},length=0.7895726373349314,length_95%_HPD={0.0010133141605805918,2.579040332889555},length_median=0.619939120297202,length_range={0.0010133141605805918,2.851630103560554},location="Austria",location.prob=1.0,location.set={"Austria"},location.set.prob={1.0},posterior=0.18401206636500755]:1.63559,((33[&height=8.999999999974687,height_95%_HPD={8.999999999971806,8.999999999977717},height_median=8.99999999997408,height_range={8.999999999969532,8.999999999978627},length=1.7764349377261939,length_95%_HPD={0.14117038047566766,4.770281192499837},length_median=1.353000385656589,length_range={0.0960421321202034,6.567539107925153},location="Austria",location.prob=1.0,location.set={"Austria"},location.set.prob={1.0}]:2.09133,34[&height=8.999999999978769,height_95%_HPD={8.999999999975898,8.99999999998272},height_median=8.999999999978172,height_range={8.999999999973625,8.999999999983174},length=1.9122829152356957,length_95%_HPD={0.24718473985331002,3.8572409240057777},length_median=1.6426505838901946,length_range={0.24718473985331002,5.262841299655975},location="Austria",location.prob=1.0,location.set={"Austria"},location.set.prob={1.0}]:2.09133)[&height=11.0913279162249,height_95%_HPD={9.688047447246845,12.746179804049916},height_median=10.671408206819251,height_range={9.59354262873876,14.262841299634601},length=0.4789997376257636,length_95%_HPD={0.01256615431073449,1.6468650449840343},length_median=0.3380560790434224,length_range={0.01256615431073449,2.168583397304019},location="Austria",location.prob=1.0,location.set={"Austria"},location.set.prob={1.0},posterior=0.10708898944193061]:-0.611302,55[&height=8.999999999976163,height_95%_HPD={8.999999999972715,8.999999999979991},height_median=8.999999999975444,height_range={8.999999999969532,8.999999999980446},length=1.8146175947171517,length_95%_HPD={0.46107037095962333,4.930601204532836},length_median=1.389787785940939,length_range={0.0958519172781962,7.3235346705487245},location="Austria",location.prob=1.0,location.set={"Austria"},location.set.prob={1.0}]:1.48003)[&height=10.480025862752889,height_95%_HPD={9.854397626373611,11.531896226822028},height_median=10.300833264595894,height_range={9.837906060999558,11.89930104168252},length=0.5445640450313834,length_95%_HPD={0.00020646903425358687,1.1002337247318792},length_median=0.45888416548132227,length_range={0.00020646903425358687,1.2877518858276336},location="Austria",location.prob=1.0,location.set={"Austria"},location.set.prob={1.0},posterior=0.08748114630467571]:1.31816)[&height=11.79818849300684,height_95%_HPD={10.209010784375096,14.224423488781667},height_median=11.406241133885032,height_range={9.867704533779943,16.323534670520075},length=3.098876831279724,length_95%_HPD={0.9065988596366701,5.624468710309326},length_median=2.9279419792943546,length_range={0.16130284064291445,8.730557137515797},location="Austria",location.prob=1.0,location.set={"Austria"},location.set.prob={1.0},posterior=1.0]:3.09888,58[&height=8.999999999978037,height_95%_HPD={8.999999999975444,8.99999999998181},height_median=8.999999999977263,height_range={8.999999999972715,8.999999999983174},length=5.897065324308514,length_95%_HPD={3.1925769134407744,8.273042800733947},length_median=5.8471620160955275,length_range={2.806584154921893,10.314927925455962},location="Austria",location.prob=1.0,location.set={"Austria"},location.set.prob={1.0}]:5.89707)[&height=14.897065324286512,height_95%_HPD={12.192576913419543,17.27304280070939},height_median=14.84716201607307,height_range={11.80658415490143,19.31492792543213},length=3.6469177041125236,length_95%_HPD={0.5352998499251242,7.049657177016389},length_median=3.5676610010777843,length_range={0.21529322472402157,13.024233670258582},location="Austria",location.prob=1.0,location.set={"Austria"},location.set.prob={1.0},posterior=1.0]:3.64692,40[&height=16.999999999974182,height_95%_HPD={16.999999999970896,16.999999999977717},height_median=16.999999999973625,height_range={16.999999999969987,16.999999999978627},length=1.5439830284249076,length_95%_HPD={0.08664594579067852,3.8421938735352796},length_median=1.1784259124165146,length_range={0.08664594579067852,11.17990299408666},location="Austria",location.prob=1.0,location.set={"Austria"},location.set.prob={1.0}]:1.54398)[&height=18.54398302839908,height_95%_HPD={17.08664594576794,20.84219387350595},height_median=18.178425912393777,height_range={17.08664594576794,28.179902994063013},length=11.666885151821925,length_95%_HPD={4.545158565244492,15.55034337686709},length_median=12.08911136391319,length_range={3.286658337317043,20.286222401972175},location="Austria",location.prob=1.0,location.set={"Austria"},location.set.prob={1.0},posterior=1.0]:13.5468,((378[&height=15.99999999997979,height_95%_HPD={15.999999999975898,15.999999999984993},height_median=15.999999999978627,height_range={15.99999999997408,15.999999999986812},length=0.6445047553501825,length_95%_HPD={0.011636316769909172,2.5013453906930074},length_median=0.3320296758497534,length_range={0.011636316769909172,5.124249644446298},location="Germany",location.prob=1.0,location.set={"Germany"},location.set.prob={1.0}]:0.644505,381[&height=15.99999999997979,height_95%_HPD={15.999999999975898,15.999999999984993},height_median=15.999999999978627,height_range={15.99999999997408,15.999999999986812},length=0.6445047553501825,length_95%_HPD={0.011636316769909172,2.5013453906930074},length_median=0.3320296758497534,length_range={0.011636316769909172,5.124249644446298},location="Germany",location.prob=1.0,location.set={"Germany"},location.set.prob={1.0}]:0.644505)[&height=16.644504755329958,height_95%_HPD={16.01163631674899,18.50134539067085},height_median=16.332029675827926,height_range={16.01163631674899,21.1242496444288},length=13.416301933610479,length_95%_HPD={7.8330907005606605,17.098328517067024},length_median=14.061672202181853,length_range={4.874943602870644,21.027725342155264},location="Germany",location.prob=1.0,location.set={"Germany"},location.set.prob={1.0},posterior=1.0]:14.0252,585[&height=25.9999999999781,height_95%_HPD={25.99999999997408,25.99999999998363},height_median=25.999999999977263,height_range={25.999999999972715,25.999999999984993},length=5.192731359963856,length_95%_HPD={1.858326281376776,8.25344742998125},length_median=5.058872170386035,length_range={1.858326281376776,11.772976927010859},location="Germany",location.prob=1.0,location.set={"Germany"},location.set.prob={1.0}]:4.6697)[&height=30.669699803369525,height_95%_HPD={28.609229315410175,32.48908048172234},height_median=30.744181340964587,height_range={28.169682522584026,34.84654443882391},length=1.800291810890698,length_95%_HPD={0.004005207927061605,4.571315467387592},length_median=1.3611945435936832,length_range={0.004005207927061605,8.618707941970008},location="Germany",location.prob=1.0,location.set={"Germany"},location.set.prob={1.0},posterior=0.2911010558069382]:1.4211)[&height=32.09080356248309,height_95%_HPD={29.00895197466525,35.026065043527524},height_median=31.88649210642825,height_range={29.00895197466525,38.16168684925833},length=25.116346689802654,length_95%_HPD={16.854686596775608,30.43106086908427},length_median=25.39838218234945,length_range={14.56790410238031,41.522312814547895},location="Germany",location.prob=1.0,location.set={"Germany"},location.set.prob={1.0},posterior=1.0]:25.1163,((((332[&height=5.999999999978231,height_95%_HPD={5.999999999974079,5.999999999983629},height_median=5.999999999976808,height_range={5.999999999973625,5.999999999985448},length=11.455125001401095,length_95%_HPD={7.8765409612685975,15.831491472324764},length_median=11.375099527046896,length_range={6.764826997196495,17.14729449008307},location="Germany",location.prob=1.0,location.set={"Germany"},location.set.prob={1.0}]:11.1643,(335[&height=11.999999999975724,height_95%_HPD={11.999999999970896,11.999999999982265},height_median=11.99999999997408,height_range={11.999999999970441,11.999999999984084},length=1.4781578709064465,length_95%_HPD={0.02587369693730679,3.3542148262306455},length_median=1.2731219533250222,length_range={0.02587369693730679,4.890059052915603},location="Germany",location.prob=1.0,location.set={"Germany"},location.set.prob={1.0}]:1.47816,677[&height=5.999999999975727,height_95%_HPD={5.999999999970896,5.999999999982265},height_median=5.999999999974079,height_range={5.999999999970441,5.999999999984084},length=7.478157870906458,length_95%_HPD={6.025873696937307,9.354214826230645},length_median=7.273121953325022,length_range={6.025873696937307,10.890059052915603},location="Germany",location.prob=1.0,location.set={"Germany"},location.set.prob={1.0}]:7.47816)[&height=13.47815787088217,height_95%_HPD={12.025873696909912,15.354214826209954},height_median=13.27312195329705,height_range={12.025873696909912,16.890059052897413},length=3.9682473766873807,length_95%_HPD={0.4135230821748799,8.242982615495869},length_median=3.650354088486008,length_range={0.09324505987986065,10.595206370715772},location="Germany",location.prob=1.0,location.set={"Germany"},location.set.prob={1.0},posterior=1.0]:3.68614)[&height=17.16429714395132,height_95%_HPD={13.757591879591928,21.335803650333673},height_median=17.073703055975784,height_range={12.764826997175078,22.205791971920462},length=4.376581865243991,length_95%_HPD={0.054376099594918514,7.65386487482737},length_median=4.332811018893608,length_range={0.001145514470898945,8.872263511677886},location="Germany",location.prob=1.0,location.set={"Germany"},location.set.prob={1.0},posterior=0.9366515837104072]:4.40273,577[&height=20.999999999972562,height_95%_HPD={20.999999999969077,20.999999999977717},height_median=20.999999999970896,height_range={20.999999999968168,20.99999999997908},length=0.5331632397657331,length_95%_HPD={4.0658133002580144e-05,1.7492868326989566},length_median=0.35499277851158695,length_range={4.0658133002580144e-05,2.5643067267145128},location="Germany",location.prob=1.0,location.set={"Germany"},location.set.prob={1.0}]:0.567032)[&height=21.567031679848647,height_95%_HPD={21.00004065810981,22.88390780479176},height_median=21.384381800296524,height_range={21.000040658109356,23.564306726685572},length=1.2808754114504988,length_95%_HPD={0.12544539872064675,2.6605758366172267},length_median=1.2014974679616195,length_range={0.043299779229073465,4.084523036828124},location="Germany",location.prob=1.0,location.set={"Germany"},location.set.prob={1.0},posterior=1.0]:1.28088,572[&height=16.999999999976282,height_95%_HPD={16.99999999997317,16.9999999999809},height_median=16.999999999975444,height_range={16.99999999997226,16.99999999998272},length=5.847907091322888,length_95%_HPD={4.496620541831817,7.367348888104971},length_median=5.7422781342975995,length_range={4.256106455930421,10.123374227303813},location="Germany",location.prob=1.0,location.set={"Germany"},location.set.prob={1.0}]:5.84791)[&height=22.847907091299117,height_95%_HPD={21.49662054180544,24.36734888807996},height_median=22.74227813427069,height_range={21.256106455906774,27.1233742272766},length=1.4910775320223164,length_95%_HPD={0.10533348688734279,3.0402845952266944},length_median=1.2377254735089878,length_range={0.051942811801911404,14.027716836831537},location="Germany",location.prob=1.0,location.set={"Germany"},location.set.prob={1.0},posterior=1.0]:1.49108,((385[&height=14.999999999965338,height_95%_HPD={14.999999999961801,14.999999999969987},height_median=14.99999999996453,height_range={14.999999999960437,14.999999999971351},length=3.8492992621963213,length_95%_HPD={3.0046580266451386,5.281788945799782},length_median=3.6306550090072918,length_range={3.0046580266451386,7.128301143758108},location="Germany",location.prob=1.0,location.set={"Germany"},location.set.prob={1.0}]:3.8493,575[&height=17.999999999966278,height_95%_HPD={17.99999999996271,17.999999999970896},height_median=17.99999999996544,height_range={17.999999999961346,17.99999999997226},length=0.8492992621954154,length_95%_HPD={0.004658026644229096,2.2817889457988727},length_median=0.6306550090063823,length_range={0.004658026644229096,4.128301143757199},location="Germany",location.prob=1.0,location.set={"Germany"},location.set.prob={1.0}]:0.849299)[&height=18.849299262161644,height_95%_HPD={18.00465802661438,20.28178894576922},height_median=18.630655008970734,height_range={18.00465802661438,22.12830114371991},length=2.2627835411718884,length_95%_HPD={0.4476260266002292,4.3055640652792135},length_median=2.186497995675637,length_range={0.13468618083547312,8.257684072652644},location="Germany",location.prob=1.0,location.set={"Germany"},location.set.prob={1.0},posterior=1.0]:2.26278,574[&height=17.99999999997119,height_95%_HPD={17.999999999967258,17.9999999999759},height_median=17.999999999969987,height_range={17.99999999996635,17.999999999977717},length=3.1120828033623837,length_95%_HPD={0.8692075226490488,4.860434400798809},length_median=3.007014070198224,length_range={0.8692075226490488,8.315670241220186},location="Germany",location.prob=1.0,location.set={"Germany"},location.set.prob={1.0}]:3.11208)[&height=21.112082803333536,height_95%_HPD={18.8692075226204,22.86043440077492},height_median=21.007014070169134,height_range={18.8692075226204,26.315670241196585},length=3.226901819987895,length_95%_HPD={1.1616721603440006,5.639304096975639},length_median=3.0482063654176272,length_range={0.44804081219211866,12.605143490686736},location="Germany",location.prob=1.0,location.set={"Germany"},location.set.prob={1.0},posterior=1.0]:3.2269)[&height=24.338984623321483,height_95%_HPD={22.631149033054953,26.012705409524187},height_median=24.152772942378306,height_range={21.919976091107856,35.75966272924006},length=32.86816562896433,length_95%_HPD={22.41312314547692,38.55702344673273},length_median=33.107119955174774,length_range={22.043555586723215,49.393467018537194},location="Germany",location.prob=1.0,location.set={"Germany"},location.set.prob={1.0},posterior=1.0]:32.8682)[&height=57.20715025228586,height_95%_HPD={47.9965957088566,62.30175125948699},height_median=57.44053215563099,height_range={47.9965957088566,72.66819284481244},length=52.20727608783662,length_95%_HPD={42.99343407859115,64.06065683531074},length_median=51.83223387152782,length_range={37.43794882373378,69.45923820279512},location="Germany",location.prob=1.0,location.set={"Germany"},location.set.prob={1.0},posterior=1.0]:52.2073)[&height=109.4144263401223,height_95%_HPD={102.25795802158882,117.95638767896753},height_median=108.95030775316627,height_range={96.73711685202079,124.96800305371426},length=15.827900878869084,length_95%_HPD={9.443010520723774,23.270076065435063},length_median=16.009693016015717,length_range={4.154456451164023,24.11986207254222},location="Germany",location.prob=0.9794628751974723,location.set={"Germany","United_Kingdom"},location.set.prob={0.9794628751974723,0.020537124802527645},posterior=1.0]:15.6922,(((148[&height=55.99999999998209,height_95%_HPD={55.99999999997863,55.99999999998818},height_median=55.999999999981355,height_range={55.99999999997817,55.999999999989996},length=43.39805779847214,length_95%_HPD={41.26535336755387,45.96380927808249},length_median=43.24062355593469,length_range={39.755971398610356,48.40429605386794},location="United_States",location.prob=1.0,location.set={"United_States"},location.set.prob={1.0}]:43.0759,202[&height=61.999999999980574,height_95%_HPD={61.99999999997635,61.99999999998772},height_median=61.99999999997908,height_range={61.9999999999759,61.999999999989996},length=37.42015063890574,length_95%_HPD={34.575236667005214,39.71041771880482},length_median=37.31646199215304,length_range={33.96829264916232,41.92390717227646},location="Vietnam",location.prob=1.0,location.set={"Vietnam"},location.set.prob={1.0}]:37.0759)[&height=99.07586158760627,height_95%_HPD={96.57523666698535,101.66946681806485},height_median=98.97709878506475,height_range={96.06316109754789,101.9638092780724},length=0.9535899232776918,length_95%_HPD={0.000263974965960756,2.6809874065013446},length_median=0.577507033157417,length_range={0.000263974965960756,5.304416811790148},location="Vietnam",location.prob=1.0,location.set={"Vietnam"},location.set.prob={1.0},posterior=0.3574660633484163]:0.910994,((189[&height=56.999999999985945,height_95%_HPD={56.999999999981355,56.99999999999227},height_median=56.99999999998454,height_range={56.9999999999809,56.99999999999454},length=36.119077151250316,length_95%_HPD={32.001200229567374,39.38915405344051},length_median=36.265656449547805,length_range={28.963129803158083,42.10018434308991},location="Vietnam",location.prob=1.0,location.set={"Vietnam"},location.set.prob={1.0}]:36.1191,((190[&height=54.99999999999633,height_95%_HPD={54.999999999991815,55.00000000000182},height_median=54.99999999999545,height_range={54.999999999991815,55.00000000000546},length=13.316267719424319,length_95%_HPD={8.289073176319562,18.921369913656747},length_median=13.676064237237824,length_range={4.2573296853047395,21.931398762319944},location="France",location.prob=1.0,location.set={"France"},location.set.prob={1.0}]:13.3163,211[&height=47.99999999999718,height_95%_HPD={47.999999999992724,48.00000000000273},height_median=47.99999999999636,height_range={47.999999999992724,48.00000000000637},length=20.316267719423365,length_95%_HPD={15.289073176318652,25.921369913655838},length_median=20.676064237236915,length_range={11.25732968530383,28.931398762319034},location="Vietnam",location.prob=1.0,location.set={"Vietnam"},location.set.prob={1.0}]:20.3163)[&height=68.31626771942072,height_95%_HPD={63.2890731763232,73.9213699136535},height_median=68.67606423723737,height_range={59.257329685304285,76.93139876231771},length=11.269980818178485,length_95%_HPD={6.255922878828642,17.337878001701228},length_median=10.572784213850994,length_range={4.285140301795465,24.134037201319174},location="Vietnam",location.prob=1.0,location.set={"Vietnam"},location.set.prob={1.0},posterior=1.0]:11.27,206[&height=59.99999999999438,height_95%_HPD={59.99999999999045,60.0},height_median=59.99999999999318,height_range={59.99999999998954,60.00000000000273},length=19.58624853760507,length_95%_HPD={14.880975885132557,24.537150153211257},length_median=19.48667932361053,length_range={12.926554415682006,28.121829363375298},location="Vietnam",location.prob=1.0,location.set={"Vietnam"},location.set.prob={1.0}]:19.5862)[&height=79.58624853759918,height_95%_HPD={74.88097588512574,84.5371501532045},height_median=79.4866793236074,height_range={72.92655441567604,88.12182936336967},length=13.532828613636928,length_95%_HPD={7.540541838986826,19.59478644004048},length_median=13.310738165563933,length_range={4.294515135040186,21.843481026285588},location="Vietnam",location.prob=1.0,location.set={"Vietnam"},location.set.prob={1.0},posterior=1.0]:13.5328)[&height=93.11907715123617,height_95%_HPD={89.0012002295507,96.38915405343278},height_median=93.26565644953007,height_range={85.96312980314542,99.10018434308085},length=2.5413628838294566,length_95%_HPD={0.2997730929980378,6.672831186808708},length_median=2.0019873537344495,length_range={0.0735268791239605,8.870172234875113},location="Vietnam",location.prob=1.0,location.set={"Vietnam"},location.set.prob={1.0},posterior=1.0]:2.54136,209[&height=54.99999999998527,height_95%_HPD={54.999999999981355,54.999999999990905},height_median=54.999999999984084,height_range={54.999999999981355,54.99999999999318},length=40.66044003508026,length_95%_HPD={36.77687996625991,43.09599041644495},length_median=40.838287519546,length_range={35.387164789648466,45.64786559296394},location="Brazil",location.prob=1.0,location.set={"Brazil"},location.set.prob={1.0}]:40.6604)[&height=95.66044003506575,height_95%_HPD={91.776879966244,98.09599041643423},height_median=95.83828751953433,height_range={90.3871647896317,100.64786559295317},length=3.8526646902507733,length_95%_HPD={0.9089264232748775,6.73094311238502},length_median=3.709418053227637,length_range={0.6210483400170546,8.951991453937808},location="Vietnam",location.prob=1.0,location.set={"Vietnam"},location.set.prob={1.0},posterior=1.0]:4.32642)[&height=99.98685578387015,height_95%_HPD={97.55466423395819,102.30507403570527},height_median=99.71243032094753,height_range={96.4417473625781,104.40429605385498},length=2.3372458255300783,length_95%_HPD={0.050108225873813694,5.539945508944257},length_median=1.9263023228304093,length_range={0.050108225873813694,11.01029618712208},location="Vietnam",location.prob=1.0,location.set={"Vietnam"},location.set.prob={1.0},posterior=1.0]:2.33725,207[&height=58.99999999998681,height_95%_HPD={58.99999999998272,58.999999999992724},height_median=58.99999999998545,height_range={58.999999999982265,58.99999999999454},length=43.32410160941355,length_95%_HPD={40.30046348991459,47.28534395662271},length_median=43.231305008112486,length_range={38.99291178030671,50.09816571411889},location="Vietnam",location.prob=1.0,location.set={"Vietnam"},location.set.prob={1.0}]:43.3241)[&height=102.32410160940007,height_95%_HPD={99.30046348990709,106.28534395660836},height_median=102.23130500810339,height_range={97.99291178029671,109.09816571411011},length=22.527575312160288,length_95%_HPD={17.177049059840556,28.81781395061907},length_median=22.379070716398402,length_range={12.774531607257828,31.72659410861101},location="Vietnam",location.prob=1.0,location.set={"Vietnam"},location.set.prob={1.0},posterior=1.0]:22.7825)[&height=125.10664842636625,height_95%_HPD={120.03005696897435,132.21750339637538},height_median=124.87934704457257,height_range={115.67865029029008,134.17675671411143},length=1.8323799800751335,length_95%_HPD={0.0141684857764659,4.464062151360665},length_median=1.4380497354985167,length_range={0.0141684857764659,12.56129606701353},location="United_Kingdom",location.prob=0.7851500789889415,location.set={"Canada","Vietnam","Asia","United_Kingdom","Germany"},location.set.prob={0.001579778830963665,0.007898894154818325,0.018957345971563982,0.7851500789889415,0.18641390205371247},posterior=0.2895927601809955]:1.47743,195[&height=5.999999999981224,height_95%_HPD={5.999999999976808,5.999999999987267},height_median=5.999999999979991,height_range={5.999999999976353,5.999999999989541},length=118.57121602234616,length_95%_HPD={112.20349740682786,124.74199001427087},length_median=117.87477014316153,length_range={108.74791631527468,133.0648146679594},location="Canada",location.prob=1.0,location.set={"Canada"},location.set.prob={1.0}]:120.584)[&height=126.58407607048531,height_95%_HPD={120.50421953014711,132.11768875776897},height_median=126.69400294943307,height_range={116.41019136920477,139.06481466794594},length=11.291791050766042,length_95%_HPD={5.500374207865619,18.572000919609707},length_median=11.128126609013535,length_range={3.7414804304439144,26.752188406611822},location="United_Kingdom",location.prob=0.7851500789889415,location.set={"Canada","Vietnam","Asia","United_Kingdom","Germany"},location.set.prob={0.001579778830963665,0.007898894154818325,0.018957345971563982,0.7851500789889415,0.18641390205371247},posterior=1.0]:11.2918,((233[&height=17.999999999981817,height_95%_HPD={17.999999999977717,17.999999999987267},height_median=17.9999999999809,height_range={17.999999999977263,17.99999999998863},length=50.73578252887799,length_95%_HPD={50.000108841548354,52.40298080704221},length_median=50.372497031652074,length_range={50.000108841548354,54.43207670161088},location="Asia",location.prob=1.0,location.set={"Asia"},location.set.prob={1.0}]:50.7358,239[&height=67.99999999998029,height_95%_HPD={67.9999999999759,67.99999999998545},height_median=67.99999999997908,height_range={67.99999999997544,67.99999999998681},length=0.7357825288797671,length_95%_HPD={0.00010884155017265584,2.402980807044031},length_median=0.3724970316538929,length_range={0.00010884155017265584,4.432076701612701},location="Asia",location.prob=1.0,location.set={"Asia"},location.set.prob={1.0}]:0.735783)[&height=68.73578252886008,height_95%_HPD={68.00010884152698,70.40298080702496},height_median=68.37249703163798,height_range={68.00010884152698,72.43207670159609},length=2.1115629363040354,length_95%_HPD={0.04475699904105568,4.21230309453648},length_median=2.0022813043179326,length_range={0.04475699904105568,9.731889556671163},location="Asia",location.prob=1.0,location.set={"Asia"},location.set.prob={1.0},posterior=1.0]:2.11156,589[&height=67.99999999998101,height_95%_HPD={67.99999999997726,67.99999999998727},height_median=67.99999999997999,height_range={67.99999999997635,67.99999999998863},length=2.847345465182452,length_95%_HPD={0.24980063443005918,5.422331715020491},length_median=2.8490234366904588,length_range={0.09685482519080324,11.434266505125834},location="Asia",location.prob=1.0,location.set={"Asia"},location.set.prob={1.0}]:2.84735)[&height=70.84734546516367,height_95%_HPD={68.2498006344108,73.42233171499856},height_median=70.84902343666863,height_range={68.0968548251708,79.43426650511083},length=67.02852165608738,length_95%_HPD={59.776180499919775,75.73224287650046},length_median=66.62861277939419,length_range={56.90056130004268,80.70638722163676},location="Asia",location.prob=1.0,location.set={"Asia"},location.set.prob={1.0},posterior=1.0]:67.0285)[&height=137.87586712125145,height_95%_HPD={131.87344913676816,145.2845543320327},height_median=136.9130511723315,height_range={130.15327538434894,151.47546353444477},length=66.28169285815649,length_95%_HPD={58.92355805168427,73.07754037887398},length_median=66.1341652326314,length_range={55.228516149386905,78.2263461501002},location="United_Kingdom",location.prob=0.8799368088467614,location.set={"Vietnam","Asia","United_Kingdom","Germany"},location.set.prob={0.004739336492890996,0.0679304897314376,0.8799368088467614,0.04739336492890995},posterior=1.0]:66.2817,(((((3[&height=10.99999999998748,height_95%_HPD={10.999999999984539,10.999999999991815},height_median=10.999999999986812,height_range={10.999999999983174,10.999999999993179},length=5.205979464721499,length_95%_HPD={1.6123726866439245,12.888916688724748},length_median=4.47142359823412,length_range={1.2100575852809925,13.673380532751253},location="Chinese_mainland",location.prob=1.0,location.set={"Chinese_mainland"},location.set.prob={1.0}]:5.20598,(482[&height=4.9999999999844755,height_95%_HPD={4.99999999998181,4.999999999989086},height_median=4.999999999983629,height_range={4.999999999980901,4.99999999999045},length=1.7671629878019923,length_95%_HPD={0.34042296014546736,4.693585818515009},length_median=1.194889770462396,length_range={0.19637358441521702,9.901931717677495},location="United_Kingdom",location.prob=1.0,location.set={"United_Kingdom"},location.set.prob={1.0}]:1.76716,484[&height=3.999999999984021,height_95%_HPD={3.9999999999813554,3.9999999999886313},height_median=3.9999999999831743,height_range={3.999999999980446,3.9999999999899956},length=2.7671629878024473,length_95%_HPD={1.340422960145922,5.693585818515464},length_median=2.1948897704628507,length_range={1.1963735844156718,10.90193171767795},location="United_Kingdom",location.prob=1.0,location.set={"United_Kingdom"},location.set.prob={1.0}]:2.76716)[&height=6.767162987786469,height_95%_HPD={5.340422960129217,9.693585818504289},height_median=6.194889770445116,height_range={5.19637358440059,14.90193171766532},length=9.438816476922508,length_95%_HPD={4.459789152894357,18.539898678608097},length_median=8.630968941778525,length_range={0.3412448492861664,18.539898678608264},location="United_Kingdom",location.prob=1.0,location.set={"United_Kingdom"},location.set.prob={1.0},posterior=1.0]:9.43882)[&height=16.205979464708964,height_95%_HPD={12.612372686630806,23.888916688710196},height_median=15.471423598220099,height_range={12.210057585268714,24.6733805327367},length=82.389605740869,length_95%_HPD={76.61662422794876,89.26351147033985},length_median=82.24291472213918,length_range={73.748458001665,92.22698118691596},location="United_Kingdom",location.prob=1.0,location.set={"United_Kingdom"},location.set.prob={1.0},posterior=1.0]:82.3896,24[&height=86.99999999998464,height_95%_HPD={86.9999999999809,86.99999999998954},height_median=86.99999999998363,height_range={86.99999999997954,86.9999999999909},length=11.595585205593412,length_95%_HPD={4.292764823194005,20.362067903648068},length_median=11.213708467824318,length_range={3.3726281107768585,25.744568522583904},location="United_Kingdom",location.prob=1.0,location.set={"United_Kingdom"},location.set.prob={1.0}]:11.5956)[&height=98.59558520557819,height_95%_HPD={91.29276482318392,107.36206790362894},height_median=98.21370846781247,height_range={90.3726281107638,112.74456852256571},length=34.654325678989935,length_95%_HPD={20.127554342233452,55.12946878325647},length_median=30.399585040931214,length_range={18.892361056690916,61.66701040060629},location="United_Kingdom",location.prob=1.0,location.set={"United_Kingdom"},location.set.prob={1.0},posterior=1.0]:34.6543,((22[&height=86.99999999999373,height_95%_HPD={86.99999999998909,86.99999999999818},height_median=86.99999999999272,height_range={86.99999999998818,87.0},length=17.963297663092458,length_95%_HPD={13.511838307752441,21.843396186989168},length_median=18.29857397786145,length_range={9.033596197359643,30.81086886981008},location="United_States",location.prob=1.0,location.set={"United_States"},location.set.prob={1.0}]:17.9633,140[&height=10.999999999996877,height_95%_HPD={10.999999999992724,11.000000000001819},height_median=10.999999999996362,height_range={10.999999999991815,11.000000000003638},length=93.96329766308882,length_95%_HPD={89.5118383077488,97.84339618698553},length_median=94.29857397785781,length_range={85.033596197356,106.81086886980644},location="United_States",location.prob=1.0,location.set={"United_States"},location.set.prob={1.0}]:93.9633)[&height=104.96329766308564,height_95%_HPD={100.51183830774426,108.8433961869805},height_median=105.29857397785509,height_range={96.03359619735193,117.81086886980802},length=16.496355653796495,length_95%_HPD={4.141698520978849,30.10653468595237},length_median=14.954676957921947,length_range={1.8661680064699198,37.11801013020488},location="United_States",location.prob=1.0,location.set={"United_States"},location.set.prob={1.0},posterior=1.0]:16.4964,595[&height=9.000000000001473,height_95%_HPD={8.999999999997272,9.000000000006366},height_median=9.000000000000455,height_range={8.999999999996362,9.000000000008185},length=112.45965331688058,length_95%_HPD={99.9965046535644,129.76646643286662},length_median=109.81368423493541,length_range={97.87273341735595,138.23621036988277},location="United_States",location.prob=1.0,location.set={"United_States"},location.set.prob={1.0}]:112.46)[&height=121.45965331688242,height_95%_HPD={108.99650465356399,138.76646643287177},height_median=118.81368423493814,height_range={106.8727334173559,147.23621036988743},length=11.790257567685833,length_95%_HPD={1.7690299173264208,19.34160393167494},length_median=12.543875142079614,length_range={1.5464571361479926,24.072884251885625},location="United_States",location.prob=1.0,location.set={"United_States"},location.set.prob={1.0},posterior=1.0]:11.7903)[&height=133.24991088456804,height_95%_HPD={120.01373977157118,148.55035305969568},height_median=132.76562942235887,height_range={120.01373977157118,154.08940475771033},length=25.444017772614156,length_95%_HPD={15.82255286638474,33.66534740197608},length_median=25.360026717620116,length_range={11.896826891630752,41.469177149281364},location="United_Kingdom",location.prob=1.0,location.set={"United_Kingdom"},location.set.prob={1.0},posterior=1.0]:25.444,(((((16[&height=7.999999999991248,height_95%_HPD={7.999999999987267,7.999999999994998},height_median=7.999999999990905,height_range={7.999999999987267,7.999999999996817},length=8.171782886649577,length_95%_HPD={6.09726226506389,11.270165410740901},length_median=8.070851016530412,length_range={4.930555370656775,14.995504053767036},location="Chinese_mainland",location.prob=1.0,location.set={"Chinese_mainland"},location.set.prob={1.0}]:8.17178,(((((252[&height=5.99999999998274,height_95%_HPD={5.999999999979536,5.999999999986812},height_median=5.999999999982265,height_range={5.999999999979082,5.999999999988177},length=1.7740040813559512,length_95%_HPD={0.34133343548120276,3.018651899154065},length_median=1.7784297239047575,length_range={0.34133343548120276,3.753635227917547},location="Germany",location.prob=1.0,location.set={"Germany"},location.set.prob={1.0}]:1.774,(442[&height=5.999999999986682,height_95%_HPD={5.999999999983629,5.999999999990905},height_median=5.999999999986358,height_range={5.999999999983174,5.999999999992724},length=0.1685096298910616,length_95%_HPD={0.004028238846331078,0.38828704584784646},length_median=0.09714234666853372,length_range={0.004028238846331078,1.9223193961702778},location="United_Kingdom",location.prob=1.0,location.set={"United_Kingdom"},location.set.prob={1.0}]:0.16851,476[&height=5.999999999986682,height_95%_HPD={5.999999999983629,5.999999999990905},height_median=5.999999999986358,height_range={5.999999999983174,5.999999999992724},length=0.1685096298910616,length_95%_HPD={0.004028238846331078,0.38828704584784646},length_median=0.09714234666853372,length_range={0.004028238846331078,1.9223193961702778},location="United_Kingdom",location.prob=1.0,location.set={"United_Kingdom"},location.set.prob={1.0}]:0.16851)[&height=6.168509629877741,height_95%_HPD={6.004028238835417,6.38828704583284},height_median=6.097142346655346,height_range={6.004028238835417,7.922319396160674},length=1.605494451460952,length_95%_HPD={0.18590065058473648,2.9295579182867186},length_median=1.5683650034405447,length_range={0.07853808908962989,3.610092698580445},location="United_Kingdom",location.prob=1.0,location.set={"United_Kingdom"},location.set.prob={1.0},posterior=1.0]:1.60549)[&height=7.774004081338697,height_95%_HPD={6.3413334354645485,9.01865189913542},height_median=7.778429723884528,height_range={6.3413334354645485,9.753635227900304},length=1.3049050906000648,length_95%_HPD={0.07251340982703347,2.9531890325402363},length_median=1.1728069387836877,length_range={0.07216346020210196,4.34908593701107},location="United_Kingdom",location.prob=0.6729857819905213,location.set={"United_Kingdom","Germany"},location.set.prob={0.6729857819905213,0.32701421800947866},posterior=1.0]:1.02841,273[&height=2.9999999999923954,height_95%_HPD={2.999999999989086,2.999999999996362},height_median=2.9999999999918145,height_range={2.9999999999886313,2.999999999998181},length=6.091262505002421,length_95%_HPD={4.316018044168231,7.973719732825828},length_median=6.010601201845736,length_range={3.644479234957111,11.965375016284755},location="Germany",location.prob=1.0,location.set={"Germany"},location.set.prob={1.0}]:5.80241)[&height=8.802414291849509,height_95%_HPD={7.518746049541278,10.01489675651601},height_median=8.782817565544065,height_range={7.068168076968959,12.018685794706016},length=0.9950878620829072,length_95%_HPD={0.01010884779270782,2.5417013333950935},length_median=0.774634200916811,length_range={0.01010884779270782,3.7775853705049443},location="United_Kingdom",location.prob=1.0,location.set={"United_Kingdom"},location.set.prob={1.0},posterior=0.34992458521870284]:0.893984,(443[&height=4.999999999982039,height_95%_HPD={4.999999999979536,4.999999999986358},height_median=4.99999999998181,height_range={4.999999999978172,4.999999999988631},length=0.42227547907594715,length_95%_HPD={0.00013070504883216927,1.086615118613243},length_median=0.29162070303573273,length_range={0.00013070504883216927,2.1109880944521917},location="United_Kingdom",location.prob=1.0,location.set={"United_Kingdom"},location.set.prob={1.0}]:0.422275,478[&height=4.999999999982039,height_95%_HPD={4.999999999979536,4.999999999986358},height_median=4.99999999998181,height_range={4.999999999978172,4.999999999988631},length=0.42227547907594715,length_95%_HPD={0.00013070504883216927,1.086615118613243},length_median=0.29162070303573273,length_range={0.00013070504883216927,2.1109880944521917},location="United_Kingdom",location.prob=1.0,location.set={"United_Kingdom"},location.set.prob={1.0}]:0.422275)[&height=5.422275479057991,height_95%_HPD={5.00013070503428,6.086615118591908},height_median=5.291620703016179,height_range={5.00013070503428,7.110988094431377},length=3.7479098034229734,length_95%_HPD={1.6840905986529942,5.750774361864043},length_median=3.632324837146423,length_range={1.1615967858297154,7.74670244669915},location="United_Kingdom",location.prob=1.0,location.set={"United_Kingdom"},location.set.prob={1.0},posterior=1.0]:4.27412)[&height=9.696397809243674,height_95%_HPD={7.755829288952555,11.282938467652002},height_median=9.662010242229826,height_range={7.607927137541083,14.965375016274265},length=1.886528712370401,length_95%_HPD={0.1237863612958705,4.177920748922592},length_median=1.7391288127289357,length_range={0.08232156507232702,5.793231400832836},location="United_Kingdom",location.prob=1.0,location.set={"United_Kingdom"},location.set.prob={1.0},posterior=1.0]:1.88653,(253[&height=4.9999999999776445,height_95%_HPD={4.999999999974079,4.999999999981355},height_median=4.999999999977263,height_range={4.999999999974079,4.999999999983174},length=3.663189538021367,length_95%_HPD={2.3415344424537814,5.4540522450139814},length_median=3.550447629376654,length_range={2.1300911127202493,7.358365547413996},location="Australia",location.prob=1.0,location.set={"Australia"},location.set.prob={1.0}]:3.66319,439[&height=6.999999999977637,height_95%_HPD={6.999999999974079,6.999999999981355},height_median=6.999999999977263,height_range={6.999999999974079,6.999999999983174},length=1.6631895380213686,length_95%_HPD={0.3415344424537814,3.4540522450139814},length_median=1.550447629376654,length_range={0.1300911127202493,5.358365547413996},location="United_Kingdom",location.prob=1.0,location.set={"United_Kingdom"},location.set.prob={1.0}]:1.66319)[&height=8.663189537999001,height_95%_HPD={7.341534442430657,10.45405224498927},height_median=8.550447629355858,height_range={7.1300911126991195,12.358365547392623},length=2.919736983615054,length_95%_HPD={1.1393520929166545,4.949387193267155},length_median=2.698999676003041,length_range={0.7156243861368239,7.230403637998279},location="United_Kingdom",location.prob=1.0,location.set={"United_Kingdom"},location.set.prob={1.0},posterior=1.0]:2.91974)[&height=11.582926521614082,height_95%_HPD={9.867475276093955,13.74799097398045},height_median=11.577007051870623,height_range={9.40332737682047,15.650247126102386},length=2.3502900779025175,length_95%_HPD={0.3113412121297099,4.471808110617133},length_median=2.234113269900263,length_range={0.2597754849387126,6.576501663798879},location="United_Kingdom",location.prob=1.0,location.set={"United_Kingdom"},location.set.prob={1.0},posterior=1.0]:2.35029,440[&height=6.9999999999845155,height_95%_HPD={6.999999999980901,6.999999999989086},height_median=6.999999999984084,height_range={6.999999999979991,6.999999999990905},length=6.933216599532089,length_95%_HPD={4.80497316751007,9.362841590038752},length_median=6.907378157751737,length_range={3.7643513930752732,11.203884356743483},location="United_Kingdom",location.prob=1.0,location.set={"United_Kingdom"},location.set.prob={1.0}]:6.93322)[&height=13.933216599516596,height_95%_HPD={11.80497316749188,16.362841590025255},height_median=13.907378157736275,height_range={10.764351393064771,18.203884356727485},length=2.238566287124208,length_95%_HPD={0.09172997766729196,4.96580701828022},length_median=2.109712438453556,length_range={0.09172997766729196,8.895552467400138},location="United_Kingdom",location.prob=1.0,location.set={"United_Kingdom"},location.set.prob={1.0},posterior=1.0]:2.23857)[&height=16.171782886640827,height_95%_HPD={14.097262265052905,19.270165410729987},height_median=16.070851016523193,height_range={12.93055537064447,22.99550405376158},length=17.356866271740348,length_95%_HPD={11.673253327084055,20.834532207720258},length_median=17.71312010718411,length_range={9.063204537308366,23.885622747895013},location="United_Kingdom",location.prob=1.0,location.set={"United_Kingdom"},location.set.prob={1.0},posterior=1.0]:17.3569,501[&height=15.999999999990685,height_95%_HPD={15.999999999986812,15.999999999995453},height_median=15.99999999999045,height_range={15.999999999985903,15.999999999996817},length=17.52864915839043,length_95%_HPD={12.621941166884426,20.73542521103991},length_median=18.210494754650426,length_range={8.9161358705584,22.777948985781705},location="United_Kingdom",location.prob=1.0,location.set={"United_Kingdom"},location.set.prob={1.0}]:17.5286)[&height=33.52864915838112,height_95%_HPD={28.621941166873967,36.735425211033544},height_median=34.21049475464088,height_range={24.916135870546896,38.777948985777584},length=4.960900804892581,length_95%_HPD={2.3904320572963655,7.890275030220899},length_median=4.822345230422712,length_range={1.9333577448464894,12.16749944323783},location="United_Kingdom",location.prob=1.0,location.set={"United_Kingdom"},location.set.prob={1.0},posterior=1.0]:4.9609,(21[&height=6.999999999982243,height_95%_HPD={6.999999999979082,6.999999999986358},height_median=6.99999999998181,height_range={6.999999999978627,6.999999999988177},length=0.6179717223466661,length_95%_HPD={0.007550780404017132,1.8255826656345562},length_median=0.5076482783410938,length_range={0.007550780403899893,3.7217045601819336},location="United_Kingdom",location.prob=1.0,location.set={"United_Kingdom"},location.set.prob={1.0}]:0.617972,485[&height=6.999999999982243,height_95%_HPD={6.999999999979082,6.999999999986358},height_median=6.99999999998181,height_range={6.999999999978627,6.999999999988177},length=0.6179717223466661,length_95%_HPD={0.007550780404017132,1.8255826656345562},length_median=0.5076482783410938,length_range={0.007550780403899893,3.7217045601819336},location="United_Kingdom",location.prob=1.0,location.set={"United_Kingdom"},location.set.prob={1.0}]:0.617972)[&height=7.61797172232892,height_95%_HPD={7.007550780384463,8.825582665614547},height_median=7.507648278322904,height_range={7.007550780384463,10.721704560167382},length=30.87157824094481,length_95%_HPD={26.378463580760126,33.29561532935214},length_median=31.16124120253545,length_range={26.230103406291782,35.94376387954799},location="United_Kingdom",location.prob=1.0,location.set={"United_Kingdom"},location.set.prob={1.0},posterior=1.0]:30.8716)[&height=38.48954996327366,height_95%_HPD={33.44250884661915,40.86002962048269},height_median=38.869719634291414,height_range={33.281314582953655,43.679949734888396},length=3.930872244102905,length_95%_HPD={1.498858623842807,7.664156382959554},length_median=3.4843399369929102,length_range={0.9104870590595979,11.116636403366229},location="United_Kingdom",location.prob=1.0,location.set={"United_Kingdom"},location.set.prob={1.0},posterior=1.0]:3.93087,274[&height=4.99999999998893,height_95%_HPD={4.999999999984993,4.999999999994088},height_median=4.999999999988177,height_range={4.999999999984993,4.999999999995907},length=37.420422207387695,length_95%_HPD={34.56971359392797,41.33328627477795},length_median=37.00492272532018,length_range={33.21809133769021,45.36226193949763},location="Germany",location.prob=1.0,location.set={"Germany"},location.set.prob={1.0}]:37.4204)[&height=42.42042220737657,height_95%_HPD={39.56971359391355,46.333286274772036},height_median=42.00492272530528,height_range={38.218091337675105,50.36226193949324},length=18.278951694007688,length_95%_HPD={6.181438151044382,38.99683973294927},length_median=15.738879920367253,length_range={2.507981975736442,42.50058890010149},location="United_Kingdom",location.prob=1.0,location.set={"United_Kingdom"},location.set.prob={1.0},posterior=1.0]:18.279,235[&height=14.99999999998833,height_95%_HPD={14.999999999984993,14.999999999993179},height_median=14.999999999987267,height_range={14.999999999983629,14.999999999994543},length=45.69937390139599,length_95%_HPD={33.15052621835351,67.30075313327846},length_median=42.55827008309279,length_range={31.126767694472896,69.47177564290493},location="United_Kingdom",location.prob=1.0,location.set={"United_Kingdom"},location.set.prob={1.0}]:45.6994)[&height=60.69937390138427,height_95%_HPD={48.150526218339564,82.30075313327188},height_median=57.558270083078696,height_range={46.1267676944567,84.47177564289495},length=97.9945547557978,length_95%_HPD={79.52351191881857,111.11909959939837},length_median=99.50738248781164,length_range={71.3922718619409,121.85315057411484},location="United_Kingdom",location.prob=1.0,location.set={"United_Kingdom"},location.set.prob={1.0},posterior=1.0]:97.9946)[&height=158.69392865718197,height_95%_HPD={140.11663877569072,175.54425415428477},height_median=158.872331372173,height_range={134.50704868985167,183.18428261686222},length=39.52185984469065,length_95%_HPD={24.47134431000211,58.28051298249156},length_median=38.25404304124612,length_range={18.633749478379343,64.80823574201835},location="United_Kingdom",location.prob=1.0,location.set={"United_Kingdom"},location.set.prob={1.0},posterior=1.0]:39.5219,452[&height=33.99999999998867,height_95%_HPD={33.99999999998545,33.99999999999318},height_median=33.99999999998818,height_range={33.99999999998454,33.99999999999409},length=164.21578850188396,length_95%_HPD={159.94697436429314,169.15263720946012},length_median=164.16016762585423,length_range={151.59235564956532,172.9518590385124},location="Peru",location.prob=1.0,location.set={"Peru"},location.set.prob={1.0}]:164.216)[&height=198.21578850187325,height_95%_HPD={193.94697436428487,203.15263720945222},height_median=198.1601676258415,height_range={185.59235564955497,206.95185903850552},length=5.9417714775350055,length_95%_HPD={2.7184587161041236,11.76922095584959},length_median=5.348638199521076,length_range={2.3182372805067644,22.948453832680684},location="United_Kingdom",location.prob=1.0,location.set={"United_Kingdom"},location.set.prob={1.0},posterior=1.0]:5.94177)[&height=204.15755997940792,height_95%_HPD={197.09522684161584,209.53424753616218},height_median=203.80945790891883,height_range={195.89352076993555,216.79281465178292},length=31.39990962822296,length_95%_HPD={25.831987657291393,37.407380900655966},length_median=31.468035369697645,length_range={19.498790793635408,39.224342663662554},location="United_Kingdom",location.prob=1.0,location.set={"United_Kingdom"},location.set.prob={1.0},posterior=1.0]:31.3999,((240[&height=13.999999999979506,height_95%_HPD={13.999999999975898,13.999999999984084},height_median=13.999999999978172,height_range={13.999999999975444,13.999999999984993},length=14.416055730609767,length_95%_HPD={12.683683896812234,16.594994527619036},length_median=14.22177269890517,length_range={9.57965284260581,18.9163946465369},location="Peru",location.prob=1.0,location.set={"Peru"},location.set.prob={1.0}]:15.2499,(479[&height=23.99999999998111,height_95%_HPD={23.999999999977717,23.999999999985448},height_median=23.99999999997999,height_range={23.999999999977263,23.999999999986358},length=4.544192551970625,length_95%_HPD={2.355248360323003,6.696760576264168},length_median=4.343588323893528,length_range={1.9467631478819314,10.485330039490691},location="Peru",location.prob=1.0,location.set={"Peru"},location.set.prob={1.0}]:4.02397,590[&height=10.999999999981814,height_95%_HPD={10.999999999977717,10.999999999986812},height_median=10.999999999980446,height_range={10.999999999977717,10.999999999987722},length=17.404824296893484,length_95%_HPD={15.322628498345239,19.643332980270316},length_median=17.221772698903806,length_range={12.579652842603082,23.322948323312318},location="Peru",location.prob=1.0,location.set={"Peru"},location.set.prob={1.0}]:17.024)[&height=28.02396507742493,height_95%_HPD={26.22839066523511,29.62682894251384},height_median=28.052297319852414,height_range={25.946763147866932,30.596988682083065},length=1.1882931353261634,length_95%_HPD={0.03100748152742483,2.8434131362619155},length_median=0.9033460630696659,length_range={0.03100748152742483,4.161807920049341},location="Peru",location.prob=1.0,location.set={"Peru"},location.set.prob={1.0},posterior=0.30165912518853694]:1.22591)[&height=29.24988005357789,height_95%_HPD={27.74721589410865,31.30306439911419},height_median=28.993045261791394,height_range={27.18294782359908,34.48533003947523},length=202.12257284772375,length_95%_HPD={190.8430245647649,207.8628517478481},length_median=202.94923016784833,length_range={179.50879745943672,209.13617384598},location="Peru",location.prob=1.0,location.set={"Peru"},location.set.prob={1.0},posterior=1.0]:202.123,480[&height=3.999999999978986,height_95%_HPD={3.9999999999754436,3.999999999984084},height_median=3.9999999999777174,height_range={3.999999999974989,3.9999999999845386},length=227.37245290132236,length_95%_HPD={217.2686705524352,232.8365647362698},length_median=228.17597794421317,length_range={205.67457755012083,233.45591173231878},location="United_Kingdom",location.prob=1.0,location.set={"United_Kingdom"},location.set.prob={1.0}]:227.372)[&height=231.37245290130141,height_95%_HPD={221.2686705524129,236.8365647362507},height_median=232.17597794419248,height_range={209.67457755010173,237.45591173230287},length=4.18501670632917,length_95%_HPD={0.5806549321173406,9.406525031495931},length_median=3.5912513326570377,length_range={0.1031494225944698,26.725395720191045},location="United_Kingdom",location.prob=1.0,location.set={"United_Kingdom"},location.set.prob={1.0},posterior=1.0]:4.18502)[&height=235.55746960763094,height_95%_HPD={230.66808358376284,240.18439770301347},height_median=235.97225098922218,height_range={223.99323250223324,241.82720432520864},length=554.1186887749283,length_95%_HPD={538.21478661208,577.9875316407877},length_median=547.3010092366512,length_range={531.1111857926127,577.9875316407877},location="United_Kingdom",location.prob=1.0,location.set={"United_Kingdom"},location.set.prob={1.0},posterior=1.0]:554.119,(((10[&height=13.999999999989846,height_95%_HPD={13.999999999986358,13.999999999994543},height_median=13.999999999988631,height_range={13.999999999985448,13.999999999995453},length=2.6544775939645975,length_95%_HPD={0.5680784156193113,5.562501194587501},length_median=2.4500635191320725,length_range={0.5680784156193113,7.999706711122457},location="Chinese_mainland",location.prob=1.0,location.set={"Chinese_mainland"},location.set.prob={1.0}]:2.65448,487[&height=3.999999999988925,height_95%_HPD={3.999999999985448,3.9999999999936335},height_median=3.999999999987722,height_range={3.9999999999845386,3.999999999994543},length=12.654477593965517,length_95%_HPD={10.56807841562022,15.56250119458841},length_median=12.450063519132982,length_range={10.56807841562022,17.999706711123366},location="United_Kingdom",location.prob=1.0,location.set={"United_Kingdom"},location.set.prob={1.0}]:12.6545)[&height=16.654477593954418,height_95%_HPD={14.5680784156134,19.562501194582637},height_median=16.45006351911934,height_range={14.5680784156134,21.999706711115778},length=108.13748948018485,length_95%_HPD={101.6632581331368,117.0017532480477},length_median=106.6481052489166,length_range={100.75262955320851,119.80673921487778},location="United_Kingdom",location.prob=1.0,location.set={"United_Kingdom"},location.set.prob={1.0},posterior=1.0]:108.137,((((((13[&height=12.999999999999636,height_95%_HPD={12.999999999994543,13.000000000005457},height_median=12.999999999998181,height_range={12.999999999994088,13.000000000007276},length=52.09393750083383,length_95%_HPD={44.605870192651764,61.754763753923726},length_median=51.67851486343773,length_range={38.71563489510602,64.83893255249723},location="Chinese_mainland",location.prob=1.0,location.set={"Chinese_mainland"},location.set.prob={1.0}]:52.0939,(((((45[&height=4.999999999993301,height_95%_HPD={4.999999999987267,5.0},height_median=4.9999999999918145,height_range={4.999999999986358,5.0000000000045475},length=9.05281159960997,length_95%_HPD={6.990042700834154,11.141599757961437},length_median=8.896680698176965,length_range={6.286102077070355,12.590148707232078},location="Austria",location.prob=1.0,location.set={"Austria"},location.set.prob={1.0}]:9.05281,435[&height=9.99999999999239,height_95%_HPD={9.999999999986358,9.99999999999909},height_median=9.999999999990905,height_range={9.999999999985448,10.000000000003638},length=4.052811599610869,length_95%_HPD={1.9900427008350636,6.1415997579623465},length_median=3.8966806981778745,length_range={1.2861020770712646,7.590148707232988},location="Poland",location.prob=1.0,location.set={"Poland"},location.set.prob={1.0}]:4.05281)[&height=14.052811599603306,height_95%_HPD={11.990042700822414,16.141599757955646},height_median=13.89668069817526,height_range={11.286102077059695,17.59014870722376},length=2.7285462718554827,length_95%_HPD={0.4012070180034506,4.991139918742192},length_median=2.6717231806005657,length_range={0.23377416054005096,6.368920818975534},location="United_Kingdom",location.prob=0.8783570300157978,location.set={"Austria","Poland","United_Kingdom"},location.set.prob={0.07266982622432859,0.04897314375987362,0.8783570300157978},posterior=1.0]:2.24507,(562[&height=15.000000000004269,height_95%_HPD={14.999999999998181,15.000000000011369},height_median=15.000000000002728,height_range={14.999999999997726,15.000000000015461},length=0.6401738478854406,length_95%_HPD={0.0014167911613185424,1.787186022242519},length_median=0.45400110359878454,length_range={0.0014167911613185424,3.029572608392545},location="Lithuania",location.prob=1.0,location.set={"Lithuania"},location.set.prob={1.0}]:0.382629,563[&height=15.000000000006093,height_95%_HPD={15.000000000000455,15.000000000013188},height_median=15.000000000004547,height_range={14.999999999999545,15.000000000016371},length=0.6406886099162857,length_95%_HPD={0.0030444774748925596,1.880612048439616},length_median=0.4612713878100294,length_range={0.0030444774748925596,3.126611068455425},location="Lithuania",location.prob=1.0,location.set={"Lithuania"},location.set.prob={1.0}]:0.382629)[&height=15.382628538807126,height_95%_HPD={15.014278134760843,16.190286522578845},height_median=15.20698639978491,height_range={15.010714278008436,16.34106430879865},length=0.8468775396866947,length_95%_HPD={0.008321325835527915,2.2220528557578128},length_median=0.6932111835520498,length_range={0.008321325835527915,3.3330838990805844},location="United_Kingdom",location.prob=0.981042654028436,location.set={"Austria","Poland","Lithuania","United_Kingdom"},location.set.prob={0.009478672985781991,0.007898894154818325,0.001579778830963665,0.981042654028436},posterior=0.2790346907993967]:0.915249)[&height=16.297878013579,height_95%_HPD={15.315446117255306,17.2089260714406},height_median=16.002866432075052,height_range={15.315446117255306,17.66850097917768},length=0.5640328751298523,length_95%_HPD={0.002585393449507478,1.4736819282984222},length_median=0.5328683351608774,length_range={0.002585393449507478,2.004719313619754},location="United_Kingdom",location.prob=0.981042654028436,location.set={"Austria","Poland","Lithuania","United_Kingdom"},location.set.prob={0.009478672985781991,0.007898894154818325,0.001579778830963665,0.981042654028436},posterior=0.05128205128205128]:0.494788,561[&height=14.99999999999713,height_95%_HPD={14.99999999999227,15.000000000003183},height_median=14.999999999996362,height_range={14.999999999990905,15.000000000005912},length=1.1605844435976762,length_95%_HPD={0.19242044983551487,2.409888074989933},length_median=1.0547535848518237,length_range={0.050341649427211976,4.595086911837949},location="Lithuania",location.prob=1.0,location.set={"Lithuania"},location.set.prob={1.0}]:1.79267)[&height=16.79266553676548,height_95%_HPD={15.953127092363047,18.41632015629557},height_median=16.944734531894028,height_range={15.78490111444853,18.41632015629557},length=0.38965079494348254,length_95%_HPD={0.027677349383200323,0.5829369246506708},length_median=0.22672122722542554,length_range={0.027677349383200323,2.599894724357311},location="United_Kingdom",location.prob=0.981042654028436,location.set={"Austria","Poland","Lithuania","United_Kingdom"},location.set.prob={0.009478672985781991,0.007898894154818325,0.001579778830963665,0.981042654028436},posterior=0.02865761689291101]:0.510135,(226[&height=14.999999999995012,height_95%_HPD={14.999999999988631,15.00000000000091},height_median=14.999999999994088,height_range={14.999999999988177,15.000000000004547},length=0.636745583911992,length_95%_HPD={0.0006380854388705615,1.7678773710699716},length_median=0.45719240088737934,length_range={0.0006380854388705615,2.642062452436985},location="Lithuania",location.prob=1.0,location.set={"Lithuania"},location.set.prob={1.0}]:0.419539,560[&height=14.999999999996458,height_95%_HPD={14.999999999990905,15.000000000003638},height_median=14.999999999995453,height_range={14.999999999989996,15.00000000000773},length=0.6056242449150177,length_95%_HPD={0.0006380854379610668,1.7229975703094276},length_median=0.4420459136899808,length_range={0.0006380854379610668,2.5867474319555477},location="Lithuania",location.prob=1.0,location.set={"Lithuania"},location.set.prob={1.0}]:0.419539)[&height=15.419538830594737,height_95%_HPD={15.00063808543473,16.509281757453664},height_median=15.30786463977438,height_range={15.00063808543473,17.14432422171103},length=0.8204331981796957,length_95%_HPD={0.005026652418322897,2.3807865186995514},length_median=0.5772685639013666,length_range={0.005026652418322897,3.6439251966925497},location="United_Kingdom",location.prob=0.981042654028436,location.set={"Austria","Poland","Lithuania","United_Kingdom"},location.set.prob={0.009478672985781991,0.007898894154818325,0.001579778830963665,0.981042654028436},posterior=0.3076923076923077]:1.88326)[&height=17.302800484292398,height_95%_HPD={15.774720011365389,18.833474735405616},height_median=17.2486281094084,height_range={15.50533588729013,20.057509977913924},length=4.502467720051003,length_95%_HPD={1.0444921871325548,7.9375974024897005},length_median=4.149632116523986,length_range={1.0444921871325548,13.52087600089591},location="United_Kingdom",location.prob=0.981042654028436,location.set={"Austria","Poland","Lithuania","United_Kingdom"},location.set.prob={0.009478672985781991,0.007898894154818325,0.001579778830963665,0.981042654028436},posterior=1.0]:4.50247,(437[&height=6.999999999992825,height_95%_HPD={6.999999999988177,6.999999999998181},height_median=6.9999999999918145,height_range={6.999999999987722,7.0},length=1.0363319460578222,length_95%_HPD={0.0022580629675328368,3.062174305464314},length_median=0.7398950245107923,length_range={0.0022580629675328368,4.668652638034018},location="United_Kingdom",location.prob=1.0,location.set={"United_Kingdom"},location.set.prob={1.0}]:1.03633,475[&height=6.999999999992825,height_95%_HPD={6.999999999988177,6.999999999998181},height_median=6.9999999999918145,height_range={6.999999999987722,7.0},length=1.0363319460578222,length_95%_HPD={0.0022580629675328368,3.062174305464314},length_median=0.7398950245107923,length_range={0.0022580629675328368,4.668652638034018},location="United_Kingdom",location.prob=1.0,location.set={"United_Kingdom"},location.set.prob={1.0}]:1.03633)[&height=8.03633194605064,height_95%_HPD={7.002258062961118,10.062174305453937},height_median=7.73989502450695,height_range={7.002258062961118,11.668652638031745},length=13.768936258292719,length_95%_HPD={10.978365151618164,17.92672770406398},length_median=13.34842834171468,length_range={10.051564930121623,21.74581807716129},location="United_Kingdom",location.prob=1.0,location.set={"United_Kingdom"},location.set.prob={1.0},posterior=1.0]:13.7689)[&height=21.805268204343392,height_95%_HPD={19.481268417909632,25.440449631583306},height_median=21.458998097928543,height_range={18.459266106139694,29.730180768294304},length=43.28866929649004,length_95%_HPD={35.87444116949564,51.223038277397166},length_median=42.94518282566751,length_range={27.543053449202787,55.25716134500813},location="United_Kingdom",location.prob=1.0,location.set={"United_Kingdom"},location.set.prob={1.0},posterior=1.0]:43.2887)[&height=65.09393750083338,height_95%_HPD={57.605870192649036,74.75476375392054},height_median=64.67851486343534,height_range={51.71563489510663,77.8389325524945},length=43.729168396456885,length_95%_HPD={30.30065287047293,57.13597931977959},length_median=43.15656896852229,length_range={12.905277058896331,62.55163555697665},location="United_Kingdom",location.prob=1.0,location.set={"United_Kingdom"},location.set.prob={1.0},posterior=1.0]:43.7292,((42[&height=18.999999999995524,height_95%_HPD={18.999999999990905,19.000000000002274},height_median=18.999999999994543,height_range={18.99999999998954,19.000000000004093},length=5.950825027890231,length_95%_HPD={2.675772408945619,8.701873043684866},length_median=5.690262667327261,length_range={2.675772408945619,13.430950441726964},location="Russia",location.prob=1.0,location.set={"Russia"},location.set.prob={1.0}]:5.95083,(((((60[&height=8.000000000008603,height_95%_HPD={8.000000000003183,8.000000000014552},height_median=8.00000000000864,height_range={8.000000000002274,8.000000000016371},length=2.9825448157135694,length_95%_HPD={1.1693320026274705,5.4139519959974365},length_median=2.7333461368435064,length_range={0.7412950700158945,7.324286148357766},location="Russia",location.prob=1.0,location.set={"Russia"},location.set.prob={1.0}]:2.98254,82[&height=8.000000000008603,height_95%_HPD={8.000000000003183,8.000000000014552},height_median=8.00000000000864,height_range={8.000000000002274,8.000000000016371},length=2.9825448157135694,length_95%_HPD={1.1693320026274705,5.4139519959974365},length_median=2.7333461368435064,length_range={0.7412950700158945,7.324286148357766},location="Austria",location.prob=1.0,location.set={"Austria"},location.set.prob={1.0}]:2.98254)[&height=10.982544815722177,height_95%_HPD={9.16933200263884,13.413951996003561},height_median=10.733346136849377,height_range={8.741295070030901,15.324286148368174},length=4.451526578635009,length_95%_HPD={1.7274868279073416,6.872231931276728},length_median=4.431638436361139,length_range={0.9652004474223261,7.8590948435663925},location="Austria",location.prob=1.0,location.set={"Austria"},location.set.prob={1.0},posterior=1.0]:4.45153,86[&height=9.00000000000483,height_95%_HPD={8.999999999999545,9.000000000010914},height_median=9.000000000004547,height_range={8.999999999998181,9.000000000012733},length=6.434071394352351,length_95%_HPD={3.577930139887485,8.49197380647368},length_median=6.544668642527631,length_range={1.6889334692522162,9.506526055941816},location="Austria",location.prob=1.0,location.set={"Austria"},location.set.prob={1.0}]:6.43407)[&height=15.434071394357199,height_95%_HPD={12.577930139897035,17.491973806478654},height_median=15.54466864252936,height_range={10.688933469262338,18.506526055947234},length=1.7725658198035532,length_95%_HPD={0.2164835749404599,4.615129978297112},length_median=1.3525860157033094,length_range={0.10506634587266106,8.350794903703132},location="Austria",location.prob=1.0,location.set={"Austria"},location.set.prob={1.0},posterior=1.0]:1.64078,83[&height=9.00000000000084,height_95%_HPD={8.999999999996362,9.000000000006366},height_median=9.00000000000091,height_range={8.999999999994998,9.000000000008185},length=8.193869587744343,length_95%_HPD={6.861407296323705,10.047965067264343},length_median=8.255850802908398,length_range={4.691407746256548,11.057654632128187},location="Austria",location.prob=1.0,location.set={"Austria"},location.set.prob={1.0}]:8.07485)[&height=17.074849695037695,height_95%_HPD={15.711878997699387,18.293606178317532},height_median=17.14651826954332,height_range={13.691407746259756,19.021662684621333},length=1.5684577041541325,length_95%_HPD={0.03126406949203897,3.014515394825139},length_median=1.4707325210792987,length_range={0.004785870818803772,4.740033576127214},location="Austria",location.prob=1.0,location.set={"Austria"},location.set.prob={1.0},posterior=0.9215686274509803]:1.59648,100[&height=17.999999999996284,height_95%_HPD={17.99999999999136,18.000000000001364},height_median=17.999999999996362,height_range={17.99999999999045,18.000000000004093},length=0.6200597098323488,length_95%_HPD={0.03658422491699653,2.2146817940576327},length_median=0.41624308907365304,length_range={0.00657247667777483,3.2470944234784334},location="Russia",location.prob=1.0,location.set={"Russia"},location.set.prob={1.0}]:0.67133)[&height=18.671329919341762,height_95%_HPD={18.03847587653354,20.21468179405474},height_median=18.507471558658835,height_range={18.006572476670954,21.247094423474664},length=2.840430101877123,length_95%_HPD={0.8204119325534762,5.267299130680492},length_median=2.7595126339720757,length_range={0.8204119325534762,6.705782916408843},location="Russia",location.prob=0.9968404423380727,location.set={"Austria","Russia"},location.set.prob={0.00315955766192733,0.9968404423380727},posterior=1.0]:2.84043,99[&height=18.999999999996714,height_95%_HPD={18.99999999999227,19.000000000002274},height_median=18.999999999996362,height_range={18.999999999990905,19.000000000004547},length=2.5117600212221576,length_95%_HPD={0.4951254829506979,4.8253942235476615},length_median=2.2854397899363903,length_range={0.2477450159853518,6.111487921103624},location="Russia",location.prob=1.0,location.set={"Russia"},location.set.prob={1.0}]:2.51176)[&height=21.51176002121892,height_95%_HPD={19.49512548294797,23.82539422354239},height_median=21.285439789934117,height_range={19.247745015986766,25.11148792109725},length=3.439065006666867,length_95%_HPD={0.7692402498666162,6.926245318767087},length_median=3.285482497214616,length_range={0.38460376137481944,12.016601294727888},location="Russia",location.prob=1.0,location.set={"Russia"},location.set.prob={1.0},posterior=1.0]:3.43907)[&height=24.950825027885756,height_95%_HPD={21.675772408941157,27.701873043677097},height_median=24.69026266732044,height_range={21.675772408941157,32.43095044172924},length=40.30327738586222,length_95%_HPD={33.18906678862355,49.013762322151194},length_median=39.721914950674545,length_range={23.21817649622153,49.933074838821},location="Russia",location.prob=1.0,location.set={"Russia"},location.set.prob={1.0},posterior=1.0]:40.3033,98[&height=18.999999999995502,height_95%_HPD={18.99999999999045,19.000000000002274},height_median=18.99999999999409,height_range={18.999999999989996,19.000000000004547},length=46.25410241375254,length_95%_HPD={40.5184994796523,54.004620816118745},length_median=45.34996068812188,length_range={28.482215510859987,54.87041381905392},location="Russia",location.prob=1.0,location.set={"Russia"},location.set.prob={1.0}]:46.2541)[&height=65.25410241374817,height_95%_HPD={59.518499479652746,73.00462081611067},height_median=64.34996068811597,height_range={47.48221551086226,73.87041381904555},length=43.569003483542325,length_95%_HPD={31.135898589923556,56.61213263956836},length_median=43.31013910936721,length_range={19.274179175664834,69.95235340737881},location="Russia",location.prob=1.0,location.set={"Russia"},location.set.prob={1.0},posterior=1.0]:43.569)[&height=108.82310589729046,height_95%_HPD={98.91260341519455,117.75433973914869},height_median=109.45547424031338,height_range={79.21472939287878,121.65641840775334},length=6.168497702600044,length_95%_HPD={0.3718336705571943,15.261028251077917},length_median=5.4869329763876635,length_range={0.12131350590460954,33.436474482358065},location="United_Kingdom",location.prob=1.0,location.set={"United_Kingdom"},location.set.prob={1.0},posterior=1.0]:2.29063,(481[&height=3.9999999999890723,height_95%_HPD={3.999999999984084,3.999999999994998},height_median=3.999999999987267,height_range={3.999999999983629,3.9999999999972715},length=2.0117651621953407,length_95%_HPD={0.6838583280627146,3.890471964999101},length_median=2.067865802244194,length_range={0.2786803940612117,4.836911397403128},location="United_Kingdom",location.prob=1.0,location.set={"United_Kingdom"},location.set.prob={1.0}]:2.01177,488[&height=3.9999999999890723,height_95%_HPD={3.999999999984084,3.999999999994998},height_median=3.999999999987267,height_range={3.999999999983629,3.9999999999972715},length=2.0117651621953407,length_95%_HPD={0.6838583280627146,3.890471964999101},length_median=2.067865802244194,length_range={0.2786803940612117,4.836911397403128},location="United_Kingdom",location.prob=1.0,location.set={"United_Kingdom"},location.set.prob={1.0}]:2.01177)[&height=6.011765162184417,height_95%_HPD={4.68385832805734,7.890471964984499},height_median=6.0678658022297896,height_range={4.278680394053481,8.836911397389486},length=107.83266614771831,length_95%_HPD={99.29644217183093,116.50750563058759},length_median=108.26344829567736,length_range={95.90326524975363,120.75809345215733},location="United_Kingdom",location.prob=1.0,location.set={"United_Kingdom"},location.set.prob={1.0},posterior=1.0]:105.102)[&height=111.11373550083346,height_95%_HPD={101.02043776046139,118.30608246242355},height_median=112.37894359402549,height_range={101.02043776046139,121.95020756834447},length=4.6485379372798965,length_95%_HPD={0.018601855235658604,13.719997569640228},length_median=2.444364799012831,length_range={0.018601855235658604,17.662720769444604},location="United_Kingdom",location.prob=1.0,location.set={"United_Kingdom"},location.set.prob={1.0},posterior=0.2654600301659125]:3.68021,(((((112[&height=1.9999999999977942,height_95%_HPD={1.9999999999931788,2.0000000000027285},height_median=1.999999999996362,height_range={1.9999999999931788,2.000000000005002},length=22.900707142941066,length_95%_HPD={16.401019274207407,28.715404776421654},length_median=22.93624731708068,length_range={10.480408135718708,31.642117096700986},location="United_States",location.prob=1.0,location.set={"United_States"},location.set.prob={1.0}]:22.9007,368[&height=1.9999999999977942,height_95%_HPD={1.9999999999931788,2.0000000000027285},height_median=1.999999999996362,height_range={1.9999999999931788,2.000000000005002},length=22.900707142941066,length_95%_HPD={16.401019274207407,28.715404776421654},length_median=22.93624731708068,length_range={10.480408135718708,31.642117096700986},location="Asia",location.prob=1.0,location.set={"Asia"},location.set.prob={1.0}]:22.9007)[&height=24.900707142938888,height_95%_HPD={18.40101927420301,30.715404776416563},height_median=24.936247317082234,height_range={12.480408135714697,33.64211709670144},length=22.798180142950144,length_95%_HPD={14.160991761339979,29.577293122348976},length_median=22.921199080172304,length_range={11.606275023835678,41.8636497115545},location="United_Kingdom",location.prob=0.7361769352290679,location.set={"Asia","United_States","United_Kingdom","Germany"},location.set.prob={0.022116903633491312,0.21800947867298578,0.7361769352290679,0.023696682464454975},posterior=1.0]:22.7982,503[&height=4.999999999999211,height_95%_HPD={4.999999999994998,5.0000000000045475},height_median=4.999999999998181,height_range={4.999999999994088,5.000000000005457},length=42.698887285889825,length_95%_HPD={33.97396395507357,51.5189811135333},length_median=43.027353048801416,length_range={24.733644342835305,60.089475788852894},location="United_Kingdom",location.prob=1.0,location.set={"United_Kingdom"},location.set.prob={1.0}]:42.6989)[&height=47.698887285889,height_95%_HPD={38.973963955078034,56.51898111352875},height_median=48.027353048801615,height_range={29.73364434283212,65.08947578884727},length=28.89616982017243,length_95%_HPD={18.764964675666164,40.303697842384736},length_median=27.64627179490344,length_range={18.190192627580963,51.33148312554732},location="United_Kingdom",location.prob=0.9636650868878357,location.set={"Asia","Germany","United_Kingdom"},location.set.prob={0.001579778830963665,0.03475513428120063,0.9636650868878357},posterior=1.0]:28.8962,((((196[&height=1.999999999997017,height_95%_HPD={1.9999999999918145,2.0000000000031832},height_median=1.9999999999968168,height_range={1.9999999999904503,2.000000000005457},length=5.486128494537341,length_95%_HPD={2.889098614478753,11.196743243282537},length_median=4.202787627466023,length_range={2.107429860713303,16.362083298320886},location="United_States",location.prob=1.0,location.set={"United_States"},location.set.prob={1.0}]:5.48613,337[&height=1.999999999997017,height_95%_HPD={1.9999999999918145,2.0000000000031832},height_median=1.9999999999968168,height_range={1.9999999999904503,2.000000000005457},length=5.486128494537341,length_95%_HPD={2.889098614478753,11.196743243282537},length_median=4.202787627466023,length_range={2.107429860713303,16.362083298320886},location="Germany",location.prob=1.0,location.set={"Germany"},location.set.prob={1.0}]:5.48613)[&height=7.486128494534365,height_95%_HPD={4.88909861447155,13.1967432432848},height_median=6.2027876274614755,height_range={4.107429860707271,18.36208329832425},length=4.9079525221606195,length_95%_HPD={0.8070890633298724,8.01369261066967},length_median=5.02324650535904,length_range={0.27510233694246544,9.80415588967717},location="Germany",location.prob=1.0,location.set={"Germany"},location.set.prob={1.0},posterior=1.0]:4.90795,200[&height=10.000000000001679,height_95%_HPD={9.999999999995907,10.00000000000773},height_median=10.000000000001364,height_range={9.999999999994998,10.000000000010004},length=2.394081016693299,length_95%_HPD={0.1521115285200363,6.136001115998077},length_median=2.1713093774760637,length_range={0.1521115285200363,10.141134523959863},location="France",location.prob=1.0,location.set={"France"},location.set.prob={1.0}]:2.39408)[&height=12.394081016694964,height_95%_HPD={10.15211152852271,16.136001116004536},height_median=12.171309377473335,height_range={10.15211152852271,20.141134523967594},length=9.080578406914995,length_95%_HPD={0.5792876301729848,19.989928205239345},length_median=8.250606062495685,length_range={0.5792876301729848,30.31540486235216},location="Germany",location.prob=1.0,location.set={"Germany"},location.set.prob={1.0},posterior=1.0]:9.08058,431[&height=8.99999999999945,height_95%_HPD={8.999999999993634,9.000000000005457},height_median=8.999999999998636,height_range={8.999999999993179,9.00000000000864},length=12.474659423610518,length_95%_HPD={4.00934729768913,23.136951365903315},length_median=12.878407339249861,length_range={4.00934729768913,32.06064720840349},location="Poland",location.prob=1.0,location.set={"Poland"},location.set.prob={1.0}]:12.4747)[&height=21.474659423609946,height_95%_HPD={13.009347297683235,32.13695136590877},height_median=21.878407339253044,height_range={13.009347297683235,41.06064720840595},length=43.625877315437776,length_95%_HPD={34.08768199888761,51.15702538857214},length_median=44.21200705232195,length_range={21.75534575911169,54.08933742505178},location="Germany",location.prob=1.0,location.set={"Germany"},location.set.prob={1.0},posterior=1.0]:43.6259,(((((((((((222[&height=23.000000000008463,height_95%_HPD={23.000000000005457,23.000000000012733},height_median=23.000000000008185,height_range={23.000000000004547,23.00000000001728},length=0.3708176902473757,length_95%_HPD={0.01084493741545245,1.1073702083731405},length_median=0.2767570729806863,length_range={0.002600524384263281,1.6104292154507718},location="Denmark",location.prob=1.0,location.set={"Denmark"},location.set.prob={1.0}]:0.370818,534[&height=23.000000000008463,height_95%_HPD={23.000000000005457,23.000000000012733},height_median=23.000000000008185,height_range={23.000000000004547,23.00000000001728},length=0.3708176902473757,length_95%_HPD={0.01084493741545245,1.1073702083731405},length_median=0.2767570729806863,length_range={0.002600524384263281,1.6104292154507718},location="Denmark",location.prob=1.0,location.set={"Denmark"},location.set.prob={1.0}]:0.370818)[&height=23.370817690255812,height_95%_HPD={23.010844937425645,24.107370208379052},height_median=23.276757072989767,height_range={23.002600524395802,24.610429215457316},length=0.8016906240719374,length_95%_HPD={0.045447245048439555,2.1801257467388986},length_median=0.6413690110660788,length_range={0.029874387115338408,6.262893658933933},location="Denmark",location.prob=1.0,location.set={"Denmark"},location.set.prob={1.0},posterior=1.0]:0.508226,533[&height=22.999999999996216,height_95%_HPD={22.999999999993634,22.99999999999909},height_median=22.999999999995907,height_range={22.99999999999227,23.000000000003638},length=0.8544918651105685,length_95%_HPD={0.003790920998572034,1.857388421617543},length_median=0.7304983263053799,length_range={0.0035575839982797675,4.683547826447466},location="Denmark",location.prob=1.0,location.set={"Denmark"},location.set.prob={1.0}]:0.879043)[&height=23.879043337828506,height_95%_HPD={23.17334838585157,24.502625170376177},height_median=24.147486688514164,height_range={23.17334838585157,24.530944459363127},length=0.2766773008375392,length_95%_HPD={0.0006747675938640896,1.2608439747817854},length_median=0.1564822720938377,length_range={0.0006747675938640896,1.2871706210977187},location="Denmark",location.prob=1.0,location.set={"Denmark"},location.set.prob={1.0},posterior=0.07239819004524888]:0.613189,(((224[&height=23.00000000000945,height_95%_HPD={23.000000000005002,23.000000000014552},height_median=23.000000000009095,height_range={23.000000000004093,23.000000000017735},length=0.6316536925553697,length_95%_HPD={0.002091203390147456,1.8384270088945414},length_median=0.45474019773866203,length_range={0.0020912033901367977,4.377285927810533},location="Denmark",location.prob=1.0,location.set={"Denmark"},location.set.prob={1.0}]:0.364833,(532[&height=23.000000000005077,height_95%_HPD={23.000000000001364,23.00000000000864},height_median=23.000000000004547,height_range={23.000000000001364,23.000000000014097},length=0.5570493976728876,length_95%_HPD={0.002091203394229524,1.3879366266860416},length_median=0.44407928945487285,length_range={0.002091203394229524,3.690704435526989},location="Denmark",location.prob=1.0,location.set={"Denmark"},location.set.prob={1.0}]:0.229126,539[&height=23.00000000000086,height_95%_HPD={22.99999999999727,23.000000000004093},height_median=23.000000000000455,height_range={22.99999999999727,23.00000000001046},length=0.4613197941087396,length_95%_HPD={0.0048553921747540585,1.1313532258027408},length_median=0.33196685095700573,length_range={0.003935775391724405,2.7567780223112273},location="Denmark",location.prob=1.0,location.set={"Denmark"},location.set.prob={1.0}]:0.229126)[&height=23.229126371390617,height_95%_HPD={23.004855392173795,23.800497669037213},height_median=23.163750249083478,height_range={23.004855392173795,24.354738853545314},length=0.3848919193822476,length_95%_HPD={0.003004563395442972,1.1682581098837375},length_median=0.22472545151659418,length_range={0.003004563395442972,1.5057286496617053},location="Denmark",location.prob=1.0,location.set={"Denmark"},location.set.prob={1.0},posterior=0.11613876319758673]:0.135707)[&height=23.364833180455427,height_95%_HPD={23.19524726878717,24.12260367203953},height_median=23.250122502108752,height_range={23.08579457609858,24.12260367203953},length=0.27156668614608964,length_95%_HPD={0.008460196854873203,0.5783831541329398},length_median=0.2198894836522456,length_range={0.008460196854873203,0.819538868885175},location="Denmark",location.prob=1.0,location.set={"Denmark"},location.set.prob={1.0},posterior=0.049773755656108594]:0.106731,527[&height=23.00000000000801,height_95%_HPD={23.000000000005002,23.000000000010914},height_median=23.00000000000773,height_range={23.000000000004547,23.00000000001546},length=0.5460733938186161,length_95%_HPD={0.0020912033901367977,1.402893150459203},length_median=0.41400135346231437,length_range={0.0020912033901367977,4.76364805920722},location="Denmark",location.prob=1.0,location.set={"Denmark"},location.set.prob={1.0}]:0.471565)[&height=23.471564675452235,height_95%_HPD={23.106970603542322,23.855838553791727},height_median=23.38693788075807,height_range={23.106970603542322,25.14268616340496},length=0.4628668480278536,length_95%_HPD={0.010883344396063421,1.216324456015883},length_median=0.32865762427731227,length_range={0.010883344396063421,2.473535214702224},location="Denmark",location.prob=1.0,location.set={"Denmark"},location.set.prob={1.0},posterior=0.09200603318250378]:0.628425,(528[&height=22.999999999994802,height_95%_HPD={22.99999999999136,22.99999999999727},height_median=22.999999999994543,height_range={22.999999999990905,23.00000000000182},length=0.5382324784173381,length_95%_HPD={0.003790920999936276,1.449571747333831},length_median=0.4112712175160773,length_range={0.003790920999936276,2.781021479748233},location="Denmark",location.prob=1.0,location.set={"Denmark"},location.set.prob={1.0}]:0.370486,529[&height=22.99999999999307,height_95%_HPD={22.999999999989996,22.999999999997726},height_median=22.99999999999227,height_range={22.999999999987722,23.000000000001364},length=0.5368959065987414,length_95%_HPD={0.003935775400364605,1.3554894376958977},length_median=0.39358902368794446,length_range={0.003557584001462999,4.460765690173282},location="Denmark",location.prob=1.0,location.set={"Denmark"},location.set.prob={1.0}]:0.370486)[&height=23.370486058362395,height_95%_HPD={23.104182013318223,23.95402083711042},height_median=23.26783146587468,height_range={23.104182013318223,24.02766926772256},length=0.5176832671767908,length_95%_HPD={0.0947991643160968,1.4372926399032622},length_median=0.38676289607472825,length_range={0.08205982130740708,1.5330219424133205},location="Denmark",location.prob=1.0,location.set={"Denmark"},location.set.prob={1.0},posterior=0.08748114630467571]:0.729504)[&height=24.099989689112455,height_95%_HPD={23.4064598076975,24.769157897599598},height_median=24.037069593102387,height_range={23.37216885390717,25.5606912101357},length=0.46468596047500327,length_95%_HPD={0.010814857401673095,1.0759890287790839},length_median=0.3293753758930844,length_range={0.010814857401673095,1.7286043409653118},location="Denmark",location.prob=1.0,location.set={"Denmark"},location.set.prob={1.0},posterior=0.13574660633484162]:0.392243)[&height=24.492232236449784,height_95%_HPD={24.006119567496626,24.747847089994593},height_median=24.549906300892417,height_range={24.006119567496626,25.124652153336683},length=0.4028476473679784,length_95%_HPD={0.04363148712764087,1.4169270217562655},length_median=0.20487645287708922,length_range={0.04363148712764087,1.5655751941444507},location="Denmark",location.prob=1.0,location.set={"Denmark"},location.set.prob={1.0},posterior=0.08144796380090498]:0.188098,(530[&height=22.99999999999543,height_95%_HPD={22.99999999999136,23.0},height_median=22.999999999994543,height_range={22.99999999999045,23.000000000005457},length=0.9153414744823507,length_95%_HPD={0.07184696392869228,1.7951631972423456},length_median=0.8192980136403776,length_range={0.07184696392869228,3.9716420639489733},location="Denmark",location.prob=1.0,location.set={"Denmark"},location.set.prob={1.0}]:0.752806,535[&height=23.00000000000044,height_95%_HPD={22.999999999995907,23.00000000000591},height_median=22.99999999999909,height_range={22.999999999994998,23.000000000010004},length=0.7057539859484829,length_95%_HPD={0.00807687924043421,1.647097398702691},length_median=0.5987750988055645,length_range={0.006631153341327689,3.444214114193784},location="Denmark",location.prob=1.0,location.set={"Denmark"},location.set.prob={1.0}]:0.752806)[&height=23.75280553971812,height_95%_HPD={23.07184696392187,24.370345927497965},height_median=23.74571361760445,height_range={23.071846963921416,26.031880033331163},length=0.7949740950837573,length_95%_HPD={0.0006033705563659453,2.152332696430552},length_median=0.594974748817032,length_range={0.0006033705563659453,4.707072857053852},location="Denmark",location.prob=1.0,location.set={"Denmark"},location.set.prob={1.0},posterior=0.3740573152337858]:0.927525)[&height=24.680330390925107,height_95%_HPD={23.768726916406195,25.7456922043757},height_median=24.730809168613632,height_range={23.539471675303957,26.032171252268654},length=3.744291427632212,length_95%_HPD={0.004678275336175375,9.450000399847738},length_median=1.6438249923426476,length_range={0.004678275336175375,10.488718317632141},location="Denmark",location.prob=1.0,location.set={"Denmark"},location.set.prob={1.0},posterior=0.15987933634992457]:2.54378,((531[&height=22.99999999999773,height_95%_HPD={22.99999999999409,23.000000000001364},height_median=22.99999999999727,height_range={22.999999999993634,23.000000000007276},length=0.8481270373713263,length_95%_HPD={0.013639608614084864,2.2033240051327994},length_median=0.6509829455268061,length_range={0.012300547844915855,5.210839511350514},location="Denmark",location.prob=1.0,location.set={"Denmark"},location.set.prob={1.0}]:1.3217,(538[&height=23.000000000011774,height_95%_HPD={23.000000000005457,23.00000000001728},height_median=23.00000000001046,height_range={23.000000000005457,23.000000000022737},length=0.5391141924803968,length_95%_HPD={0.0009222465782841027,1.502962103491079},length_median=0.3805423912954211,length_range={0.0009222465782841027,5.981244828560044},location="Denmark",location.prob=1.0,location.set={"Denmark"},location.set.prob={1.0}]:0.539114,543[&height=23.000000000011774,height_95%_HPD={23.000000000005457,23.00000000001728},height_median=23.00000000001046,height_range={23.000000000005457,23.000000000022737},length=0.5391141924803968,length_95%_HPD={0.0009222465782841027,1.502962103491079},length_median=0.3805423912954211,length_range={0.0009222465782841027,5.981244828560044},location="Denmark",location.prob=1.0,location.set={"Denmark"},location.set.prob={1.0}]:0.539114)[&height=23.539114192492132,height_95%_HPD={23.00092224659329,24.502962103507343},height_median=23.3805423913127,height_range={23.00092224659329,28.981244828570652},length=2.7857577995009697,length_95%_HPD={0.019553864955422995,10.111330400959446},length_median=1.2406405952001478,length_range={0.019553864955422995,13.751757669840494},location="Denmark",location.prob=1.0,location.set={"Denmark"},location.set.prob={1.0},posterior=1.0]:0.782586)[&height=24.321699783892193,height_95%_HPD={23.221611321509954,25.203324005130526},height_median=24.257391174052373,height_range={23.221611321509954,26.132227655889437},length=1.5322276473559513,length_95%_HPD={0.07025836582806733,3.2940284501665147},length_median=1.4322688294655563,length_range={0.028486108664765197,7.685329839627485},location="Denmark",location.prob=1.0,location.set={"Denmark"},location.set.prob={1.0},posterior=0.17043740573152338]:1.87326,(546[&height=22.000000000006803,height_95%_HPD={22.00000000000091,22.000000000012733},height_median=22.000000000005457,height_range={22.00000000000091,22.000000000019554},length=1.7549730377206272,length_95%_HPD={0.2852789878717985,3.4579569034983813},length_median=1.6222278227806584,length_range={0.2852789878717985,7.209665774533875},location="Denmark",location.prob=1.0,location.set={"Denmark"},location.set.prob={1.0}]:1.75497,547[&height=22.000000000006803,height_95%_HPD={22.00000000000091,22.000000000012733},height_median=22.000000000005457,height_range={22.00000000000091,22.000000000019554},length=1.7549730377206272,length_95%_HPD={0.2852789878717985,3.4579569034983813},length_median=1.6222278227806584,length_range={0.2852789878717985,7.209665774533875},location="Denmark",location.prob=1.0,location.set={"Denmark"},location.set.prob={1.0}]:1.75497)[&height=23.75497303772748,height_95%_HPD={22.2852789878757,25.457956903504055},height_median=23.62222782279059,height_range={22.2852789878757,29.209665774543737},length=5.383349430056859,length_95%_HPD={0.19859980488334728,13.56939531067777},length_median=3.4011893736221808,length_range={0.19859980488334728,17.36444462207433},location="Denmark",location.prob=1.0,location.set={"Denmark"},location.set.prob={1.0},posterior=1.0]:2.43998)[&height=26.194956466693192,height_95%_HPD={24.382313909831737,27.240746302447405},height_median=26.632068858467846,height_range={24.294286043666943,27.240746302447405},length=5.542640832178492,length_95%_HPD={0.002586927539528716,8.858242106312098},length_median=6.848581615229325,length_range={0.002586927539528716,9.385544690729603},location="Denmark",location.prob=1.0,location.set={"Denmark"},location.set.prob={1.0},posterior=0.08295625942684766]:1.02915)[&height=27.224109882774865,height_95%_HPD={24.384900837371333,32.80861696456259},height_median=26.713811777226738,height_range={24.384900837371333,35.219527486246534},length=5.625863577484429,length_95%_HPD={0.3342349532746596,9.678106456631276},length_median=6.401877715995758,length_range={0.1118517345967831,11.33400207819087},location="Denmark",location.prob=1.0,location.set={"Denmark"},location.set.prob={1.0},posterior=0.5912518853695324]:5.11668,542[&height=30.99999999999222,height_95%_HPD={30.999999999987722,30.99999999999818},height_median=30.999999999990905,height_range={30.999999999987267,31.00000000000273},length=1.5401192967108315,length_95%_HPD={0.0011029620943041607,3.9392468762258446},length_median=1.348348682959113,length_range={0.0011029620943041607,6.543756881369134},location="Denmark",location.prob=1.0,location.set={"Denmark"},location.set.prob={1.0}]:1.34079)[&height=32.340791083548005,height_95%_HPD={31.001162120972367,34.51873574024148},height_median=32.083377157046925,height_range={31.001162120972367,36.61108128801288},length=2.1493021871073568,length_95%_HPD={0.10849970791803187,5.5410303984108396},length_median=1.9024585527868112,length_range={0.05162386307501521,6.393270289131607},location="Denmark",location.prob=1.0,location.set={"Denmark"},location.set.prob={1.0},posterior=0.4117647058823529]:1.3288,((223[&height=22.999999999989377,height_95%_HPD={22.999999999984993,22.999999999995453},height_median=22.99999999998954,height_range={22.999999999983174,23.00000000000091},length=3.1459775500892495,length_95%_HPD={0.0004303527829279119,9.313844394976854},length_median=2.1119716426016844,length_range={0.0004303527829279119,13.313699544787923},location="Denmark",location.prob=1.0,location.set={"Denmark"},location.set.prob={1.0}]:3.62532,(536[&height=22.99999999998883,height_95%_HPD={22.99999999998363,22.99999999999409},height_median=22.99999999998863,height_range={22.99999999998272,23.000000000000455},length=3.386823492163042,length_95%_HPD={0.3117221228841842,9.087705983967332},length_median=2.673192829088652,length_range={0.2575950725813527,11.625538397179753},location="Denmark",location.prob=1.0,location.set={"Denmark"},location.set.prob={1.0}]:2.28009,537[&height=22.99999999998936,height_95%_HPD={22.999999999984084,22.999999999995453},height_median=22.999999999989086,height_range={22.999999999983174,23.000000000001364},length=2.550597661813779,length_95%_HPD={0.0004303527829279119,7.832457271672702},length_median=1.6070446754335102,length_range={0.0004303527829279119,11.342419710527025},location="Denmark",location.prob=1.0,location.set={"Denmark"},location.set.prob={1.0}]:2.28009)[&height=25.280093670859472,height_95%_HPD={23.311722122869924,29.18186118686799},height_median=24.41071346742683,height_range={23.311722122869924,34.34241971051324},length=2.3725932793900086,length_95%_HPD={0.0036917834727177024,7.445999575936966},length_median=1.2728002024197913,length_range={0.0036917834727177024,9.786490860967206},location="Denmark",location.prob=1.0,location.set={"Denmark"},location.set.prob={1.0},posterior=0.38310708898944196]:1.34523)[&height=26.625320946892202,height_95%_HPD={23.53381694041127,30.88406168780648},height_median=26.427183357723152,height_range={23.50744295313234,33.78315494231583},length=5.418003792882657,length_95%_HPD={0.6542894836298174,8.708992443112855},length_median=5.955254757526664,length_range={0.06734465404896639,10.90737144478495},location="Denmark",location.prob=1.0,location.set={"Denmark"},location.set.prob={1.0},posterior=0.8340874811463047]:5.54785,540[&height=30.999999999989882,height_95%_HPD={30.99999999998454,30.999999999995907},height_median=30.999999999989086,height_range={30.99999999998454,31.00000000000091},length=1.0170156231680223,length_95%_HPD={0.0014789981933063245,3.340939511231497},length_median=0.5974022134594072,length_range={0.0014789981933063245,6.113369792752508},location="Denmark",location.prob=1.0,location.set={"Denmark"},location.set.prob={1.0}]:1.17317)[&height=32.17317349555508,height_95%_HPD={31.00147899818694,34.60139430262279},height_median=31.716880243788182,height_range={31.00147899818694,37.11336979274256},length=2.138594714829369,length_95%_HPD={0.1414581410840583,5.951159466728768},length_median=1.7686753245121203,length_range={0.07060971744468247,8.839636546055019},location="Denmark",location.prob=1.0,location.set={"Denmark"},location.set.prob={1.0},posterior=1.0]:1.49642)[&height=33.66959598569359,height_95%_HPD={31.83596076318372,37.09819470417324},height_median=33.09245950608647,height_range={31.45825265350777,38.22477005230485},length=0.8695803595475129,length_95%_HPD={0.0064325636494473315,2.8120000931282974},length_median=0.5613968715222839,length_range={0.0064325636494473315,4.487003734248496},location="Denmark",location.prob=1.0,location.set={"Denmark"},location.set.prob={1.0},posterior=0.2564102564102564]:1.74118,541[&height=30.99999999999585,height_95%_HPD={30.999999999991815,31.000000000001364},height_median=30.999999999994998,height_range={30.999999999990905,31.00000000000591},length=2.9206772534323857,length_95%_HPD={0.9868137234958958,6.508598315614563},length_median=2.54434197694426,length_range={0.26877681235598416,7.511064497797847},location="Denmark",location.prob=1.0,location.set={"Denmark"},location.set.prob={1.0}]:4.41078)[&height=35.41077658762704,height_95%_HPD={32.300119765250656,38.33569550992706},height_median=35.38614301299913,height_range={32.014693614399675,41.01644571196948},length=3.2703931782573292,length_95%_HPD={0.1294885751600674,7.176160467708073},length_median=2.8503844731384333,length_range={0.1294885751600674,12.836315940647125},location="Denmark",location.prob=1.0,location.set={"Denmark"},location.set.prob={1.0},posterior=1.0]:3.27039,308[&height=1.999999999990032,height_95%_HPD={1.9999999999863576,1.999999999994543},height_median=1.9999999999895408,height_range={1.9999999999859028,1.9999999999986358},length=36.681169765894325,length_95%_HPD={32.134286299378346,41.46017689340579},length_median=36.758220179386186,length_range={30.638519668248463,44.036007150668866},location="Germany",location.prob=1.0,location.set={"Germany"},location.set.prob={1.0}]:36.6812)[&height=38.68116976588438,height_95%_HPD={34.1342862993647,43.46017689339806},height_median=38.75822017937435,height_range={32.6385196682354,46.036007150660225},length=4.3746183298324794,length_95%_HPD={1.1949619707511374,8.48631056155648},length_median=3.8957132095389753,length_range={0.30796460038371265,9.710031843323229},location="Germany",location.prob=1.0,location.set={"Germany"},location.set.prob={1.0},posterior=1.0]:4.37462,681[&height=8.999999999996106,height_95%_HPD={8.999999999991815,9.000000000000455},height_median=8.999999999994998,height_range={8.99999999999136,9.000000000003183},length=34.05578809572082,length_95%_HPD={27.01993243910647,38.56398162131018},length_median=34.84989392959381,length_range={26.44516869765392,39.86449165529575},location="Germany",location.prob=1.0,location.set={"Germany"},location.set.prob={1.0}]:34.0558)[&height=43.05578809571674,height_95%_HPD={36.01993243909874,47.563981621303355},height_median=43.849893929594145,height_range={35.44516869764948,48.86449165529302},length=8.358959459766579,length_95%_HPD={4.961196542677612,13.471856849794847},length_median=8.014610407844799,length_range={1.3195779199824358,17.23202859270623},location="Germany",location.prob=1.0,location.set={"Germany"},location.set.prob={1.0},posterior=1.0]:8.35896,(((((((((276[&height=1.9999999999887397,height_95%_HPD={1.9999999999845386,1.9999999999918145},height_median=1.9999999999886313,height_range={1.9999999999840838,1.9999999999977263},length=3.2060213458684013,length_95%_HPD={0.7087377455904971,4.715700281952973},length_median=3.3081674497236673,length_range={0.6372345292657151,6.029318437915256},location="Germany",location.prob=1.0,location.set={"Germany"},location.set.prob={1.0}]:2.46964,284[&height=1.9999999999827058,height_95%_HPD={1.9999999999786269,1.999999999985448},height_median=1.9999999999827196,height_range={1.9999999999768079,1.9999999999931788},length=2.473824140208056,length_95%_HPD={0.7056779271833875,4.188487621648619},length_median=2.30274559767426,length_range={0.6372345292720816,5.864083715055131},location="Germany",location.prob=1.0,location.set={"Germany"},location.set.prob={1.0}]:2.46964)[&height=4.4696371026971065,height_95%_HPD={2.708737745578219,6.1118579052681525},height_median=4.620175499075913,height_range={2.6372345292511454,6.14782788833827},length=1.1414334867358753,length_95%_HPD={0.03501256269488451,3.3694577795945406},length_median=0.6737085829362552,length_range={0.005252344569271372,3.3694577795945406},location="Germany",location.prob=1.0,location.set={"Germany"},location.set.prob={1.0},posterior=0.09653092006033183]:0.639956,361[&height=1.9999999999903693,height_95%_HPD={1.9999999999859028,1.9999999999936335},height_median=1.9999999999904503,height_range={1.9999999999840838,2.0000000000004547},length=2.368634765227768,length_95%_HPD={0.9574186687591015,4.18534884518074},length_median=2.2634954294899217,length_range={0.5456376706060215,6.1661691985628515},location="Germany",location.prob=1.0,location.set={"Germany"},location.set.prob={1.0}]:3.10959)[&height=5.109593395615035,height_95%_HPD={3.4636759058043936,6.188462857635386},height_median=5.2485240794017045,height_range={3.0964402990698545,6.2794299934989795},length=0.7162924233845999,length_95%_HPD={0.006887155732783867,1.9264432172141293},length_median=0.6389269839228087,length_range={0.006887155732783867,2.5781981121275397},location="Germany",location.prob=1.0,location.set={"Germany"},location.set.prob={1.0},posterior=0.16138763197586728]:0.811051,(283[&height=1.999999999980852,height_95%_HPD={1.9999999999758984,1.9999999999840838},height_median=1.9999999999804459,height_range={1.9999999999754436,1.9999999999918145},length=0.37883096806071886,length_95%_HPD={0.0014229587195586646,1.37749832980262},length_median=0.26504491219384363,length_range={0.0014229587195586646,3.7356140091106296},location="Germany",location.prob=1.0,location.set={"Germany"},location.set.prob={1.0}]:0.378831,311[&height=1.999999999980852,height_95%_HPD={1.9999999999758984,1.9999999999840838},height_median=1.9999999999804459,height_range={1.9999999999754436,1.9999999999918145},length=0.37883096806071886,length_95%_HPD={0.0014229587195586646,1.37749832980262},length_median=0.26504491219384363,length_range={0.0014229587195586646,3.7356140091106296},location="Germany",location.prob=1.0,location.set={"Germany"},location.set.prob={1.0}]:0.378831)[&height=2.3788309680415605,height_95%_HPD={2.0014229586986403,3.3774983297798826},height_median=2.2650449121765632,height_range={2.0014229586986403,5.735614009094661},length=2.2336499868657578,length_95%_HPD={0.4846667237992408,4.088828071620978},length_median=2.113097263859588,length_range={0.07229579066053393,4.888589196860721},location="Germany",location.prob=1.0,location.set={"Germany"},location.set.prob={1.0},posterior=1.0]:3.54181)[&height=5.92064476371036,height_95%_HPD={4.176503539962141,7.00964381679114},height_median=6.0781955251745785,height_range={3.495875366934797,8.16616919855187},length=3.033611751321872,length_95%_HPD={0.5363278353518597,5.215341452798796},length_median=3.009474754713737,length_range={0.5363278353518597,6.67926400390808},location="Germany",location.prob=1.0,location.set={"Germany"},location.set.prob={1.0},posterior=1.0]:2.42599,328[&height=4.999999999990939,height_95%_HPD={4.999999999987267,4.999999999994088},height_median=4.99999999999136,height_range={4.999999999985903,5.0},length=4.016285904162537,length_95%_HPD={1.634361140276269,5.64900251285826},length_median=4.110628867647421,length_range={1.254600616877724,7.054052128318537},location="Germany",location.prob=1.0,location.set={"Germany"},location.set.prob={1.0}]:3.34664)[&height=8.346639011629613,height_95%_HPD={6.602208610433536,10.047323777258498},height_median=8.35028166853408,height_range={6.254600616864991,10.848513369990997},length=1.2499266496920767,length_95%_HPD={0.0008040974112191179,2.933680319678013},length_median=1.091637150726426,length_range={0.0008040974112191179,4.2189745646042125},location="Germany",location.prob=1.0,location.set={"Germany"},location.set.prob={1.0},posterior=0.497737556561086]:1.41539,682[&height=7.999999999992247,height_95%_HPD={7.999999999988631,7.999999999994543},height_median=7.999999999992269,height_range={7.999999999987722,8.000000000000455},length=1.4527867875536524,length_95%_HPD={0.2633000302690185,2.661302098291486},length_median=1.418142926714177,length_range={0.06164776536516747,3.8255643082852657},location="Germany",location.prob=1.0,location.set={"Germany"},location.set.prob={1.0}]:1.76203)[&height=9.762026504636456,height_95%_HPD={8.265202799027975,11.364599670131156},height_median=9.794610744607326,height_range={8.061647765356156,12.054052128311923},length=2.30498191090677,length_95%_HPD={0.1456662467755674,4.986556294728244},length_median=1.9116085512502359,length_range={0.1456662467755674,6.7912968689406625},location="Germany",location.prob=1.0,location.set={"Germany"},location.set.prob={1.0},posterior=1.0]:1.82012,289[&height=1.999999999997046,height_95%_HPD={1.999999999992724,2.0},height_median=1.9999999999972715,height_range={1.9999999999922693,2.000000000006821},length=10.982286709232163,length_95%_HPD={8.035776595918088,16.071646864811633},length_median=10.302242294553253,length_range={7.525358800466362,18.895076042533674},location="Germany",location.prob=1.0,location.set={"Germany"},location.set.prob={1.0}]:9.58214)[&height=11.58214341372961,height_95%_HPD={10.177150324483137,14.269150577305936},height_median=11.280914880763248,height_range={9.525358800464346,15.691099320392368},length=5.22031018684232,length_95%_HPD={0.05864327254676027,8.990270277811177},length_median=5.789736050655577,length_range={0.0021503648382896756,10.664371219021632},location="Germany",location.prob=1.0,location.set={"Germany"},location.set.prob={1.0},posterior=0.5037707390648567]:7.35903,(((((285[&height=2.000000000000129,height_95%_HPD={1.9999999999968168,2.0000000000027285},height_median=2.0,height_range={1.9999999999954525,2.00000000000864},length=0.8715154384367823,length_95%_HPD={0.0026099902975147415,2.841217912681282},length_median=0.612077916262074,length_range={0.002609990297317122,4.085397776553691},location="Germany",location.prob=1.0,location.set={"Germany"},location.set.prob={1.0}]:1.36461,(299[&height=1.9999999999990767,height_95%_HPD={1.999999999996362,2.000000000001819},height_median=1.9999999999990905,height_range={1.9999999999954525,2.0000000000081855},length=0.7523208356627582,length_95%_HPD={0.002609990298681364,2.3535053664195402},length_median=0.5186742031989762,length_range={0.002609990298681364,4.004135539567766},location="Germany",location.prob=1.0,location.set={"Germany"},location.set.prob={1.0}]:0.725297,300[&height=2.0000000000054343,height_95%_HPD={2.0000000000022737,2.0000000000077307},height_median=2.000000000005457,height_range={2.000000000001819,2.0000000000131877},length=1.0282537782068202,length_95%_HPD={0.06661905356859599,3.0021434979807964},length_median=0.7566083658953175,length_range={0.056138008674004425,4.339552730764353},location="Germany",location.prob=1.0,location.set={"Germany"},location.set.prob={1.0}]:0.725297)[&height=2.7252971825482,height_95%_HPD={2.056138008678772,3.9916408481390135},height_median=2.4664004999037843,height_range={2.056138008678772,5.2696078007825236},length=0.6509297664077293,length_95%_HPD={0.013979227636579772,1.885475588464871},length_median=0.44792249175354026,length_range={0.00487289171132943,2.8810668483433477},location="Germany",location.prob=1.0,location.set={"Germany"},location.set.prob={1.0},posterior=0.34992458521870284]:0.639315)[&height=3.364611832470639,height_95%_HPD={2.2146466718063493,5.326727942350772},height_median=3.089222362471901,height_range={2.162887891945047,6.339552730767537},length=5.287165515483968,length_95%_HPD={1.992680893645316,9.400434470704235},length_median=4.83605879852697,length_range={1.4932275915604825,10.965195076992114},location="Germany",location.prob=1.0,location.set={"Germany"},location.set.prob={1.0},posterior=1.0]:5.28717,286[&height=2.0000000000033484,height_95%_HPD={2.0000000000009095,2.0000000000063665},height_median=2.0000000000031832,height_range={2.0,2.0000000000113687},length=6.651777347951263,length_95%_HPD={2.586014301826526,11.36580241474295},length_median=6.1926884131307816,length_range={2.392642166352659,13.586022356642108},location="Germany",location.prob=1.0,location.set={"Germany"},location.set.prob={1.0}]:6.65178)[&height=8.6517773479546,height_95%_HPD={4.58601430183262,13.36580241474394},height_median=8.19268841313351,height_range={4.3926421663582005,15.586022356643298},length=5.026113874786263,length_95%_HPD={0.42571992613877185,8.493198588930262},length_median=5.2214792285512885,length_range={0.047835306055915794,10.165396286916465},location="Germany",location.prob=1.0,location.set={"Germany"},location.set.prob={1.0},posterior=1.0]:5.02611,571[&height=12.999999999997828,height_95%_HPD={12.999999999994543,13.000000000000455},height_median=12.999999999997726,height_range={12.999999999994543,13.000000000006366},length=0.6778912227430487,length_95%_HPD={0.014673682642751373,2.460785116019906},length_median=0.377057301925106,length_range={0.0013697180443159596,3.3070143083978287},location="Germany",location.prob=1.0,location.set={"Germany"},location.set.prob={1.0}]:0.677891)[&height=13.677891222740882,height_95%_HPD={13.014673682639113,15.460785116015359},height_median=13.377057301924651,height_range={13.001369718045225,16.30701430839281},length=2.3518788950225273,length_95%_HPD={0.07329263646040118,6.05183913704759},length_median=1.7472854800395847,length_range={0.04203124037200645,8.444732461394409},location="Germany",location.prob=1.0,location.set={"Germany"},location.set.prob={1.0},posterior=1.0]:1.90255,((((291[&height=1.9999999999988443,height_95%_HPD={1.9999999999954525,2.0000000000013642},height_median=1.9999999999986358,height_range={1.9999999999949978,2.000000000006821},length=0.5149826183107332,length_95%_HPD={0.014150417659661407,1.5749335267242315},length_median=0.3362088948888413,length_range={0.014150417659661407,3.5724950239584725},location="Germany",location.prob=1.0,location.set={"Germany"},location.set.prob={1.0}]:0.514983,356[&height=1.9999999999988443,height_95%_HPD={1.9999999999954525,2.0000000000013642},height_median=1.9999999999986358,height_range={1.9999999999949978,2.000000000006821},length=0.5149826183107332,length_95%_HPD={0.014150417659661407,1.5749335267242315},length_median=0.3362088948888413,length_range={0.014150417659661407,3.5724950239584725},location="Germany",location.prob=1.0,location.set={"Germany"},location.set.prob={1.0}]:0.514983)[&height=2.5149826183095736,height_95%_HPD={2.014150417656765,3.57493352672509},height_median=2.336208894884294,height_range={2.014150417656765,5.572495023956435},length=4.763210225621514,length_95%_HPD={3.5899285236352125,7.1788490106788085},length_median=4.600567022317659,length_range={2.0837488619777176,7.615619574901967},location="Germany",location.prob=1.0,location.set={"Germany"},location.set.prob={1.0},posterior=1.0]:4.76321,(667[&height=6.000000000003206,height_95%_HPD={5.999999999998636,6.000000000006821},height_median=6.0000000000027285,height_range={5.999999999997726,6.000000000013642},length=0.31727050940739965,length_95%_HPD={0.015321712648528774,1.0912110008962967},length_median=0.22579239543438234,length_range={0.015321712648528774,2.7732675971336214},location="Germany",location.prob=1.0,location.set={"Germany"},location.set.prob={1.0}]:0.317271,685[&height=6.000000000003206,height_95%_HPD={5.999999999998636,6.000000000006821},height_median=6.0000000000027285,height_range={5.999999999997726,6.000000000013642},length=0.31727050940739965,length_95%_HPD={0.015321712648528774,1.0912110008962967},length_median=0.22579239543438234,length_range={0.015321712648528774,2.7732675971336214},location="Germany",location.prob=1.0,location.set={"Germany"},location.set.prob={1.0}]:0.317271)[&height=6.317270509410606,height_95%_HPD={6.015321712650348,7.091211000902604},height_median=6.225792395435292,height_range={6.015321712650348,8.773267597140148},length=0.9609223345204856,length_95%_HPD={0.017250281971377568,2.636581101399223},length_median=0.7831448064066544,length_range={0.017250281971377568,4.068758592799291},location="Germany",location.prob=1.0,location.set={"Germany"},location.set.prob={1.0},posterior=1.0]:0.960922)[&height=7.2781928439310954,height_95%_HPD={6.226463547387084,9.03132277029954},height_median=7.2038519308016475,height_range={6.094502634904984,10.149185060728996},length=2.051880251696576,length_95%_HPD={0.3258190677966617,3.972100560190988},length_median=1.8899261070109024,length_range={0.09744184577960091,7.035012470799508},location="Germany",location.prob=1.0,location.set={"Germany"},location.set.prob={1.0},posterior=1.0]:2.05188,318[&height=2.999999999999695,height_95%_HPD={2.999999999996362,3.0000000000022737},height_median=2.9999999999995453,height_range={2.999999999996362,3.00000000000864},length=6.330073095627972,length_95%_HPD={4.5561804097422325,8.793612916256457},length_median=6.150566777347649,length_range={3.3085573278681295,10.540674675646187},location="Germany",location.prob=1.0,location.set={"Germany"},location.set.prob={1.0}]:6.33007)[&height=9.330073095627673,height_95%_HPD={7.55618040974241,11.793612916254915},height_median=9.150566777346285,height_range={6.308557327867675,13.540674675647097},length=4.17740812724049,length_95%_HPD={1.2429530927840027,7.373322025349353},length_median=4.160353073932711,length_range={0.8487002898254001,10.530132126945773},location="Germany",location.prob=1.0,location.set={"Germany"},location.set.prob={1.0},posterior=1.0]:4.41942,((309[&height=2.000000000000336,height_95%_HPD={1.999999999996362,2.0000000000031832},height_median=2.0000000000004547,height_range={1.999999999996362,2.000000000009095},length=6.079520507064125,length_95%_HPD={4.452585704060311,7.978350190989243},length_median=5.898591548162322,length_range={4.365037516290117,11.51593761045997},location="Germany",location.prob=1.0,location.set={"Germany"},location.set.prob={1.0}]:6.07952,(611[&height=4.999999999995328,height_95%_HPD={4.999999999989996,4.999999999998636},height_median=4.9999999999954525,height_range={4.999999999989086,5.000000000005457},length=1.1388520335225962,length_95%_HPD={1.0027663642167681,1.3278897416672368},length_median=1.092181749223073,length_range={1.0027663642167681,3.2270487423011467},location="Germany",location.prob=1.0,location.set={"Germany"},location.set.prob={1.0}]:1.13885,679[&height=5.999999999995328,height_95%_HPD={5.999999999989996,5.999999999998636},height_median=5.9999999999954525,height_range={5.999999999989086,6.000000000005457},length=0.138852033522596,length_95%_HPD={0.0027663642167681246,0.32788974166723683},length_median=0.09218174922307298,length_range={0.0027663642167681246,2.2270487423011467},location="Germany",location.prob=1.0,location.set={"Germany"},location.set.prob={1.0}]:0.138852)[&height=6.138852033517916,height_95%_HPD={6.002766364212675,6.327889741663967},height_median=6.092181749215797,height_range={6.002766364212675,8.22704874229521},length=1.9406684735465465,length_95%_HPD={0.3971534041893472,3.7933355506898288},length_median=1.7374523002545175,length_range={0.24908320192118438,7.275132633192426},location="Germany",location.prob=1.0,location.set={"Germany"},location.set.prob={1.0},posterior=1.0]:1.94067)[&height=8.079520507064446,height_95%_HPD={6.452585704057583,9.978350190990568},height_median=7.8985915481639495,height_range={6.3650375162897035,13.515937610461606},length=5.7270787684335245,length_95%_HPD={0.7942375497602097,11.418299767926007},length_median=5.630336894571924,length_range={0.552019188723099,13.440435642695292},location="Germany",location.prob=1.0,location.set={"Germany"},location.set.prob={1.0},posterior=1.0]:4.88503,665[&height=7.999999999990875,height_95%_HPD={7.999999999986812,7.9999999999936335},height_median=7.99999999999136,height_range={7.999999999986358,7.999999999999545},length=5.1271693357066805,length_95%_HPD={2.17990808688241,7.778852189135588},length_median=5.3216728186462205,length_range={1.4561334413939626,11.319519211970679},location="Germany",location.prob=1.0,location.set={"Germany"},location.set.prob={1.0}]:4.96455)[&height=12.964545790056796,height_95%_HPD={9.60096606536763,14.855510640291413},height_median=13.324587725025594,height_range={9.45613344138701,15.385297445669494},length=1.3293101527565656,length_95%_HPD={0.024589424420929262,4.4173759023865635},length_median=0.9529214527328804,length_range={0.01783924931029368,6.236461940540913},location="Germany",location.prob=1.0,location.set={"Germany"},location.set.prob={1.0},posterior=0.1975867269984917]:0.784944)[&height=13.749490151074818,height_95%_HPD={12.066598755565337,15.303645030513053},height_median=13.641379801827952,height_range={10.756105297725298,16.043620369128803},length=1.7147980400437157,length_95%_HPD={0.002229858301580734,5.382234820264154},length_median=1.2015764135887235,length_range={0.002229858301580734,7.569215772269368},location="Germany",location.prob=1.0,location.set={"Germany"},location.set.prob={1.0},posterior=0.20060331825037708]:1.83095)[&height=15.580444623495685,height_95%_HPD={13.531540100540496,18.983870543659577},height_median=15.308342420477402,height_range={13.531540100540496,19.614930222564},length=3.1753750846408746,length_95%_HPD={0.29883928627104694,5.441514126731777},length_median=3.58278227675706,length_range={0.09539959464228787,5.66188960650851},location="Germany",location.prob=1.0,location.set={"Germany"},location.set.prob={1.0},posterior=0.2549019607843137]:3.55342,586[&height=16.00000000000256,height_95%_HPD={15.999999999998181,16.00000000000682},height_median=16.00000000000182,height_range={15.999999999998181,16.000000000012733},length=2.636295542189642,length_95%_HPD={0.6576349243687218,4.560867788922177},length_median=2.635438409225145,length_range={0.2378054271903558,5.403850876056822},location="Germany",location.prob=1.0,location.set={"Germany"},location.set.prob={1.0}]:3.13387)[&height=19.133869410102786,height_95%_HPD={17.8850902713898,19.995189751693488},height_median=19.128661033678327,height_range={17.8850902713898,20.76996332216413},length=0.4403652888713557,length_95%_HPD={0.003901967408740603,0.8753999574295186},length_median=0.3643353864599703,length_range={0.003901967408740603,1.5266997171524963},location="Germany",location.prob=1.0,location.set={"Germany"},location.set.prob={1.0},posterior=0.11010558069381599]:-0.192697)[&height=18.941172699589927,height_95%_HPD={16.886986050959877,21.20684188109044},height_median=19.146503453742298,height_range={16.328676608594833,21.65348152513525},length=1.1580149719414419,length_95%_HPD={0.08998198334769825,2.596539148213086},length_median=0.9611115970660649,length_range={0.023590270265049895,4.661106020401366},location="Germany",location.prob=1.0,location.set={"Germany"},location.set.prob={1.0},posterior=1.0]:1.17443,(((((((((((278[&height=2.000000000009265,height_95%_HPD={2.0000000000031832,2.0000000000150067},height_median=2.00000000000864,height_range={2.0000000000022737,2.000000000020009},length=0.23435258983434987,length_95%_HPD={0.005321899829277221,1.021127790049377},length_median=0.09976427713127123,length_range={0.004361036286773423,2.306906324584361},location="Germany",location.prob=1.0,location.set={"Germany"},location.set.prob={1.0}]:0.234353,279[&height=2.000000000009265,height_95%_HPD={2.0000000000031832,2.0000000000150067},height_median=2.00000000000864,height_range={2.0000000000022737,2.000000000020009},length=0.23435258983434987,length_95%_HPD={0.005321899829277221,1.021127790049377},length_median=0.09976427713127123,length_range={0.004361036286773423,2.306906324584361},location="Germany",location.prob=1.0,location.set={"Germany"},location.set.prob={1.0}]:0.234353)[&height=2.2343525898436103,height_95%_HPD={2.0053218998432385,3.0211277900625646},height_median=2.0997642771394567,height_range={2.0043610362995423,4.306906324590727},length=2.0826593433820406,length_95%_HPD={0.5420480237760783,3.6521565282116466},length_median=1.9873643661762799,length_range={0.10719970982696658,4.7148628893868985},location="Germany",location.prob=1.0,location.set={"Germany"},location.set.prob={1.0},posterior=1.0]:2.08266,(306[&height=2.0000000000051568,height_95%_HPD={1.9999999999995453,2.0000000000100044},height_median=2.0000000000045475,height_range={1.9999999999986358,2.0000000000150067},length=0.8434329689140686,length_95%_HPD={0.07098031688594952,1.885805296674127},length_median=0.7583311302751099,length_range={0.04113135113342148,2.812771269703262},location="Germany",location.prob=1.0,location.set={"Germany"},location.set.prob={1.0}]:0.843433,364[&height=2.0000000000051568,height_95%_HPD={1.9999999999995453,2.0000000000100044},height_median=2.0000000000045475,height_range={1.9999999999986358,2.0000000000150067},length=0.8434329689140686,length_95%_HPD={0.07098031688594952,1.885805296674127},length_median=0.7583311302751099,length_range={0.04113135113342148,2.812771269703262},location="Germany",location.prob=1.0,location.set={"Germany"},location.set.prob={1.0}]:0.843433)[&height=2.8434329689192235,height_95%_HPD={2.070980316887926,3.885805296678427},height_median=2.7583311302778384,height_range={2.041131351135391,4.812771269708719},length=1.4735789643064283,length_95%_HPD={0.37371746946112516,2.955111921302704},length_median=1.3842604326865589,length_range={0.17631675186671902,3.7259145861683045},location="Germany",location.prob=1.0,location.set={"Germany"},location.set.prob={1.0},posterior=1.0]:1.47358)[&height=4.317011933225648,height_95%_HPD={3.005927120252636,5.734667534692107},height_median=4.188675613758278,height_range={2.5754676177302827,6.814627166526861},length=1.5060809094737215,length_95%_HPD={0.07865408201103641,2.8131386044870776},length_median=1.3558409744950097,length_range={0.030743567782792525,5.319047733750722},location="Germany",location.prob=1.0,location.set={"Germany"},location.set.prob={1.0},posterior=1.0]:1.36127,365[&height=2.0000000000137974,height_95%_HPD={2.00000000000864,2.000000000019554},height_median=2.0000000000131877,height_range={2.0000000000081855,2.0000000000259206},length=3.7293814404927774,length_95%_HPD={1.2595619465547512,4.794417406958473},length_median=4.066655814870046,length_range={0.7529599419226543,8.13942089944435},location="Germany",location.prob=1.0,location.set={"Germany"},location.set.prob={1.0}]:3.67829)[&height=5.678286848683026,height_95%_HPD={4.304996873850541,6.270025496740345},height_median=5.988059536910669,height_range={4.020548064310333,6.321997598273356},length=0.4917929352088576,length_95%_HPD={0.004787168904607952,1.6576537419018083},length_median=0.2192131462720659,length_range={0.004787168904607952,2.1592911870295968},location="Germany",location.prob=1.0,location.set={"Germany"},location.set.prob={1.0},posterior=0.22322775263951736]:0.392552,316[&height=3.0000000000052816,height_95%_HPD={2.9999999999995453,3.000000000010914},height_median=3.0000000000045475,height_range={2.9999999999990905,3.0000000000172804},length=3.362169313478067,length_95%_HPD={0.859968216662018,7.063170775873914},length_median=3.0943097365170615,length_range={0.42440988048594175,7.735410129263327},location="Germany",location.prob=1.0,location.set={"Germany"},location.set.prob={1.0}]:3.07084)[&height=6.070838784896463,height_95%_HPD={5.106527284314325,7.0717151565399945},height_median=6.195761618261031,height_range={4.451392111485347,7.0717151565399945},length=1.1797656018987412,length_95%_HPD={0.0001412852734157255,2.7655921995422306},length_median=1.0130840580104539,length_range={0.0001412852734157255,5.140949495064692},location="Germany",location.prob=1.0,location.set={"Germany"},location.set.prob={1.0},posterior=0.3288084464555053]:0.641024,((347[&height=1.9999999999994047,height_95%_HPD={1.999999999992724,2.000000000006821},height_median=1.9999999999986358,height_range={1.9999999999922693,2.000000000014552},length=3.285856187620202,length_95%_HPD={3.0020882265926048,3.936292953816343},length_median=3.176839166148511,length_range={3.0020882265926048,4.345094775528196},location="Germany",location.prob=1.0,location.set={"Germany"},location.set.prob={1.0}]:3.28586,678[&height=5.000000000000314,height_95%_HPD={4.9999999999936335,5.000000000007731},height_median=4.999999999999545,height_range={4.999999999993179,5.000000000015461},length=0.285856187619292,length_95%_HPD={0.0020882265916952747,0.9362929538154336},length_median=0.17683916614760165,length_range={0.0020882265916952747,1.3450947755272864},location="Germany",location.prob=1.0,location.set={"Germany"},location.set.prob={1.0}]:0.285856)[&height=5.285856187619603,height_95%_HPD={5.002088226585784,5.936292953812426},height_median=5.176839166143509,height_range={5.002088226585784,6.345094775523194},length=0.6639324633174944,length_95%_HPD={0.016139713889642415,1.469529506851134},length_median=0.6063181270150215,length_range={0.016139713889642415,2.96796602869921},location="Germany",location.prob=1.0,location.set={"Germany"},location.set.prob={1.0},posterior=1.0]:0.663932,352[&height=1.999999999990259,height_95%_HPD={1.9999999999840838,1.9999999999959073},height_median=1.9999999999895408,height_range={1.9999999999840838,2.0000000000040927},length=3.9497886509468336,length_95%_HPD={3.2074369350049077,4.815331146226072},length_median=3.9767960289646,length_range={3.183494114300629,6.493756700824509},location="Germany",location.prob=1.0,location.set={"Germany"},location.set.prob={1.0}]:3.94979)[&height=5.949788650937102,height_95%_HPD={5.207436934998896,6.81533114621152},height_median=5.976796028958688,height_range={5.1834941142960815,8.49375670081099},length=1.1819605260514532,length_95%_HPD={0.08606700479768126,3.303626482367992},length_median=0.7629040868499519,length_range={0.03445357312484809,4.797049329946351},location="Germany",location.prob=1.0,location.set={"Germany"},location.set.prob={1.0},posterior=1.0]:0.762075)[&height=6.71186315680569,height_95%_HPD={6.123531812141664,7.840961084159062},height_median=6.354332512947167,height_range={6.123531812141664,8.789425965049759},length=1.8730791555696074,length_95%_HPD={0.11461726436587671,3.698796174618302},length_median=1.9116477585048415,length_range={0.029130597411470838,4.090381272224535},location="Germany",location.prob=1.0,location.set={"Germany"},location.set.prob={1.0},posterior=0.36048265460030166]:1.46242,398[&height=5.9999999999958975,height_95%_HPD={5.999999999992269,6.0},height_median=5.9999999999954525,height_range={5.9999999999918145,6.000000000005002},length=2.8775607627094426,length_95%_HPD={1.0284391246082123,4.60788551228643},length_median=2.8696613742653927,length_range={0.4570209480921221,5.649087572062175},location="Germany",location.prob=1.0,location.set={"Germany"},location.set.prob={1.0}]:2.17429)[&height=8.174286289613013,height_95%_HPD={6.739752931690418,9.224654917474709},height_median=8.207910258801348,height_range={6.739752931690418,9.923193451588304},length=0.8701689570369949,length_95%_HPD={0.0375732268194664,1.970530464656349},length_median=0.7793579555433627,length_range={0.011671901133017748,2.5690928953069925},location="Germany",location.prob=1.0,location.set={"Germany"},location.set.prob={1.0},posterior=0.24283559577677225]:0.592779,349[&height=2.000000000004599,height_95%_HPD={1.9999999999995453,2.0000000000095497},height_median=2.0000000000040927,height_range={1.9999999999990905,2.000000000016371},length=5.101924709001253,length_95%_HPD={1.894318550965636,8.20233274943434},length_median=4.547907049667162,length_range={0.752959941932204,9.057446727056522},location="Germany",location.prob=1.0,location.set={"Germany"},location.set.prob={1.0}]:6.76707)[&height=8.767065292524398,height_95%_HPD={7.674656991305255,9.777863389564573},height_median=8.764292337303232,height_range={7.18131767588693,10.921001573849026},length=0.6053572191045722,length_95%_HPD={0.000805746833254517,1.5554441933885705},length_median=0.5239877330712446,length_range={0.000805746833254517,2.2272258894417973},location="Germany",location.prob=1.0,location.set={"Germany"},location.set.prob={1.0},posterior=0.4298642533936652]:0.863398,666[&height=8.999999999986397,height_95%_HPD={8.999999999981355,8.999999999990905},height_median=8.999999999985903,height_range={8.999999999981355,8.999999999997272},length=0.3551925957778084,length_95%_HPD={0.000900232256334732,1.1018795964743742},length_median=0.23211271021255442,length_range={0.000900232256334732,2.116128333295814},location="Germany",location.prob=1.0,location.set={"Germany"},location.set.prob={1.0}]:0.630463)[&height=9.630462977387033,height_95%_HPD={9.011546723054835,10.670524878958531},height_median=9.443568208639135,height_range={9.011546723054835,11.903995693307479},length=1.2232851670696987,length_95%_HPD={0.27347177639512665,2.452621037026802},length_median=1.1282825787761794,length_range={0.13884599762517524,3.879765222313033},location="Germany",location.prob=1.0,location.set={"Germany"},location.set.prob={1.0},posterior=1.0]:1.53828,(((330[&height=5.000000000007286,height_95%_HPD={5.000000000003638,5.000000000010914},height_median=5.000000000007276,height_range={5.0000000000027285,5.000000000015461},length=1.2993590828166404,length_95%_HPD={0.5491869232128499,3.002409514707505},length_median=1.137662633666423,length_range={0.35249998861399945,4.599765201657693},location="Germany",location.prob=1.0,location.set={"Germany"},location.set.prob={1.0}]:1.01322,609[&height=5.000000000007413,height_95%_HPD={5.000000000003183,5.000000000010459},height_median=5.000000000007731,height_range={5.0000000000027285,5.000000000015461},length=1.1418010166025558,length_95%_HPD={0.6047571789308108,1.4754592084818796},length_median=1.1192492646228844,length_range={0.3524999886135447,2.8665422363616324},location="Germany",location.prob=1.0,location.set={"Germany"},location.set.prob={1.0}]:1.01322)[&height=6.013216390660866,height_95%_HPD={5.590923512354948,6.303570857351133},height_median=6.044603176261489,height_range={5.352499988621275,6.538562634097616},length=0.2805704602154618,length_95%_HPD={0.0008771238761173805,0.8264770351370316},length_median=0.19207578011477633,length_range={0.0005111826305599365,2.2917664980195305},location="Germany",location.prob=1.0,location.set={"Germany"},location.set.prob={1.0},posterior=0.39819004524886875]:0.456432,619[&height=5.999999999997484,height_95%_HPD={5.999999999994998,6.000000000000455},height_median=5.9999999999972715,height_range={5.999999999993179,6.000000000005002},length=0.19495212046878807,length_95%_HPD={0.0009125319470166815,0.4591957490938512},length_median=0.14714946308035515,length_range={0.0009125319470166815,1.8826900103749722},location="Germany",location.prob=1.0,location.set={"Germany"},location.set.prob={1.0}]:0.469649)[&height=6.469648707465006,height_95%_HPD={6.009991922564041,7.86654223637197},height_median=6.2764575685273485,height_range={6.009991922564041,9.599765201664013},length=4.184018996058741,length_95%_HPD={1.9273704933968148,6.517826875970062},length_median=4.130080086657927,length_range={0.7160647909071933,8.297869402019874},location="Germany",location.prob=1.0,location.set={"Germany"},location.set.prob={1.0},posterior=1.0]:3.94695,669[&height=8.999999999996767,height_95%_HPD={8.99999999999227,9.000000000001364},height_median=8.999999999996362,height_range={8.99999999999136,9.00000000000773},length=1.7975068841291553,length_95%_HPD={0.5123065481525373,3.8318516481685947},length_median=1.607802883520435,length_range={0.13647994076724856,4.725827084703672},location="Germany",location.prob=1.0,location.set={"Germany"},location.set.prob={1.0}]:1.4166)[&height=10.416600666822905,height_95%_HPD={9.430899626585415,11.560599668884606},height_median=10.37288398065948,height_range={9.13647994076564,13.52027680497713},length=0.644193679008229,length_95%_HPD={0.01801572729118206,1.7336552564679604},length_median=0.5170662505022232,length_range={0.011311778568124708,2.2031581976328916},location="Germany",location.prob=1.0,location.set={"Germany"},location.set.prob={1.0},posterior=0.4434389140271493]:0.752147)[&height=11.168747534078067,height_95%_HPD={10.011308694370655,12.864422755004398},height_median=10.917386504218939,height_range={9.747065705264049,14.445609873486319},length=1.100717302394465,length_95%_HPD={0.09071604010274292,3.1503956059968914},length_median=0.7764132702054738,length_range={0.01611934715618446,4.233374555092507},location="Germany",location.prob=1.0,location.set={"Germany"},location.set.prob={1.0},posterior=1.0]:1.10072,(293[&height=2.0000000000039178,height_95%_HPD={1.9999999999990905,2.0000000000077307},height_median=2.0000000000031832,height_range={1.9999999999990905,2.000000000012733},length=4.083664749497846,length_95%_HPD={3.445764354620678,4.40923239877111},length_median=4.089580496013457,length_range={1.4738793323568133,6.7671384014042815},location="Germany",location.prob=1.0,location.set={"Germany"},location.set.prob={1.0}]:4.36577,((((296[&height=2.000000000004671,height_95%_HPD={2.0,2.00000000000864},height_median=2.0000000000040927,height_range={1.9999999999995453,2.0000000000150067},length=0.48565943153791435,length_95%_HPD={0.004480878387596032,1.7970292634495308},length_median=0.29254673802552134,length_range={0.004480878387596032,3.463339603000266},location="Germany",location.prob=1.0,location.set={"Germany"},location.set.prob={1.0}]:0.485659,353[&height=2.000000000004671,height_95%_HPD={2.0,2.00000000000864},height_median=2.0000000000040927,height_range={1.9999999999995453,2.0000000000150067},length=0.48565943153791435,length_95%_HPD={0.004480878387596032,1.7970292634495308},length_median=0.29254673802552134,length_range={0.004480878387596032,3.463339603000266},location="Germany",location.prob=1.0,location.set={"Germany"},location.set.prob={1.0}]:0.485659)[&height=2.4856594315425857,height_95%_HPD={2.0044808783954977,3.7970292634558973},height_median=2.2925467380273403,height_range={2.0044808783954977,5.463339603006716},length=3.603125001951476,length_95%_HPD={2.2002193860945667,4.297103909840354},length_median=3.794103555678248,length_range={0.6815684463600444,5.930091518326593},location="Germany",location.prob=1.0,location.set={"Germany"},location.set.prob={1.0},posterior=1.0]:3.60257,379[&height=5.999999999994833,height_95%_HPD={5.99999999999045,5.999999999998181},height_median=5.999999999994543,height_range={5.999999999989996,6.000000000003638},length=0.12238146773521834,length_95%_HPD={0.0024023923831828498,0.284969360370269},length_median=0.0803769886902046,length_range={0.0002819312101882687,1.922112344263855},location="Germany",location.prob=1.0,location.set={"Germany"},location.set.prob={1.0}]:0.0882343)[&height=6.08823434594131,height_95%_HPD={6.007475754849565,6.228592728862623},height_median=6.068856113007769,height_range={6.007475754849565,6.264174020264818},length=0.07551523601997624,length_95%_HPD={0.0001703784409361475,0.2140425526195031},length_median=0.04689892747598545,length_range={0.0001703784409361475,0.285092754079491},location="Germany",location.prob=1.0,location.set={"Germany"},location.set.prob={1.0},posterior=0.19607843137254902]:0.0194687,676[&height=5.999999999992825,height_95%_HPD={5.999999999987722,5.999999999996817},height_median=5.999999999992269,height_range={5.999999999987267,6.000000000001364},length=0.14785012462054425,length_95%_HPD={9.528531643709925e-07,0.329305885708294},length_median=0.08608408609961771,length_range={9.528531643709925e-07,3.129392264020959},location="Germany",location.prob=1.0,location.set={"Germany"},location.set.prob={1.0}]:0.107703)[&height=6.107703055904776,height_95%_HPD={6.0196335592190735,6.2641740202639085},height_median=6.078253991061501,height_range={6.0098797630607805,6.393486279458102},length=0.15324311497462828,length_95%_HPD={0.004690152698517913,1.269434157808174},length_median=0.04565012903927723,length_range={0.004690152698517913,2.321876095532158},location="Germany",location.prob=1.0,location.set={"Germany"},location.set.prob={1.0},posterior=0.1583710407239819]:0.0265508,672[&height=6.000000000000938,height_95%_HPD={5.999999999996362,6.0000000000045475},height_median=6.000000000000455,height_range={5.999999999996362,6.000000000009095},length=0.12961432355960562,length_95%_HPD={0.0024799440698188846,0.283098027836572},length_median=0.11298032245395007,length_range={0.0006447996977536619,1.422386398152642},location="Germany",location.prob=1.0,location.set={"Germany"},location.set.prob={1.0}]:0.134254)[&height=6.134253815444662,height_95%_HPD={6.04219417261902,6.258241091874879},height_median=6.136203554759504,height_range={6.04219417261902,6.363219462525649},length=0.21620304539617485,length_95%_HPD={0.0013127352874793274,0.947996502258392},length_median=0.08711703068775645,length_range={0.0013127352874793274,2.6692869403641453},location="Germany",location.prob=1.0,location.set={"Germany"},location.set.prob={1.0},posterior=0.13273001508295626]:0.231513)[&height=6.365766422455465,height_95%_HPD={6.099996439792903,7.368255140799192},height_median=6.252625208459904,height_range={6.051488939368937,9.129392264016587},length=5.90369841401707,length_95%_HPD={4.354520612497968,8.480926927704331},length_median=5.638032808195115,length_range={3.7992602976138397,9.56572091404496},location="Germany",location.prob=1.0,location.set={"Germany"},location.set.prob={1.0},posterior=1.0]:5.9037)[&height=12.269464836472533,height_95%_HPD={10.544453385208726,14.65264562015227},height_median=12.02821251350042,height_range={10.097356521609981,15.617209853413897},length=2.156801177522802,length_95%_HPD={0.12357534518682733,5.01227880442792},length_median=1.778870959216965,length_range={0.12357534518682733,9.900768296189971},location="Germany",location.prob=1.0,location.set={"Germany"},location.set.prob={1.0},posterior=1.0]:2.75925,((282[&height=1.9999999999974813,height_95%_HPD={1.9999999999936335,2.000000000001819},height_median=1.9999999999968168,height_range={1.9999999999936335,2.000000000006821},length=3.8694255834649294,length_95%_HPD={0.4287446005914717,6.386594208209772},length_median=4.057743112061871,length_range={0.4287446005914717,10.536585163461496},location="Germany",location.prob=1.0,location.set={"Germany"},location.set.prob={1.0}]:3.86943,346[&height=1.9999999999974813,height_95%_HPD={1.9999999999936335,2.000000000001819},height_median=1.9999999999968168,height_range={1.9999999999936335,2.000000000006821},length=3.8694255834649294,length_95%_HPD={0.4287446005914717,6.386594208209772},length_median=4.057743112061871,length_range={0.4287446005914717,10.536585163461496},location="Germany",location.prob=1.0,location.set={"Germany"},location.set.prob={1.0}]:3.86943)[&height=5.869425583462413,height_95%_HPD={2.428744600587379,8.386594208207953},height_median=6.057743112059143,height_range={2.428744600587379,12.53658516346195},length=7.741852106994512,length_95%_HPD={3.14987189567592,12.448251847145468},length_median=7.698539258381732,length_range={1.2866543857917279,17.250118809521418},location="Germany",location.prob=1.0,location.set={"Germany"},location.set.prob={1.0},posterior=1.0]:7.13543,(331[&height=4.999999999998379,height_95%_HPD={4.999999999994088,5.0000000000027285},height_median=4.999999999997726,height_range={4.9999999999936335,5.000000000006821},length=5.635245849779174,length_95%_HPD={2.3607528801686524,8.045737961690719},length_median=5.694354062900857,length_range={1.9014940414716408,11.067238048942308},location="Germany",location.prob=1.0,location.set={"Germany"},location.set.prob={1.0}]:5.63525,(625[&height=5.999999999997739,height_95%_HPD={5.999999999994543,6.000000000001364},height_median=5.9999999999972715,height_range={5.999999999994088,6.000000000005912},length=0.23357777277826464,length_95%_HPD={0.0011785235610659583,0.8989543884701154},length_median=0.15457502497338282,length_range={0.0011785235609629297,2.5033932578962776},location="Germany",location.prob=1.0,location.set={"Germany"},location.set.prob={1.0}]:0.233578,626[&height=5.999999999997739,height_95%_HPD={5.999999999994543,6.000000000001364},height_median=5.9999999999972715,height_range={5.999999999994088,6.000000000005912},length=0.23357777277826464,length_95%_HPD={0.0011785235610659583,0.8989543884701154},length_median=0.15457502497338282,length_range={0.0011785235609629297,2.5033932578962776},location="Germany",location.prob=1.0,location.set={"Germany"},location.set.prob={1.0}]:0.233578)[&height=6.233577772776007,height_95%_HPD={6.001178523557883,6.8989543884677005},height_median=6.154575024971109,height_range={6.001178523557883,8.503393257895368},length=4.401668077001545,length_95%_HPD={1.2019529060985406,6.855005945483699},length_median=4.626001692815141,length_range={0.8643602113932944,10.066059525380332},location="Germany",location.prob=1.0,location.set={"Germany"},location.set.prob={1.0},posterior=1.0]:4.40167)[&height=10.63524584977755,height_95%_HPD={7.360752880165364,13.045737961688246},height_median=10.694354062897219,height_range={6.901494041467231,16.067238048938634},length=3.277107570740207,length_95%_HPD={0.34641399701230213,6.6604136140742485},length_median=3.0586394695207524,length_range={0.26595695335526237,10.070359025953522},location="Germany",location.prob=1.0,location.set={"Germany"},location.set.prob={1.0},posterior=1.0]:2.36961)[&height=13.004852431275333,height_95%_HPD={10.700361623879871,15.83239645171625},height_median=12.817206903234819,height_range={10.088405859572958,20.785940010116065},length=1.8863774160206073,length_95%_HPD={0.013306318721497234,4.834785851186677},length_median=1.4474455539969142,length_range={0.00013833952007225037,7.1924408914242015},location="Germany",location.prob=1.0,location.set={"Germany"},location.set.prob={1.0},posterior=0.55052790346908]:2.02386)[&height=15.028712612588144,height_95%_HPD={12.193589749444982,18.190862946843936},height_median=15.113519500069742,height_range={11.526050181671053,21.094374538258307},length=5.140085695088772,length_95%_HPD={0.5015299243126883,9.689510091465777},length_median=5.046396341484533,length_range={0.03219665057060439,10.803963785819946},location="Germany",location.prob=1.0,location.set={"Germany"},location.set.prob={1.0},posterior=0.9577677224736049]:5.08689)[&height=20.115606706096045,height_95%_HPD={17.78871356800755,22.688823583919202},height_median=20.234961296409892,height_range={16.833606792337378,23.008230716420712},length=1.8835420627346071,length_95%_HPD={0.16278255610011882,3.9912777051561825},length_median=1.6543115900442196,length_range={0.06459140153031484,5.56374828455273},location="Germany",location.prob=1.0,location.set={"Germany"},location.set.prob={1.0},posterior=1.0]:2.28996,((314[&height=2.9999999999941513,height_95%_HPD={2.9999999999904503,2.9999999999977263},height_median=2.9999999999936335,height_range={2.9999999999904503,3.0000000000027285},length=4.3724333893013965,length_95%_HPD={2.373132352257471,8.65058191246635},length_median=3.2432271657826277,length_range={2.373132352257471,12.06440322258371},location="Germany",location.prob=1.0,location.set={"Germany"},location.set.prob={1.0}]:4.37243,675[&height=4.999999999994151,height_95%_HPD={4.99999999999045,4.999999999997726},height_median=4.9999999999936335,height_range={4.99999999999045,5.0000000000027285},length=2.3724333893013974,length_95%_HPD={0.3731323522574712,6.65058191246635},length_median=1.2432271657826277,length_range={0.3731323522574712,10.06440322258371},location="Germany",location.prob=1.0,location.set={"Germany"},location.set.prob={1.0}]:2.37243)[&height=7.37243338929555,height_95%_HPD={5.37313235225065,11.650581912462712},height_median=6.2432271657758065,height_range={5.37313235225065,15.06440322258004},length=13.756606686911175,length_95%_HPD={6.943633235635769,18.46006107983711},length_median=15.395531093856015,length_range={2.1868710448293545,18.684367883832383},location="Germany",location.prob=1.0,location.set={"Germany"},location.set.prob={1.0},posterior=1.0]:12.8842,((((603[&height=4.999999999995457,height_95%_HPD={4.999999999992724,4.9999999999990905},height_median=4.999999999994998,height_range={4.999999999992724,5.000000000003638},length=1.1765925468121095,length_95%_HPD={1.001850732754325,1.4287283922217284},length_median=1.142435940169352,length_range={1.001850732754325,2.6367224387856636},location="Germany",location.prob=1.0,location.set={"Germany"},location.set.prob={1.0}]:1.30445,(612[&height=5.9999999999920925,height_95%_HPD={5.999999999989086,5.999999999996362},height_median=5.99999999999136,height_range={5.999999999988631,6.000000000000455},length=0.1950364063454559,length_95%_HPD={0.0016829906464055355,0.37205996066222724},length_median=0.16138640103508806,length_range={0.0016829906464055355,1.3911535637736767},location="Germany",location.prob=1.0,location.set={"Germany"},location.set.prob={1.0}]:0.121581,620[&height=5.999999999997743,height_95%_HPD={5.999999999994998,6.000000000001364},height_median=5.9999999999972715,height_range={5.999999999994543,6.0000000000063665},length=0.1602226516406563,length_95%_HPD={0.0016829906414033147,0.33820517220374313},length_median=0.13581087135753478,length_range={0.0016829906414033147,1.5523860908302272},location="Germany",location.prob=1.0,location.set={"Germany"},location.set.prob={1.0}]:0.121581)[&height=6.1215812929318085,height_95%_HPD={6.0016829906417115,6.254506026567469},height_median=6.104680574278973,height_range={6.0016829906417115,6.328784466538309},length=0.21059407583619436,length_95%_HPD={0.002116011153702857,0.7004471182233356},length_median=0.14849403572207764,length_range={0.002116011153702857,1.3227637049688852},location="Germany",location.prob=1.0,location.set={"Germany"},location.set.prob={1.0},posterior=0.2986425339366516]:0.18287)[&height=6.30445120804791,height_95%_HPD={6.034734323880912,6.635301538723979},height_median=6.282192062944432,height_range={6.034734323880912,7.636722438778634},length=3.199247951410482,length_95%_HPD={1.1737857021198757,5.010343539379958},length_median=3.1786570030415255,length_range={0.5967553796305278,6.179177498898622},location="Germany",location.prob=1.0,location.set={"Germany"},location.set.prob={1.0},posterior=1.0]:2.8354,628[&height=5.999999999987602,height_95%_HPD={5.999999999984539,5.9999999999918145},height_median=5.999999999986812,height_range={5.999999999984539,5.9999999999972715},length=3.4532566268998632,length_95%_HPD={1.847823073970904,5.461417009981233},length_median=3.510152542825381,length_range={0.9145629621749745,6.384560330996971},location="Germany",location.prob=1.0,location.set={"Germany"},location.set.prob={1.0}]:3.13986)[&height=9.139855091992546,height_95%_HPD={7.521172510191263,10.752248459019029},height_median=9.218772745552542,height_range={6.914562962161654,10.98183648481836},length=0.8025430068167219,length_95%_HPD={0.006605747008052276,2.36791400824349},length_median=0.5690191204342483,length_range={0.006605747008052276,4.442221868641699},location="Germany",location.prob=1.0,location.set={"Germany"},location.set.prob={1.0},posterior=0.4253393665158371]:0.847168,610[&height=4.999999999988614,height_95%_HPD={4.999999999985448,4.999999999992269},height_median=4.999999999988177,height_range={4.999999999984993,4.9999999999972715},length=4.652638846252163,length_95%_HPD={2.881684673943255,6.346243609349351},length_median=4.738932112786195,length_range={1.9313358252208426,7.384560330996061},location="Germany",location.prob=1.0,location.set={"Germany"},location.set.prob={1.0}]:4.98702)[&height=9.987023208347358,height_95%_HPD={8.310923215169623,11.647556532211183},height_median=9.96599783590409,height_range={6.9565220734571085,12.442365465038165},length=1.6515584543245978,length_95%_HPD={0.08016517266663215,3.9488576424039685},length_median=1.4124619719071596,length_range={0.08016517266663215,7.848170023728219},location="Germany",location.prob=1.0,location.set={"Germany"},location.set.prob={1.0},posterior=1.0]:1.65156,674[&height=6.9999999999908775,height_95%_HPD={6.999999999987722,6.999999999994543},height_median=6.99999999999045,height_range={6.999999999987267,7.000000000000455},length=4.638581662681095,length_95%_HPD={2.677591049567786,7.335856316270565},length_median=4.431042724427909,length_range={2.2743480053868073,9.707176816369813},location="Germany",location.prob=1.0,location.set={"Germany"},location.set.prob={1.0}]:4.63858)[&height=11.638581662671985,height_95%_HPD={9.677591049558032,14.335856316261925},height_median=11.431042724417694,height_range={9.274348005376396,16.70717681636097},length=9.498056188436566,length_95%_HPD={4.878663052651973,14.068970260011156},length_median=9.851211015023962,length_range={2.032440674978771,14.351235351619774},location="Germany",location.prob=1.0,location.set={"Germany"},location.set.prob={1.0},posterior=1.0]:8.61809)[&height=20.256672165858703,height_95%_HPD={15.150554735326295,23.743894421899313},height_median=20.70231535492212,height_range={13.201427015254467,24.321487727775093},length=1.9918325363263991,length_95%_HPD={0.04767904908483089,8.766178113329353},length_median=1.2928834180725062,length_range={0.022230207819756487,9.757866830376459},location="Germany",location.prob=1.0,location.set={"Germany"},location.set.prob={1.0},posterior=0.5369532428355958]:2.1489)[&height=22.405571037616422,height_95%_HPD={18.88801471667057,24.521370300114086},height_median=22.831755308705397,height_range={18.02230637286266,26.853562481712743},length=29.00917651786703,length_95%_HPD={18.295760188279928,35.43438398584067},length_median=30.175034237324326,length_range={18.295760188279928,40.4590082942636},location="Germany",location.prob=1.0,location.set={"Germany"},location.set.prob={1.0},posterior=1.0]:29.0092)[&height=51.41474755548344,height_95%_HPD={42.44308944665181,57.876914148461765},height_median=51.609444965225066,height_range={42.44308944665181,61.020633612251004},length=13.685789183564323,length_95%_HPD={6.674941246226808,20.865773608069645},length_median=13.89738889600902,length_range={2.7204631759186952,24.384694119511288},location="Germany",location.prob=1.0,location.set={"Germany"},location.set.prob={1.0},posterior=1.0]:13.6858)[&height=65.10053673904768,height_95%_HPD={58.99181274886496,70.83884851786843},height_median=65.32070015129557,height_range={55.3797046474283,73.19437143308869},length=11.494520367013724,length_95%_HPD={3.8940083858269645,22.317662194538087},length_median=9.17449381926815,length_range={2.8905922412193377,25.934815238446888},location="Germany",location.prob=1.0,location.set={"Germany"},location.set.prob={1.0},posterior=1.0]:11.4945)[&height=76.59505710606149,height_95%_HPD={69.9057067360036,83.48670809763689},height_median=76.27388983728042,height_range={68.68340584796442,87.39904833595392},length=15.611430808638714,length_95%_HPD={4.196915851508564,23.6976724619943},length_median=16.25399539545971,length_range={2.5003550845454185,26.457102330768635},location="United_Kingdom",location.prob=0.909952606635071,location.set={"Asia","Germany","United_Kingdom"},location.set.prob={0.001579778830963665,0.08846761453396525,0.909952606635071},posterior=1.0]:15.6114,(183[&height=66.99999999999652,height_95%_HPD={66.99999999999272,67.00000000000136},height_median=66.99999999999636,height_range={66.99999999999227,67.00000000000227},length=6.138321256717299,length_95%_HPD={1.7131380053712348,13.181675835445105},length_median=5.081048026317603,length_range={0.9052082242564694,14.123682842981452},location="Africa",location.prob=1.0,location.set={"Africa"},location.set.prob={1.0}]:6.13832,210[&height=48.999999999996696,height_95%_HPD={48.999999999992724,49.000000000001364},height_median=48.99999999999636,height_range={48.99999999999227,49.000000000002274},length=24.13832125671728,length_95%_HPD={19.713138005371235,31.181675835445105},length_median=23.081048026317603,length_range={18.90520822425647,32.12368284298145},location="Africa",location.prob=1.0,location.set={"Africa"},location.set.prob={1.0}]:24.1383)[&height=73.13832125671428,height_95%_HPD={68.71313800537018,80.181675835438},height_median=72.08104802631306,height_range={67.90520822425742,81.12368284297554},length=19.068166657985994,length_95%_HPD={6.9962494050672746,27.415117627502624},length_median=19.912961252732927,length_range={4.387979609728973,33.04013623188905},location="Africa",location.prob=1.0,location.set={"Africa"},location.set.prob={1.0},posterior=1.0]:19.0682)[&height=92.20648791470018,height_95%_HPD={85.07493682343102,98.8355358767426},height_median=92.68981338170033,height_range={81.43347822639134,104.08329282728528},length=18.160311139430963,length_95%_HPD={11.837251604852199,26.42359463765972},length_median=17.708381337386342,length_range={7.857704627512092,30.53683161118674},location="United_Kingdom",location.prob=0.8988941548183255,location.set={"Africa","United_Kingdom","Germany"},location.set.prob={0.07109004739336493,0.8988941548183255,0.030015797788309637},posterior=1.0]:18.1603,205[&height=61.99999999999516,height_95%_HPD={61.999999999990905,61.999999999999545},height_median=61.99999999999454,height_range={61.999999999989996,62.00000000000091},length=48.36679905413616,length_95%_HPD={43.301108077384015,54.69963071652046},length_median=48.191411997156706,length_range={39.63746817474703,58.49503543336614},location="Africa",location.prob=1.0,location.set={"Africa"},location.set.prob={1.0}]:48.3668)[&height=110.36679905413108,height_95%_HPD={105.30110807737492,116.69963071651955},height_median=110.1914119971484,height_range={101.6374681747393,120.49503543336414},length=4.1681674039416565,length_95%_HPD={0.09587752808657513,9.06226028746201},length_median=3.7709020307597143,length_range={0.09587752808657513,17.63309219107677},location="United_Kingdom",location.prob=0.8988941548183255,location.set={"Africa","United_Kingdom","Germany"},location.set.prob={0.07109004739336493,0.8988941548183255,0.030015797788309637},posterior=1.0]:4.42715)[&height=114.79394743926875,height_95%_HPD={112.30283446952944,120.25584791651272},height_median=114.13988424668742,height_range={109.60499239791625,122.85944055098207},length=2.1861898558921355,length_95%_HPD={0.0012983418868941499,5.304089500845109},length_median=1.9464658279936629,length_range={0.0012983418868941499,6.300205608156958},location="United_Kingdom",location.prob=1.0,location.set={"United_Kingdom"},location.set.prob={1.0},posterior=0.21568627450980393]:1.78203,((20[&height=75.99999999998887,height_95%_HPD={75.999999999985,75.99999999999318},height_median=75.99999999998772,height_range={75.99999999998408,75.999999999995},length=15.62036016448206,length_95%_HPD={11.400711147055318,19.055980216330894},length_median=15.165064804952635,length_range={11.400711147055318,32.986502691861006},location="United_Kingdom",location.prob=1.0,location.set={"United_Kingdom"},location.set.prob={1.0}]:15.6204,23[&height=86.99999999998822,height_95%_HPD={86.99999999998408,86.99999999999227},height_median=86.99999999998681,height_range={86.99999999998317,86.99999999999409},length=4.620360164482978,length_95%_HPD={0.4007111470562279,8.055980216331804},length_median=4.165064804953545,length_range={0.4007111470562279,21.986502691861915},location="United_Kingdom",location.prob=1.0,location.set={"United_Kingdom"},location.set.prob={1.0}]:4.62036)[&height=91.62036016447091,height_95%_HPD={87.40071114704324,95.05598021632295},height_median=91.16506480493854,height_range={87.40071114704324,108.98650269185327},length=18.615843787944847,length_95%_HPD={11.643114893473822,25.384450859778426},length_median=18.183902925583922,length_range={8.00165795459435,30.85357393488762},location="United_Kingdom",location.prob=1.0,location.set={"United_Kingdom"},location.set.prob={1.0},posterior=1.0]:18.6158,((((150[&height=45.999999999996,height_95%_HPD={45.99999999999136,46.000000000002274},height_median=45.99999999999454,height_range={45.999999999989996,46.00000000000409},length=39.825200625467545,length_95%_HPD={33.10717272979218,45.56593726858061},length_median=39.86119670396647,length_range={30.663921521884376,49.53519184066806},location="Europe",location.prob=1.0,location.set={"Europe"},location.set.prob={1.0}]:39.8252,(((157[&height=47.99999999998853,height_95%_HPD={47.999999999983174,47.99999999999363},height_median=47.99999999998818,height_range={47.999999999981355,47.99999999999636},length=7.91094348020912,length_95%_HPD={2.955105994056872,12.687397973236784},length_median=7.733164507152196,length_range={1.252431039250304,19.03252772460982},location="Europe",location.prob=1.0,location.set={"Europe"},location.set.prob={1.0}]:7.91094,477[&height=9.999999999985615,height_95%_HPD={9.999999999980446,9.999999999990905},height_median=9.999999999985448,height_range={9.999999999978627,9.999999999993634},length=45.9109434802118,length_95%_HPD={40.9551059940596,50.68739797323951},length_median=45.733164507154925,length_range={39.25243103925303,57.03252772461255},location="United_Kingdom",location.prob=1.0,location.set={"United_Kingdom"},location.set.prob={1.0}]:45.9109)[&height=55.910943480197496,height_95%_HPD={50.95510599404997,60.68739797322269},height_median=55.73316450714401,height_range={49.25243103924413,67.03252772459473},length=19.007513188132744,length_95%_HPD={11.850985213591379,25.98942613863253},length_median=19.157969341122765,length_range={8.714906820207858,30.292203383742255},location="United_Kingdom",location.prob=1.0,location.set={"United_Kingdom"},location.set.prob={1.0},posterior=1.0]:19.0075,213[&height=16.999999999985764,height_95%_HPD={16.9999999999809,16.999999999990905},height_median=16.999999999984993,height_range={16.99999999997999,16.99999999999318},length=57.91845666834438,length_95%_HPD={51.90477628719631,61.18224474271375},length_median=58.53681952270085,length_range={49.451474362800795,63.765890161912466},location="Argentina",location.prob=1.0,location.set={"Argentina"},location.set.prob={1.0}]:57.9185)[&height=74.91845666833028,height_95%_HPD={68.90477628717781,78.182244742698},height_median=75.53681952268607,height_range={66.45147436279149,80.76589016190383},length=2.9506922159940383,length_95%_HPD={0.3397475086067061,6.189260956580014},length_median=2.677596336057377,length_range={0.3118935179705318,10.82697755098907},location="United_Kingdom",location.prob=0.9984202211690363,location.set={"Argentina","United_Kingdom"},location.set.prob={0.001579778830963665,0.9984202211690363},posterior=1.0]:2.95069,185[&height=60.999999999990166,height_95%_HPD={60.99999999998636,60.99999999999591},height_median=60.999999999989996,height_range={60.999999999984084,60.99999999999818},length=16.8691488843337,length_95%_HPD={11.056339318473874,20.35278436564522},length_median=16.902665689530508,length_range={9.616422037980755,23.57348392029249},location="France",location.prob=1.0,location.set={"France"},location.set.prob={1.0}]:16.8691)[&height=77.86914888432425,height_95%_HPD={72.05633931846023,81.35278436563021},height_median=77.90266568951665,height_range={70.61642203796782,84.57348392028825},length=7.9560517411393095,length_95%_HPD={3.367006875086716,13.484385767853084},length_median=7.606189272240655,length_range={1.540774958922583,19.4798048281134},location="United_Kingdom",location.prob=0.9984202211690363,location.set={"Argentina","United_Kingdom"},location.set.prob={0.001579778830963665,0.9984202211690363},posterior=1.0]:7.95605)[&height=85.82520062546348,height_95%_HPD={79.10717272978445,91.56593726857909},height_median=85.86119670395965,height_range={76.66392152187609,95.53519184066909},length=5.445691738967609,length_95%_HPD={0.7924065312167841,10.21158466649969},length_median=5.001021429213154,length_range={0.35003625402168836,14.38147957082667},location="United_Kingdom",location.prob=0.9984202211690363,location.set={"Argentina","United_Kingdom"},location.set.prob={0.001579778830963665,0.9984202211690363},posterior=1.0]:5.44569,215[&height=4.999999999991648,height_95%_HPD={4.999999999987722,4.999999999996362},height_median=4.999999999990905,height_range={4.999999999986812,4.999999999996817},length=86.27089236443959,length_95%_HPD={81.19962283881914,91.03620448773862},length_median=86.28183913936209,length_range={80.11161227286478,95.39500056024735},location="Canada",location.prob=1.0,location.set={"Canada"},location.set.prob={1.0}]:86.2709)[&height=91.27089236443118,height_95%_HPD={86.19962283880704,96.03620448773518},height_median=91.28183913935345,height_range={85.11161227285311,100.3950005602428},length=9.177348297350473,length_95%_HPD={4.14618895799687,13.330082393421861},length_median=9.255321868729439,length_range={2.822461267268565,19.00418150342992},location="United_Kingdom",location.prob=0.9984202211690363,location.set={"Argentina","United_Kingdom"},location.set.prob={0.001579778830963665,0.9984202211690363},posterior=1.0]:8.57787,(187[&height=17.999999999982684,height_95%_HPD={17.99999999997999,17.999999999985903},height_median=17.99999999998181,height_range={17.999999999979536,17.999999999986812},length=68.74407903626052,length_95%_HPD={60.96753360662973,74.90985357843147},length_median=69.09625460554099,length_range={46.236923548466166,80.83796956420619},location="France",location.prob=1.0,location.set={"France"},location.set.prob={1.0}]:68.7441,(((((214[&height=6.999999999987113,height_95%_HPD={6.999999999983174,6.99999999999136},height_median=6.999999999986812,height_range={6.999999999982265,6.999999999994088},length=7.9349993147346005,length_95%_HPD={4.059716223025134,12.090337438506303},length_median=8.204109119767963,length_range={2.1153191049791182,12.90218140213198},location="Brazil",location.prob=1.0,location.set={"Brazil"},location.set.prob={1.0}]:7.935,217[&height=4.999999999987115,height_95%_HPD={4.999999999983174,4.99999999999136},height_median=4.999999999986812,height_range={4.999999999982265,4.999999999994088},length=9.934999314734606,length_95%_HPD={6.059716223025134,14.090337438506303},length_median=10.204109119767963,length_range={4.115319104979118,14.90218140213198},location="Brazil",location.prob=1.0,location.set={"Brazil"},location.set.prob={1.0}]:9.935)[&height=14.934999314721727,height_95%_HPD={11.05971622301331,19.09033743848977},height_median=15.204109119754776,height_range={9.11531910496933,19.902181402117094},length=3.3552126463556973,length_95%_HPD={0.854928756662364,7.035039601186064},length_median=2.9992449732426394,length_range={0.11551296446590342,9.61962560334237},location="Brazil",location.prob=1.0,location.set={"Brazil"},location.set.prob={1.0},posterior=1.0]:2.95416,248[&height=4.99999999999077,height_95%_HPD={4.999999999985903,4.9999999999954525},height_median=4.99999999999045,height_range={4.999999999985448,4.999999999998181},length=12.832046404701378,length_95%_HPD={8.623518128952547,16.423725816820024},length_median=12.969927094171663,length_range={7.101365152039387,17.119421411694475},location="Brazil",location.prob=1.0,location.set={"Brazil"},location.set.prob={1.0}]:12.8892)[&height=17.88916139911401,height_95%_HPD={13.387362988306904,21.301096622361456},height_median=18.10430418504029,height_range={12.101365152035214,21.301096622361456},length=1.467930499944617,length_95%_HPD={0.021285993246767276,3.967762055585048},length_median=1.005041981466963,length_range={0.003966688063105295,6.945152794228761},location="Brazil",location.prob=1.0,location.set={"Brazil"},location.set.prob={1.0},posterior=0.3695324283559578]:1.2335,216[&height=4.9999999999898845,height_95%_HPD={4.999999999986358,4.999999999994088},height_median=4.999999999989541,height_range={4.999999999985448,4.9999999999954525},length=13.084488271741357,length_95%_HPD={8.486895660806567,16.423725816820934},length_median=13.260209380495326,length_range={6.133410831815667,17.32250292834715},location="Brazil",location.prob=1.0,location.set={"Brazil"},location.set.prob={1.0}]:14.1227)[&height=19.122665938642946,height_95%_HPD={15.198091948683214,21.89484576598079},height_median=19.22893867584753,height_range={13.251444083332899,22.62760699260116},length=1.8927189919198988,length_95%_HPD={0.112505922478082,4.351011452290141},length_median=1.6114663248626506,length_range={0.112505922478082,7.960882277733585},location="Brazil",location.prob=1.0,location.set={"Brazil"},location.set.prob={1.0},posterior=1.0]:1.89272,218[&height=4.999999999986633,height_95%_HPD={4.999999999982265,4.99999999999136},height_median=4.999999999985903,height_range={4.99999999998181,4.999999999992724},length=16.015384930576232,length_95%_HPD={12.92994947891475,18.503930630952013},length_median=16.249095922857578,length_range={9.71928695661933,21.89828286613707},location="Brazil",location.prob=1.0,location.set={"Brazil"},location.set.prob={1.0}]:16.0154)[&height=21.015384930562846,height_95%_HPD={17.9299494789052,23.503930630940886},height_median=21.249095922847573,height_range={14.719286956611995,26.898282866126465},length=3.9581170076188137,length_95%_HPD={1.117325544123549,7.120357529420335},length_median=3.724245389432216,length_range={0.4571552931084639,26.952855628067955},location="Brazil",location.prob=1.0,location.set={"Brazil"},location.set.prob={1.0},posterior=1.0]:3.95812,219[&height=4.9999999999853335,height_95%_HPD={4.999999999982265,4.999999999989541},height_median=4.999999999984539,height_range={4.999999999981355,4.99999999999045},length=19.973501938196364,length_95%_HPD={15.941329657932421,24.70125565159242},length_median=19.648615947552116,length_range={11.442787945845339,43.68672553764609},location="Brazil",location.prob=1.0,location.set={"Brazil"},location.set.prob={1.0}]:19.9735)[&height=24.97350193818166,height_95%_HPD={20.94132965791914,29.701255651576048},height_median=24.648615947541657,height_range={16.44278794583488,48.68672553763008},length=61.77057709806158,length_95%_HPD={55.04395038191615,71.56150703415028},length_median=61.73126819389336,length_range={40.451777341607674,77.76146983738235},location="Brazil",location.prob=1.0,location.set={"Brazil"},location.set.prob={1.0},posterior=1.0]:61.7706)[&height=86.74407903624329,height_95%_HPD={78.96753360661387,92.90985357841282},height_median=87.09625460552388,height_range={64.2369235484498,98.83796956419201},length=13.415020656759774,length_95%_HPD={6.489249553730232,21.643986856706974},length_median=12.315379571138521,length_range={2.881963236681713,33.81258351284498},location="United_Kingdom",location.prob=0.5213270142180095,location.set={"Argentina","Brazil","France","United_Kingdom"},location.set.prob={0.01263823064770932,0.4565560821484992,0.009478672985781991,0.5213270142180095},posterior=1.0]:13.1047)[&height=99.84875810555027,height_95%_HPD={95.74195640311473,104.13807344279303},height_median=99.16103432529462,height_range={95.74195640311473,107.13366244674262},length=1.199219448030926,length_95%_HPD={0.01984665018380838,3.8429627151754175},length_median=0.7686807783832208,length_range={0.016507959279607576,5.301593468820329},location="United_Kingdom",location.prob=0.9984202211690363,location.set={"Argentina","United_Kingdom"},location.set.prob={0.001579778830963665,0.9984202211690363},posterior=0.28355957767722473]:1.40194,451[&height=33.99999999998627,height_95%_HPD={33.99999999998181,33.999999999990905},height_median=33.9999999999859,height_range={33.999999999981355,33.99999999999227},length=66.03674715669122,length_95%_HPD={61.974846077170625,70.31756099055337},length_median=65.61025507928844,length_range={60.272305129124405,76.09079999718006},location="Argentina",location.prob=1.0,location.set={"Argentina"},location.set.prob={1.0}]:67.2507)[&height=101.25069351855882,height_95%_HPD={98.47543068205823,105.34180771509727},height_median=100.6508913704638,height_range={97.84687274592807,110.0907999971705},length=8.985510433856705,length_95%_HPD={3.2196845200848117,16.668043780419254},length_median=8.627146440878278,length_range={1.958896183737025,19.78666804457407},location="United_Kingdom",location.prob=0.9984202211690363,location.set={"Argentina","United_Kingdom"},location.set.prob={0.001579778830963665,0.9984202211690363},posterior=1.0]:8.98551)[&height=110.23620395241589,height_95%_HPD={105.4538669989397,121.34507058486588},height_median=109.11642167719265,height_range={104.60416990059593,125.09385315504142},length=4.680975099897871,length_95%_HPD={0.09369207584859396,9.996677405947608},length_median=4.364922842488596,length_range={0.09369207584859396,11.504386835905663},location="United_Kingdom",location.prob=1.0,location.set={"United_Kingdom"},location.set.prob={1.0},posterior=1.0]:6.33977)[&height=116.57597509729855,height_95%_HPD={113.26065728463072,119.28833505203193},height_median=116.29771282727597,height_range={113.26065728463072,124.7246342181461},length=2.159607445152125,length_95%_HPD={0.18336826212271262,6.274185899920369},length_median=1.4794174759814922,length_range={0.002277174154073691,8.778255270567229},location="United_Kingdom",location.prob=1.0,location.set={"United_Kingdom"},location.set.prob={1.0},posterior=0.20060331825037708]:2.96068,((((191[&height=53.999999999993676,height_95%_HPD={53.99999999998954,53.99999999999909},height_median=53.999999999992724,height_range={53.99999999998863,54.000000000001364},length=26.76157592622183,length_95%_HPD={21.242976685591202,32.15477792535785},length_median=26.620253013533784,length_range={19.818698108534946,34.22161166072215},location="Argentina",location.prob=1.0,location.set={"Argentina"},location.set.prob={1.0}]:26.7616,203[&height=59.999999999993854,height_95%_HPD={59.99999999998954,59.99999999999909},height_median=59.999999999992724,height_range={59.99999999998863,60.000000000001364},length=20.76157592622181,length_95%_HPD={15.242976685591202,26.15477792535785},length_median=20.620253013533784,length_range={13.818698108534946,28.221611660722147},location="Cameroon",location.prob=1.0,location.set={"Cameroon"},location.set.prob={1.0}]:20.7616)[&height=80.76157592621557,height_95%_HPD={75.24297668558893,86.15477792535148},height_median=80.62025301352423,height_range={73.81869810852595,88.22161166071419},length=7.509634277257774,length_95%_HPD={3.080328506549151,13.040205111269813},length_median=7.4696628898117154,length_range={1.926544858110688,15.430821716740269},location="Cameroon",location.prob=1.0,location.set={"Cameroon"},location.set.prob={1.0},posterior=1.0]:7.50963,462[&height=36.999999999991005,height_95%_HPD={36.99999999998636,36.99999999999636},height_median=36.99999999998954,height_range={36.99999999998636,36.999999999998636},length=51.27121020348219,length_95%_HPD={45.877278483948885,58.060908404464044},length_median=50.8391500219177,length_range={43.256185166641444,60.465692111363765},location="Cameroon",location.prob=1.0,location.set={"Cameroon"},location.set.prob={1.0}]:51.2712)[&height=88.27121020347307,height_95%_HPD={82.8772784839366,95.06090840445313},height_median=87.83915002191361,height_range={80.25618516663008,97.46569211135329},length=13.603962214718456,length_95%_HPD={8.080783174277997,19.004497941313673},length_median=13.637047772297748,length_range={6.258783840945412,22.293271175356665},location="Cameroon",location.prob=1.0,location.set={"Cameroon"},location.set.prob={1.0},posterior=1.0]:13.604,208[&height=58.99999999999177,height_95%_HPD={58.99999999998863,58.99999999999636},height_median=58.999999999990905,height_range={58.99999999998818,58.99999999999727},length=42.87517241819962,length_95%_HPD={38.84584945157212,46.408613897634496},length_median=42.76245670199296,length_range={36.489111181836336,50.56232021516115},location="Cameroon",location.prob=1.0,location.set={"Cameroon"},location.set.prob={1.0}]:42.8752)[&height=101.87517241819155,height_95%_HPD={97.84584945156712,105.40861389762495},height_median=101.76245670198296,height_range={95.48911118183241,109.56232021515552},length=16.163020172707096,length_95%_HPD={11.317544116208012,21.356793941409165},length_median=16.188993751490685,length_range={9.321554735899866,25.767116187848657},location="Cameroon",location.prob=1.0,location.set={"Cameroon"},location.set.prob={1.0},posterior=1.0]:15.479,((((((197[&height=11.00000000000381,height_95%_HPD={10.99999999999909,11.000000000009095},height_median=11.000000000003183,height_range={10.999999999995907,11.00000000001046},length=0.8486081903512975,length_95%_HPD={0.040687804008442185,2.1849972088639813},length_median=0.6841434286029653,length_range={0.008145749635774635,4.570290510619543},location="Poland",location.prob=1.0,location.set={"Poland"},location.set.prob={1.0}]:0.497685,432[&height=11.00000000000961,height_95%_HPD={11.000000000004093,11.000000000014552},height_median=11.00000000000955,height_range={11.00000000000091,11.00000000001728},length=0.6144149508475155,length_95%_HPD={0.0014811760254165307,1.6987819283759613},length_median=0.43727757479337015,length_range={0.0014811760254165307,3.5064034337978285},location="Poland",location.prob=1.0,location.set={"Poland"},location.set.prob={1.0}]:0.497685)[&height=11.497684782074444,height_95%_HPD={11.00814574963897,11.893525397157646},height_median=11.451494437410247,height_range={11.00814574963897,12.355110953371423},length=0.39738487336805256,length_95%_HPD={0.007886811571552244,1.1143970877081806},length_median=0.2555710755605105,length_range={0.007886811571552244,3.0447694901915874},location="Poland",location.prob=1.0,location.set={"Poland"},location.set.prob={1.0},posterior=0.1870286576168929]:0.229788,225[&height=10.000000000013562,height_95%_HPD={10.000000000009095,10.000000000018645},height_median=10.000000000012733,height_range={10.000000000006366,10.000000000020918},length=2.165855547327051,length_95%_HPD={1.0107752060690007,4.236924914341671},length_median=1.9440093961419045,length_range={1.0107752060690007,6.423557180721893},location="Poland",location.prob=1.0,location.set={"Poland"},location.set.prob={1.0}]:1.72747)[&height=11.727472290523982,height_95%_HPD={11.124078325794017,12.465157348449793},height_median=11.739097754612658,height_range={11.124078325794017,12.734177602404088},length=0.4568960593414323,length_95%_HPD={0.01851232118481505,1.7267798703683184},length_median=0.26210384680706866,length_range={0.01851232118481505,2.449907042250775},location="Poland",location.prob=1.0,location.set={"Poland"},location.set.prob={1.0},posterior=0.09049773755656108]:0.807066,434[&height=11.000000000009916,height_95%_HPD={11.000000000004547,11.000000000015007},height_median=11.00000000000955,height_range={11.000000000001819,11.00000000001728},length=0.5706285056096411,length_95%_HPD={0.001481176024507036,1.4983202054468165},length_median=0.4249355199967795,length_range={0.001481176024507036,3.2950544922676457},location="Poland",location.prob=1.0,location.set={"Poland"},location.set.prob={1.0}]:1.53454)[&height=12.534538227689687,height_95%_HPD={11.367451028865617,14.450451879216871},height_median=12.406108570339256,height_range={11.244427385836843,16.423557180738953},length=2.721086155881128,length_95%_HPD={0.19510163257202962,5.528267451821648},length_median=2.486932196359408,length_range={0.06830704044300795,9.447985617063214},location="Poland",location.prob=1.0,location.set={"Poland"},location.set.prob={1.0},posterior=1.0]:2.72109,(354[&height=1.999999999995702,height_95%_HPD={1.999999999990905,2.0000000000004547},height_median=1.999999999994543,height_range={1.9999999999904503,2.0000000000031832},length=4.097531351838101,length_95%_HPD={2.0086356466381403,7.865266686520499},length_median=3.503222082508019,length_range={2.0086356466381403,10.454579106734329},location="Germany",location.prob=1.0,location.set={"Germany"},location.set.prob={1.0}]:4.09753,597[&height=3.999999999995702,height_95%_HPD={3.999999999990905,4.000000000000455},height_median=3.999999999994543,height_range={3.9999999999904503,4.000000000003183},length=2.0975313518381014,length_95%_HPD={0.008635646638140315,5.865266686520499},length_median=1.5032220825080191,length_range={0.008635646638140315,8.454579106734329},location="Germany",location.prob=1.0,location.set={"Germany"},location.set.prob={1.0}]:2.09753)[&height=6.097531351833796,height_95%_HPD={4.008635646635867,9.865266686516406},height_median=5.5032220825005425,height_range={4.008635646634502,12.454579106728488},length=9.158093031737002,length_95%_HPD={4.3918932109578535,14.712064857626746},length_median=9.009806393642776,length_range={2.380823466411348,18.314383729821657},location="Germany",location.prob=1.0,location.set={"Germany"},location.set.prob={1.0},posterior=1.0]:9.15809)[&height=15.255624383570838,height_95%_HPD={12.404760314065243,18.55667423872046},height_median=15.08245610638187,height_range={11.950398321577723,22.536364415323533},length=7.483284004094808,length_95%_HPD={2.8745792184358834,13.540547860674824},length_median=6.904518430179557,length_range={2.756541188092964,15.999221522507655},location="Germany",location.prob=1.0,location.set={"Germany"},location.set.prob={1.0},posterior=1.0]:7.48328,545[&height=16.99999999999268,height_95%_HPD={16.999999999989086,16.999999999996817},height_median=16.999999999991815,height_range={16.999999999988177,16.999999999998636},length=5.738908387672942,length_95%_HPD={1.4540815732151593,12.309503942662559},length_median=4.704636345132187,length_range={0.7150783434706582,13.612526114875436},location="Denmark",location.prob=1.0,location.set={"Denmark"},location.set.prob={1.0}]:5.73891)[&height=22.738908387665614,height_95%_HPD={18.454081573205258,29.309503942658466},height_median=21.704636345122708,height_range={17.715078343460846,30.612526114870434},length=2.2743448570539533,length_95%_HPD={0.0765224977575194,5.4278465067853645},length_median=1.5974222420093263,length_range={0.0765224977575194,19.381119534009343},location="Germany",location.prob=1.0,location.set={"Germany"},location.set.prob={1.0},posterior=1.0]:2.27434,220[&height=6.999999999989769,height_95%_HPD={6.999999999986358,6.999999999994543},height_median=6.999999999988631,height_range={6.999999999984539,6.999999999995907},length=18.013253244729796,length_95%_HPD={11.86831717426531,23.92893400839239},length_median=17.130395897515882,length_range={11.86831717426531,34.585915300481105},location="Germany",location.prob=1.0,location.set={"Germany"},location.set.prob={1.0}]:18.0133)[&height=25.013253244719596,height_95%_HPD={18.868317174252297,30.928934008385568},height_median=24.130395897505878,height_range={18.868317174252297,41.58591530047261},length=91.27669282191768,length_95%_HPD={81.03126134664096,104.56963210891917},length_median=91.73635808771678,length_range={73.9488958307523,106.88825959608585},location="Germany",location.prob=1.0,location.set={"Germany"},location.set.prob={1.0},posterior=1.0]:92.341)[&height=117.3542182858206,height_95%_HPD={114.36439083099413,120.93896980586032},height_median=116.94460785180854,height_range={114.36439083099413,123.87682059925373},length=0.8070909376829491,length_95%_HPD={0.027757482723700377,3.2135666440791653},length_median=0.4070017777337114,length_range={0.027757482723700377,4.951096599935127},location="United_Kingdom",location.prob=1.0,location.set={"United_Kingdom"},location.set.prob={1.0},posterior=0.08597285067873303]:2.18243)[&height=119.53665159266335,height_95%_HPD={115.64496327643747,126.03062352578081},height_median=118.15321852971147,height_range={114.81708987778711,129.4618118320268},length=5.255315481475927,length_95%_HPD={2.1025025411465776,10.955985772818167},length_median=4.929030567392559,length_range={0.17806354947032332,14.699499078531503},location="United_Kingdom",location.prob=1.0,location.set={"United_Kingdom"},location.set.prob={1.0},posterior=1.0]:5.25532)[&height=124.79196707413944,height_95%_HPD={119.29208659351525,132.91622735696728},height_median=123.43231819195489,height_range={119.05936866239472,139.1647811894254},length=23.43244920992206,length_95%_HPD={17.63084753210387,27.76396752213425},length_median=23.982283612858282,length_range={15.349815088053106,30.66207493568639},location="United_Kingdom",location.prob=1.0,location.set={"United_Kingdom"},location.set.prob={1.0},posterior=1.0]:23.4324,((((((((((((((((((17[&height=2.9999999999808065,height_95%_HPD={2.999999999976808,2.999999999983629},height_median=2.999999999980446,height_range={2.999999999976808,2.999999999985903},length=1.8044913630743322,length_95%_HPD={0.2254407645821841,3.298116694291875},length_median=1.6351171768170456,length_range={0.06491247292831748,5.456755492376741},location="United_States",location.prob=1.0,location.set={"United_States"},location.set.prob={1.0}]:1.80449,424[&height=0.9999999999808067,height_95%_HPD={0.9999999999768079,0.9999999999836291},height_median=0.9999999999804459,height_range={0.9999999999768079,0.9999999999859028},length=3.8044913630743293,length_95%_HPD={2.225440764582184,5.298116694291875},length_median=3.6351171768170456,length_range={2.0649124729283175,7.456755492376741},location="United_States",location.prob=1.0,location.set={"United_States"},location.set.prob={1.0}]:3.80449)[&height=4.804491363055136,height_95%_HPD={3.2254407645609717,6.298116694270902},height_median=4.635117176795575,height_range={3.0649124729093273,8.456755492356024},length=21.61093987677138,length_95%_HPD={17.514023367391907,25.704062695706988},length_median=21.41427514057651,length_range={15.55788126329938,27.411397674335802},location="United_States",location.prob=1.0,location.set={"United_States"},location.set.prob={1.0},posterior=1.0]:21.6109,172[&height=19.99999999997784,height_95%_HPD={19.999999999974534,19.9999999999809},height_median=19.999999999977263,height_range={19.99999999997408,19.99999999998272},length=6.415431239848633,length_95%_HPD={3.5186614881208698,10.068022742600078},length_median=6.591455138580326,length_range={2.225990944439218,10.877939172795369},location="United_States",location.prob=1.0,location.set={"United_States"},location.set.prob={1.0}]:6.41543)[&height=26.41543123982653,height_95%_HPD={23.518661488097678,30.068022742580524},height_median=26.591455138560377,height_range={22.2259909444183,30.877939172775314},length=2.3592423411434518,length_95%_HPD={0.04577006768186109,5.222659780026742},length_median=1.9952098734704187,length_range={0.04577006768186109,6.889859248242892},location="United_States",location.prob=1.0,location.set={"United_States"},location.set.prob={1.0},posterior=1.0]:1.97736,165[&height=19.999999999980833,height_95%_HPD={19.999999999978172,19.99999999998363},height_median=19.9999999999809,height_range={19.999999999977263,19.999999999984993},length=9.01540064864675,length_95%_HPD={6.000142682716437,11.935168568373797},length_median=9.011041953242056,length_range={4.338196822770602,13.915293250028938},location="United_States",location.prob=1.0,location.set={"United_States"},location.set.prob={1.0}]:8.39279)[&height=28.392790061249098,height_95%_HPD={25.519510288564106,31.176971256045817},height_median=28.161570719863903,height_range={24.636776578983245,32.15116888426974},length=0.9664895312425897,length_95%_HPD={0.002545628657074417,2.9430741272973613},length_median=0.7857354817925302,length_range={0.0011523087055138603,6.302447118910347},location="United_States",location.prob=1.0,location.set={"United_States"},location.set.prob={1.0},posterior=0.18401206636500755]:0.697483,(((136[&height=18.99999999998025,height_95%_HPD={18.999999999976353,18.999999999984084},height_median=18.999999999979536,height_range={18.999999999975444,18.999999999985903},length=0.7455962485139696,length_95%_HPD={0.07732344961378956,1.6240125535918324},length_median=0.635304573772828,length_range={0.03370509995143678,3.4463428221038264},location="United_States",location.prob=1.0,location.set={"United_States"},location.set.prob={1.0}]:0.745596,173[&height=18.99999999998025,height_95%_HPD={18.999999999976353,18.999999999984084},height_median=18.999999999979536,height_range={18.999999999975444,18.999999999985903},length=0.7455962485139696,length_95%_HPD={0.07732344961378956,1.6240125535918324},length_median=0.635304573772828,length_range={0.03370509995143678,3.4463428221038264},location="United_States",location.prob=1.0,location.set={"United_States"},location.set.prob={1.0}]:0.745596)[&height=19.745596248494206,height_95%_HPD={19.07732344959777,20.624012553572356},height_median=19.635304573754638,height_range={19.03370509993465,22.446342822083352},length=1.8933317066295139,length_95%_HPD={0.29210500497356406,3.871955397806232},length_median=1.7256931585714064,length_range={0.17118947055572065,4.743958038807705},location="United_States",location.prob=1.0,location.set={"United_States"},location.set.prob={1.0},posterior=1.0]:1.89333,143[&height=18.999999999982293,height_95%_HPD={18.999999999979536,18.999999999984993},height_median=18.99999999998181,height_range={18.999999999978627,18.999999999986812},length=2.638927955141494,length_95%_HPD={0.845741625838194,4.548999871797605},length_median=2.553020047698208,length_range={0.6959011475283816,5.290648493447204},location="United_States",location.prob=1.0,location.set={"United_States"},location.set.prob={1.0}]:2.63893)[&height=21.638927955123684,height_95%_HPD={19.845741625821574,23.54899987177896},height_median=21.553020047679638,height_range={19.695901147510995,24.290648493428307},length=2.4640087429457225,length_95%_HPD={0.598206525565729,4.32774990451178},length_median=2.4422211607013864,length_range={0.4542557705656982,6.068698771457015},location="United_States",location.prob=1.0,location.set={"United_States"},location.set.prob={1.0},posterior=1.0]:3.22667,((139[&height=18.999999999986354,height_95%_HPD={18.999999999983174,18.999999999989086},height_median=18.999999999985903,height_range={18.99999999998272,18.999999999990905},length=4.872630092459394,length_95%_HPD={2.728711058935005,6.444380036908115},length_median=4.939539416867287,length_range={2.365825483931058,10.671936938332198},location="United_States",location.prob=1.0,location.set={"United_States"},location.set.prob={1.0}]:4.55846,170[&height=19.999999999985793,height_95%_HPD={19.999999999982265,19.99999999998863},height_median=19.999999999985448,height_range={19.999999999981355,19.999999999989996},length=3.750351471421427,length_95%_HPD={1.835960129672003,5.130190134357477},length_median=3.801059288025293,length_range={1.6034605019902557,7.08982834932436},location="United_States",location.prob=1.0,location.set={"United_States"},location.set.prob={1.0}]:3.55846)[&height=23.558464163383384,height_95%_HPD={22.11611923850569,25.432804544785995},height_median=23.62426491785527,height_range={21.60346050197677,25.961482589697425},length=0.9139005712349435,length_95%_HPD={0.06460297444981578,2.383294761225496},length_median=0.684102102526122,length_range={0.06460297444981578,5.442036542547612},location="United_States",location.prob=1.0,location.set={"United_States"},location.set.prob={1.0},posterior=0.3212669683257919]:0.68183,(166[&height=19.99999999998365,height_95%_HPD={19.999999999981355,19.999999999986812},height_median=19.99999999998363,height_range={19.999999999980446,19.99999999998863},length=1.7971480229331824,length_95%_HPD={0.6527500773943444,3.832107276471106},length_median=1.6465267621081452,length_range={0.1915157400571843,4.646467222739375},location="United_States",location.prob=1.0,location.set={"United_States"},location.set.prob={1.0}]:1.79715,171[&height=19.99999999998365,height_95%_HPD={19.999999999981355,19.999999999986812},height_median=19.99999999998363,height_range={19.999999999980446,19.99999999998863},length=1.7971480229331824,length_95%_HPD={0.6527500773943444,3.832107276471106},length_median=1.6465267621081452,length_range={0.1915157400571843,4.646467222739375},location="United_States",location.prob=1.0,location.set={"United_States"},location.set.prob={1.0}]:1.79715)[&height=21.797148022916865,height_95%_HPD={20.652750077379096,23.832107276454735},height_median=21.646526762090616,height_range={20.19151574003945,24.646467222724823},length=2.307828975082655,length_95%_HPD={0.6684931396236671,4.1041601032166},length_median=2.237621356878517,length_range={0.3127866903602232,5.143966130487669},location="United_States",location.prob=1.0,location.set={"United_States"},location.set.prob={1.0},posterior=1.0]:2.44315)[&height=24.24029418470805,height_95%_HPD={23.105189522927503,25.416002153392583},height_median=24.248006615657232,height_range={22.358509894128474,26.261063374994592},length=0.7397092431825856,length_95%_HPD={0.005997240736178355,2.631098824530646},length_median=0.4391201331956367,length_range={0.0027749524655220625,3.7449346878664542},location="United_States",location.prob=1.0,location.set={"United_States"},location.set.prob={1.0},posterior=0.28205128205128205]:0.625306)[&height=24.86559994446434,height_95%_HPD={23.588121219632285,26.698663330402724},height_median=24.66148820729859,height_range={23.055263711268253,29.671936938321778},length=4.470323061606653,length_95%_HPD={1.8915835530119693,6.642629728664417},length_median=4.377786852775866,length_range={1.5674837068190755,9.401517583748557},location="United_States",location.prob=1.0,location.set={"United_States"},location.set.prob={1.0},posterior=1.0]:4.22467)[&height=29.09027277557933,height_95%_HPD={27.680920862510902,31.730984110512964},height_median=28.665332187741114,height_range={26.88802277593777,32.10135723147414},length=0.6172553192259408,length_95%_HPD={0.005350287181691726,1.8908229564588481},length_median=0.44856146870100844,length_range={0.005350287181691726,2.270994590239681},location="United_States",location.prob=1.0,location.set={"United_States"},location.set.prob={1.0},posterior=0.13273001508295626]:0.886258,141[&height=18.9999999999781,height_95%_HPD={18.99999999997499,18.999999999980446},height_median=18.999999999977717,height_range={18.99999999997499,18.999999999982265},length=9.90576817001725,length_95%_HPD={7.01095563569379,13.11965731039205},length_median=9.962339408531989,length_range={5.3381968227746945,13.976082767553066},location="United_States",location.prob=1.0,location.set={"United_States"},location.set.prob={1.0}]:10.9765)[&height=29.976530645987303,height_95%_HPD={27.74836242570609,31.670698962454935},height_median=29.911220826748377,height_range={27.21466164145386,33.9152932500092},length=0.8630803335164469,length_95%_HPD={0.0023185661942797253,2.655824004881133},length_median=0.6199734196496784,length_range={0.0023185661942797253,3.5202119049207994},location="United_States",location.prob=1.0,location.set={"United_States"},location.set.prob={1.0},posterior=0.2187028657616893]:0.475653,169[&height=19.99999999997661,height_95%_HPD={19.99999999997408,19.99999999997908},height_median=19.999999999976353,height_range={19.99999999997317,19.999999999980446},length=9.417983382736812,length_95%_HPD={6.512862456566381,12.312250937406922},length_median=9.187939319667187,length_range={5.950163467411453,14.55173743581733},location="United_States",location.prob=1.0,location.set={"United_States"},location.set.prob={1.0}]:10.4522)[&height=30.452183505973508,height_95%_HPD={28.167624248185803,32.842488478686846},height_median=30.231943071556543,height_range={27.714450574073453,34.64049784593726},length=3.1211905637421102,length_95%_HPD={0.19832402724205167,6.357832696160145},length_median=2.840957140392206,length_range={0.07115082060226996,8.255028703559802},location="United_States",location.prob=1.0,location.set={"United_States"},location.set.prob={1.0},posterior=1.0]:3.12119,137[&height=18.99999999998002,height_95%_HPD={18.999999999977263,18.99999999998272},height_median=18.999999999979536,height_range={18.999999999977263,18.99999999998454},length=14.573374069735596,length_95%_HPD={12.034986355073215,17.146807401047596},length_median=14.545117485529353,length_range={10.79584240562605,18.879165248583526},location="United_States",location.prob=1.0,location.set={"United_States"},location.set.prob={1.0}]:14.5734)[&height=33.57337406971561,height_95%_HPD={31.034986355052297,36.1468074010254},height_median=33.545117485508854,height_range={29.795842405605526,37.879165248562},length=3.669010772819048,length_95%_HPD={0.9444677324496951,6.218914106988674},length_median=3.5977107170630447,length_range={0.2764025423471139,9.5283609457503},location="United_States",location.prob=1.0,location.set={"United_States"},location.set.prob={1.0},posterior=1.0]:3.66901,122[&height=19.999999999983086,height_95%_HPD={19.9999999999809,19.999999999985903},height_median=19.99999999998272,height_range={19.99999999997999,19.999999999986812},length=17.242384842551637,length_95%_HPD={14.672517807783521,19.90641404685948},length_median=17.300966573898677,length_range={12.74899046640656,20.865614924171425},location="United_States",location.prob=1.0,location.set={"United_States"},location.set.prob={1.0}]:17.2424)[&height=37.242384842534605,height_95%_HPD={34.6725178077686,39.90641404684129},height_median=37.30096657388003,height_range={32.748990466391206,40.86561492415467},length=2.936921580159354,length_95%_HPD={0.8999311234970051,5.144754765651626},length_median=2.683263665204322,length_range={0.8279646722780711,13.753593276977362},location="United_States",location.prob=1.0,location.set={"United_States"},location.set.prob={1.0},posterior=1.0]:2.93692,164[&height=19.99999999997875,height_95%_HPD={19.999999999976808,19.999999999981355},height_median=19.999999999978172,height_range={19.999999999975444,19.999999999982265},length=20.179306422715285,length_95%_HPD={17.527963882927907,22.42403018304094},length_median=20.1323475222961,length_range={16.33829019917399,29.867436627150646},location="United_States",location.prob=1.0,location.set={"United_States"},location.set.prob={1.0}]:20.1793)[&height=40.179306422694054,height_95%_HPD={37.527963882905624,42.42403018301866},height_median=40.13234752227436,height_range={36.33829019915174,49.86743662712888},length=8.91741758600421,length_95%_HPD={4.267136435724964,14.398878872691817},length_median=8.59760439513309,length_range={0.7567442385440586,19.95406847661905},location="United_States",location.prob=1.0,location.set={"United_States"},location.set.prob={1.0},posterior=1.0]:8.91742,(128[&height=18.99999999998226,height_95%_HPD={18.99999999997999,18.999999999985903},height_median=18.999999999981355,height_range={18.99999999997908,18.999999999986358},length=16.45842863915948,length_95%_HPD={12.239487922697208,22.212953545918936},length_median=15.974700803009455,length_range={11.496367787162146,23.684238830032882},location="United_States",location.prob=1.0,location.set={"United_States"},location.set.prob={1.0}]:16.4584,426[&height=29.999999999983924,height_95%_HPD={29.99999999998181,29.999999999987722},height_median=29.999999999983174,height_range={29.9999999999809,29.999999999988177},length=5.458428639157633,length_95%_HPD={1.239487922695389,11.212953545917117},length_median=4.974700803007636,length_range={0.49636778716032737,12.684238830031063},location="United_States",location.prob=1.0,location.set={"United_States"},location.set.prob={1.0}]:5.45843)[&height=35.4584286391416,height_95%_HPD={31.23948792267811,41.2129535459012},height_median=34.974700802989446,height_range={30.496367787146028,42.68423883001378},length=13.638295369556552,length_95%_HPD={8.841254644154539,17.95419770984185},length_median=13.617620217570092,length_range={4.186910299667936,22.308171697002926},location="United_States",location.prob=1.0,location.set={"United_States"},location.set.prob={1.0},posterior=1.0]:13.6383)[&height=49.09672400869832,height_95%_HPD={45.337855038332236,53.96146156249597},height_median=48.74573111410609,height_range={41.32111959606664,57.97557644528615},length=4.848694600475743,length_95%_HPD={0.9931485792547221,10.948702027374893},length_median=3.89454212740074,length_range={0.6644882250250959,19.341636975819213},location="United_States",location.prob=1.0,location.set={"United_States"},location.set.prob={1.0},posterior=1.0]:4.443,((((142[&height=14.999999999996856,height_95%_HPD={14.999999999994088,15.000000000000455},height_median=14.999999999996362,height_range={14.99999999999227,15.000000000002728},length=2.6673056322957542,length_95%_HPD={0.6998431026472645,4.35222604275441},length_median=2.5658454051513218,length_range={0.6849918514404703,6.06071112480322},location="United_States",location.prob=1.0,location.set={"United_States"},location.set.prob={1.0}]:2.66731,145[&height=14.999999999996856,height_95%_HPD={14.999999999994088,15.000000000000455},height_median=14.999999999996362,height_range={14.99999999999227,15.000000000002728},length=2.6673056322957542,length_95%_HPD={0.6998431026472645,4.35222604275441},length_median=2.5658454051513218,length_range={0.6849918514404703,6.06071112480322},location="United_States",location.prob=1.0,location.set={"United_States"},location.set.prob={1.0}]:2.66731)[&height=17.667305632292575,height_95%_HPD={15.699843102646355,19.352226042751226},height_median=17.565845405146774,height_range={15.684991851439463,21.060711124797308},length=7.545966897258632,length_95%_HPD={4.322993438807099,10.70855197869663},length_median=7.423831150600691,length_range={2.7992614635513746,16.36816127999964},location="United_States",location.prob=1.0,location.set={"United_States"},location.set.prob={1.0},posterior=1.0]:8.49777,(161[&height=18.99999999999729,height_95%_HPD={18.999999999994543,19.000000000001364},height_median=18.999999999996362,height_range={18.999999999992724,19.000000000003638},length=6.5822339296727135,length_95%_HPD={4.073772197982919,8.529473706921635},length_median=6.729562175436513,length_range={3.5099366554958102,12.156355180564333},location="United_States",location.prob=1.0,location.set={"United_States"},location.set.prob={1.0}]:6.23579,232[&height=16.99999999999494,height_95%_HPD={16.99999999999227,16.999999999998636},height_median=16.99999999999409,height_range={16.999999999990905,17.00000000000091},length=8.23421447819648,length_95%_HPD={6.107993209737703,10.427132275946256},length_median=8.312810259126309,length_range={4.21828665878931,17.450540261201596},location="United_States",location.prob=1.0,location.set={"United_States"},location.set.prob={1.0}]:8.23579)[&height=25.235789327226055,height_95%_HPD={23.239753156922234,27.023340020423802},height_median=25.250183003447546,height_range={22.8263712261205,28.763025728400862},length=0.9803619739930475,length_95%_HPD={0.0005256630429357756,3.3815985065525638},length_median=0.5796211677577574,length_range={0.0005256630429357756,6.7329844810396935},location="United_States",location.prob=1.0,location.set={"United_States"},location.set.prob={1.0},posterior=0.2865761689291101]:0.929283)[&height=26.165072635651665,height_95%_HPD={24.023082387530394,28.223657007978545},height_median=25.985858945093696,height_range={23.961766100607747,34.45054026119942},length=22.953132562842654,length_95%_HPD={19.353696534764776,27.281984611333797},length_median=22.70065486261542,length_range={11.347740193357907,30.327553039709073},location="United_States",location.prob=1.0,location.set={"United_States"},location.set.prob={1.0},posterior=1.0]:22.9531,155[&height=39.999999999987196,height_95%_HPD={39.99999999998499,39.99999999999045},height_median=39.99999999998681,height_range={39.999999999984084,39.99999999999318},length=9.118205198506903,length_95%_HPD={5.7779029398103745,11.953793291574584},length_median=9.058127072013114,length_range={4.385931942712482,14.771997663964214},location="United_States",location.prob=1.0,location.set={"United_States"},location.set.prob={1.0}]:9.11821)[&height=49.11820519849428,height_95%_HPD={45.77790293979933,51.95379329156458},height_median=49.058127071999024,height_range={44.38593194270152,54.771997663951424},length=2.4022025638370073,length_95%_HPD={0.04812821120489019,7.887953888486841},length_median=1.720131075904213,length_range={0.04812821120489019,13.232886006186341},location="United_States",location.prob=1.0,location.set={"United_States"},location.set.prob={1.0},posterior=1.0]:1.47505,427[&height=32.99999999998756,height_95%_HPD={32.99999999998499,32.99999999999136},height_median=32.99999999998636,height_range={32.99999999998363,32.99999999999318},length=19.46976062825562,length_95%_HPD={14.869912566333447,28.26336208152962},length_median=18.138189886298733,length_range={11.315610883987944,36.05594496834601},location="United_States",location.prob=1.0,location.set={"United_States"},location.set.prob={1.0}]:17.5933)[&height=50.59325526981196,height_95%_HPD={48.13605288072267,53.76260793814845},height_median=50.314652262762365,height_range={47.77437910345907,56.901980565638496},length=4.3633635327538975,length_95%_HPD={0.06824605421748231,13.634502673181501},length_median=2.623506690414917,length_range={0.01990703434719876,17.487168148415336},location="United_States",location.prob=1.0,location.set={"United_States"},location.set.prob={1.0},posterior=0.3469079939668175]:2.94647)[&height=53.53972325533799,height_95%_HPD={49.52572348652802,60.01907705734084},height_median=52.19133650506092,height_range={49.52572348652802,65.38640906148294},length=4.472700189333832,length_95%_HPD={0.0075605939506999675,10.310011556243971},length_median=4.294691396978493,length_range={0.0075605939506999675,14.820671957796549},location="United_States",location.prob=1.0,location.set={"United_States"},location.set.prob={1.0},posterior=0.34238310708898945]:3.21279,((124[&height=17.999999999978147,height_95%_HPD={17.9999999999759,17.999999999981355},height_median=17.999999999977717,height_range={17.99999999997499,17.99999999998272},length=2.4373762159552532,length_95%_HPD={0.3597341579046329,4.913603515077771},length_median=2.185226015731132,length_range={0.3597341579046329,8.092082860022856},location="United_States",location.prob=1.0,location.set={"United_States"},location.set.prob={1.0}]:2.43738,(125[&height=17.99999999997739,height_95%_HPD={17.999999999974534,17.9999999999809},height_median=17.999999999976808,height_range={17.999999999973625,17.99999999998181},length=0.49500999524711775,length_95%_HPD={2.2417368541027827e-05,1.7017269573175327},length_median=0.2659161274668804,length_range={2.2417368541027827e-05,2.838265334520461},location="United_States",location.prob=1.0,location.set={"United_States"},location.set.prob={1.0}]:0.49501,548[&height=17.99999999997739,height_95%_HPD={17.999999999974534,17.9999999999809},height_median=17.999999999976808,height_range={17.999999999973625,17.99999999998181},length=0.49500999524711775,length_95%_HPD={2.2417368541027827e-05,1.7017269573175327},length_median=0.2659161274668804,length_range={2.2417368541027827e-05,2.838265334520461},location="United_States",location.prob=1.0,location.set={"United_States"},location.set.prob={1.0}]:0.49501)[&height=18.495009995224507,height_95%_HPD={18.000022417346372,19.70172695729434},height_median=18.26591612744278,height_range={18.000022417346372,20.838265334497464},length=1.9423662207089238,length_95%_HPD={0.12652877971140697,4.16247926863883},length_median=1.764386776848486,length_range={0.12652877971140697,6.390355902707142},location="United_States",location.prob=1.0,location.set={"United_States"},location.set.prob={1.0},posterior=1.0]:1.94237)[&height=20.43737621593343,height_95%_HPD={18.359734157882485,22.91360351505773},height_median=20.18522601570703,height_range={18.359734157882485,26.092082860000573},length=7.027631633378383,length_95%_HPD={2.186867050816698,13.030766626361832},length_median=6.435826191636959,length_range={1.6761203834091276,17.373716847661974},location="United_States",location.prob=1.0,location.set={"United_States"},location.set.prob={1.0},posterior=1.0]:7.02763,174[&height=18.999999999978932,height_95%_HPD={18.999999999976353,18.99999999998181},height_median=18.999999999978172,height_range={18.9999999999759,18.999999999984084},length=8.465007849332935,length_95%_HPD={3.439514285399582,15.47509677216668},length_median=7.856732942464532,length_range={1.296621791790006,17.67647662002458},location="United_States",location.prob=1.0,location.set={"United_States"},location.set.prob={1.0}]:8.46501)[&height=27.465007849311764,height_95%_HPD={22.439514285378664,34.47509677214612},height_median=26.856732942440885,height_range={20.29662179177194,36.67647662000536},length=26.88576717595152,length_95%_HPD={18.229430737857953,34.62792222658901},length_median=26.459646974406308,length_range={16.075484002274152,40.739630839604615},location="United_States",location.prob=1.0,location.set={"United_States"},location.set.prob={1.0},posterior=1.0]:29.2875)[&height=56.7525121575811,height_95%_HPD={50.653137400730884,64.51066353578062},height_median=56.27715752263248,height_range={49.729790269223486,69.05594496833373},length=10.471057151229285,length_95%_HPD={0.9336101738731557,21.985623176899978},length_median=9.24895559317929,length_range={0.9336101738731557,35.025125040736555},location="United_States",location.prob=1.0,location.set={"United_States"},location.set.prob={1.0},posterior=1.0]:10.4711,(25[&height=35.99999999997614,height_95%_HPD={35.999999999973625,35.999999999979536},height_median=35.999999999975444,height_range={35.999999999972715,35.999999999980446},length=2.6644567319815384,length_95%_HPD={0.23791598303523642,6.382154444008272},length_median=2.509261373501431,length_range={0.12454617325192885,8.33815071926027},location="United_States",location.prob=1.0,location.set={"United_States"},location.set.prob={1.0}]:4.25933,(466[&height=15.999999999975657,height_95%_HPD={15.999999999972715,15.999999999979082},height_median=15.999999999974989,height_range={15.999999999972715,15.999999999979991},length=23.122314615221455,length_95%_HPD={20.03334687409859,26.864015596804165},length_median=22.830783719923147,length_range={20.03334687409859,35.91546818543636},location="Germany",location.prob=1.0,location.set={"Germany"},location.set.prob={1.0}]:22.2368,470[&height=35.99999999998123,height_95%_HPD={35.99999999997908,35.999999999984084},height_median=35.9999999999809,height_range={35.99999999997726,35.99999999998454},length=3.0518174801264335,length_95%_HPD={0.18077978073051781,6.7270553473701895},length_median=2.8990960184423784,length_range={0.033346874092224255,8.599715147853225},location="United_States",location.prob=1.0,location.set={"United_States"},location.set.prob={1.0}]:2.23676)[&height=38.2367597872215,height_95%_HPD={36.055215005338596,41.19594630187066},height_median=38.16873640329868,height_range={36.033346874073686,42.31171753387798},length=1.524597904196239,length_95%_HPD={0.13359784547537856,3.8683189227326125},length_median=1.2544202484705238,length_range={0.016700634871277487,5.731069658689947},location="United_States",location.prob=1.0,location.set={"United_States"},location.set.prob={1.0},posterior=0.2458521870286576]:2.02257)[&height=40.25932682151883,height_95%_HPD={37.736451606798255,44.25078265110187},height_median=39.84131914120189,height_range={36.95429716047147,51.915468185412465},length=26.964242487291546,length_95%_HPD={13.936523588158515,38.030428221725515},length_median=26.60431218385156,length_range={11.191552845172083,51.182784009108744},location="United_States",location.prob=1.0,location.set={"United_States"},location.set.prob={1.0},posterior=1.0]:26.9642)[&height=67.22356930881047,height_95%_HPD={55.03210860150648,76.98375912948177},height_median=67.16748051788909,height_range={52.41385229442494,91.94910058214646},length=34.0047378990538,length_95%_HPD={21.989802805730193,44.630310072721606},length_median=34.29068533806523,length_range={7.974183765488235,46.92523210755799},location="United_States",location.prob=1.0,location.set={"United_States"},location.set.prob={1.0},posterior=1.0]:34.0047,((151[&height=21.999999999995705,height_95%_HPD={21.999999999993634,21.99999999999818},height_median=21.999999999994998,height_range={21.999999999992724,22.0},length=35.878793436116176,length_95%_HPD={27.155607742076427,42.405006488040726},length_median=36.083948424490245,length_range={14.761668024082624,47.33118598615799},location="Chinese_Taiwan",location.prob=1.0,location.set={"Chinese_Taiwan"},location.set.prob={1.0}]:35.8328,((((((152[&height=20.99999999999781,height_95%_HPD={20.999999999995453,21.000000000002274},height_median=20.999999999996817,height_range={20.99999999999409,21.000000000005002},length=2.6030867810738747,length_95%_HPD={0.31299273337972267,5.027161002001776},length_median=2.362696347639247,length_range={0.14154275650844284,11.5190556999556},location="Chinese_Taiwan",location.prob=1.0,location.set={"Chinese_Taiwan"},location.set.prob={1.0}]:2.60309,463[&height=17.999999999998785,height_95%_HPD={17.999999999996362,18.000000000003183},height_median=17.999999999997726,height_range={17.999999999994998,18.00000000000591},length=5.603086781072965,length_95%_HPD={3.312992733378813,8.027161002000867},length_median=5.362696347638337,length_range={3.1415427565075333,14.519055699954691},location="Chinese_Taiwan",location.prob=1.0,location.set={"Chinese_Taiwan"},location.set.prob={1.0}]:5.60309)[&height=23.603086781071713,height_95%_HPD={21.312992733375722,26.02716100199723},height_median=23.362696347635847,height_range={21.141542756505714,32.51905569995142},length=16.226839441489513,length_95%_HPD={10.50360943760801,20.33571023577338},length_median=16.697326306029936,length_range={7.905538969384274,24.277119588682233},location="Chinese_Taiwan",location.prob=1.0,location.set={"Chinese_Taiwan"},location.set.prob={1.0},posterior=1.0]:15.2608,((212[&height=11.000000000003027,height_95%_HPD={11.0,11.000000000008185},height_median=11.000000000001819,height_range={10.999999999999545,11.000000000011369},length=23.10069963911665,length_95%_HPD={20.086541695262632,26.905137394959382},length_median=23.158891876090635,length_range={14.608123431854704,29.862385385381458},location="Chinese_Taiwan",location.prob=1.0,location.set={"Chinese_Taiwan"},location.set.prob={1.0}]:23.1007,458[&height=21.000000000001183,height_95%_HPD={20.99999999999818,21.000000000006366},height_median=21.0,height_range={20.999999999997726,21.00000000000955},length=13.100699639118458,length_95%_HPD={10.08654169526445,16.9051373949612},length_median=13.158891876092454,length_range={4.608123431856523,19.862385385383277},location="Chinese_Taiwan",location.prob=1.0,location.set={"Chinese_Taiwan"},location.set.prob={1.0}]:13.1007)[&height=34.10069963911966,height_95%_HPD={31.086541695270625,37.90513739496237},height_median=34.15889187609628,height_range={25.608123431860804,40.86238538538464},length=3.1253108094774387,length_95%_HPD={0.2856726339943947,7.155583576463229},length_median=2.9179743274984986,length_range={0.05723367038172,10.28148347700066},location="Chinese_Taiwan",location.prob=1.0,location.set={"Chinese_Taiwan"},location.set.prob={1.0},posterior=1.0]:3.12531,457[&height=20.99999999999861,height_95%_HPD={20.999999999995907,21.000000000003638},height_median=20.999999999997726,height_range={20.999999999994998,21.000000000008185},length=16.226010448598398,length_95%_HPD={11.587226524020025,19.686069366909372},length_median=16.710357212075905,length_range={10.69905900594415,22.129593089936407},location="Chinese_Taiwan",location.prob=1.0,location.set={"Chinese_Taiwan"},location.set.prob={1.0}]:16.226)[&height=37.22601044859702,height_95%_HPD={32.587226524020934,40.686069366906395},height_median=37.71035721207272,height_range={31.69905900594722,43.12959308993413},length=2.718339866175719,length_95%_HPD={0.1216979931118587,5.969852631683892},length_median=2.30222981396539,length_range={0.10380918203197353,9.59701336445692},location="Chinese_Taiwan",location.prob=1.0,location.set={"Chinese_Taiwan"},location.set.prob={1.0},posterior=1.0]:1.63786)[&height=38.863871741303086,height_95%_HPD={34.22788271361151,42.939030944843125},height_median=39.43100972324601,height_range={32.91909115956287,42.939030944843125},length=2.188803608763966,length_95%_HPD={0.005789531858681585,5.5789231776573445},length_median=1.5920675394678732,length_range={0.005789531858681585,7.790930280647359},location="Chinese_Taiwan",location.prob=1.0,location.set={"Chinese_Taiwan"},location.set.prob={1.0},posterior=0.497737556561086]:2.34852,(((193[&height=19.99999999999703,height_95%_HPD={19.999999999993634,20.00000000000182},height_median=19.999999999995907,height_range={19.999999999993634,20.000000000005457},length=11.98252582194342,length_95%_HPD={9.252771050030788,14.749677586235222},length_median=12.167362333929304,length_range={7.994520504897885,15.674455749639847},location="Chinese_Taiwan",location.prob=1.0,location.set={"Chinese_Taiwan"},location.set.prob={1.0}]:11.9825,(454[&height=20.999999999998764,height_95%_HPD={20.999999999995453,21.00000000000273},height_median=20.999999999997726,height_range={20.999999999995453,21.000000000006366},length=4.396514573652611,length_95%_HPD={1.7275242632211345,7.398909730445666},length_median=4.1253999020882475,length_range={1.101849816431642,10.868734705463844},location="Chinese_Taiwan",location.prob=1.0,location.set={"Chinese_Taiwan"},location.set.prob={1.0}]:4.39651,455[&height=20.999999999998764,height_95%_HPD={20.999999999995453,21.00000000000273},height_median=20.999999999997726,height_range={20.999999999995453,21.000000000006366},length=4.396514573652611,length_95%_HPD={1.7275242632211345,7.398909730445666},length_median=4.1253999020882475,length_range={1.101849816431642,10.868734705463844},location="Chinese_Taiwan",location.prob=1.0,location.set={"Chinese_Taiwan"},location.set.prob={1.0}]:4.39651)[&height=25.396514573651395,height_95%_HPD={22.727524263217674,28.39890973044885},height_median=25.12539990208552,height_range={22.101849816428512,31.86873470546061},length=6.586011248289082,length_95%_HPD={1.627439596990996,10.771601101458199},length_median=6.776045354854045,length_range={0.38950208540584796,12.06189360322232},location="Chinese_Taiwan",location.prob=1.0,location.set={"Chinese_Taiwan"},location.set.prob={1.0},posterior=1.0]:6.58601)[&height=31.9825258219405,height_95%_HPD={29.252771050030333,34.749677586230064},height_median=32.1673623339243,height_range={27.99452050489481,35.6744557496354},length=3.399405510087494,length_95%_HPD={0.7588312163631912,6.381472974531178},length_median=3.189072124499752,length_range={0.4596077396251772,8.794799000318669},location="Chinese_Taiwan",location.prob=1.0,location.set={"Chinese_Taiwan"},location.set.prob={1.0},posterior=1.0]:3.39941,453[&height=20.999999999999336,height_95%_HPD={20.999999999996362,21.000000000004093},height_median=20.99999999999818,height_range={20.999999999994998,21.000000000007276},length=14.38193133202856,length_95%_HPD={10.569249289489978,17.263716601575652},length_median=14.594858266872961,length_range={9.031324960905312,19.438748935355626},location="Chinese_Taiwan",location.prob=1.0,location.set={"Chinese_Taiwan"},location.set.prob={1.0}]:14.3819)[&height=35.38193133202792,height_95%_HPD={31.56924928949229,38.26371660157292},height_median=35.59485826687114,height_range={30.03132496090757,40.43874893535849},length=1.9975320510426908,length_95%_HPD={0.12173292797648116,4.251516128914773},length_median=1.7464143295252654,length_range={0.06114877632717253,7.223391118220299},location="Chinese_Taiwan",location.prob=1.0,location.set={"Chinese_Taiwan"},location.set.prob={1.0},posterior=1.0]:1.99753,(446[&height=20.00000000000713,height_95%_HPD={20.000000000004093,20.000000000013188},height_median=20.00000000000591,height_range={20.000000000003183,20.00000000001637},length=13.477843372077155,length_95%_HPD={8.4289611380432,17.81616195513888},length_median=13.941650419285907,length_range={5.052926899282745,18.58407709778976},location="Chinese_Taiwan",location.prob=1.0,location.set={"Chinese_Taiwan"},location.set.prob={1.0}]:13.4778,450[&height=18.000000000008058,height_95%_HPD={18.000000000005002,18.000000000014097},height_median=18.00000000000682,height_range={18.000000000004093,18.00000000001728},length=15.477843372076274,length_95%_HPD={10.42896113804229,19.81616195513797},length_median=15.941650419284997,length_range={7.052926899281836,20.58407709778885},location="Chinese_Taiwan",location.prob=1.0,location.set={"Chinese_Taiwan"},location.set.prob={1.0}]:15.4778)[&height=33.47784337208438,height_95%_HPD={28.42896113804727,37.81616195514289},height_median=33.94165041929182,height_range={25.05292689929638,38.584077097795216},length=3.901620010986366,length_95%_HPD={0.16143017294879058,8.862204985965349},length_median=3.1697084095655654,length_range={0.10010448397181904,11.938825431081476},location="Chinese_Taiwan",location.prob=1.0,location.set={"Chinese_Taiwan"},location.set.prob={1.0},posterior=1.0]:3.90162)[&height=37.37946338307071,height_95%_HPD={33.558446490176266,40.23310402570905},height_median=37.417443682628345,height_range={31.685023387204637,41.372832735807606},length=3.3613171942360256,length_95%_HPD={1.3022899497987126,6.681964769498435},length_median=3.249112841583404,length_range={0.39060685803624295,8.686562863361885},location="Chinese_Taiwan",location.prob=1.0,location.set={"Chinese_Taiwan"},location.set.prob={1.0},posterior=1.0]:3.83293)[&height=41.21239548006393,height_95%_HPD={35.34126140509079,43.597427589767904},height_median=41.505917145619605,height_range={34.40788792750345,46.20038389432784},length=2.9827558826755016,length_95%_HPD={0.02911161317933164,6.63847391526037},length_median=2.607893644181786,length_range={0.02911161317933164,8.951819949273215},location="Chinese_Taiwan",location.prob=1.0,location.set={"Chinese_Taiwan"},location.set.prob={1.0},posterior=1.0]:2.98276,154[&height=19.999999999996366,height_95%_HPD={19.99999999999409,20.000000000000455},height_median=19.999999999995453,height_range={19.99999999999318,20.000000000002274},length=24.195151362743,length_95%_HPD={20.665040382703864,30.186783027023502},length_median=23.947691388123694,length_range={16.003856996758763,30.211711211420884},location="Chinese_Taiwan",location.prob=1.0,location.set={"Chinese_Taiwan"},location.set.prob={1.0}]:24.1952)[&height=44.19515136273945,height_95%_HPD={40.665040382704774,50.18678302701937},height_median=43.94769138812262,height_range={36.00385699675826,50.211711211416514},length=10.623254049525329,length_95%_HPD={6.668541278316717,14.468224846086102},length_median=10.651670508778018,length_range={5.085707276656649,17.606047985570463},location="Chinese_Taiwan",location.prob=1.0,location.set={"Chinese_Taiwan"},location.set.prob={1.0},posterior=1.0]:10.2632,456[&height=20.999999999995477,height_95%_HPD={20.999999999992724,20.999999999998636},height_median=20.999999999994543,height_range={20.999999999992724,21.0},length=33.496863427038264,length_95%_HPD={29.856539133505606,37.13405610605878},length_median=33.92659550260578,length_range={21.90412256435622,37.880337998990335},location="Chinese_Taiwan",location.prob=1.0,location.set={"Chinese_Taiwan"},location.set.prob={1.0}]:33.4584)[&height=54.45839472000651,height_95%_HPD={52.274722003503484,56.87205139453408},height_median=54.64444759914613,height_range={50.24695522768161,57.04824978137276},length=0.7758989372433314,length_95%_HPD={0.008491972564641515,2.295944968754611},length_median=0.47795679630371524,length_range={0.008491972564641515,7.591395516086777},location="Chinese_Taiwan",location.prob=1.0,location.set={"Chinese_Taiwan"},location.set.prob={1.0},posterior=0.248868778280543]:0.965214,153[&height=23.999999999995214,height_95%_HPD={23.999999999992724,23.999999999998636},height_median=23.999999999994543,height_range={23.99999999999227,23.999999999999545},length=30.277853886821585,length_95%_HPD={26.642820815809294,33.68390566476898},length_median=30.717756967892456,length_range={18.90412256435622,36.18133041236206},location="Chinese_Taiwan",location.prob=1.0,location.set={"Chinese_Taiwan"},location.set.prob={1.0}]:31.4236)[&height=55.423608993643334,height_95%_HPD={52.56325218595657,58.13405610605423},height_median=55.429659278827785,height_range={50.64282081580723,60.1813304123566},length=2.6231025585906083,length_95%_HPD={0.26540095489906435,5.453315633096281},length_median=2.2836838234501897,length_range={0.1325543748525746,10.632378781014268},location="Chinese_Taiwan",location.prob=1.0,location.set={"Chinese_Taiwan"},location.set.prob={1.0},posterior=1.0]:2.40921)[&height=57.83281624474651,height_95%_HPD={54.36600772779411,60.09517100139146},height_median=57.41822342016167,height_range={54.36600772779411,62.360592500083385},length=2.9454988708615737,length_95%_HPD={0.03326617315042313,9.097012153060419},length_median=1.48636223045105,length_range={0.03326617315042313,10.24070773974799},location="Chinese_Taiwan",location.prob=1.0,location.set={"Chinese_Taiwan"},location.set.prob={1.0},posterior=0.34238310708898945]:2.21354,((492[&height=7.999999999998471,height_95%_HPD={7.999999999995907,8.000000000001364},height_median=7.999999999997726,height_range={7.9999999999954525,8.000000000002274},length=0.6233023937547362,length_95%_HPD={0.002321345540622133,1.6453979541736317},length_median=0.4794745546369086,length_range={0.002321345540622133,3.8041558922289163},location="Chinese_Taiwan",location.prob=1.0,location.set={"Chinese_Taiwan"},location.set.prob={1.0}]:0.623302,493[&height=7.999999999998471,height_95%_HPD={7.999999999995907,8.000000000001364},height_median=7.999999999997726,height_range={7.9999999999954525,8.000000000002274},length=0.6233023937547362,length_95%_HPD={0.002321345540622133,1.6453979541736317},length_median=0.4794745546369086,length_range={0.002321345540622133,3.8041558922289163},location="Chinese_Taiwan",location.prob=1.0,location.set={"Chinese_Taiwan"},location.set.prob={1.0}]:0.623302)[&height=8.623302393753203,height_95%_HPD={8.002321345541532,9.645397954169766},height_median=8.479474554636909,height_range={8.002321345541532,11.80415589222548},length=2.5964233978890703,length_95%_HPD={0.19621200090555746,5.860337048967779},length_median=2.2792791442211637,length_range={0.19621200090555746,10.500603941281206},location="Chinese_Taiwan",location.prob=1.0,location.set={"Chinese_Taiwan"},location.set.prob={1.0},posterior=1.0]:2.59642,494[&height=6.999999999996985,height_95%_HPD={6.999999999994088,6.999999999999545},height_median=6.999999999996362,height_range={6.9999999999936335,7.0000000000009095},length=4.219725791645308,length_95%_HPD={1.624469638857665,7.174724509680022},length_median=3.9723917424707906,length_range={1.624469638857665,11.636725005234602},location="Chinese_Taiwan",location.prob=1.0,location.set={"Chinese_Taiwan"},location.set.prob={1.0}]:4.21973)[&height=11.219725791642281,height_95%_HPD={8.624469638852588,14.174724509678981},height_median=10.972391742469426,height_range={8.624469638852588,18.6367250052308},length=46.676401581343846,length_95%_HPD={37.008508836739566,56.11004965970733},length_median=47.383112229800645,length_range={23.906551017405754,58.028225448179086},location="Chinese_Taiwan",location.prob=1.0,location.set={"Chinese_Taiwan"},location.set.prob={1.0},posterior=1.0]:48.8266)[&height=60.046355726025034,height_95%_HPD={54.294658733348115,65.28895784322049},height_median=59.930753887108494,height_range={53.316526328984764,69.33118598615238},length=41.18195148183928,length_95%_HPD={35.02546553422917,47.066815257638154},length_median=41.7527435825608,length_range={32.319238326249234,50.885381450015124},location="Chinese_Taiwan",location.prob=1.0,location.set={"Chinese_Taiwan"},location.set.prob={1.0},posterior=1.0]:41.182)[&height=101.22830720786412,height_95%_HPD={97.13527461514013,105.41260447073955},height_median=100.9713341655015,height_range={94.33656425808522,108.52333180225742},length=10.7090221814053,length_95%_HPD={6.796268484992098,16.840779368965556},length_median=10.135325444729773,length_range={4.3737653411139945,18.738158493559794},location="United_States",location.prob=1.0,location.set={"United_States"},location.set.prob={1.0},posterior=1.0]:10.709,((((((((18[&height=7.999999999992321,height_95%_HPD={7.99999999999045,7.999999999994998},height_median=7.9999999999918145,height_range={7.999999999989541,7.999999999995907},length=1.559878088128825,length_95%_HPD={0.03855885799368863,3.857285491379116},length_median=1.2861880674698174,length_range={0.03855885799368863,10.99911298520869},location="United_States",location.prob=1.0,location.set={"United_States"},location.set.prob={1.0}]:1.11325,19[&height=7.9999999999925056,height_95%_HPD={7.99999999999045,7.999999999994543},height_median=7.999999999992269,height_range={7.999999999989541,7.999999999994998},length=1.161642540186171,length_95%_HPD={0.0037401010145003966,3.0344888174631706},length_median=0.7888217201116472,length_range={0.0037401010145003966,7.832486739671367},location="United_States",location.prob=1.0,location.set={"United_States"},location.set.prob={1.0}]:1.11325)[&height=9.113245617843297,height_95%_HPD={8.038558857986118,10.86376401043708},height_median=8.750424252378252,height_range={8.038558857986118,13.662343406345371},length=1.6686513222089772,length_95%_HPD={0.00968223864848028,5.441289417035382},length_median=0.8261129879697258,length_range={0.00968223864848028,6.4823639386000735},location="United_States",location.prob=1.0,location.set={"United_States"},location.set.prob={1.0},posterior=0.2911010558069382]:1.12685,582[&height=3.999999999992553,height_95%_HPD={3.9999999999904503,3.999999999994543},height_median=3.9999999999922693,height_range={3.999999999989541,3.9999999999954525},length=5.4422783312648795,length_95%_HPD={4.003740101014046,8.751503928350223},length_median=4.895872316065253,length_range={4.003740101014046,13.038457028714973},location="United_States",location.prob=1.0,location.set={"United_States"},location.set.prob={1.0}]:6.2401)[&height=10.240096358218334,height_95%_HPD={8.179958122004791,14.120629388263751},height_median=9.789965503379108,height_range={8.179958122004791,18.99911298520192},length=8.417002394084289,length_95%_HPD={4.03747608566956,13.394551879351456},length_median=8.450534170969098,length_range={0.2134581633419863,19.59039594825202},location="United_States",location.prob=1.0,location.set={"United_States"},location.set.prob={1.0},posterior=0.9984917043740573]:7.94901,237[&height=16.99999999999756,height_95%_HPD={16.999999999995907,16.99999999999909},height_median=16.999999999997726,height_range={16.999999999994998,17.0},length=1.6644623915213594,length_95%_HPD={0.01774889560874726,5.454362198382157},length_median=1.245862479699607,length_range={0.008434913082055573,7.417402866724039},location="United_States",location.prob=1.0,location.set={"United_States"},location.set.prob={1.0}]:1.1891)[&height=18.18910394035672,height_95%_HPD={17.022042340155622,20.794987119077177},height_median=17.91907949209508,height_range={17.00843491308069,23.30850149634398},length=4.096666567392163,length_95%_HPD={0.18745781588955523,8.370932460849897},length_median=3.760157981567442,length_range={0.016199554629110935,15.908840489013109},location="United_States",location.prob=1.0,location.set={"United_States"},location.set.prob={1.0},posterior=0.8174962292609351]:3.45623,549[&height=17.99999999999033,height_95%_HPD={17.999999999989086,17.99999999999227},height_median=17.999999999989996,height_range={17.999999999988177,17.99999999999227},length=4.049783328454402,length_95%_HPD={0.2429794242261778,8.79329918544019},length_median=3.320135241214352,length_range={0.2429794242261778,15.914372674755704},location="United_States",location.prob=1.0,location.set={"United_States"},location.set.prob={1.0}]:3.64534)[&height=21.645336160014843,height_95%_HPD={18.66825911957585,25.8000137527265},height_median=21.323714882084687,height_range={18.242979424218447,33.91437267474612},length=6.213854654012543,length_95%_HPD={0.13652381347513654,11.238553962193144},length_median=6.279790643640144,length_range={0.06907683678750587,14.45615208823775},location="United_States",location.prob=1.0,location.set={"United_States"},location.set.prob={1.0},posterior=0.8205128205128205]:5.90245,(((138[&height=19.000000000001876,height_95%_HPD={19.0,19.000000000003638},height_median=19.00000000000182,height_range={18.99999999999909,19.000000000005002},length=1.4814481357801594,length_95%_HPD={0.016901002874337934,3.370685400003282},length_median=1.2645865999444368,length_range={0.00998914250857652,5.333574291381979},location="United_States",location.prob=1.0,location.set={"United_States"},location.set.prob={1.0}]:1.58246,163[&height=19.99999999999509,height_95%_HPD={19.999999999993634,19.99999999999727},height_median=19.999999999994998,height_range={19.999999999992724,19.999999999997726},length=0.9306812942639262,length_95%_HPD={0.0012121118606991388,2.8457816769007174},length_median=0.5840673984437466,length_range={0.0012121118606991388,5.400559345664988},location="United_States",location.prob=1.0,location.set={"United_States"},location.set.prob={1.0}]:0.582456)[&height=20.58245601676682,height_95%_HPD={20.04611502114085,21.830385562647734},height_median=20.380322561346475,height_range={20.001212111856603,22.415135197018117},length=0.9319844791250037,length_95%_HPD={0.004168899833683071,2.9021461073573853},length_median=0.6439666875279926,length_range={0.004168899833683071,4.63953562794558},location="United_States",location.prob=1.0,location.set={"United_States"},location.set.prob={1.0},posterior=0.27149321266968324]:0.786954,(180[&height=8.000000000001185,height_95%_HPD={7.999999999998636,8.000000000003638},height_median=8.000000000001364,height_range={7.999999999998181,8.000000000005457},length=3.281726556804404,length_95%_HPD={1.2073491815972375,6.665439221767997},length_median=2.589942745528184,length_range={1.1171974578146795,12.546512115143742},location="United_States",location.prob=1.0,location.set={"United_States"},location.set.prob={1.0}]:3.22817,370[&height=9.000000000001183,height_95%_HPD={8.999999999998636,9.000000000003638},height_median=9.000000000001364,height_range={8.999999999998181,9.000000000005457},length=2.282377541070022,length_95%_HPD={0.20734918159723748,5.665439221767997},length_median=1.5899427455281838,length_range={0.1171974578146795,11.88808300956956},location="United_States",location.prob=1.0,location.set={"United_States"},location.set.prob={1.0}]:2.22817)[&height=11.228167230690097,height_95%_HPD={9.275518086725242,14.665439221771521},height_median=10.588348190649867,height_range={9.117197457818293,19.95730944611296},length=9.3255800349326,length_95%_HPD={5.448962385290907,12.679271316237747},length_median=9.631253561328094,length_range={0.2106246460641259,14.753939173190702},location="United_States",location.prob=1.0,location.set={"United_States"},location.set.prob={1.0},posterior=0.9939668174962293]:10.1412)[&height=21.369409583587395,height_95%_HPD={20.029520845957904,23.250408237786814},height_median=21.146356720135373,height_range={20.01685623700132,25.40055934565953},length=3.8465973074981643,length_95%_HPD={0.3832787604313239,7.885195409562808},length_median=3.305473953646782,length_range={0.3832787604313239,13.104895572487216},location="United_States",location.prob=1.0,location.set={"United_States"},location.set.prob={1.0},posterior=1.0]:3.8466,486[&height=7.000000000001633,height_95%_HPD={7.000000000000455,7.0000000000027285},height_median=7.000000000001364,height_range={7.0,7.000000000004093},length=18.21600689108393,length_95%_HPD={14.092780926270734,22.362829224807683},length_median=17.581788316948405,length_range={13.757108923217661,26.93763317151653},location="United_Kingdom",location.prob=1.0,location.set={"United_Kingdom"},location.set.prob={1.0}]:18.216)[&height=25.21600689108552,height_95%_HPD={21.092780926272553,29.362829224808138},height_median=24.581788316949314,height_range={20.75710892321922,33.93763317151752},length=1.974708800886992,length_95%_HPD={0.015152507529734294,5.981636133419482},length_median=1.5417197040090151,length_range={0.015152507529734294,9.398250058033096},location="United_States",location.prob=1.0,location.set={"United_States"},location.set.prob={1.0},posterior=1.0]:2.33178)[&height=27.5477838699852,height_95%_HPD={23.18055945361948,32.67819665220077},height_median=27.7187942799319,height_range={22.40240928480489,34.698337899591024},length=3.6039740106991944,length_95%_HPD={0.11077922196507828,8.744589665103135},length_median=3.0373269099797824,length_range={0.054671949284511356,12.59826434696198},location="United_States",location.prob=1.0,location.set={"United_States"},location.set.prob={1.0},posterior=1.0]:3.60397,(405[&height=0.0,length=1.3039310978094356,length_95%_HPD={0.3456349091820812,2.5116552151366704},length_median=1.0852303797023524,length_range={0.18371883829240687,5.314022396054034},location="United_States",location.prob=1.0,location.set={"United_States"},location.set.prob={1.0}]:1.30393,425[&height=0.0,length=1.3039310978094356,length_95%_HPD={0.3456349091820812,2.5116552151366704},length_median=1.0852303797023524,length_range={0.18371883829240687,5.314022396054034},location="United_States",location.prob=1.0,location.set={"United_States"},location.set.prob={1.0}]:1.30393)[&height=1.3039310978094307,height_95%_HPD={0.3456349091820812,2.5116552151366704},height_median=1.0852303797023524,height_range={0.18371883829240687,5.3140223960540425},length=29.84782678287497,length_95%_HPD={24.312398291136226,35.178363437619204},length_median=29.98379021485642,length_range={22.773864797073962,40.84324091715545},location="United_States",location.prob=1.0,location.set={"United_States"},location.set.prob={1.0},posterior=1.0]:29.8478)[&height=31.151757880684347,height_95%_HPD={25.428382969927497,36.64948167532566},height_median=31.077437213173198,height_range={23.708514583485794,41.73563875511218},length=22.097566637203986,length_95%_HPD={12.79710521067554,29.257396047133522},length_median=22.061533175689615,length_range={8.996644820161386,37.45066174083448},location="United_States",location.prob=1.0,location.set={"United_States"},location.set.prob={1.0},posterior=1.0]:21.3329,502[&height=4.999999999988733,height_95%_HPD={4.999999999987267,4.999999999990905},height_median=4.999999999988177,height_range={4.999999999986812,4.9999999999918145},length=48.449517805634585,length_95%_HPD={44.50376163294732,52.722005221825384},length_median=48.81108945267583,length_range={36.60757669794927,57.52391892725461},location="United_Kingdom",location.prob=1.0,location.set={"United_Kingdom"},location.set.prob={1.0}]:47.4847)[&height=52.484663778919746,height_95%_HPD={49.50376163293549,57.49776741110236},height_median=52.73281359108023,height_range={41.607576697937475,57.49776741110236},length=1.8848244169645783,length_95%_HPD={0.01755874908214139,5.995948858675092},length_median=1.1591644572068205,length_range={0.01755874908214139,13.412983832946239},location="United_States",location.prob=1.0,location.set={"United_States"},location.set.prob={1.0},posterior=0.38763197586727]:2.03633,564[&height=19.999999999991704,height_95%_HPD={19.99999999999045,19.999999999993634},height_median=19.99999999999136,height_range={19.99999999998954,19.999999999994543},length=33.63908689156964,length_95%_HPD={29.78233673566683,37.1705523848932},length_median=33.83182091515164,length_range={28.07749208181867,42.747171938252905},location="NEurope",location.prob=1.0,location.set={"NEurope"},location.set.prob={1.0}]:34.521)[&height=54.52099185777197,height_95%_HPD={50.924580105886434,57.984515274804835},height_median=54.81494400277916,height_range={49.65521958846148,65.28931753816414},length=57.41633753149759,length_95%_HPD={50.446654694807506,63.78131224074372},length_median=57.16686052082818,length_range={43.55214711719165,68.7354816181773},location="United_States",location.prob=1.0,location.set={"United_States"},location.set.prob={1.0},posterior=1.0]:57.4163)[&height=111.93732938926927,height_95%_HPD={107.59613602182799,116.146582867917},height_median=112.05180382324716,height_range={104.82917362713215,119.80824178073317},length=5.852584311025947,length_95%_HPD={1.3679541905187165,10.520010377329314},length_median=5.5296227160520175,length_range={1.315277126773779,14.624404091527197},location="United_States",location.prob=1.0,location.set={"United_States"},location.set.prob={1.0},posterior=1.0]:5.85258,(((((((((28[&height=22.99999999999833,height_95%_HPD={22.999999999993634,23.00000000000182},height_median=22.99999999999818,height_range={22.999999999993634,23.000000000004547},length=32.041260398119576,length_95%_HPD={25.60600255407062,38.956465347163885},length_median=32.143810322025274,length_range={23.17266514741575,42.05085975053436},location="Austria",location.prob=1.0,location.set={"Austria"},location.set.prob={1.0}]:32.0413,(181[&height=17.000000000001908,height_95%_HPD={16.999999999997726,17.000000000005457},height_median=17.00000000000182,height_range={16.999999999996817,17.00000000000773},length=26.412075938389407,length_95%_HPD={20.76603418077228,34.255646192943075},length_median=26.30544831981306,length_range={5.300848242475173,36.1999272868793},location="France",location.prob=1.0,location.set={"France"},location.set.prob={1.0}]:26.4121,186[&height=18.000000000001908,height_95%_HPD={17.999999999997726,18.000000000005457},height_median=18.00000000000182,height_range={17.999999999996817,18.00000000000773},length=25.412075938389396,length_95%_HPD={19.76603418077228,33.255646192943075},length_median=25.30544831981306,length_range={4.300848242475173,35.1999272868793},location="Americas",location.prob=1.0,location.set={"Americas"},location.set.prob={1.0}]:25.4121)[&height=43.412075938391254,height_95%_HPD={37.7660341807773,51.25564619294573},height_median=43.305448319818424,height_range={22.300848242480242,53.19992728687839},length=11.629184459726615,length_95%_HPD={5.5877511282308845,19.58190968195531},length_median=10.709424293595369,length_range={3.6785842839341285,32.10661147754871},location="United_States",location.prob=0.7124802527646129,location.set={"Americas","Austria","United_States","France"},location.set.prob={0.11690363349131122,0.15165876777251186,0.7124802527646129,0.018957345971563982},posterior=1.0]:11.6292)[&height=55.04126039811799,height_95%_HPD={48.60600255406871,61.95646534716252},height_median=55.14381032202664,height_range={46.17266514741732,65.05085975053044},length=10.192048325562626,length_95%_HPD={4.452646854765852,18.099435575515955},length_median=9.56083523128109,length_range={2.431410619342678,20.50931723818809},location="United_States",location.prob=0.7756714060031595,location.set={"Americas","Austria","United_States"},location.set.prob={0.00631911532385466,0.21800947867298578,0.7756714060031595},posterior=1.0]:10.192,((((76[&height=5.999999999993672,height_95%_HPD={5.999999999989086,5.999999999997726},height_median=5.9999999999936335,height_range={5.999999999988177,6.0000000000009095},length=7.57596965580742,length_95%_HPD={5.190594688761848,10.053531760511856},length_median=7.3490946950246325,length_range={4.986324410581801,12.589106185339979},location="Austria",location.prob=1.0,location.set={"Austria"},location.set.prob={1.0}]:7.57597,594[&height=9.999999999993673,height_95%_HPD={9.999999999989086,9.999999999997726},height_median=9.999999999993634,height_range={9.999999999988177,10.00000000000091},length=3.5759696558074148,length_95%_HPD={1.1905946887618484,6.053531760511856},length_median=3.3490946950246325,length_range={0.9863244105818012,8.589106185339979},location="United_States",location.prob=1.0,location.set={"United_States"},location.set.prob={1.0}]:3.57597)[&height=13.575969655801085,height_95%_HPD={11.190594688753663,16.05353176050312},height_median=13.349094695022359,height_range={10.986324410576344,18.589106185336277},length=8.916992019143029,length_95%_HPD={4.1091024967690615,12.887044492144856},length_median=9.041404715862427,length_range={2.360731093895538,17.00064780650651},location="United_States",location.prob=1.0,location.set={"United_States"},location.set.prob={1.0},posterior=1.0]:8.91699,593[&height=9.999999999998552,height_95%_HPD={9.999999999994088,10.000000000003183},height_median=9.999999999997726,height_range={9.999999999993179,10.000000000006366},length=12.49296167494557,length_95%_HPD={8.514959876626563,16.458187244747627},length_median=12.938489585370249,length_range={6.569233782710096,19.728607675085147},location="United_States",location.prob=1.0,location.set={"United_States"},location.set.prob={1.0}]:12.493)[&height=22.49296167494414,height_95%_HPD={18.514959876629746,26.45818724475066},height_median=22.938489585367734,height_range={16.569233782711763,29.728607675081093},length=7.92634091147776,length_95%_HPD={3.3095284031638705,12.708203006628896},length_median=8.158153180591093,length_range={1.9414905187106584,16.388028367076842},location="United_States",location.prob=1.0,location.set={"United_States"},location.set.prob={1.0},posterior=1.0]:7.92634,(241[&height=6.000000000002308,height_95%_HPD={5.999999999998181,6.000000000005912},height_median=6.000000000002274,height_range={5.999999999996817,6.00000000000864},length=18.471232491283892,length_95%_HPD={15.052905168046891,22.784869640928605},length_median=18.434170110449834,length_range={10.475156040287224,24.686172463376806},location="United_States",location.prob=1.0,location.set={"United_States"},location.set.prob={1.0}]:18.4712,((((367[&height=0.9999999999994637,height_95%_HPD={0.999999999994543,1.0000000000031832},height_median=0.9999999999995453,height_range={0.9999999999931788,1.000000000005457},length=5.077423488655412,length_95%_HPD={4.0576093884960756,5.870505654695437},length_median=5.080696026665776,length_range={4.0576093884960756,7.402577617622596},location="United_States",location.prob=1.0,location.set={"United_States"},location.set.prob={1.0}]:5.07742,447[&height=4.9999999999994635,height_95%_HPD={4.999999999994543,5.000000000003183},height_median=4.999999999999545,height_range={4.999999999993179,5.000000000005457},length=1.0774234886554055,length_95%_HPD={0.05760938849607555,1.870505654695437},length_median=1.080696026665776,length_range={0.05760938849607555,3.4025776176225957},location="United_States",location.prob=1.0,location.set={"United_States"},location.set.prob={1.0}]:1.07742)[&height=6.077423488654884,height_95%_HPD={5.0576093884978945,6.870505654691442},height_median=6.080696026661826,height_range={5.0576093884978945,8.40257761761768},length=6.358757602299409,length_95%_HPD={2.8125688062836147,10.232347118725949},length_median=6.1846658564500405,length_range={1.8667324522130002,12.211198801116275},location="United_States",location.prob=1.0,location.set={"United_States"},location.set.prob={1.0},posterior=1.0]:6.35876,373[&height=0.9999999999975782,height_95%_HPD={0.999999999992724,1.0000000000009095},height_median=0.999999999998181,height_range={0.9999999999913598,1.0000000000040927},length=11.436181090956715,length_95%_HPD={7.944536512925845,15.381578254007522},length_median=11.271971773935547,length_range={6.908749304317098,17.484863352824227},location="United_States",location.prob=1.0,location.set={"United_States"},location.set.prob={1.0}]:11.4362)[&height=12.436181090954284,height_95%_HPD={8.944536512923605,16.381578254002306},height_median=12.271971773936457,height_range={7.908749304317098,18.484863352819502},length=3.75107751426823,length_95%_HPD={0.9866970758780518,6.966931081724397},length_median=3.4319855784271347,length_range={0.4079208490879971,10.149711079050702},location="United_States",location.prob=1.0,location.set={"United_States"},location.set.prob={1.0},posterior=1.0]:2.94939,436[&height=5.000000000008045,height_95%_HPD={5.000000000003638,5.000000000011369},height_median=5.0000000000081855,height_range={5.0000000000027285,5.000000000014097},length=11.109630253241699,length_95%_HPD={7.6501291660168445,14.798999023890701},length_median=10.987883867795517,length_range={5.454339412405549,16.443507558423672},location="United_States",location.prob=1.0,location.set={"United_States"},location.set.prob={1.0}]:10.3856)[&height=15.38557319828752,height_95%_HPD={12.650129166023817,19.35787538208433},height_median=15.00641499708263,height_range={10.454339412415266,19.47197933926418},length=1.5573603755471503,length_95%_HPD={0.0013861671413906151,5.203527022720181},length_median=1.1215845641545776,length_range={0.0013861671413906151,6.581542799827792},location="United_States",location.prob=1.0,location.set={"United_States"},location.set.prob={1.0},posterior=0.38461538461538464]:1.71918,369[&height=5.000000000006144,height_95%_HPD={5.000000000001819,5.000000000010004},height_median=5.0000000000063665,height_range={5.000000000000455,5.000000000011823},length=11.390106767879333,length_95%_HPD={7.198447353963376,14.839386136071425},length_median=11.330299124690058,length_range={6.909558869217673,16.893483222406758},location="United_States",location.prob=1.0,location.set={"United_States"},location.set.prob={1.0}]:12.1048)[&height=17.104751610238427,height_95%_HPD={13.926877151790904,21.191410890520274},height_median=17.01952343695484,height_range={11.909558869229386,21.893483222408122},length=7.3664808810477584,length_95%_HPD={3.5132073388598872,11.787047223014028},length_median=7.133427076991168,length_range={2.3145415718166262,17.288494442222827},location="United_States",location.prob=1.0,location.set={"United_States"},location.set.prob={1.0},posterior=1.0]:7.36648)[&height=24.47123249128618,height_95%_HPD={21.052905168050074,28.784869640930538},height_median=24.434170110451305,height_range={16.475156040291495,30.68617246337726},length=5.948070095135676,length_95%_HPD={2.3160588451273725,10.673684044654731},length_median=5.568253040300988,length_range={1.611218236260072,13.320703188445393},location="United_States",location.prob=1.0,location.set={"United_States"},location.set.prob={1.0},posterior=1.0]:5.94807)[&height=30.419302586421875,height_95%_HPD={27.472256986901357,34.49447031242562},height_median=30.199143070735317,height_range={24.040792240950395,36.323722786398775},length=14.095747453614571,length_95%_HPD={9.337929594445185,24.101594974664142},length_median=13.701095166327697,length_range={6.504972977106583,24.362075528888262},location="United_States",location.prob=1.0,location.set={"United_States"},location.set.prob={1.0},posterior=1.0]:14.0957,(464[&height=18.000000000001474,height_95%_HPD={17.99999999999727,18.000000000005002},height_median=18.00000000000182,height_range={17.999999999996362,18.00000000000682},length=16.636965028853666,length_95%_HPD={7.914251324317881,24.379832454889005},length_median=16.589425847143957,length_range={5.3872503836155765,32.311060186528934},location="Australia",location.prob=1.0,location.set={"Australia"},location.set.prob={1.0}]:16.637,(474[&height=6.0000000000013936,height_95%_HPD={5.9999999999972715,6.000000000005002},height_median=6.000000000001364,height_range={5.999999999996362,6.000000000006821},length=0.1382498735583719,length_95%_HPD={0.08408902586921929,0.3625776073049565},length_median=0.0931208015563243,length_range={0.014002036740293988,1.353847436160322},location="United_Kingdom",location.prob=1.0,location.set={"United_Kingdom"},location.set.prob={1.0}]:0.13825,581[&height=6.0000000000013936,height_95%_HPD={5.9999999999972715,6.000000000005002},height_median=6.000000000001364,height_range={5.999999999996362,6.000000000006821},length=0.1382498735583719,length_95%_HPD={0.08408902586921929,0.3625776073049565},length_median=0.0931208015563243,length_range={0.014002036740293988,1.353847436160322},location="United_Kingdom",location.prob=1.0,location.set={"United_Kingdom"},location.set.prob={1.0}]:0.13825)[&height=6.138249873559766,height_95%_HPD={6.084089025874164,6.3625776073049565},height_median=6.093120801556779,height_range={6.014002036740749,7.353847436157139},length=28.498715155295407,length_95%_HPD={19.83016229844872,36.220439460887214},length_median=28.38207839533718,length_range={17.350418962849936,44.29705814978864},location="United_Kingdom",location.prob=1.0,location.set={"United_Kingdom"},location.set.prob={1.0},posterior=1.0]:28.4987)[&height=34.63696502885517,height_95%_HPD={25.914251324322777,42.3798324548934},height_median=34.58942584714396,height_range={23.387250383620085,50.31106018653054},length=9.878085011181245,length_95%_HPD={2.0555675446111508,16.457199504578426},length_median=9.50195173955887,length_range={1.5728194953599939,22.749794830196564},location="United_Kingdom",location.prob=0.9605055292259084,location.set={"United_States","United_Kingdom"},location.set.prob={0.03949447077409163,0.9605055292259084},posterior=1.0]:9.87809)[&height=44.515050040036435,height_95%_HPD={39.987488097017376,52.73141505389276},height_median=43.68275933716768,height_range={37.93643679433262,55.42977965619275},length=20.718258683644176,length_95%_HPD={10.275819580013831,26.857777974111038},length_median=21.3684761405015,length_range={7.945357819518044,34.05093461712099},location="United_States",location.prob=1.0,location.set={"United_States"},location.set.prob={1.0},posterior=1.0]:20.7183)[&height=65.2333087236806,height_95%_HPD={60.02861896913737,69.90373967151982},height_median=65.3745443453713,height_range={52.55996809690123,75.22887623420547},length=10.921137742088769,length_95%_HPD={5.840169688538481,17.141680618055943},length_median=10.552136221567636,length_range={2.8441839509356868,22.092912631346316},location="United_States",location.prob=1.0,location.set={"United_States"},location.set.prob={1.0},posterior=1.0]:10.4729,(((((((((((114[&height=3.000000000015857,height_95%_HPD={3.0000000000095497,3.0000000000222826},height_median=3.0000000000150067,height_range={3.0000000000095497,3.0000000000263753},length=2.9815648558665253,length_95%_HPD={1.1212836709601106,4.943473567396476},length_median=3.059813163684339,length_range={0.2955047104641948,11.027278200918708},location="United_States",location.prob=1.0,location.set={"United_States"},location.set.prob={1.0}]:2.82677,497[&height=4.0000000000097335,height_95%_HPD={4.000000000004093,4.000000000016826},height_median=4.00000000000864,height_range={4.000000000003638,4.000000000019554},length=2.3529142122571036,length_95%_HPD={0.9674986788868587,4.817992544894878},length_median=2.13718490073461,length_range={0.46289974407658363,9.058874068504071},location="United_States",location.prob=1.0,location.set={"United_States"},location.set.prob={1.0}]:1.82677)[&height=5.826771836689842,height_95%_HPD={4.900269975580159,6.343463487592089},height_median=6.0598131636961625,height_range={4.462899744090009,6.6730071950801175},length=1.0700794181341686,length_95%_HPD={0.006622123105444189,2.429147590020307},length_median=0.9049963270194126,length_range={0.006622123105444189,3.260486693325129},location="United_States",location.prob=1.0,location.set={"United_States"},location.set.prob={1.0},posterior=0.2473604826546003]:1.43181,((242[&height=4.000000000002681,height_95%_HPD={3.999999999996362,4.00000000000955},height_median=4.000000000001819,height_range={3.9999999999959073,4.000000000015461},length=0.8796829803370159,length_95%_HPD={0.06737265728009412,2.233996752486375},length_median=0.6611843925497993,length_range={0.022766695594572894,2.4090566194423984},location="United_States",location.prob=1.0,location.set={"United_States"},location.set.prob={1.0}]:1.15945,(490[&height=4.000000000012194,height_95%_HPD={4.000000000005912,4.000000000020464},height_median=4.000000000010914,height_range={4.000000000005002,4.000000000023192},length=0.7526517929775224,length_95%_HPD={0.022899576529198384,1.9267515822743917},length_median=0.6516134954195127,length_range={0.004911685497063445,2.262818845650145},location="United_States",location.prob=1.0,location.set={"United_States"},location.set.prob={1.0}]:0.65645,499[&height=4.000000000015454,height_95%_HPD={4.00000000000864,4.000000000023192},height_median=4.000000000014097,height_range={4.00000000000864,4.00000000002774},length=1.2778796262406622,length_95%_HPD={0.2883769917057686,2.2424797465836814},length_median=1.2726888663257618,length_range={0.06889633187322719,2.2912644951502443},location="United_States",location.prob=1.0,location.set={"United_States"},location.set.prob={1.0}]:0.65645)[&height=4.656449683665359,height_95%_HPD={4.146243119179417,5.115043118619269},height_median=4.525641885113146,height_range={4.146243119179417,6.0507481278300475},length=0.4707756850275379,length_95%_HPD={0.009230884825930374,1.359281012556707},length_median=0.3007670921927481,length_range={0.009230884825930374,1.8267858413360045},location="United_States",location.prob=1.0,location.set={"United_States"},location.set.prob={1.0},posterior=0.1493212669683258]:0.502999)[&height=5.159448991295982,height_95%_HPD={4.39718379268561,5.988189946559032},height_median=5.235020859434371,height_range={4.2138056758221865,6.066863787951661},length=0.605379008917486,length_95%_HPD={0.006924667295596265,1.7843322174349217},length_median=0.5112398695721074,length_range={0.0027261133076290633,1.7847739922180024},location="United_States",location.prob=1.0,location.set={"United_States"},location.set.prob={1.0},posterior=0.22926093514328807]:0.807187,(245[&height=4.000000000009033,height_95%_HPD={4.0000000000027285,4.000000000015461},height_median=4.000000000007731,height_range={4.000000000002274,4.000000000018645},length=1.5920132741064867,length_95%_HPD={0.4803225652808578,2.278515344324205},length_median=1.661297589829144,length_range={0.2606814184729842,3.309068886296245},location="United_States",location.prob=1.0,location.set={"United_States"},location.set.prob={1.0}]:1.32135,399[&height=1.0000000000032896,height_95%_HPD={0.9999999999968168,1.0000000000104592},height_median=1.0000000000022737,height_range={0.999999999996362,1.0000000000140972},length=4.023079472537597,length_95%_HPD={3.048820423208217,5.157027223670866},length_median=3.887212003485084,length_range={3.0049116855057036,5.318042819361488},location="United_States",location.prob=1.0,location.set={"United_States"},location.set.prob={1.0}]:4.32135)[&height=5.321352476866002,height_95%_HPD={4.42354873922568,6.031668159113906},height_median=5.30069892210031,height_range={4.26068141848782,6.100066867528767},length=0.49590514675071334,length_95%_HPD={0.036299746524946386,1.3297467672264478},length_median=0.38413016516202525,length_range={0.0010005399194596976,1.8127571559151079},location="United_States",location.prob=1.0,location.set={"United_States"},location.set.prob={1.0},posterior=0.15233785822021115]:0.645284)[&height=5.966636092317067,height_95%_HPD={4.968033578166342,6.3094961605706885},height_median=6.104248615858523,height_range={4.59452072324666,7.309068886309433},length=1.2164441202731093,length_95%_HPD={0.031064011110625955,3.4670793986051684},length_median=0.9103447501808768,length_range={0.031064011110625955,5.2227389750939714},location="United_States",location.prob=1.0,location.set={"United_States"},location.set.prob={1.0},posterior=0.9984917043740573]:1.29194)[&height=7.258579001350647,height_95%_HPD={6.2047320171004685,8.61835402634506},height_median=7.335823719009113,height_range={6.2047320171004685,9.491159145344682},length=0.911684816090233,length_95%_HPD={0.0036349060228531016,2.3725647192478627},length_median=0.5949254089954064,length_range={0.0036349060226275043,3.21494811360993},location="United_States",location.prob=1.0,location.set={"United_States"},location.set.prob={1.0},posterior=0.15233785822021115]:0.97013,(246[&height=4.00000000001125,height_95%_HPD={4.0000000000063665,4.000000000018645},height_median=4.000000000010459,height_range={4.000000000005002,4.000000000022283},length=2.110852558387603,length_95%_HPD={0.8302994710506084,4.377593054799036},length_median=2.03155808063957,length_range={0.3673892399543126,9.487979640876503},location="United_States",location.prob=1.0,location.set={"United_States"},location.set.prob={1.0}]:1.84644,275[&height=2.0000000000126223,height_95%_HPD={2.0000000000063665,2.000000000019554},height_median=2.0000000000113687,height_range={2.0000000000063665,2.000000000023647},length=4.235606987836646,length_95%_HPD={2.128776521961022,6.83707355350225},length_median=4.077368269583424,length_range={1.295504710467378,12.457081526958653},location="Americas",location.prob=1.0,location.set={"Americas"},location.set.prob={1.0}]:3.84644)[&height=5.846437956105985,height_95%_HPD={4.803409775161526,6.941877263518563},height_median=5.842289533620033,height_range={4.534200637073354,8.031404190048306},length=1.439705103539858,length_95%_HPD={0.012323272066028679,3.4484355588217106},length_median=1.1468694901282968,length_range={0.0020154710534932008,4.204508984439267},location="United_States",location.prob=1.0,location.set={"United_States"},location.set.prob={1.0},posterior=0.34992458521870284]:2.38227)[&height=8.22870893010749,height_95%_HPD={6.202369260289743,10.473096386505404},height_median=8.176932191286141,height_range={6.060476690794076,15.152395331528624},length=12.676774615578264,length_95%_HPD={9.373113163497699,15.531543774064723},length_median=12.79633168834723,length_range={3.9221197617142423,16.773484052884758},location="United_States",location.prob=1.0,location.set={"United_States"},location.set.prob={1.0},posterior=1.0]:12.0075,123[&height=17.999999999994476,height_95%_HPD={17.99999999998863,17.999999999999545},height_median=17.999999999994543,height_range={17.999999999988177,18.000000000000455},length=2.9614863921433883,length_95%_HPD={1.0722456954496273,5.184770366783141},length_median=3.044565517082429,length_range={0.20942443709876457,6.088577370214413},location="United_States",location.prob=1.0,location.set={"United_States"},location.set.prob={1.0}]:2.23626)[&height=20.236258463269035,height_95%_HPD={18.654549874183886,22.30519718379128},height_median=20.043462766603625,height_range={18.209424437095095,22.723709543572113},length=1.3719104318946846,length_95%_HPD={0.018963910633939207,3.198609734576955},length_median=1.0930106192821896,length_range={0.018963910633939207,3.9856682774970515},location="United_States",location.prob=1.0,location.set={"United_States"},location.set.prob={1.0},posterior=0.2096530920060332]:1.9894,(((((115[&height=20.000000000010672,height_95%_HPD={20.000000000005002,20.000000000016826},height_median=20.00000000000955,height_range={20.000000000005002,20.000000000020464},length=0.9279975277724435,length_95%_HPD={0.021223151080743463,2.339751915997663},length_median=0.8036848363958065,length_range={0.021223151080743463,3.2216269553583388},location="United_States",location.prob=1.0,location.set={"United_States"},location.set.prob={1.0}]:0.488604,(117[&height=18.000000000007514,height_95%_HPD={18.000000000002274,18.000000000013642},height_median=18.000000000006366,height_range={18.000000000000455,18.00000000001637},length=2.4042398212315548,length_95%_HPD={1.0007453464012492,3.860477479148358},length_median=2.373411803014278,length_range={1.0007453464012492,5.044951148835882},location="United_States",location.prob=1.0,location.set={"United_States"},location.set.prob={1.0}]:1.77418,(118[&height=18.00000000000345,height_95%_HPD={17.999999999997726,18.000000000008185},height_median=18.000000000003183,height_range={17.999999999997726,18.000000000011823},length=2.5497690068070153,length_95%_HPD={1.0117406893709386,4.076085531865374},length_median=2.5068316904603307,length_range={1.0117406893709386,5.465327939296003},location="United_States",location.prob=1.0,location.set={"United_States"},location.set.prob={1.0}]:1.52193,177[&height=19.00000000000362,height_95%_HPD={18.99999999999818,19.00000000000955},height_median=19.00000000000273,height_range={18.999999999996362,19.000000000011823},length=0.607075001041399,length_95%_HPD={0.011740689371848134,1.5341610071372287},length_median=0.5053770000263285,length_range={0.0021047515813990003,2.178268613779437},location="United_States",location.prob=1.0,location.set={"United_States"},location.set.prob={1.0}]:0.521932)[&height=19.521932482951172,height_95%_HPD={19.011740689372346,20.214257963171804},height_median=19.450458364118276,height_range={19.011740689372346,20.605399456303985},length=0.7252629166374233,length_95%_HPD={0.011342232225810989,1.378482123779321},length_median=0.7130972540618625,length_range={0.011342232225810989,1.9754119387788336},location="United_States",location.prob=1.0,location.set={"United_States"},location.set.prob={1.0},posterior=0.1689291101055807]:0.252248)[&height=19.774180521023496,height_95%_HPD={19.181429089947414,20.364511875250173},height_median=19.73439514336178,height_range={19.181429089947414,21.061338686875388},length=0.8003439742926197,length_95%_HPD={0.02336063439633307,1.751815255757915},length_median=0.7770827757934917,length_range={0.00917996041204816,1.9830563825444756},location="United_States",location.prob=1.0,location.set={"United_States"},location.set.prob={1.0},posterior=0.10708898944193061]:0.714424)[&height=20.488604141269207,height_95%_HPD={20.18336628412544,20.985334967957897},height_median=20.479815014818996,height_range={20.18336628412544,20.985334967957897},length=0.11687984518780427,length_95%_HPD={0.01474378068361304,0.2592741193185084},length_median=0.1465524121259918,length_range={0.01474378068361304,0.2592741193185084},location="United_States",location.prob=1.0,location.set={"United_States"},location.set.prob={1.0},posterior=0.010558069381598794]:0.114905,146[&height=19.000000000003784,height_95%_HPD={18.99999999999818,19.00000000000955},height_median=19.000000000003638,height_range={18.99999999999727,19.00000000001137},length=0.7581146722780965,length_95%_HPD={0.0007453464067062043,1.6851692613918203},length_median=0.6518146075445657,length_range={0.0007453464067062043,2.2778096935944667},location="United_States",location.prob=1.0,location.set={"United_States"},location.set.prob={1.0}]:1.60351)[&height=20.603509016748,height_95%_HPD={20.2543904508143,21.236919909401877},height_median=20.48396928006514,height_range={20.2543904508143,21.848196931729035},length=0.5912731668180311,length_95%_HPD={0.007337496397521903,1.2815608293284129},length_median=0.5741755659964305,length_range={0.007337496397521903,1.8790939536540243},location="United_States",location.prob=1.0,location.set={"United_States"},location.set.prob={1.0},posterior=0.03469079939668175]:0.195008,550[&height=19.000000000009244,height_95%_HPD={19.000000000004093,19.000000000016826},height_median=19.000000000008185,height_range={19.00000000000273,19.00000000002001},length=1.4726325744542905,length_95%_HPD={0.4008218242424846,2.6927073106979122},length_median=1.4554391890903382,length_range={0.21577172521841348,3.636982005321194},location="United_States",location.prob=1.0,location.set={"United_States"},location.set.prob={1.0}]:1.79852)[&height=20.798517051666906,height_95%_HPD={20.37609882660354,21.453208418017766},height_median=20.599871063242972,height_range={20.37609882660354,21.771277722673858},length=0.24612813276228393,length_95%_HPD={0.023777479685257674,0.7134665263924411},length_median=0.1432773825821787,length_range={0.023777479685257674,1.01612482144089},location="United_States",location.prob=1.0,location.set={"United_States"},location.set.prob={1.0},posterior=0.07541478129713423]:0.687171,176[&height=18.99999999999951,height_95%_HPD={18.999999999994998,19.000000000004093},height_median=18.99999999999909,height_range={18.99999999999318,19.000000000006366},length=1.5933290968766889,length_95%_HPD={0.3852946708898344,2.863675196270833},length_median=1.5073416115050335,length_range={0.17082610343555515,3.6588098478678255},location="United_States",location.prob=1.0,location.set={"United_States"},location.set.prob={1.0}]:2.48569)[&height=21.485688269058915,height_95%_HPD={20.42961666000565,22.522583637378375},height_median=21.451440731209914,height_range={20.42961666000565,23.465327939296913},length=0.7907328238401262,length_95%_HPD={0.04507468840948192,2.0214939190249375},length_median=0.6243349181110425,length_range={0.022791685807547424,3.3667143770699113},location="United_States",location.prob=1.0,location.set={"United_States"},location.set.prob={1.0},posterior=0.9984917043740573]:0.153926,127[&height=18.99999999999487,height_95%_HPD={18.99999999998954,19.0},height_median=18.999999999994998,height_range={18.999999999989086,19.000000000001364},length=2.0488977271967306,length_95%_HPD={0.07451509324614491,3.71852645081767},length_median=2.0297410691341433,length_range={0.005388456234154404,5.755121748329845},location="United_States",location.prob=1.0,location.set={"United_States"},location.set.prob={1.0}]:2.63961)[&height=21.639613976151796,height_95%_HPD={21.444181963787287,22.23578843343512},height_median=21.629551983634883,height_range={21.13356908189553,22.23578843343512},length=0.3845458083742795,length_95%_HPD={0.06380314264879416,0.8311730222597262},length_median=0.2341394963066321,length_range={0.05859121818462043,0.8311730222597262},location="United_States",location.prob=1.0,location.set={"United_States"},location.set.prob={1.0},posterior=0.02564102564102564]:0.586042)[&height=22.22565565869659,height_95%_HPD={21.607133622875153,22.972473164045823},height_median=22.414382669815495,height_range={21.530415186277423,22.972473164045823},length=0.7595403181846727,length_95%_HPD={0.14189126693996457,2.4746161429494826},length_median=0.31616144444501515,length_range={0.05918127513070104,2.4746161429494826},location="United_States",location.prob=1.0,location.set={"United_States"},location.set.prob={1.0},posterior=0.02564102564102564]:-0.143738,167[&height=20.000000000009926,height_95%_HPD={20.000000000005457,20.000000000015007},height_median=20.00000000000955,height_range={20.000000000004547,20.00000000001546},length=1.8180993990987173,length_95%_HPD={0.38311495465506695,3.7930307277338215},length_median=1.6259518262921695,length_range={0.09769693138828117,4.959482370385093},location="United_States",location.prob=1.0,location.set={"United_States"},location.set.prob={1.0}]:2.08192)[&height=22.08191722880328,height_95%_HPD={21.775799166854085,22.85135626595229},height_median=21.96545401322328,height_range={21.260606401488076,22.85135626595229},length=0.8870455925218989,length_95%_HPD={0.1441187045530441,1.3729832271160376},length_median=0.919159282030332,length_range={0.0476269952051247,1.3729832271160376},location="United_States",location.prob=1.0,location.set={"United_States"},location.set.prob={1.0},posterior=0.05731523378582202]:1.28735,((((116[&height=20.000000000003002,height_95%_HPD={19.99999999999818,20.000000000008185},height_median=20.000000000002274,height_range={19.99999999999727,20.000000000011823},length=1.4363000339307925,length_95%_HPD={0.09604138785946148,2.686589305892994},length_median=1.3745541791349751,length_range={0.06565551402303171,3.9098270699220166},location="United_States",location.prob=1.0,location.set={"United_States"},location.set.prob={1.0}]:0.892215,(131[&height=18.00000000000034,height_95%_HPD={17.999999999994543,18.000000000006366},height_median=17.999999999999545,height_range={17.999999999994543,18.000000000009095},length=1.8042337184259645,length_95%_HPD={1.0012440069105715,3.0282491464494825},length_median=1.601566720102845,length_range={1.0012440069105715,4.153426599241474},location="United_States",location.prob=1.0,location.set={"United_States"},location.set.prob={1.0}]:1.80423,162[&height=18.999999999999403,height_95%_HPD={18.999999999993634,19.000000000005457},height_median=18.999999999998636,height_range={18.999999999993634,19.000000000008185},length=0.804233718426874,length_95%_HPD={0.001244006911480966,2.028249146450392},length_median=0.6015667201037544,length_range={0.001244006911480966,3.1534265992423833},location="United_States",location.prob=1.0,location.set={"United_States"},location.set.prob={1.0}]:0.804234)[&height=19.8042337184263,height_95%_HPD={19.001244006914476,21.02824914644816},height_median=19.60156672009998,height_range={19.001244006914476,22.15342659924363},length=2.1272066680867043,length_95%_HPD={0.2999708325680679,4.074721663010646},length_median=2.0221053379132172,length_range={0.23966196905030301,5.315293659414284},location="United_States",location.prob=1.0,location.set={"United_States"},location.set.prob={1.0},posterior=1.0]:1.08798)[&height=20.892215314238538,height_95%_HPD={20.311527548708455,22.10219871373556},height_median=20.800596708374087,height_range={20.09604138785926,22.158750923647403},length=0.5904201117229134,length_95%_HPD={0.028866615666629514,1.8937791387318406},length_median=0.3900416548185355,length_range={0.022253819963015786,2.230596702387622},location="United_States",location.prob=1.0,location.set={"United_States"},location.set.prob={1.0},posterior=0.09200603318250378]:0.935216,(168[&height=20.00000000000029,height_95%_HPD={19.999999999995453,20.000000000006366},height_median=20.0,height_range={19.99999999999318,20.00000000000864},length=1.4059539854235317,length_95%_HPD={0.1670447213428794,3.0152621988154067},length_median=1.2125069290457127,length_range={0.08552147144382616,4.005759874529794},location="United_States",location.prob=1.0,location.set={"United_States"},location.set.prob={1.0}]:1.40595,552[&height=19.000000000000284,height_95%_HPD={18.999999999995453,19.000000000006366},height_median=19.0,height_range={18.99999999999318,19.00000000000864},length=2.4059539854235306,length_95%_HPD={1.1670447213428794,4.015262198815407},length_median=2.2125069290457127,length_range={1.0855214714438262,5.005759874529794},location="United_States",location.prob=1.0,location.set={"United_States"},location.set.prob={1.0}]:2.40595)[&height=21.40595398542381,height_95%_HPD={20.167044721338243,23.01526219881862},height_median=21.212506929050505,height_range={20.085521471440188,24.005759874529303},length=0.977136171452505,length_95%_HPD={0.10418181250442515,2.5424879664709117},length_median=0.8052489099286504,length_range={0.013144553859547159,3.5431014026155268},location="United_States",location.prob=1.0,location.set={"United_States"},location.set.prob={1.0},posterior=1.0]:0.421477)[&height=21.82743143456699,height_95%_HPD={21.204601485094827,22.54391877712078},height_median=21.964215412426256,height_range={21.204601485093917,22.54391877712078},length=0.6998415776269535,length_95%_HPD={0.12678020520037947,1.4030190772004687},length_median=0.6903689442237955,length_range={0.12678020520037947,1.4030190772004687},location="United_States",location.prob=1.0,location.set={"United_States"},location.set.prob={1.0},posterior=0.024132730015082957]:0.225062,130[&height=17.99999999999703,height_95%_HPD={17.99999999999227,18.00000000000273},height_median=17.999999999995907,height_range={17.99999999999136,18.00000000000591},length=3.0986142435527566,length_95%_HPD={1.4649907484035793,4.967522331633678},length_median=3.000921278128395,length_range={0.5076540098320947,5.660036219192879},location="United_States",location.prob=1.0,location.set={"United_States"},location.set.prob={1.0}]:4.05249)[&height=22.052493540935178,height_95%_HPD={21.382226893373172,22.47772962202589},height_median=22.00612349371295,height_range={21.382226893373172,23.068324275887335},length=0.8492646109535847,length_95%_HPD={0.012895433323119931,1.6302789213538986},length_median=0.9172359748788832,length_range={0.012895433323119931,2.0209931836854977},location="United_States",location.prob=1.0,location.set={"United_States"},location.set.prob={1.0},posterior=0.06033182503770739]:1.01214,(132[&height=19.99999999999966,height_95%_HPD={19.999999999994998,20.000000000003638},height_median=19.999999999999545,height_range={19.999999999993634,20.00000000000773},length=1.3342733907761744,length_95%_HPD={0.1751476781061072,2.6306949194657854},length_median=1.2419931325902915,length_range={0.020517775108938707,3.3949571523604405},location="United_States",location.prob=1.0,location.set={"United_States"},location.set.prob={1.0}]:1.33427,496[&height=3.999999999999593,height_95%_HPD={3.999999999994998,4.000000000003638},height_median=3.9999999999995453,height_range={3.9999999999936335,4.000000000007731},length=17.334273390776158,length_95%_HPD={16.175147678106107,18.630694919465785},length_median=17.24199313259029,length_range={16.02051777510894,19.39495715236044},location="United_States",location.prob=1.0,location.set={"United_States"},location.set.prob={1.0}]:17.3343)[&height=21.33427339077579,height_95%_HPD={20.175147678108715,22.630694919461348},height_median=21.24199313258714,height_range={20.020517775111784,23.394957152364896},length=0.9804364178294857,length_95%_HPD={0.024091920663899202,2.2328348137321505},length_median=0.8573707189211319,length_range={0.024091920663899202,3.7622108978592514},location="United_States",location.prob=1.0,location.set={"United_States"},location.set.prob={1.0},posterior=1.0]:1.73036)[&height=23.064636092685003,height_95%_HPD={22.222667162962352,23.730506445238916},height_median=23.06622991369477,height_range={22.222667162962352,23.730506445238916},length=0.7326462732572945,length_95%_HPD={0.04082291999656462,1.1584923675260903},length_median=1.0213323538807018,length_range={0.04082291999656462,1.1584923675260903},location="United_States",location.prob=1.0,location.set={"United_States"},location.set.prob={1.0},posterior=0.013574660633484163]:0.304631)[&height=23.369267583401875,height_95%_HPD={21.82486234703356,24.661625703830396},height_median=23.336494849369046,height_range={21.82486234703356,26.20467951369983},length=1.0402014269512798,length_95%_HPD={0.06619226577504378,2.7495240974326585},length_median=0.7473952050658994,length_range={0.0384726058896554,9.518094351007875},location="United_States",location.prob=1.0,location.set={"United_States"},location.set.prob={1.0},posterior=1.0]:1.0402,556[&height=18.999999999998234,height_95%_HPD={18.99999999999318,19.000000000004093},height_median=18.99999999999727,height_range={18.999999999991815,19.00000000000682},length=5.409469010354868,length_95%_HPD={3.6524225978659146,7.6495146514671575},length_median=5.17545548512588,length_range={3.460717800358818,14.187185668070214},location="United_States",location.prob=1.0,location.set={"United_States"},location.set.prob={1.0}]:5.40947)[&height=24.40946901035314,height_95%_HPD={22.65242259786737,26.649514651469417},height_median=24.1754554851218,height_range={22.460717800358452,33.18718566806956},length=38.84546028380411,length_95%_HPD={33.23858350865991,45.02624554496866},length_median=38.71248621523278,length_range={28.199883968090756,46.048637293469284},location="United_States",location.prob=1.0,location.set={"United_States"},location.set.prob={1.0},posterior=1.0]:37.5223,(((175[&height=19.000000000004977,height_95%_HPD={19.0,19.00000000001046},height_median=19.000000000004093,height_range={18.99999999999909,19.000000000012278},length=0.6620941680840587,length_95%_HPD={0.00774374962429647,1.939709290126757},length_median=0.4117400110462768,length_range={0.00774374962429647,5.786388108368229},location="United_States",location.prob=1.0,location.set={"United_States"},location.set.prob={1.0}]:0.92251,(236[&height=17.999999999999886,height_95%_HPD={17.999999999994543,18.000000000005457},height_median=17.99999999999909,height_range={17.999999999993634,18.000000000008185},length=1.0297612070424522,length_95%_HPD={0.003126651697584748,2.4424706988008715},length_median=0.9999823252524145,length_range={0.003126651697584748,5.084540487363906},location="United_States",location.prob=1.0,location.set={"United_States"},location.set.prob={1.0}]:0.670916,((((243[&height=4.00000000000152,height_95%_HPD={3.999999999996362,4.000000000007276},height_median=4.000000000001364,height_range={3.999999999994543,4.0000000000081855},length=0.7778616374804247,length_95%_HPD={0.0049530462183611235,2.0899528408708647},length_median=0.5086204470542333,length_range={0.004953046218239443,8.723970350742587},location="United_States",location.prob=1.0,location.set={"United_States"},location.set.prob={1.0}]:0.506191,(400[&height=1.0000000000067328,height_95%_HPD={1.0000000000004547,1.000000000012733},height_median=1.0000000000063665,height_range={0.9999999999990905,1.0000000000154614},length=1.3327219680689282,length_95%_HPD={0.1088750721887699,3.305095900496326},length_median=0.9675722434523473,length_range={0.058736130142264864,5.071417348800005},location="United_States",location.prob=1.0,location.set={"United_States"},location.set.prob={1.0}]:0.962634,401[&height=1.0000000000065365,height_95%_HPD={1.0000000000004547,1.000000000012733},height_median=1.0000000000059117,height_range={0.9999999999990905,1.0000000000159162},length=1.2933546401740235,length_95%_HPD={0.058736130142264864,3.1710599416837795},length_median=0.9675722434523473,length_range={0.058736130142264864,5.170964499942329},location="United_States",location.prob=1.0,location.set={"United_States"},location.set.prob={1.0}]:0.962634)[&height=1.9626336570345941,height_95%_HPD={1.0587361301513738,3.419382486023551},height_median=1.7849457951460863,height_range={1.0587361301513738,5.597430438521769},length=2.7712722364159887,length_95%_HPD={0.2874743946037497,4.782943388102012},length_median=2.6636022904228644,length_range={0.032618126982995044,5.083706637555364},location="United_States",location.prob=1.0,location.set={"United_States"},location.set.prob={1.0},posterior=0.803921568627451]:2.54356)[&height=4.506191446225602,height_95%_HPD={4.084101150512197,5.118315173003339},height_median=4.416482846854251,height_range={4.0183466041889915,6.025062403511129},length=0.761358473044786,length_95%_HPD={0.11420992552004972,1.9268034608614713},length_median=0.6735229284089002,length_range={0.042081963285939494,1.9268034608614713},location="United_States",location.prob=1.0,location.set={"United_States"},location.set.prob={1.0},posterior=0.10105580693815988]:0.274798,663[&height=2.999999999998599,height_95%_HPD={2.999999999992724,3.0000000000045475},height_median=2.999999999998181,height_range={2.9999999999922693,3.000000000007276},length=1.3045378192788284,length_95%_HPD={0.0023949915930332466,3.024266313782846},length_median=1.3148455362784262,length_range={0.00010477690646704119,3.368919408133479},location="United_States",location.prob=1.0,location.set={"United_States"},location.set.prob={1.0}]:1.78099)[&height=4.780989163695651,height_95%_HPD={4.122075902826509,6.010904611373462},height_median=4.6247525514872905,height_range={4.116105619350492,6.172126718501204},length=0.9414804151899308,length_95%_HPD={0.10675775382051977,2.1540231366366243},length_median=0.729412269544806,length_range={0.06871103365451336,2.1540231366366385},location="United_States",location.prob=1.0,location.set={"United_States"},location.set.prob={1.0},posterior=0.10558069381598793]:1.21879,(498[&height=4.0000000000039355,height_95%_HPD={3.9999999999972715,4.000000000010004},height_median=4.000000000003183,height_range={3.9999999999968168,4.000000000013188},length=0.9922272682133131,length_95%_HPD={0.004953046215965706,2.30816841526439},length_median=0.7880392141332457,length_range={0.0023714392365059567,10.59276370729367},location="United_States",location.prob=1.0,location.set={"United_States"},location.set.prob={1.0}]:0.838124,500[&height=3.9999999999931433,height_95%_HPD={3.999999999987267,3.9999999999986358},height_median=3.999999999993179,height_range={3.9999999999863576,4.000000000001819},length=1.1239700889267203,length_95%_HPD={0.0968306580715721,2.368919408138936},length_median=0.9638802974147609,length_range={0.017463724552060356,5.18480797289935},location="United_States",location.prob=1.0,location.set={"United_States"},location.set.prob={1.0}]:0.838124)[&height=4.838123534180998,height_95%_HPD={4.217953027575277,6.241358392115217},height_median=4.629234421597175,height_range={4.127573671633854,6.241358392115217},length=0.9653813985369198,length_95%_HPD={0.10751337472902378,2.096315230912751},length_median=0.8031966592024915,length_range={0.010374749528955007,2.291554309095858},location="United_States",location.prob=1.0,location.set={"United_States"},location.set.prob={1.0},posterior=0.13574660633484162]:1.16166)[&height=5.999780660848824,height_95%_HPD={5.305311278076715,6.3081684152657544},height_median=6.176272164615057,height_range={4.843984030536376,6.3081684152657544},length=0.31623390990249095,length_95%_HPD={0.012930753784985427,0.8883678719720889},length_median=0.13477053525146854,length_range={0.012930753784985427,1.405031404267529},location="United_States",location.prob=1.0,location.set={"United_States"},location.set.prob={1.0},posterior=0.0784313725490196]:0.23696,(244[&height=3.9999999999930327,height_95%_HPD={3.9999999999868123,4.000000000000455},height_median=3.9999999999918145,height_range={3.999999999985448,4.000000000003638},length=1.052705625574042,length_95%_HPD={0.196514356277107,2.249015434806097},length_median=0.877000653944263,length_range={0.017262748616758472,2.8657848118787115},location="United_States",location.prob=1.0,location.set={"United_States"},location.set.prob={1.0}]:0.971464,495[&height=4.000000000004644,height_95%_HPD={3.9999999999990905,4.000000000010459},height_median=4.0000000000045475,height_range={3.9999999999972715,4.000000000012733},length=0.7896925671233415,length_95%_HPD={0.0009754919922508876,2.1450353489342815},length_median=0.6055680856790486,length_range={0.0006091506988923356,11.58404771143661},location="United_States",location.prob=1.0,location.set={"United_States"},location.set.prob={1.0}]:0.971464)[&height=4.97146405340611,height_95%_HPD={4.23928563180425,6.122255345871508},height_median=4.835209091042543,height_range={4.061946051789164,6.139586281630727},length=1.0012373768029545,length_95%_HPD={0.00585376099494983,2.0196280326173106},length_median=1.1624178897614446,length_range={0.00585376099494983,2.213626336230006},location="United_States",location.prob=1.0,location.set={"United_States"},location.set.prob={1.0},posterior=0.18552036199095023]:1.26528)[&height=6.236740796049973,height_95%_HPD={5.231316955861985,7.365809131078549},height_median=6.188352180169659,height_range={4.712844512946958,15.584047711442054},length=12.897928313991253,length_95%_HPD={11.515481442845612,15.565663451875007},length_median=12.749507182751511,length_range={3.912967517698048,17.275149167923914},location="United_States",location.prob=1.0,location.set={"United_States"},location.set.prob={1.0},posterior=1.0]:12.4342)[&height=18.670916194026873,height_95%_HPD={18.003126651693947,19.74615453633305},height_median=18.48082331006185,height_range={18.003126651693947,21.409424366933308},length=1.0897858834670375,length_95%_HPD={0.046989471823486895,2.7154710521583603},length_median=0.9263487976054421,length_range={0.03756508860669783,6.6510079920993554},location="United_States",location.prob=1.0,location.set={"United_States"},location.set.prob={1.0},posterior=0.6515837104072398]:1.25159)[&height=19.92250960799226,height_95%_HPD={19.046810488134724,21.942966319252264},height_median=19.670610504657816,height_range={19.007743749627025,24.786388108369465},length=12.765934475343228,length_95%_HPD={4.442351915418492,24.509628800047217},length_median=11.562550076127767,length_range={2.548763175465556,35.49275721920533},location="United_States",location.prob=1.0,location.set={"United_States"},location.set.prob={1.0},posterior=1.0]:12.7659,444[&height=24.000000000003016,height_95%_HPD={23.999999999997726,24.000000000008185},height_median=24.000000000002274,height_range={23.99999999999727,24.000000000011823},length=8.68844408333245,length_95%_HPD={1.1516787367768302,20.222432596742237},length_median=7.168893778719394,length_range={0.6762754781643636,30.54507220610806},location="United_States",location.prob=1.0,location.set={"United_States"},location.set.prob={1.0}]:8.68844)[&height=32.68844408333547,height_95%_HPD={25.151678736783197,44.222432596746785},height_median=31.16889377871985,height_range={24.67627547816255,54.545072206108216},length=22.665459046566735,length_95%_HPD={10.580477072383836,31.22329502101151},length_median=23.659480261736945,length_range={6.8589726838604435,35.15512642259964},location="United_States",location.prob=1.0,location.set={"United_States"},location.set.prob={1.0},posterior=1.0]:22.6655,544[&height=27.000000000002895,height_95%_HPD={26.999999999997726,27.00000000000773},height_median=27.000000000002274,height_range={26.99999999999727,27.000000000011823},length=28.353903129899365,length_95%_HPD={22.99347434192532,32.770566686643804},length_median=28.810032961118395,length_range={18.960025667065267,37.270363280178614},location="France",location.prob=1.0,location.set={"France"},location.set.prob={1.0}]:28.3539)[&height=55.35390312990222,height_95%_HPD={49.99347434193078,59.77056668664318},height_median=55.810032961117486,height_range={45.96002566707284,64.27036328017857},length=7.368117076659181,length_95%_HPD={0.9775291379421702,16.879763912102426},length_median=6.8105338416687005,length_range={0.06748424102184458,25.201237641263546},location="United_States",location.prob=1.0,location.set={"United_States"},location.set.prob={1.0},posterior=1.0]:6.57784)[&height=61.93174111662697,height_95%_HPD={56.81276243215234,67.18991250615909},height_median=62.34836982759862,height_range={53.87283929417481,69.44147346103091},length=2.478967735751255,length_95%_HPD={0.03325221818818136,8.06274448207806},length_median=1.5303280934073662,length_range={0.03325221818818136,11.180434390001452},location="United_States",location.prob=1.0,location.set={"United_States"},location.set.prob={1.0},posterior=0.33182503770739064]:2.53362,144[&height=15.999999999998721,height_95%_HPD={15.999999999993179,16.000000000004093},height_median=15.999999999998636,height_range={15.99999999999227,16.000000000007276},length=47.15675990826556,length_95%_HPD={42.02995177779658,53.41299640084631},length_median=47.17702809017442,length_range={40.448112057064556,54.539963920658565},location="United_States",location.prob=1.0,location.set={"United_States"},location.set.prob={1.0}]:48.4654)[&height=64.4653567172363,height_95%_HPD={59.443342942238814,69.74207354717964},height_median=64.04305022496692,height_range={56.54132349513566,73.2163783150595},length=5.039033838351698,length_95%_HPD={0.14629932339903462,13.048139189890833},length_median=4.174755652523515,length_range={0.14629932339903462,17.637596487815685},location="United_States",location.prob=1.0,location.set={"United_States"},location.set.prob={1.0},posterior=1.0]:5.03903,(((129[&height=18.99999999999824,height_95%_HPD={18.999999999993634,19.000000000003183},height_median=18.999999999997726,height_range={18.99999999999318,19.000000000005457},length=22.999543059645926,length_95%_HPD={18.479414777751018,26.623016455226534},length_median=23.033786679761306,length_range={16.330783369758137,28.55970260308701},location="United_States",location.prob=1.0,location.set={"United_States"},location.set.prob={1.0}]:22.9995,(234[&height=11.000000000001714,height_95%_HPD={10.999999999996817,11.000000000007276},height_median=11.000000000000455,height_range={10.999999999995907,11.000000000010004},length=20.180699845765393,length_95%_HPD={17.562085987664883,22.945548001828243},length_median=20.338217280344907,length_range={14.891228961538097,24.62969029638043},location="United_States",location.prob=1.0,location.set={"United_States"},location.set.prob={1.0}]:20.1807,374[&height=2.0000000000017115,height_95%_HPD={1.9999999999968168,2.000000000007276},height_median=2.0000000000004547,height_range={1.9999999999959073,2.0000000000100044},length=29.18069984576544,length_95%_HPD={26.562085987664883,31.945548001828243},length_median=29.338217280344907,length_range={23.891228961538097,33.62969029638043},location="Americas",location.prob=1.0,location.set={"Americas"},location.set.prob={1.0}]:29.1807)[&height=31.180699845767062,height_95%_HPD={28.562085987663977,33.945548001826864},height_median=31.338217280343542,height_range={25.8912289615414,35.62969029638634},length=10.81884321387706,length_95%_HPD={5.840983730542575,15.590408570027385},length_median=10.75453558671164,length_range={2.8651292958716112,17.94884438692919},location="United_States",location.prob=1.0,location.set={"United_States"},location.set.prob={1.0},posterior=1.0]:10.8188)[&height=41.999543059644104,height_95%_HPD={37.47941477775203,45.62301645522302},height_median=42.03378667976267,height_range={35.33078336975905,47.55970260308686},length=5.700275439148186,length_95%_HPD={1.1296837875447636,11.785744908704771},length_median=5.18704261793642,length_range={0.8246943156759698,24.490419970890883},location="United_States",location.prob=1.0,location.set={"United_States"},location.set.prob={1.0},posterior=1.0]:5.71801,(272[&height=6.000000000006275,height_95%_HPD={6.000000000001819,6.000000000010914},height_median=6.000000000005912,height_range={6.0000000000009095,6.000000000012733},length=30.296917454270254,length_95%_HPD={25.367086551452175,35.881916546566785},length_median=30.060173555566053,length_range={24.424846279968932,43.980197877269376},location="United_States",location.prob=1.0,location.set={"United_States"},location.set.prob={1.0}]:30.2969,469[&height=21.000000000006295,height_95%_HPD={21.00000000000182,21.000000000010914},height_median=21.00000000000591,height_range={21.00000000000091,21.000000000012733},length=15.296917454270261,length_95%_HPD={10.367086551452175,20.881916546566785},length_median=15.060173555566053,length_range={9.424846279968932,28.980197877269376},location="United_States",location.prob=1.0,location.set={"United_States"},location.set.prob={1.0}]:15.2969)[&height=36.296917454276475,height_95%_HPD={31.36708655145594,41.88191654657112},height_median=36.06017355557515,height_range={30.424846279978738,49.98019787727526},length=11.46888840597047,length_95%_HPD={5.295146722543876,18.514907084329565},length_median=11.283218564922663,length_range={2.770563094622503,31.15082896343717},location="United_States",location.prob=1.0,location.set={"United_States"},location.set.prob={1.0},posterior=1.0]:11.4206)[&height=47.71755731787246,height_95%_HPD={44.08113864742654,53.231798404328856},height_median=46.98380360105557,height_range={41.443204953138775,57.99144235790345},length=2.734618156418301,length_95%_HPD={0.0023632965544493345,9.999820258458172},length_median=0.9255687006311746,length_range={0.0023632965544138074,16.914068192985376},location="United_States",location.prob=1.0,location.set={"United_States"},location.set.prob={1.0},posterior=0.363499245852187]:1.45241,459[&height=28.000000000005844,height_95%_HPD={28.000000000001364,28.000000000011823},height_median=28.000000000005002,height_range={28.0,28.000000000014552},length=20.283717100260656,length_95%_HPD={15.266103142936046,27.554356800135217},length_median=19.173968978123263,length_range={13.73219377874264,34.23358196369418},location="United_States",location.prob=1.0,location.set={"United_States"},location.set.prob={1.0}]:21.17)[&height=49.16997053387626,height_95%_HPD={44.946228080080346,58.690264478249446},height_median=47.90080154645557,height_range={44.54978025858509,63.93505635571728},length=20.334420021711882,length_95%_HPD={8.079023445615164,28.193741647061415},length_median=21.659074377228528,length_range={3.598094440941587,28.486772964093987},location="United_States",location.prob=1.0,location.set={"United_States"},location.set.prob={1.0},posterior=1.0]:20.3344)[&height=69.5043905555882,height_95%_HPD={64.26375921008412,75.13297761313197},height_median=69.82057992154114,height_range={61.56314379394507,75.59646474539386},length=6.647356675159177,length_95%_HPD={0.6070355959261207,13.899381154984596},length_median=5.956882459936423,length_range={0.6070355959261207,19.87612353332821},location="United_States",location.prob=1.0,location.set={"United_States"},location.set.prob={1.0},posterior=1.0]:6.20185)[&height=75.70624083236486,height_95%_HPD={72.98760724253498,78.2253803602307},height_median=75.8215733235088,height_range={70.85014208878556,79.32691754609186},length=1.2730783549400269,length_95%_HPD={0.01409819710667648,3.4602453937642395},length_median=1.0808111361019712,length_range={0.01409819710667648,5.574850781186342},location="United_States",location.prob=1.0,location.set={"United_States"},location.set.prob={1.0},posterior=0.3333333333333333]:1.27922,(((((229[&height=9.000000000002503,height_95%_HPD={8.999999999998181,9.000000000006366},height_median=9.000000000002274,height_range={8.999999999997272,9.000000000010914},length=10.12662673680315,length_95%_HPD={9.043888865599001,11.674745997700196},length_median=10.018915644497472,length_range={9.006821760005096,13.268375049116639},location="Denmark",location.prob=1.0,location.set={"Denmark"},location.set.prob={1.0}]:10.1266,573[&height=18.000000000002494,height_95%_HPD={17.99999999999818,18.000000000006366},height_median=18.000000000002274,height_range={17.99999999999727,18.000000000010914},length=1.1266267368031655,length_95%_HPD={0.04388886559900129,2.674745997700196},length_median=1.018915644497472,length_range={0.006821760005095712,4.268375049116639},location="France",location.prob=1.0,location.set={"France"},location.set.prob={1.0}]:1.12663)[&height=19.126626736805672,height_95%_HPD={18.043888865600366,20.67474599770094},height_median=19.01891564449943,height_range={18.006821760006005,22.268375049118276},length=3.2072001766198346,length_95%_HPD={0.8225077880787737,6.4103701460627285},length_median=2.9215425841603704,length_range={0.39001703671125654,9.59633566837136},location="Denmark",location.prob=1.0,location.set={"Denmark"},location.set.prob={1.0},posterior=1.0]:3.2072,579[&height=9.0000000000033,height_95%_HPD={8.99999999999909,9.00000000000773},height_median=9.000000000002728,height_range={8.999999999998181,9.000000000010914},length=13.333826913422207,length_95%_HPD={10.592890646878196,16.213595935361965},length_median=13.12400909868029,length_range={9.988077275287829,19.536577885112518},location="Denmark",location.prob=1.0,location.set={"Denmark"},location.set.prob={1.0}]:13.3338)[&height=22.333826913425444,height_95%_HPD={19.59289064688528,25.213595935369085},height_median=22.12400909868711,height_range={18.988077275294927,28.536577885120096},length=12.80858987946101,length_95%_HPD={5.846194112215301,22.203314899468488},length_median=11.718619413916713,length_range={2.9938415971511496,27.64113542527548},location="Denmark",location.prob=1.0,location.set={"Denmark"},location.set.prob={1.0},posterior=1.0]:12.8086,618[&height=6.000000000007289,height_95%_HPD={6.000000000003183,6.000000000011823},height_median=6.000000000007276,height_range={6.000000000002274,6.000000000014552},length=29.142416792879235,length_95%_HPD={22.298506506265287,38.315264131438084},length_median=27.64972322806352,length_range={19.5240085750577,46.06598460060559},location="Germany",location.prob=1.0,location.set={"Germany"},location.set.prob={1.0}]:29.1424)[&height=35.142416792886536,height_95%_HPD={28.298506506270314,44.3152641314482},height_median=33.649723228066705,height_range={25.524008575063817,52.065984600619686},length=28.477593656278273,length_95%_HPD={17.233895460336498,39.18404226790486},length_median=29.206483834590976,length_range={10.391908318692458,41.78282756114225},location="Germany",location.prob=0.9889415481832543,location.set={"Denmark","Germany"},location.set.prob={0.011058451816745656,0.9889415481832543},posterior=1.0]:28.7,(((((345[&height=2.00000000001855,height_95%_HPD={2.000000000014552,2.0000000000227374},height_median=2.00000000001819,height_range={2.0000000000136424,2.0000000000245564},length=6.745399318105806,length_95%_HPD={6.01500941068025,8.035414551785834},length_median=6.522132820607386,length_range={6.0093567118321545,9.779213329898978},location="Germany",location.prob=1.0,location.set={"Germany"},location.set.prob={1.0}]:6.7454,673[&height=8.000000000017641,height_95%_HPD={8.000000000013642,8.000000000021828},height_median=8.00000000001728,height_range={8.000000000012733,8.000000000023647},length=0.7453993181067115,length_95%_HPD={0.015009410681159352,2.0354145517867437},length_median=0.5221328206082951,length_range={0.009356711833063969,3.7792133298998873},location="Germany",location.prob=1.0,location.set={"Germany"},location.set.prob={1.0}]:0.745399)[&height=8.745399318124344,height_95%_HPD={8.015009410702078,10.035414551803115},height_median=8.522132820627121,height_range={8.00935671184834,11.779213329919003},length=4.4492892403908115,length_95%_HPD={1.8968816893029725,6.506786085715079},length_median=4.342800636796879,length_range={1.6474789995206365,10.049283779647794},location="Germany",location.prob=1.0,location.set={"Germany"},location.set.prob={1.0},posterior=1.0]:4.44929,(601[&height=5.000000000015758,height_95%_HPD={5.000000000011823,5.000000000019554},height_median=5.000000000015916,height_range={5.000000000010459,5.000000000021373},length=4.496330474265934,length_95%_HPD={2.182721037671854,6.9313064479948885},length_median=4.5513224385108835,length_range={1.001599374953912,9.136146152473083},location="Germany",location.prob=1.0,location.set={"Germany"},location.set.prob={1.0}]:4.49633,604[&height=5.000000000015758,height_95%_HPD={5.000000000011823,5.000000000019554},height_median=5.000000000015916,height_range={5.000000000010459,5.000000000021373},length=4.496330474265934,length_95%_HPD={2.182721037671854,6.9313064479948885},length_median=4.5513224385108835,length_range={1.001599374953912,9.136146152473083},location="Germany",location.prob=1.0,location.set={"Germany"},location.set.prob={1.0}]:4.49633)[&height=9.496330474281692,height_95%_HPD={7.182721037685496,11.9313064480084},height_median=9.551322438524494,height_range={6.001599374972557,14.136146152485708},length=3.698358084233477,length_95%_HPD={1.3175967658106735,6.993631226503695},length_median=3.6508659743565097,length_range={0.35671934302262187,9.621278896808183},location="Germany",location.prob=1.0,location.set={"Germany"},location.set.prob={1.0},posterior=1.0]:3.69836)[&height=13.194688558515168,height_95%_HPD={10.800066423334556,15.431889447961566},height_median=13.154238789650208,height_range={10.510019385220403,18.27819826382938},length=2.9876145616969563,length_95%_HPD={0.08416339638078263,6.438128777796557},length_median=2.583071785335001,length_range={0.034881985580826225,13.198069157293823},location="Germany",location.prob=1.0,location.set={"Germany"},location.set.prob={1.0},posterior=1.0]:2.98761,441[&height=6.000000000009223,height_95%_HPD={6.000000000005457,6.000000000013188},height_median=6.000000000009095,height_range={6.0000000000045475,6.000000000015461},length=10.182303120202885,length_95%_HPD={6.7911522099529975,14.068982032255715},length_median=9.89285684161729,length_range={5.385392505942921,19.586185540263934},location="United_Kingdom",location.prob=1.0,location.set={"United_Kingdom"},location.set.prob={1.0}]:10.1823)[&height=16.182303120212115,height_95%_HPD={12.791152209965276,20.068982032267286},height_median=15.8928568416286,height_range={11.385392505956133,25.58618554026998},length=8.799888393430765,length_95%_HPD={0.6766321473289487,17.334992707250876},length_median=8.212819133630092,length_range={0.3972468637142583,24.55376768973434},location="Germany",location.prob=1.0,location.set={"Germany"},location.set.prob={1.0},posterior=1.0]:8.79989,((396[&height=6.000000000014242,height_95%_HPD={6.00000000000955,6.000000000018645},height_median=6.000000000014097,height_range={6.00000000000864,6.000000000020918},length=4.086615877758898,length_95%_HPD={1.9056682404752792,6.943307644482047},length_median=4.068886735851613,length_range={1.1580700524693484,9.042169563355737},location="Germany",location.prob=1.0,location.set={"Germany"},location.set.prob={1.0}]:4.08662,683[&height=6.000000000014242,height_95%_HPD={6.00000000000955,6.000000000018645},height_median=6.000000000014097,height_range={6.00000000000864,6.000000000020918},length=4.086615877758898,length_95%_HPD={1.9056682404752792,6.943307644482047},length_median=4.068886735851613,length_range={1.1580700524693484,9.042169563355737},location="Germany",location.prob=1.0,location.set={"Germany"},location.set.prob={1.0}]:4.08662)[&height=10.086615877773141,height_95%_HPD={7.905668240485738,12.94330764449478},height_median=10.06888673586991,height_range={7.158070052479161,15.042169563366315},length=8.348261023539434,length_95%_HPD={3.7276097512143878,14.108384477690294},length_median=7.815992543365617,length_range={2.444735834774926,25.38954473517255},location="Germany",location.prob=1.0,location.set={"Germany"},location.set.prob={1.0},posterior=1.0]:8.34826,(438[&height=7.000000000013224,height_95%_HPD={7.00000000000864,7.00000000001819},height_median=7.000000000012733,height_range={7.000000000007731,7.000000000020918},length=4.37799730437019,length_95%_HPD={1.370739316243089,7.931623296075486},length_median=4.31849260889112,length_range={0.33085202689472926,10.034188959603242},location="United_Kingdom",location.prob=1.0,location.set={"United_Kingdom"},location.set.prob={1.0}]:4.378,600[&height=4.000000000013222,height_95%_HPD={4.00000000000864,4.00000000001819},height_median=4.000000000012733,height_range={4.000000000007731,4.000000000020918},length=7.377997304370176,length_95%_HPD={4.370739316243089,10.931623296075486},length_median=7.31849260889112,length_range={3.3308520268947293,13.034188959603242},location="Germany",location.prob=1.0,location.set={"Germany"},location.set.prob={1.0}]:7.378)[&height=11.377997304383396,height_95%_HPD={8.370739316255367,14.931623296093676},height_median=11.31849260890067,height_range={7.330852026911998,17.03418895961522},length=7.05687959692918,length_95%_HPD={3.286111789094864,12.588471325835144},length_median=6.780127859073559,length_range={0.6067058818266666,20.37426828687711},location="Germany",location.prob=1.0,location.set={"Germany"},location.set.prob={1.0},posterior=1.0]:7.05688)[&height=18.43487690131259,height_95%_HPD={13.72923472217144,23.768196637051005},height_median=18.021260560767132,height_range={10.857544286356188,34.47710090534565},length=6.547314612330309,length_95%_HPD={1.4539520284295708,12.729034281329561},length_median=6.322148631800701,length_range={1.080149480858033,17.430423830348445},location="Germany",location.prob=1.0,location.set={"Germany"},location.set.prob={1.0},posterior=1.0]:6.54731)[&height=24.982191513642835,height_95%_HPD={17.81747857968594,31.541584938121105},height_median=24.35982165548012,height_range={17.191593656432815,38.85591653367737},length=37.85697400043325,length_95%_HPD={29.630656110828497,45.4595851804001},length_median=37.50215596717908,length_range={25.699963953626003,50.07809750411633},location="Germany",location.prob=1.0,location.set={"Germany"},location.set.prob={1.0},posterior=1.0]:36.269,565[&height=12.00000000000338,height_95%_HPD={11.999999999999545,12.00000000000773},height_median=12.000000000003183,height_range={11.999999999998636,12.000000000009095},length=50.282300571256584,length_95%_HPD={44.04842276300783,54.64974618604525},length_median=50.33577861862125,length_range={43.17156613808978,57.0539805169435},location="Poland",location.prob=1.0,location.set={"Poland"},location.set.prob={1.0}]:49.2512)[&height=61.25116945593373,height_95%_HPD={56.352992351815374,63.74746294459055},height_median=61.849697012240995,height_range={55.21431290636474,66.52865518727094},length=2.749847931506189,length_95%_HPD={0.0124191688462858,6.086207408030418},length_median=2.738543373297148,length_range={0.0124191688462858,7.654717221793447},location="Germany",location.prob=0.7345971563981043,location.set={"Poland","Denmark","United_States","Germany"},location.set.prob={0.21011058451816747,0.00631911532385466,0.04897314375987362,0.7345971563981043},posterior=0.2171945701357466]:2.59123)[&height=63.84240106846426,height_95%_HPD={60.76739352416598,66.83411295077849},height_median=64.27619814930767,height_range={58.816900305294894,66.83411295077849},length=2.4572254054866116,length_95%_HPD={0.1388153273040018,5.760391651921346},length_median=2.5388960146976203,length_range={0.030218433166567138,6.307028400726068},location="Germany",location.prob=0.7345971563981043,location.set={"Poland","Denmark","United_States","Germany"},location.set.prob={0.21011058451816747,0.00631911532385466,0.04897314375987362,0.7345971563981043},posterior=0.12217194570135746]:2.78573,((230[&height=9.00000000000428,height_95%_HPD={8.99999999999909,9.00000000000955},height_median=9.000000000003638,height_range={8.99999999999909,9.000000000013642},length=1.1953133948717638,length_95%_HPD={0.009769477442205243,3.1616896442283178},length_median=1.0201019957544162,length_range={0.0010668395682404963,3.852933746350404},location="Denmark",location.prob=1.0,location.set={"Denmark"},location.set.prob={1.0}]:3.34247,(231[&height=10.000000000005654,height_95%_HPD={10.00000000000091,10.000000000010914},height_median=10.000000000005002,height_range={10.0,10.000000000013642},length=1.503526132044395,length_95%_HPD={0.17442409359841804,4.018922900690622},length_median=1.1996941804576302,length_range={0.06267525826990905,7.39065796673691},location="Denmark",location.prob=1.0,location.set={"Denmark"},location.set.prob={1.0}]:1.21429,((557[&height=9.000000000002961,height_95%_HPD={8.999999999998636,9.000000000008185},height_median=9.000000000002274,height_range={8.999999999997726,9.000000000011823},length=1.3365797351930577,length_95%_HPD={0.0035533991597329617,3.9059954447284326},length_median=0.9137711642210391,length_range={0.0035533991597329617,6.353004369582777},location="Denmark",location.prob=1.0,location.set={"Denmark"},location.set.prob={1.0}]:0.649353,559[&height=9.000000000006045,height_95%_HPD={9.000000000001364,9.000000000011369},height_median=9.000000000005457,height_range={9.00000000000091,9.000000000015007},length=0.9090983693251498,length_95%_HPD={0.001066839566421507,2.542821316235873},length_median=0.656174478555414,length_range={0.001066839566421507,3.8775000769887455},location="Denmark",location.prob=1.0,location.set={"Denmark"},location.set.prob={1.0}]:0.649353)[&height=9.649353445575613,height_95%_HPD={9.012378848396565,10.977929026674701},height_median=9.445899966941852,height_range={9.00355339916996,11.542821316238587},length=0.9967841863482979,length_95%_HPD={0.0013841522608135648,2.405417962805563},length_median=0.8334385212042434,length_range={0.0013841522608135648,4.760069039699555},location="Denmark",location.prob=1.0,location.set={"Denmark"},location.set.prob={1.0},posterior=0.38461538461538464]:0.652233,558[&height=9.000000000005864,height_95%_HPD={9.00000000000091,9.000000000011369},height_median=9.000000000005457,height_range={9.00000000000091,9.000000000014552},length=1.97711849316733,length_95%_HPD={0.3613769591278615,4.53441950000888},length_median=1.7553040277728282,length_range={0.09326768610897851,7.270639428177326},location="Denmark",location.prob=1.0,location.set={"Denmark"},location.set.prob={1.0}]:1.30159)[&height=10.301586455986204,height_95%_HPD={9.56007331840101,11.632509072666835},height_median=10.269233813362462,height_range={9.224397434363254,11.856257860735695},length=0.8250410243483889,length_95%_HPD={0.04229264136652766,2.350449781428779},length_median=0.7345491039683001,length_range={0.026848538173197767,2.842216879826628},location="Denmark",location.prob=1.0,location.set={"Denmark"},location.set.prob={1.0},posterior=0.13273001508295626]:0.912708)[&height=11.214294764693985,height_95%_HPD={10.520486710960995,12.200857648015699},height_median=11.149243091415883,height_range={10.433183049769923,12.320340822875096},length=0.5920363794843196,length_95%_HPD={0.13647698037220835,1.449926008309662},length_median=0.40268423034806133,length_range={0.06224725404350373,1.449926008309662},location="Denmark",location.prob=1.0,location.set={"Denmark"},location.set.prob={1.0},posterior=0.0784313725490196]:1.12817)[&height=12.342469206646868,height_95%_HPD={10.47183629540632,14.37577421983633},height_median=12.163341941161889,height_range={10.47183629540632,17.39065796674322},length=51.89729021258519,length_95%_HPD={44.92032035955146,60.868283468689924},length_median=52.45157896404817,length_range={40.12614672677087,62.55985435866607},location="Denmark",location.prob=1.0,location.set={"Denmark"},location.set.prob={1.0},posterior=1.0]:49.0731,429[&height=7.000000000011881,height_95%_HPD={7.000000000007276,7.000000000015916},height_median=7.000000000011369,height_range={7.000000000006821,7.00000000001819},length=55.64282971873009,length_95%_HPD={49.16046465280215,61.36929020552772},length_median=55.62641457947961,length_range={41.88144279592899,65.91780084333368},location="Poland",location.prob=1.0,location.set={"Poland"},location.set.prob={1.0}]:54.4156)[&height=61.41561542275922,height_95%_HPD={58.13186592185093,65.50307037086941},height_median=60.89096600552875,height_range={58.13186592185093,68.31834692765324},length=1.7959004315266291,length_95%_HPD={0.16685689928304726,4.88047564426688},length_median=1.0136867804256653,length_range={0.0314016351828883,6.073942384436158},location="Germany",location.prob=0.7345971563981043,location.set={"Poland","Denmark","United_States","Germany"},location.set.prob={0.21011058451816747,0.00631911532385466,0.04897314375987362,0.7345971563981043},posterior=0.1583710407239819]:5.21252)[&height=66.62813158759131,height_95%_HPD={61.85184218564291,72.12626884795009},height_median=66.70855763924465,height_range={60.76238838233303,74.7213624648266},length=9.541322419423427,length_95%_HPD={4.549303608323427,15.233871422319467},length_median=9.337522885632552,length_range={0.7167801074675282,18.312767026954262},location="Germany",location.prob=0.7345971563981043,location.set={"Poland","Denmark","United_States","Germany"},location.set.prob={0.21011058451816747,0.00631911532385466,0.04897314375987362,0.7345971563981043},posterior=1.0]:10.3573)[&height=76.98545859279523,height_95%_HPD={74.2537155380187,79.67355141612052},height_median=76.81353470330623,height_range={72.24279234583219,82.84000707655105},length=1.6672832902039025,length_95%_HPD={0.014671304344545888,5.030018827914944},length_median=0.9763688083191226,length_range={0.014671304344545888,11.462136209324001},location="United_States",location.prob=1.0,location.set={"United_States"},location.set.prob={1.0},posterior=1.0]:1.66728,555[&height=21.00000000000251,height_95%_HPD={20.99999999999909,21.00000000000682},height_median=21.00000000000182,height_range={20.99999999999818,21.00000000000955},length=57.65274188299651,length_95%_HPD={54.30782514921772,62.76396998562559},length_median=56.99576711126883,length_range={54.00299519012924,65.30418911541938},location="NEurope",location.prob=1.0,location.set={"NEurope"},location.set.prob={1.0}]:57.6527)[&height=78.65274188299895,height_95%_HPD={75.30782514921975,83.76396998562814},height_median=77.99576711126838,height_range={75.00299519013379,86.30418911542392},length=20.659965993774396,length_95%_HPD={13.6970708118957,25.618484195598285},length_median=21.02049036827421,length_range={8.880555480682332,28.06802629280992},location="United_States",location.prob=1.0,location.set={"United_States"},location.set.prob={1.0},posterior=1.0]:20.66,(221[&height=9.999999999997137,height_95%_HPD={9.999999999993179,10.000000000002274},height_median=9.999999999996362,height_range={9.99999999999227,10.000000000005457},length=25.13317109340166,length_95%_HPD={12.360108270863293,41.276637017458704},length_median=23.915748761650526,length_range={11.547038279562067,50.50604997289474},location="United_States",location.prob=1.0,location.set={"United_States"},location.set.prob={1.0}]:25.1332,460[&height=15.999999999998035,height_95%_HPD={15.999999999994088,16.000000000003183},height_median=15.999999999997272,height_range={15.999999999993179,16.000000000006366},length=19.1331710934008,length_95%_HPD={6.3601082708623835,35.276637017457794},length_median=17.915748761649617,length_range={5.547038279561157,44.506049972893834},location="Americas",location.prob=1.0,location.set={"Americas"},location.set.prob={1.0}]:19.1332)[&height=35.13317109339884,height_95%_HPD={22.360108270860565,51.276637017461326},height_median=33.91574876164532,height_range={21.547038279557,60.50604997289656},length=64.1795367833747,length_95%_HPD={43.34815476325548,79.54609351802291},length_median=65.9813186457659,length_range={33.819467145003074,81.12293395508271},location="United_States",location.prob=1.0,location.set={"United_States"},location.set.prob={1.0},posterior=1.0]:64.1795)[&height=99.3127078767735,height_95%_HPD={93.50002758344135,103.859406660672},height_median=99.7932438740163,height_range={86.11315678420851,103.859406660672},length=2.4023415916975015,length_95%_HPD={0.10086169213845153,5.957145227069759},length_median=1.916337297489008,length_range={0.09296798657207717,11.114495990669198},location="United_States",location.prob=1.0,location.set={"United_States"},location.set.prob={1.0},posterior=1.0]:2.40234,204[&height=59.999999999996184,height_95%_HPD={59.999999999992724,60.00000000000091},height_median=59.99999999999545,height_range={59.999999999992724,60.00000000000409},length=41.71504946847453,length_95%_HPD={36.39830894070741,44.78448243577928},length_median=41.98410906429535,length_range={33.302195771531174,45.83337803216273},location="France",location.prob=1.0,location.set={"France"},location.set.prob={1.0}]:41.715)[&height=101.71504946847111,height_95%_HPD={96.39830894070838,104.78448243577213},height_median=101.9841090642908,height_range={93.30219577153184,105.83337803215909},length=2.3683604182544924,length_95%_HPD={0.27621851988951107,5.986060116460877},length_median=1.8789217141860775,length_range={0.25862380379385286,9.97754306519937},location="United_States",location.prob=1.0,location.set={"United_States"},location.set.prob={1.0},posterior=1.0]:2.36836,160[&height=44.99999999998904,height_95%_HPD={44.99999999998545,44.99999999999409},height_median=44.99999999998818,height_range={44.99999999998545,44.99999999999727},length=59.083409886736334,length_95%_HPD={54.412450579425965,61.85856347017534},length_median=59.64635155008773,length_range={54.09492223751431,63.73893057861805},location="NEurope",location.prob=1.0,location.set={"NEurope"},location.set.prob={1.0}]:59.0834)[&height=104.08340988672526,height_95%_HPD={99.41245057941978,106.85856347016397},height_median=104.64635155007409,height_range={99.09492223750749,108.73893057860505},length=10.13942117809736,length_95%_HPD={5.172903884542009,14.093245893969822},length_median=10.294136264995444,length_range={3.3722081840473948,17.553087303422217},location="United_States",location.prob=1.0,location.set={"United_States"},location.set.prob={1.0},posterior=1.0]:10.1394,247[&height=3.9999999999925504,height_95%_HPD={3.999999999989541,3.999999999996362},height_median=3.9999999999918145,height_range={3.999999999989541,3.9999999999990905},length=110.22283106483007,length_95%_HPD={103.96125380160052,116.1117166197884},length_median=110.89820871821101,length_range={100.3311006104823,116.6542314748159},location="Canada",location.prob=1.0,location.set={"Canada"},location.set.prob={1.0}]:110.223)[&height=114.22283106482269,height_95%_HPD={107.96125380159583,120.11171661977869},height_median=114.89820871820348,height_range={104.33110061047864,120.65423147480578},length=3.5670826354725973,length_95%_HPD={0.3122193631173076,8.162292218922147},length_median=2.9166039815103346,length_range={0.05829708887347351,17.222239500135117},location="United_States",location.prob=1.0,location.set={"United_States"},location.set.prob={1.0},posterior=1.0]:3.56708)[&height=117.7899137002956,height_95%_HPD={113.5273383382887,121.56927167694721},height_median=117.65209060579855,height_range={112.69806141105983,124.00998485400123},length=8.634037708370416,length_95%_HPD={4.551637589006532,13.03565604903207},length_median=8.524935211506815,length_range={3.0215349026916556,18.153145335320232},location="United_States",location.prob=1.0,location.set={"United_States"},location.set.prob={1.0},posterior=1.0]:9.52047,((((((((((26[&height=11.999999999986242,height_95%_HPD={11.99999999998272,11.99999999999136},height_median=11.999999999984993,height_range={11.999999999981355,11.999999999993179},length=3.4607450451357424,length_95%_HPD={1.2386736501835465,7.639310829303394},length_median=2.644328578922,length_range={0.9661384470961369,10.085520495145374},location="Austria",location.prob=1.0,location.set={"Austria"},location.set.prob={1.0}]:2.23742,517[&height=10.999999999988082,height_95%_HPD={10.999999999984084,10.999999999993179},height_median=10.999999999986812,height_range={10.999999999982265,10.999999999994088},length=3.4182922790666255,length_95%_HPD={1.6285809006558338,5.865918278943578},length_median=3.2349123534446775,length_range={0.8774906946782721,8.190886890006109},location="Italy",location.prob=1.0,location.set={"Italy"},location.set.prob={1.0}]:3.23742)[&height=14.237421140057961,height_95%_HPD={12.966138447081903,16.427230476914247},height_median=13.84457543527651,height_range={12.966138447081903,17.424372233909708},length=0.4176702616250309,length_95%_HPD={0.01008041943087079,1.2707441805453552},length_median=0.2287627745354257,length_range={0.01008041943087079,1.7265920344519596},location="Italy",location.prob=0.9889415481832543,location.set={"Austria","Italy"},location.set.prob={0.011058451816745656,0.9889415481832543},posterior=0.14630467571644043]:0.604236,(521[&height=13.9999999999826,height_95%_HPD={13.999999999979991,13.999999999986812},height_median=13.999999999982265,height_range={13.999999999977717,13.999999999988177},length=1.1635072090381084,length_95%_HPD={0.08144103954327875,3.7515435146352125},length_median=0.746293499247713,length_range={0.08144103954327875,5.960591884344332},location="Italy",location.prob=1.0,location.set={"Italy"},location.set.prob={1.0}]:1.06596,(631[&height=9.999999999995294,height_95%_HPD={9.999999999991815,10.0},height_median=9.999999999994998,height_range={9.999999999990905,10.00000000000091},length=2.163903464460839,length_95%_HPD={0.5575761244070367,4.815214315560432},length_median=1.8899723867734792,length_range={0.35790222674410366,6.978688819562649},location="Italy",location.prob=1.0,location.set={"Italy"},location.set.prob={1.0}]:2.1639,632[&height=9.999999999995294,height_95%_HPD={9.999999999991815,10.0},height_median=9.999999999994998,height_range={9.999999999990905,10.00000000000091},length=2.163903464460839,length_95%_HPD={0.5575761244070367,4.815214315560432},length_median=1.8899723867734792,length_range={0.35790222674410366,6.978688819562649},location="Italy",location.prob=1.0,location.set={"Italy"},location.set.prob={1.0}]:2.1639)[&height=12.163903464456139,height_95%_HPD={10.557576124399475,14.815214315558933},height_median=11.889972386768477,height_range={10.35790222673586,16.97868881956083},length=2.407724479899226,length_95%_HPD={0.8730960699208108,4.439563234448407},length_median=2.2480341468258302,length_range={0.7086513189145549,6.631181542520682},location="Italy",location.prob=1.0,location.set={"Italy"},location.set.prob={1.0},posterior=1.0]:2.90206)[&height=15.065959279114225,height_95%_HPD={14.090879629907704,17.419536945657455},height_median=14.592086084622224,height_range={14.090879629907704,18.184525047465286},length=0.43800823831019753,length_95%_HPD={0.02086518757974254,1.2274241744427954},length_median=0.24613282273563364,length_range={0.02086518757974254,2.177054522294405},location="Italy",location.prob=0.9889415481832543,location.set={"Austria","Italy"},location.set.prob={0.011058451816745656,0.9889415481832543},posterior=0.10105580693815988]:-0.224302)[&height=14.841657500914067,height_95%_HPD={14.09173629217321,15.571608082215334},height_median=14.531571481283663,height_range={14.09173629217321,17.08287908968805},length=0.3563677091998314,length_95%_HPD={0.0026690975927188276,0.8918519051615714},length_median=0.21151397205597888,length_range={0.0026690975927188276,1.330087007769741},location="Italy",location.prob=0.9889415481832543,location.set={"Austria","Italy"},location.set.prob={0.011058451816745656,0.9889415481832543},posterior=0.07993966817496229]:1.17508,519[&height=12.99999999998304,height_95%_HPD={12.999999999979082,12.999999999986358},height_median=12.999999999983174,height_range={12.999999999979082,12.999999999987722},length=1.5477308282598323,length_95%_HPD={0.2838627891895289,3.8704122091790865},length_median=1.3893191051529357,length_range={0.09928289829403525,4.714519193473279},location="Italy",location.prob=1.0,location.set={"Italy"},location.set.prob={1.0}]:3.01674)[&height=16.016739259827563,height_95%_HPD={14.10164986848531,19.572932195731028},height_median=15.293070580885342,height_range={14.10164986848531,22.085520495133096},length=2.6014017202982838,length_95%_HPD={0.513370683400117,5.749056622761387},length_median=2.3646637007605023,length_range={0.22087659423016426,9.847169677757847},location="Italy",location.prob=0.9889415481832543,location.set={"Austria","Italy"},location.set.prob={0.011058451816745656,0.9889415481832543},posterior=1.0]:1.56132,((((113[&height=1.9999999999932014,height_95%_HPD={1.9999999999881766,1.9999999999995453},height_median=1.9999999999918145,height_range={1.9999999999863576,2.0000000000022737},length=0.6692714316365761,length_95%_HPD={0.00020095995616431495,2.612237141572587},length_m
[truncated: 253,378 more chars]
