# Supplementary material for: Centralized industrialization of pork in Europe and America contributes to the global spread of Salmonella enterica
Source: Nat Food. 2024 May 9;5(5):413–22. doi: 10.1038/s43016-024-00968-1 (PMC11132987; doi:10.1038/s43016-024-00968-1)
Supplement: Supplementary file 6 — Statistical source data. [file 43016_2024_968_MOESM6_ESM.zip]

Archive with 2 entries (2 files):
- SourceData_Figure3/SourceData_Figure3_and_ExtendedData_Figure6.xlsx
- SourceData_Figure3/SourceData_Figure3A_and_ExtendedData_Figure5.zip
