# Supplementary material for: Centralized industrialization of pork in Europe and America contributes to the global spread of Salmonella enterica
Source: Nat Food. 2024 May 9;5(5):413–22. doi: 10.1038/s43016-024-00968-1 (PMC11132987; doi:10.1038/s43016-024-00968-1)
Supplement: Supplementary file 6 — Statistical source data. [file 43016_2024_968_MOESM6_ESM.zip › SourceData_Figure3/SourceData_Figure3_and_ExtendedData_Figure6.xlsx]

## Sheet: Fig.3B and Extended Data Fig. 6
ceBGs	Transfer Source	Transfer Target	Transfer Proportion
ceBG40	Food/Environment	Avian	0.11
ceBG40	Human	Avian	0.723
ceBG40	Pig	Avian	0.168
ceBG40	Avian	Bovine	0.207
ceBG40	Pig	Bovine	0.793
ceBG40	Avian	Food/Environment	0.372
ceBG40	Human	Food/Environment	0.376
ceBG40	Pig	Food/Environment	0.252
ceBG40	Avian	Human	0.272
ceBG40	Food/Environment	Human	0.279
ceBG40	Pig	Human	0.449
ceBG40	Avian	Other Animals	0.099
ceBG40	Food/Environment	Other Animals	0.199
ceBG40	Human	Other Animals	0.199
ceBG40	Pig	Other Animals	0.503
ceBG40	Avian	Pig	0.065
ceBG40	Food/Environment	Pig	0.798
ceBG40	Human	Pig	0.105
ceBG40	Other Animals	Pig	0.031
ceBG10	Pig	Avian	1
ceBG10	Bovine	Bovine	0.096
ceBG10	Food/Environment	Bovine	0.093
ceBG10	Human	Bovine	0.289
ceBG10	Pig	Bovine	0.523
ceBG10	Food/Environment	Food/Environment	0.065
ceBG10	Human	Food/Environment	0.694
ceBG10	Pig	Food/Environment	0.241
ceBG10	Bovine	Human	0.023
ceBG10	Food/Environment	Human	0.004
ceBG10	Human	Human	0.573
ceBG10	Other Animals	Human	0.004
ceBG10	Pig	Human	0.396
ceBG10	Human	Other Animals	0.851
ceBG10	Pig	Other Animals	0.149
ceBG10	Human	Pig	1
ceBG3	Food/Environment	Avian	0.018
ceBG3	Human	Avian	0.176
ceBG3	Pig	Avian	0.806
ceBG3	Food/Environment	Bovine	0.307
ceBG3	Human	Bovine	0.097
ceBG3	Pig	Bovine	0.596
ceBG3	Avian	Food/Environment	0.044
ceBG3	Bovine	Food/Environment	0.024
ceBG3	Human	Food/Environment	0.342
ceBG3	Other Animals	Food/Environment	0.004
ceBG3	Pig	Food/Environment	0.587
ceBG3	Food/Environment	Human	0.011
ceBG3	Human	Human	0.488
ceBG3	Other Animals	Human	0.002
ceBG3	Pig	Human	0.5
ceBG3	Avian	Other Animals	0.008
ceBG3	Bovine	Other Animals	0.009
ceBG3	Food/Environment	Other Animals	0.009
ceBG3	Human	Other Animals	0.508
ceBG3	Pig	Other Animals	0.464
ceBG3	Avian	Pig	0.003
ceBG3	Bovine	Pig	0.002
ceBG3	Food/Environment	Pig	0.012
ceBG3	Human	Pig	0.588
ceBG3	Other Animals	Pig	0.001
ceBG3	Pig	Pig	0.394
ceBG621	Avian	Avian	0.026
ceBG621	Food/Environment	Avian	0.147
ceBG621	Human	Avian	0.65
ceBG621	Pig	Avian	0.177
ceBG621	Avian	Bovine	0.077
ceBG621	Food/Environment	Bovine	0.074
ceBG621	Human	Bovine	0.154
ceBG621	Other Animals	Bovine	0.158
ceBG621	Pig	Bovine	0.537
ceBG621	Avian	Food/Environment	0.026
ceBG621	Human	Food/Environment	0.688
ceBG621	Other Animals	Food/Environment	0.063
ceBG621	Pig	Food/Environment	0.224
ceBG621	Avian	Human	0.074
ceBG621	Food/Environment	Human	0.003
ceBG621	Human	Human	0.632
ceBG621	Other Animals	Human	0.004
ceBG621	Pig	Human	0.287
ceBG621	Avian	Other Animals	0.166
ceBG621	Food/Environment	Other Animals	0.041
ceBG621	Human	Other Animals	0.752
ceBG621	Pig	Other Animals	0.041
ceBG621	Avian	Pig	0.367
ceBG621	Food/Environment	Pig	0.005
ceBG621	Human	Pig	0.465
ceBG621	Pig	Pig	0.163
ceBG17	Human	Avian	0.508
ceBG17	Pig	Avian	0.491
ceBG17	Human	Bovine	0.195
ceBG17	Pig	Bovine	0.805
ceBG17	Pig	Food/Environment	1
ceBG17	Human	Human	0.824
ceBG17	Pig	Human	0.176
ceBG17	Human	Other Animals	1
ceBG17	Bovine	Pig	0.011
ceBG17	Human	Pig	0.989
ceBG37	Food/Environment	Avian	0.018
ceBG37	Human	Avian	0.22
ceBG37	Pig	Avian	0.762
ceBG37	Avian	Bovine	0.048
ceBG37	Human	Bovine	0.372
ceBG37	Pig	Bovine	0.58
ceBG37	Bovine	Food/Environment	0.01
ceBG37	Human	Food/Environment	0.472
ceBG37	Pig	Food/Environment	0.517
ceBG37	Bovine	Human	0.007
ceBG37	Human	Human	0.309
ceBG37	Pig	Human	0.684
ceBG37	Avian	Other Animals	0.051
ceBG37	Human	Other Animals	0.751
ceBG37	Pig	Other Animals	0.198
ceBG37	Avian	Pig	0.032
ceBG37	Bovine	Pig	0.04
ceBG37	Human	Pig	0.928
ceBG459	Avian	Avian	0.757
ceBG459	Food/Environment	Avian	0.132
ceBG459	Human	Avian	0.039
ceBG459	Other Animals	Avian	0.009
ceBG459	Pig	Avian	0.063
ceBG459	Food/Environment	Bovine	0.064
ceBG459	Human	Bovine	0.034
ceBG459	Pig	Bovine	0.902
ceBG459	Avian	Food/Environment	0.143
ceBG459	Food/Environment	Food/Environment	0.263
ceBG459	Human	Food/Environment	0.449
ceBG459	Other Animals	Food/Environment	0.01
ceBG459	Pig	Food/Environment	0.135
ceBG459	Avian	Human	0.097
ceBG459	Food/Environment	Human	0.056
ceBG459	Human	Human	0.726
ceBG459	Other Animals	Human	0.009
ceBG459	Pig	Human	0.113
ceBG459	Avian	Other Animals	0.082
ceBG459	Human	Other Animals	0.635
ceBG459	Other Animals	Other Animals	0.122
ceBG459	Pig	Other Animals	0.162
ceBG459	Avian	Pig	0.013
ceBG459	Bovine	Pig	0.004
ceBG459	Food/Environment	Pig	0.057
ceBG459	Human	Pig	0.01
ceBG459	Other Animals	Pig	0.003
ceBG459	Pig	Pig	0.914
ceBG35	Food/Environment	Avian	0.016
ceBG35	Human	Avian	0.048
ceBG35	Other Animals	Avian	0.016
ceBG35	Pig	Avian	0.919
ceBG35	Human	Bovine	0.121
ceBG35	Pig	Bovine	0.879
ceBG35	Human	Food/Environment	0.011
ceBG35	Pig	Food/Environment	0.989
ceBG35	Food/Environment	Human	0.018
ceBG35	Human	Human	0.339
ceBG35	Pig	Human	0.643
ceBG35	Human	Other Animals	0.113
ceBG35	Pig	Other Animals	0.887
ceBG35	Avian	Pig	0.004
ceBG35	Food/Environment	Pig	0.004
ceBG35	Human	Pig	0.26
ceBG35	Pig	Pig	0.732
ceBG1272	Pig	Avian	1
ceBG1272	Human	Bovine	1
ceBG1272	Human	Food/Environment	0.171
ceBG1272	Pig	Food/Environment	0.829
ceBG1272	Human	Human	0.65
ceBG1272	Pig	Human	0.35
ceBG1272	Human	Other Animals	0.264
ceBG1272	Pig	Other Animals	0.736
ceBG1272	Human	Pig	0.319
ceBG1272	Pig	Pig	0.681

## Sheet: Fig. 3C
ceBGs	Transfer Source	Transfer Target	Transfer Proportion
ceBG125	Human	Bovine	0.62
ceBG125	Poultry	Bovine	0.036
ceBG125	Pig	Bovine	0.345
ceBG125	Human	Food/Environment	0.738
ceBG125	Poultry	Food/Environment	0.097
ceBG125	Pig	Food/Environment	0.165
ceBG125	Human	Human	0.744
ceBG125	Poultry	Human	0.178
ceBG125	Pig	Human	0.078
ceBG125	Human	Other Animals	1
ceBG125	Human	Poultry	0.274
ceBG125	Poultry	Poultry	0.726
ceBG125	Food/Environment	Pig	0.039
ceBG125	Human	Pig	0.916
ceBG125	Poultry	Pig	0.04
ceBG125	Pig	Pig	0.005
ceBG1898	Bovine	Bovine	0.859
ceBG1898	Food/Environment	Bovine	0.032
ceBG1898	Human	Bovine	0.033
ceBG1898	Pig	Bovine	0.076
ceBG1898	Bovine	Food/Environment	0.322
ceBG1898	Food/Environment	Food/Environment	0.204
ceBG1898	Human	Food/Environment	0.03
ceBG1898	Pig	Food/Environment	0.444
ceBG1898	Bovine	Human	0.251
ceBG1898	Human	Human	0.701
ceBG1898	Pig	Human	0.047
ceBG1898	Bovine	Other Animals	0.702
ceBG1898	Food/Environment	Other Animals	0.298
ceBG1898	Bovine	Poultry	0.509
ceBG1898	Human	Poultry	0.491
ceBG1898	Bovine	Pig	0.012
ceBG1898	Food/Environment	Pig	0.017
ceBG1898	Human	Pig	0.401
ceBG1898	Pig	Pig	0.57
ceBG22	Bovine	Bovine	0.249
ceBG22	Human	Bovine	0.246
ceBG22	Pig	Bovine	0.504
ceBG22	Food/Environment	Food/Environment	0.105
ceBG22	Human	Food/Environment	0.705
ceBG22	Other Animals	Food/Environment	0.063
ceBG22	Poultry	Food/Environment	0.022
ceBG22	Pig	Food/Environment	0.105
ceBG22	Human	Human	0.962
ceBG22	Poultry	Human	0.004
ceBG22	Pig	Human	0.034
ceBG22	Food/Environment	Other Animals	0.501
ceBG22	Human	Other Animals	0.499
ceBG22	Food/Environment	Poultry	0.113
ceBG22	Human	Poultry	0.66
ceBG22	Poultry	Poultry	0.115
ceBG22	Pig	Poultry	0.113
ceBG22	Food/Environment	Pig	0.038
ceBG22	Human	Pig	0.038
ceBG22	Pig	Pig	0.924
ceBG276	Bovine	Bovine	0.157
ceBG276	Human	Bovine	0.216
ceBG276	Poultry	Bovine	0.037
ceBG276	Pig	Bovine	0.59
ceBG276	Bovine	Food/Environment	0.093
ceBG276	Human	Food/Environment	0.404
ceBG276	Other Animals	Food/Environment	0.009
ceBG276	Poultry	Food/Environment	0.121
ceBG276	Pig	Food/Environment	0.373
ceBG276	Bovine	Human	0.266
ceBG276	Human	Human	0.456
ceBG276	Poultry	Human	0.035
ceBG276	Pig	Human	0.244
ceBG276	Bovine	Other Animals	0.209
ceBG276	Human	Other Animals	0.489
ceBG276	Poultry	Other Animals	0.093
ceBG276	Pig	Other Animals	0.209
ceBG276	Bovine	Poultry	0.243
ceBG276	Food/Environment	Poultry	0.077
ceBG276	Human	Poultry	0.041
ceBG276	Pig	Poultry	0.638
ceBG276	Bovine	Pig	0.633
ceBG276	Human	Pig	0.265
ceBG276	Poultry	Pig	0.067
ceBG276	Pig	Pig	0.035
ceBG28	Bovine	Bovine	0.002
ceBG28	Food/Environment	Bovine	0.087
ceBG28	Human	Bovine	0.578
ceBG28	Poultry	Bovine	0.058
ceBG28	Pig	Bovine	0.274
ceBG28	Bovine	Food/Environment	0.051
ceBG28	Food/Environment	Food/Environment	0.11
ceBG28	Human	Food/Environment	0.724
ceBG28	Other Animals	Food/Environment	0.002
ceBG28	Poultry	Food/Environment	0.096
ceBG28	Pig	Food/Environment	0.017
ceBG28	Bovine	Human	0.008
ceBG28	Food/Environment	Human	0.296
ceBG28	Human	Human	0.619
ceBG28	Other Animals	Human	0.002
ceBG28	Poultry	Human	0.009
ceBG28	Pig	Human	0.066
ceBG28	Bovine	Other Animals	0.04
ceBG28	Food/Environment	Other Animals	0.133
ceBG28	Human	Other Animals	0.672
ceBG28	Poultry	Other Animals	0.082
ceBG28	Pig	Other Animals	0.073
ceBG28	Bovine	Poultry	0.032
ceBG28	Food/Environment	Poultry	0.05
ceBG28	Human	Poultry	0.761
ceBG28	Other Animals	Poultry	0.006
ceBG28	Pig	Poultry	0.151
ceBG28	Bovine	Pig	0.114
ceBG28	Food/Environment	Pig	0.186
ceBG28	Human	Pig	0.322
ceBG28	Poultry	Pig	0.112
ceBG28	Pig	Pig	0.267
ceBG5	Bovine	Bovine	0.51
ceBG5	Food/Environment	Bovine	0.024
ceBG5	Human	Bovine	0.364
ceBG5	Other Animals	Bovine	0.026
ceBG5	Poultry	Bovine	0.004
ceBG5	Pig	Bovine	0.072
ceBG5	Bovine	Food/Environment	0.12
ceBG5	Food/Environment	Food/Environment	0.041
ceBG5	Human	Food/Environment	0.697
ceBG5	Other Animals	Food/Environment	0.04
ceBG5	Poultry	Food/Environment	0.014
ceBG5	Pig	Food/Environment	0.087
ceBG5	Bovine	Human	0.059
ceBG5	Food/Environment	Human	0.06
ceBG5	Human	Human	0.836
ceBG5	Other Animals	Human	0.008
ceBG5	Poultry	Human	0.003
ceBG5	Pig	Human	0.034
ceBG5	Bovine	Other Animals	0.258
ceBG5	Food/Environment	Other Animals	0.067
ceBG5	Human	Other Animals	0.622
ceBG5	Poultry	Other Animals	0.012
ceBG5	Pig	Other Animals	0.041
ceBG5	Bovine	Poultry	0.376
ceBG5	Food/Environment	Poultry	0.124
ceBG5	Human	Poultry	0.399
ceBG5	Other Animals	Poultry	0.018
ceBG5	Poultry	Poultry	0.008
ceBG5	Pig	Poultry	0.075
ceBG5	Bovine	Pig	0.384
ceBG5	Food/Environment	Pig	0.551
ceBG5	Human	Pig	0.062
ceBG5	Other Animals	Pig	0.001
ceBG5	Poultry	Pig	0.003
ceBG709	Bovine	Bovine	0.502
ceBG709	Human	Bovine	0.331
ceBG709	Other Animals	Bovine	0.068
ceBG709	Pig	Bovine	0.099
ceBG709	Food/Environment	Food/Environment	0.6
ceBG709	Human	Food/Environment	0.193
ceBG709	Other Animals	Food/Environment	0.019
ceBG709	Poultry	Food/Environment	0.179
ceBG709	Pig	Food/Environment	0.009
ceBG709	Food/Environment	Human	0.002
ceBG709	Human	Human	0.98
ceBG709	Poultry	Human	0.016
ceBG709	Pig	Human	0.002
ceBG709	Bovine	Other Animals	0.07
ceBG709	Human	Other Animals	0.551
ceBG709	Other Animals	Other Animals	0.378
ceBG709	Food/Environment	Poultry	0.026
ceBG709	Human	Poultry	0.139
ceBG709	Poultry	Poultry	0.835
ceBG709	Bovine	Pig	0.011
ceBG709	Food/Environment	Pig	0.012
ceBG709	Human	Pig	0.1
ceBG709	Poultry	Pig	0.055
ceBG709	Pig	Pig	0.822
ceBG8	Human	Bovine	0.565
ceBG8	Pig	Bovine	0.435
ceBG8	Human	Food/Environment	0.504
ceBG8	Pig	Food/Environment	0.496
ceBG8	Food/Environment	Human	0.011
ceBG8	Human	Human	0.949
ceBG8	Pig	Human	0.039
ceBG8	Human	Other Animals	0.81
ceBG8	Pig	Other Animals	0.19
ceBG8	Human	Poultry	0.666
ceBG8	Pig	Poultry	0.334
ceBG8	Human	Pig	1

## Sheet: Fig. 3D
Category	HCs	CDS_disruption_2.5%	CDS_disruption_50%	CDS_disruption_97.5%
pig-related	HC900_1272	129	133	152.5
pig-related	HC900_459	31	38	43
pig-containing	HC900_28	28	30	39
pig-related	HC900_40	26	27	34.55
pig-related	HC900_10	28	31	36
pig-related	HC900_35	26	29	35
pig-containing	HC900_1898	20	25	30.925
pig-related	HC900_621	28	31	37
pig-containing	HC900_276	27	29	35
pig-related	HC900_3	20	26	35
pig-containing	HC900_5	25	29	39
pig-containing	HC900_125	28	29	38
pig-related	HC900_17	20	23	30
pig-containing	HC900_22	16	19	24
pig-containing	HC900_709	17	20	34
pig-related	HC900_37	13	16	21
pig-containing	HC900_8	14	19	30
