# Supplementary material for: Centralized industrialization of pork in Europe and America contributes to the global spread of Salmonella enterica
Source: Nat Food. 2024 May 9;5(5):413–22. doi: 10.1038/s43016-024-00968-1 (PMC11132987; doi:10.1038/s43016-024-00968-1)
Supplement: Supplementary file 7 — Statistical source data. [file 43016_2024_968_MOESM7_ESM.zip]

Archive with 2 entries (2 files):
- SourceData_Figure4/SourceData_Figure4A_4DEFG_and_ExtendedData_Figure8.xlsx
- SourceData_Figure4/SourceData_Figure4BC_and_ExtendedData_Figure7.xlsx
