# Supplementary material for: Centralized industrialization of pork in Europe and America contributes to the global spread of Salmonella enterica
Source: Nat Food. 2024 May 9;5(5):413–22. doi: 10.1038/s43016-024-00968-1 (PMC11132987; doi:10.1038/s43016-024-00968-1)
Supplement: Supplementary file 7 — Statistical source data. [file 43016_2024_968_MOESM7_ESM.zip › SourceData_Figure4/SourceData_Figure4A_4DEFG_and_ExtendedData_Figure8.xlsx]

## Sheet: 1995
International Trade in Swine-Related Products
Location_code	Partner_code	Hscode	Export_value	Import_value
ALB	AUT	020311	0	17288
BEL	AUT	020311	2968595	0
CHE	AUT	020311	0	1552060
CZE	AUT	020311	0	14499
DEU	AUT	020311	9776770	2003610
DNK	AUT	020311	677491	0
FRA	AUT	020311	60235	70800
GBR	AUT	020311	155319	0
GRC	AUT	020311	0	393285
HRV	AUT	020311	0	546489
HUN	AUT	020311	23440	85036
ITA	AUT	020311	10680	7849115
NLD	AUT	020311	5663530	182625
ROU	AUT	020311	0	11365
SVN	AUT	020311	0	1030446
AUT	BEL	020311	0	2968595
CIV	BEL	020311	0	13679
DEU	BEL	020311	282391	312506592
DNK	BEL	020311	0	39043
ESP	BEL	020311	102172	1979
FIN	BEL	020311	4559	0
FRA	BEL	020311	749196	11986475
GBR	BEL	020311	2831410	59908
GRC	BEL	020311	0	11726953
IRL	BEL	020311	360328	0
ITA	BEL	020311	105210	20614724
NLD	BEL	020311	4042950	6780582
PRT	BEL	020311	0	33591
SWE	BEL	020311	134714	0
PRY	BRA	020311	0	18993
USA	BRA	020311	8555	0
PRK	CHN	020311	0	145757
RUS	CHN	020311	0	3616722
SGP	CHN	020311	0	44286
ECU	COL	020311	0	203734
USA	COL	020311	27028	0
GTM	CRI	020311	0	46691
HND	CRI	020311	0	544836
NIC	CRI	020311	0	77437
PAN	CRI	020311	41915	0
USA	CRI	020311	47953	0
AUT	DEU	020311	2003610	9776770
BEL	DEU	020311	312506592	282391
BIH	DEU	020311	0	117997
BLR	DEU	020311	0	215946
CHE	DEU	020311	1266209	66344
CZE	DEU	020311	0	9954
DNK	DEU	020311	63657756	465287
ESP	DEU	020311	661151	3089
EST	DEU	020311	0	182235
FRA	DEU	020311	35841852	871251
GBR	DEU	020311	77711520	240309
GRC	DEU	020311	45134	3858710
HRV	DEU	020311	0	5865
HUN	DEU	020311	555738	572294
IRL	DEU	020311	15093846	0
ITA	DEU	020311	131650	20854402
LVA	DEU	020311	0	385548
NGA	DEU	020311	0	21000
NLD	DEU	020311	219119264	42579
POL	DEU	020311	37837	33368
PRT	DEU	020311	130662	0
RUS	DEU	020311	0	44521
SWE	DEU	020311	326059	408279
UKR	DEU	020311	0	377647
ANS	DEU	020311	0	4658
AUT	DNK	020311	0	677491
BEL	DNK	020311	39043	0
CHE	DNK	020311	0	38871
DEU	DNK	020311	465287	63657756
ESP	DNK	020311	14632	2110488
EST	DNK	020311	0	24358
FIN	DNK	020311	0	1029
FRA	DNK	020311	101003	0
GBR	DNK	020311	22636	41223
GRC	DNK	020311	0	1581607
IRL	DNK	020311	15755	0
ITA	DNK	020311	0	70983
MLT	DNK	020311	0	48301
NLD	DNK	020311	672628	13262
NOR	DNK	020311	0	906085
POL	DNK	020311	0	272228
PRT	DNK	020311	0	17009
SVK	DNK	020311	0	61952
SVN	DNK	020311	0	26618
SWE	DNK	020311	19378	28780
AND	ESP	020311	0	180762
BEL	ESP	020311	1979	102172
DEU	ESP	020311	3089	661151
DNK	ESP	020311	2110488	14632
FRA	ESP	020311	1273385	7991936
GBR	ESP	020311	5889	12016
GIB	ESP	020311	0	21342
GRC	ESP	020311	0	1722289
ITA	ESP	020311	0	10238814
NLD	ESP	020311	20525	3367
PRT	ESP	020311	996476	32730532
BEL	FIN	020311	0	4559
CHE	FIN	020311	0	176485
DNK	FIN	020311	1029	0
EST	FIN	020311	2020	73642
LVA	FIN	020311	0	548586
NOR	FIN	020311	0	3924819
SWE	FIN	020311	129543	2035231
AND	FRA	020311	0	19012
AUT	FRA	020311	70800	60235
BEL	FRA	020311	11986475	749196
CHE	FRA	020311	0	1014121
CZE	FRA	020311	2583	38098
DEU	FRA	020311	871251	35841852
DNK	FRA	020311	0	101003
ESP	FRA	020311	7991936	1273385
GAB	FRA	020311	0	6859
GBR	FRA	020311	1865319	344461
GRC	FRA	020311	21194	32612138
HUN	FRA	020311	0	116285
IRL	FRA	020311	1167153	45592
ITA	FRA	020311	1857111	110842896
NLD	FRA	020311	32159900	293636
POL	FRA	020311	0	1147736
PRT	FRA	020311	10869	2572276
SVK	FRA	020311	0	2635
SWE	FRA	020311	404219	0
USA	FRA	020311	11306	0
ANS	FRA	020311	2966	0
AUT	GBR	020311	0	155319
BEL	GBR	020311	59908	2831410
CHE	GBR	020311	0	32684
DEU	GBR	020311	240309	77711520
DNK	GBR	020311	41223	22636
ESP	GBR	020311	12016	5889
FRA	GBR	020311	344461	1865319
GRC	GBR	020311	0	8266
IRL	GBR	020311	5929410	403606
ITA	GBR	020311	2641	115512
NLD	GBR	020311	101432	8682104
NOR	GBR	020311	0	68542
PRT	GBR	020311	0	288216
SWE	GBR	020311	39772	80991
CRI	GTM	020311	46691	0
USA	GTM	020311	21348	0
IRL	HKG	020311	25716	0
SVN	HKG	020311	0	3174
CRI	HND	020311	544836	0
MEX	HND	020311	36648	0
USA	HND	020311	1014	0
BEL	IRL	020311	0	360328
CIV	IRL	020311	0	13151
DEU	IRL	020311	0	15093846
DNK	IRL	020311	0	15755
FRA	IRL	020311	45592	1167153
GBR	IRL	020311	403606	5929410
HKG	IRL	020311	0	25716
ITA	IRL	020311	0	149035
NLD	IRL	020311	620454	103526
AUT	ITA	020311	7849115	10680
BEL	ITA	020311	20614724	105210
DEU	ITA	020311	20854402	131650
DNK	ITA	020311	70983	0
ESP	ITA	020311	10238814	0
FRA	ITA	020311	110842896	1857111
GBR	ITA	020311	115512	2641
GRC	ITA	020311	32347	194485
HRV	ITA	020311	0	40913
HUN	ITA	020311	64989	0
IRL	ITA	020311	149035	0
NLD	ITA	020311	61474804	640509
USA	KOR	020311	43620	0
CAN	MEX	020311	954072	0
HND	MEX	020311	0	36648
USA	MEX	020311	2717992	11239
BRN	MYS	020311	0	493483
AUT	NLD	020311	182625	5663530
BEL	NLD	020311	6780582	4042950
BIH	NLD	020311	0	19611
CHE	NLD	020311	0	22043
COG	NLD	020311	0	18920
CZE	NLD	020311	34497	0
DEU	NLD	020311	42579	219119264
DNK	NLD	020311	13262	672628
ESP	NLD	020311	3367	20525
FRA	NLD	020311	293636	32159900
GBR	NLD	020311	8682104	101432
GRC	NLD	020311	312993	79459568
HRV	NLD	020311	0	1509251
HUN	NLD	020311	0	412618
IRL	NLD	020311	103526	620454
ITA	NLD	020311	640509	61474804
LVA	NLD	020311	0	1373311
MKD	NLD	020311	0	21657
POL	NLD	020311	0	15793
PRT	NLD	020311	132069	111552
ROU	NLD	020311	0	9966
RUS	NLD	020311	0	114416
SVK	NLD	020311	0	32414
SVN	NLD	020311	0	2871786
SWE	NLD	020311	0	16650
DNK	NOR	020311	906085	0
FIN	NOR	020311	3924819	0
GBR	NOR	020311	68542	0
SVN	NOR	020311	0	28555
SWE	NOR	020311	1992358	0
CRI	PAN	020311	0	41915
GRC	PAN	020311	1623	0
CHL	PER	020311	17450	0
BLR	POL	020311	0	1306153
CZE	POL	020311	0	395912
DEU	POL	020311	33368	37837
DNK	POL	020311	272228	0
FRA	POL	020311	1147736	0
LTU	POL	020311	0	45305
LVA	POL	020311	0	789399
NLD	POL	020311	15793	0
RUS	POL	020311	0	3654506
SVK	POL	020311	0	47394
UKR	POL	020311	0	361565
ANS	POL	020311	0	55523
BEL	PRT	020311	33591	0
DEU	PRT	020311	0	130662
DNK	PRT	020311	17009	0
ESP	PRT	020311	32730532	996476
FRA	PRT	020311	2572276	10869
GBR	PRT	020311	288216	0
NLD	PRT	020311	111552	132069
ANS	TTO	020311	0	14780
BGD	USA	020311	0	4558
BHS	USA	020311	0	14713
BRA	USA	020311	0	8555
CAN	USA	020311	19498832	85266
CIV	USA	020311	0	1830
COL	USA	020311	0	27028
CRI	USA	020311	0	47953
EST	USA	020311	0	30007
FRA	USA	020311	0	11306
GTM	USA	020311	0	21348
HND	USA	020311	0	1014
HTI	USA	020311	0	53920
JPN	USA	020311	0	6102888
KOR	USA	020311	0	43620
MEX	USA	020311	11239	2717992
RUS	USA	020311	0	10423814
SGP	BGD	020311	663	0
USA	BGD	020311	4558	0
JPN	CAN	020311	0	77133
MEX	CAN	020311	0	954072
SPM	CAN	020311	0	5269
USA	CAN	020311	85266	19498832
TWN	CAN	020311	0	250038
ARG	CHE	020311	85633	0
AUT	CHE	020311	1552060	0
DEU	CHE	020311	66344	1266209
DNK	CHE	020311	38871	0
FIN	CHE	020311	176485	0
FRA	CHE	020311	1014121	0
GBR	CHE	020311	32684	0
NLD	CHE	020311	22043	0
SWE	CHE	020311	191361	0
PER	CHL	020311	0	17450
AUT	CZE	020311	14499	0
DEU	CZE	020311	9954	0
FRA	CZE	020311	38098	2583
HUN	CZE	020311	13269	0
NLD	CZE	020311	0	34497
POL	CZE	020311	395912	0
DEU	EST	020311	182235	0
DNK	EST	020311	24358	0
FIN	EST	020311	73642	2020
HUN	EST	020311	74114	0
USA	EST	020311	30007	0
CAN	JPN	020311	77133	0
USA	JPN	020311	6102888	0
TWN	JPN	020311	278964	0
DEU	LVA	020311	385548	0
FIN	LVA	020311	548586	0
HUN	LVA	020311	30134	0
LTU	LVA	020311	16392	0
NLD	LVA	020311	1373311	0
POL	LVA	020311	789399	0
SWE	LVA	020311	3877	0
DNK	MLT	020311	48301	0
ROU	MLT	020311	971	0
AUT	ROU	020311	11365	0
BGR	ROU	020311	0	636000
HRV	ROU	020311	0	42962
HUN	ROU	020311	16109	15236
LTU	ROU	020311	27931	0
MDA	ROU	020311	426567	13909
MKD	ROU	020311	0	1538871
MLT	ROU	020311	0	971
NLD	ROU	020311	9966	0
RUS	ROU	020311	0	1208000
UKR	ROU	020311	0	431000
BGD	SGP	020311	0	663
CHN	SGP	020311	44286	0
DNK	SVK	020311	61952	0
FRA	SVK	020311	2635	0
HRV	SVK	020311	0	22669
HUN	SVK	020311	449750	0
NLD	SVK	020311	32414	0
POL	SVK	020311	47394	0
AUT	SVN	020311	1030446	0
BIH	SVN	020311	0	79227
DNK	SVN	020311	26618	0
HKG	SVN	020311	3174	0
HRV	SVN	020311	0	602132
HUN	SVN	020311	1832068	0
NLD	SVN	020311	2871786	0
NOR	SVN	020311	28555	0
BEL	SWE	020311	0	134714
CHE	SWE	020311	0	191361
DEU	SWE	020311	408279	326059
DNK	SWE	020311	28780	19378
FIN	SWE	020311	2035231	129543
FRA	SWE	020311	0	404219
GBR	SWE	020311	80991	39772
LVA	SWE	020311	0	3877
NLD	SWE	020311	16650	0
NOR	SWE	020311	0	1992358
AGO	ZAF	020311	0	20696
CIV	ZAF	020311	0	1381
MOZ	ZAF	020311	0	20342
ZWE	ZAF	020311	759419	0
ANS	ZAF	020311	24348	0
CHE	ARG	020311	0	85633
PRY	ARG	020311	0	42525
BEL	CIV	020311	13679	0
IRL	CIV	020311	13151	0
USA	CIV	020311	1830	0
ZAF	CIV	020311	1381	0
NLD	COG	020311	18920	0
ALB	GRC	020311	0	18394
AUT	GRC	020311	393285	0
BEL	GRC	020311	11726953	0
DEU	GRC	020311	3858710	45134
DNK	GRC	020311	1581607	0
ESP	GRC	020311	1722289	0
FRA	GRC	020311	32612138	21194
GBR	GRC	020311	8266	0
ITA	GRC	020311	194485	32347
NLD	GRC	020311	79459568	312993
PAN	GRC	020311	0	1623
ANS	GRC	020311	0	11254
AUT	HUN	020311	85036	23440
BGR	HUN	020311	0	1000
CZE	HUN	020311	0	13269
DEU	HUN	020311	572294	555738
EST	HUN	020311	0	74114
FRA	HUN	020311	116285	0
HRV	HUN	020311	0	847623
ITA	HUN	020311	0	64989
LVA	HUN	020311	0	30134
MAR	HUN	020311	0	4258
MKD	HUN	020311	0	850
NLD	HUN	020311	412618	0
ROU	HUN	020311	15236	16109
RUS	HUN	020311	0	3000
SVK	HUN	020311	0	449750
SVN	HUN	020311	0	1832068
UKR	HUN	020311	0	2000
HUN	MAR	020311	4258	0
ZAF	ZWE	020311	0	759419
AUT	HRV	020311	546489	0
BIH	HRV	020311	0	113236
DEU	HRV	020311	5865	0
HUN	HRV	020311	847623	0
ITA	HRV	020311	40913	0
NLD	HRV	020311	1509251	0
ROU	HRV	020311	42962	0
SVK	HRV	020311	22669	0
SVN	HRV	020311	602132	0
BGR	MDA	020311	0	9005
BLR	MDA	020311	0	20532
ROU	MDA	020311	13909	426567
RUS	MDA	020311	0	3840866
UKR	MDA	020311	1799	50918
HUN	MKD	020311	850	0
NLD	MKD	020311	21657	0
ROU	MKD	020311	1538871	0
COL	ECU	020311	203734	0
CHN	RUS	020311	3616722	0
DEU	RUS	020311	44521	0
HUN	RUS	020311	3000	0
LTU	RUS	020311	293512	0
MDA	RUS	020311	3840866	0
NLD	RUS	020311	114416	0
POL	RUS	020311	3654506	0
ROU	RUS	020311	1208000	0
USA	RUS	020311	10423814	0
DEU	UKR	020311	377647	0
HUN	UKR	020311	2000	0
MDA	UKR	020311	50918	1799
POL	UKR	020311	361565	0
ROU	UKR	020311	431000	0
CAN	TWN	020311	250038	0
JPN	TWN	020311	0	278964
DEU	ANS	020311	4658	0
FRA	ANS	020311	0	2966
GRC	ANS	020311	11254	0
POL	ANS	020311	55523	0
TTO	ANS	020311	14780	0
ZAF	ANS	020311	0	24348
USA	HTI	020311	53920	0
CRI	NIC	020311	77437	0
BLR	LTU	020311	6402	0
LVA	LTU	020311	0	16392
POL	LTU	020311	45305	0
ROU	LTU	020311	0	27931
RUS	LTU	020311	0	293512
ZAF	AGO	020311	20696	0
AUT	ALB	020311	17288	0
GRC	ALB	020311	18394	0
HUN	BGR	020311	1000	0
MDA	BGR	020311	9005	0
ROU	BGR	020311	636000	0
USA	BHS	020311	14713	0
DEU	BLR	020311	215946	0
LTU	BLR	020311	0	6402
MDA	BLR	020311	20532	0
POL	BLR	020311	1306153	0
MYS	BRN	020311	493483	0
FRA	GAB	020311	6859	0
ESP	GIB	020311	21342	0
ZAF	MOZ	020311	20342	0
DEU	NGA	020311	21000	0
ARG	PRY	020311	42525	0
BRA	PRY	020311	18993	0
DEU	BIH	020311	117997	0
HRV	BIH	020311	113236	0
NLD	BIH	020311	19611	0
SVN	BIH	020311	79227	0
CHN	PRK	020311	145757	0
ESP	AND	020311	180762	0
FRA	AND	020311	19012	0
CAN	SPM	020311	5269	0
ALB	AUT	020312	0	5186
BEL	AUT	020312	1146297	42847
CHE	AUT	020312	0	665678
CZE	AUT	020312	0	35857
DEU	AUT	020312	2107720	2137388
DNK	AUT	020312	174998	0
ESP	AUT	020312	28364	88816
FRA	AUT	020312	15841	4394
GBR	AUT	020312	36745	0
GRC	AUT	020312	0	281396
HRV	AUT	020312	0	22683
HUN	AUT	020312	66257	254587
ITA	AUT	020312	22678	10896429
NLD	AUT	020312	10954474	19975
ROU	AUT	020312	0	35718
SVK	AUT	020312	0	76300
SVN	AUT	020312	0	367631
AGO	BEL	020312	0	1677
AUT	BEL	020312	42847	1146297
BDI	BEL	020312	0	1108
CHE	BEL	020312	4218	0
CIV	BEL	020312	0	11138
DEU	BEL	020312	148569	68096328
DNK	BEL	020312	4139726	75228
ESP	BEL	020312	15113	596830
FRA	BEL	020312	2009034	25565822
GBR	BEL	020312	574193	286393
GMB	BEL	020312	0	2937
GRC	BEL	020312	2993	793594
HUN	BEL	020312	16250	0
IRL	BEL	020312	0	2574
ITA	BEL	020312	126291	70255224
NGA	BEL	020312	0	1266
NLD	BEL	020312	9327192	2815805
PRT	BEL	020312	0	95687
ROU	BEL	020312	0	42052
RUS	BEL	020312	0	26959
SVN	BEL	020312	0	64831
SWE	BEL	020312	269236	7822
URY	BRA	020312	0	3458
USA	BRA	020312	253677	0
CAN	CHN	020312	2016	0
DEU	CHN	020312	0	32132
GBR	CHN	020312	1068	0
HKG	CHN	020312	0	2247
MNG	CHN	020312	0	1467
PRK	CHN	020312	0	11668
SGP	CHN	020312	0	12709
USA	CHN	020312	5179	0
USA	COL	020312	365465	0
AUT	DEU	020312	2137388	2107720
BEL	DEU	020312	68096328	148569
BIH	DEU	020312	0	16038
CHE	DEU	020312	0	159031
CHN	DEU	020312	32132	0
CZE	DEU	020312	0	301595
DNK	DEU	020312	34148432	19260
ESP	DEU	020312	8793116	272948
FIN	DEU	020312	0	1985
FRA	DEU	020312	6384440	5291552
GBR	DEU	020312	922880	70185
GIB	DEU	020312	0	3031
GRC	DEU	020312	0	208939
HUN	DEU	020312	56258	161365
IRL	DEU	020312	28554	769483
ITA	DEU	020312	69706	113272368
NLD	DEU	020312	165933280	808976
NOR	DEU	020312	0	29516
POL	DEU	020312	0	367050
RUS	DEU	020312	0	544858
SWE	DEU	020312	63019	0
ANS	DEU	020312	0	1553
AUT	DNK	020312	0	174998
BEL	DNK	020312	75228	4139726
CHE	DNK	020312	0	716073
CZE	DNK	020312	0	2629002
DEU	DNK	020312	19260	34148432
ESP	DNK	020312	885202	462556
FIN	DNK	020312	0	3743246
FRA	DNK	020312	100478	179324688
GBR	DNK	020312	141843	71744328
GRC	DNK	020312	0	42033
HUN	DNK	020312	14580	155295
IRL	DNK	020312	431243	179535
ITA	DNK	020312	3123	108817632
NLD	DNK	020312	738569	7557620
NOR	DNK	020312	0	95725
PAN	DNK	020312	0	71773
POL	DNK	020312	0	18393002
PRT	DNK	020312	0	99483
SVK	DNK	020312	0	215545
SVN	DNK	020312	0	23949
SWE	DNK	020312	157330	609712
USA	DNK	020312	0	3112
AND	ESP	020312	0	206021
AUT	ESP	020312	88816	28364
BEL	ESP	020312	596830	15113
CHE	ESP	020312	0	1723
CHL	ESP	020312	0	10860
DEU	ESP	020312	272948	8793116
DNK	ESP	020312	462556	885202
FRA	ESP	020312	1593699	11419981
GBR	ESP	020312	5611	133486
GIB	ESP	020312	0	11628
GRC	ESP	020312	0	8998
HUN	ESP	020312	55752	0
IRL	ESP	020312	8825	0
ITA	ESP	020312	714357	3819012
MEX	ESP	020312	0	14242
NLD	ESP	020312	12831394	70249
PRT	ESP	020312	8787	23863980
VEN	ESP	020312	0	22499
DEU	FIN	020312	1985	0
DNK	FIN	020312	3743246	0
EST	FIN	020312	2316	3077
FRA	FIN	020312	0	50321
RUS	FIN	020312	0	59903
SWE	FIN	020312	220389	0
AND	FRA	020312	0	1107
AUT	FRA	020312	4394	15841
BEL	FRA	020312	25565822	2009034
BEN	FRA	020312	0	6648
BFA	FRA	020312	0	1303
CHE	FRA	020312	0	9851
CIV	FRA	020312	0	47860
CZE	FRA	020312	1287	319648
DEU	FRA	020312	5291552	6384440
DJI	FRA	020312	0	1013
DNK	FRA	020312	179324688	100478
ESP	FRA	020312	11419981	1593699
FIN	FRA	020312	50321	0
GAB	FRA	020312	0	5044
GBR	FRA	020312	4462189	694486
GRC	FRA	020312	2768	499941
HUN	FRA	020312	0	28416
IRL	FRA	020312	571666	35890
ITA	FRA	020312	1271166	138454000
JPN	FRA	020312	0	2556
LVA	FRA	020312	0	69121
NLD	FRA	020312	66373372	246925
POL	FRA	020312	0	2630149
PRT	FRA	020312	3299	596881
ROU	FRA	020312	0	10421
RUS	FRA	020312	0	121036
SEN	FRA	020312	0	16858
SVK	FRA	020312	0	7201
SWE	FRA	020312	753275	0
TCD	FRA	020312	0	865
USA	FRA	020312	280994	137589
ANS	FRA	020312	1744	6026
ATG	GBR	020312	0	1392
AUT	GBR	020312	0	36745
BEL	GBR	020312	286393	574193
BHS	GBR	020312	0	9529
BRB	GBR	020312	0	50962
CHN	GBR	020312	0	1068
DEU	GBR	020312	70185	922880
DNK	GBR	020312	71744328	141843
ESP	GBR	020312	133486	5611
FRA	GBR	020312	694486	4462189
GIB	GBR	020312	0	14227
HKG	GBR	020312	0	436976
HUN	GBR	020312	0	339235
IRL	GBR	020312	15562994	2366468
ITA	GBR	020312	30882	10467932
JPN	GBR	020312	0	143263
NLD	GBR	020312	1986515	501612
POL	GBR	020312	0	130160
PRT	GBR	020312	0	1681567
SWE	GBR	020312	47631	281204
USA	GBR	020312	0	11408
ZAF	GBR	020312	0	9514
ITA	GTM	020312	1494	0
USA	GTM	020312	133941	0
CHN	HKG	020312	2247	0
GBR	HKG	020312	436976	0
IRL	HKG	020312	48214	0
JPN	HKG	020312	26424	0
USA	HKG	020312	12430	0
USA	HND	020312	41228	0
BEL	IRL	020312	2574	0
DEU	IRL	020312	769483	28554
DNK	IRL	020312	179535	431243
ESP	IRL	020312	0	8825
FRA	IRL	020312	35890	571666
GBR	IRL	020312	2366468	15562994
HKG	IRL	020312	0	48214
ITA	IRL	020312	0	190649
NLD	IRL	020312	414615	77132
PRT	IRL	020312	0	100594
AUT	ITA	020312	10896429	22678
BEL	ITA	020312	70255224	126291
DEU	ITA	020312	113272368	69706
DNK	ITA	020312	108817632	3123
ESP	ITA	020312	3819012	714357
FRA	ITA	020312	138454000	1271166
GBR	ITA	020312	10467932	30882
GRC	ITA	020312	0	1001
GTM	ITA	020312	0	1494
HRV	ITA	020312	0	6506
HUN	ITA	020312	3767421	0
IRL	ITA	020312	190649	0
KEN	ITA	020312	0	2190
MEX	ITA	020312	0	2153
MUS	ITA	020312	0	2993
NLD	ITA	020312	324172352	26185
SVN	ITA	020312	0	73639
SWE	ITA	020312	138133	0
USA	ITA	020312	0	5611
ZAF	ITA	020312	0	4057
TWN	ITA	020312	0	12259
JPN	KOR	020312	0	65128
CAN	MEX	020312	40925	0
ESP	MEX	020312	14242	0
ITA	MEX	020312	2153	0
USA	MEX	020312	6560914	0
BRN	MYS	020312	0	622960
AUT	NLD	020312	19975	10954474
BEL	NLD	020312	2815805	9327192
BIH	NLD	020312	0	31522
CZE	NLD	020312	35930	0
DEU	NLD	020312	808976	165933280
DNK	NLD	020312	7557620	738569
ESP	NLD	020312	70249	12831394
EST	NLD	020312	0	18667
FRA	NLD	020312	246925	66373372
GBR	NLD	020312	501612	1986515
GRC	NLD	020312	3820	7173322
HRV	NLD	020312	0	5304947
HUN	NLD	020312	0	338645
IRL	NLD	020312	77132	414615
ITA	NLD	020312	26185	324172352
LVA	NLD	020312	0	37991
POL	NLD	020312	0	3133963
PRT	NLD	020312	0	357829
ROU	NLD	020312	0	3559
SVK	NLD	020312	0	37269
SVN	NLD	020312	0	1609455
SWE	NLD	020312	0	38595
DEU	NOR	020312	29516	0
DNK	NOR	020312	95725	0
SWE	NOR	020312	1755497	0
DNK	PAN	020312	71773	0
USA	PAN	020312	36457	0
DEU	POL	020312	367050	0
DNK	POL	020312	18393002	0
FRA	POL	020312	2630149	0
GBR	POL	020312	130160	0
LVA	POL	020312	0	18950
NLD	POL	020312	3133963	0
USA	POL	020312	35053	0
ANS	POL	020312	17870	0
AGO	PRT	020312	0	19551
BEL	PRT	020312	95687	0
DNK	PRT	020312	99483	0
ESP	PRT	020312	23863980	8787
FRA	PRT	020312	596881	3299
GBR	PRT	020312	1681567	0
IRL	PRT	020312	100594	0
NLD	PRT	020312	357829	0
STP	PRT	020312	0	5424
CHE	THA	020312	3118	0
ATG	TTO	020312	0	8802
GRD	TTO	020312	0	1004
LCA	TTO	020312	0	12141
USA	TTO	020312	12163	0
ANS	TTO	020312	0	6421
ABW	USA	020312	0	331089
AGO	USA	020312	0	7756
ALB	USA	020312	0	51928
ARG	USA	020312	0	35246
ATG	USA	020312	0	22603
BHS	USA	020312	0	3074
BLZ	USA	020312	0	14298
BRA	USA	020312	0	253677
CAN	USA	020312	96142912	2010096
CHE	USA	020312	37751	0
CHN	USA	020312	0	5179
COL	USA	020312	0	365465
CYM	USA	020312	0	26624
DNK	USA	020312	3112	0
DOM	USA	020312	0	291234
ECU	USA	020312	0	4500
EST	USA	020312	0	33692
FRA	USA	020312	137589	280994
GBR	USA	020312	11408	0
GTM	USA	020312	0	133941
HKG	USA	020312	0	12430
HND	USA	020312	0	41228
HRV	USA	020312	0	1359817
HTI	USA	020312	0	42761
ITA	USA	020312	5611	0
JPN	USA	020312	0	16066851
KNA	USA	020312	0	12073
LCA	USA	020312	0	3147
MEX	USA	020312	0	6560914
MKD	USA	020312	0	27825
PAN	USA	020312	0	36457
POL	USA	020312	0	35053
RUS	USA	020312	0	3704301
SGP	USA	020312	0	19495
TTO	USA	020312	0	12163
VCT	USA	020312	0	8460
VEN	USA	020312	0	60977
VGB	USA	020312	0	17666
TWN	USA	020312	0	971495
CHN	CAN	020312	0	2016
HUN	CAN	020312	0	19725
JPN	CAN	020312	0	82949
MEX	CAN	020312	0	40925
SPM	CAN	020312	0	9059
USA	CAN	020312	2010096	96142912
AUT	CHE	020312	665678	0
BEL	CHE	020312	0	4218
DEU	CHE	020312	159031	0
DNK	CHE	020312	716073	0
ESP	CHE	020312	1723	0
FRA	CHE	020312	9851	0
THA	CHE	020312	0	3118
USA	CHE	020312	0	37751
ESP	CHL	020312	10860	0
AUT	CZE	020312	35857	0
DEU	CZE	020312	301595	0
DNK	CZE	020312	2629002	0
FRA	CZE	020312	319648	1287
NLD	CZE	020312	0	35930
RUS	CZE	020312	0	2161
FIN	EST	020312	3077	2316
HUN	EST	020312	46471	0
NLD	EST	020312	18667	0
USA	EST	020312	33692	0
CAN	JPN	020312	82949	0
FRA	JPN	020312	2556	0
GBR	JPN	020312	143263	0
HKG	JPN	020312	0	26424
KOR	JPN	020312	65128	0
USA	JPN	020312	16066851	0
TWN	JPN	020312	4021609	0
FRA	LVA	020312	69121	0
NLD	LVA	020312	37991	0
POL	LVA	020312	18950	0
SWE	LVA	020312	6332	0
AUT	ROU	020312	35718	0
BEL	ROU	020312	42052	0
FRA	ROU	020312	10421	0
HUN	ROU	020312	948	0
NLD	ROU	020312	3559	0
BRN	SGP	020312	0	3012
CHN	SGP	020312	12709	0
USA	SGP	020312	19495	0
AUT	SVK	020312	76300	0
DNK	SVK	020312	215545	0
FRA	SVK	020312	7201	0
HRV	SVK	020312	0	10577
HUN	SVK	020312	25063	0
NLD	SVK	020312	37269	0
AUT	SVN	020312	367631	0
BEL	SVN	020312	64831	0
DNK	SVN	020312	23949	0
HUN	SVN	020312	1351652	0
ITA	SVN	020312	73639	0
NLD	SVN	020312	1609455	0
BEL	SWE	020312	7822	269236
DEU	SWE	020312	0	63019
DNK	SWE	020312	609712	157330
FIN	SWE	020312	0	220389
FRA	SWE	020312	0	753275
GBR	SWE	020312	281204	47631
ITA	SWE	020312	0	138133
LVA	SWE	020312	0	6332
NLD	SWE	020312	38595	0
NOR	SWE	020312	0	1755497
FRA	TCD	020312	865	0
GBR	ZAF	020312	9514	0
ITA	ZAF	020312	4057	0
MOZ	ZAF	020312	0	1887
SYC	ZAF	020312	0	3687
ZWE	ZAF	020312	55046	0
USA	ARG	020312	35246	0
BEL	CIV	020312	11138	0
BFA	CIV	020312	0	1364
FRA	CIV	020312	47860	0
ALB	GRC	020312	0	2277
AUT	GRC	020312	281396	0
BEL	GRC	020312	793594	2993
DEU	GRC	020312	208939	0
DNK	GRC	020312	42033	0
ESP	GRC	020312	8998	0
FRA	GRC	020312	499941	2768
ITA	GRC	020312	1001	0
NLD	GRC	020312	7173322	3820
ANS	GRC	020312	0	3326
AUT	HUN	020312	254587	66257
BEL	HUN	020312	0	16250
BIH	HUN	020312	0	23000
CAN	HUN	020312	19725	0
DEU	HUN	020312	161365	56258
DNK	HUN	020312	155295	14580
ESP	HUN	020312	0	55752
EST	HUN	020312	0	46471
FRA	HUN	020312	28416	0
GBR	HUN	020312	339235	0
HRV	HUN	020312	0	677504
ITA	HUN	020312	0	3767421
MKD	HUN	020312	0	235106
NLD	HUN	020312	338645	0
ROU	HUN	020312	0	948
SVK	HUN	020312	0	25063
SVN	HUN	020312	0	1351652
UKR	HUN	020312	0	1000
BRA	URY	020312	3458	0
MWI	ZWE	020312	0	2419
ZAF	ZWE	020312	0	55046
USA	KNA	020312	12073	0
ESP	VEN	020312	22499	0
USA	VEN	020312	60977	0
AUT	HRV	020312	22683	0
BIH	HRV	020312	0	1723
HUN	HRV	020312	677504	0
ITA	HRV	020312	6506	0
NLD	HRV	020312	5304947	0
SVK	HRV	020312	10577	0
USA	HRV	020312	1359817	0
HUN	MKD	020312	235106	0
USA	MKD	020312	27825	0
USA	DOM	020312	291234	0
USA	ECU	020312	4500	0
BEL	RUS	020312	26959	0
CZE	RUS	020312	2161	0
DEU	RUS	020312	544858	0
FIN	RUS	020312	59903	0
FRA	RUS	020312	121036	0
USA	RUS	020312	3704301	0
HUN	UKR	020312	1000	0
ITA	TWN	020312	12259	0
JPN	TWN	020312	0	4021609
USA	TWN	020312	971495	0
DEU	ANS	020312	1553	0
FRA	ANS	020312	6026	1744
GRC	ANS	020312	3326	0
POL	ANS	020312	0	17870
TTO	ANS	020312	6421	0
USA	BLZ	020312	14298	0
TTO	GRD	020312	1004	0
USA	HTI	020312	42761	0
TTO	LCA	020312	12141	0
USA	LCA	020312	3147	0
ZWE	MWI	020312	2419	0
USA	VCT	020312	8460	0
BEL	BDI	020312	1108	0
ITA	MUS	020312	2993	0
ZAF	SYC	020312	3687	0
BEL	AGO	020312	1677	0
PRT	AGO	020312	19551	0
USA	AGO	020312	7756	0
AUT	ALB	020312	5186	0
GRC	ALB	020312	2277	0
USA	ALB	020312	51928	0
GBR	ATG	020312	1392	0
TTO	ATG	020312	8802	0
USA	ATG	020312	22603	0
FRA	BEN	020312	6648	0
GBR	BHS	020312	9529	0
USA	BHS	020312	3074	0
GBR	BRB	020312	50962	0
MYS	BRN	020312	622960	0
SGP	BRN	020312	3012	0
FRA	GAB	020312	5044	0
DEU	GIB	020312	3031	0
ESP	GIB	020312	11628	0
GBR	GIB	020312	14227	0
ITA	KEN	020312	2190	0
ZAF	MOZ	020312	1887	0
BEL	NGA	020312	1266	0
FRA	SEN	020312	16858	0
CIV	BFA	020312	1364	0
FRA	BFA	020312	1303	0
DEU	BIH	020312	16038	0
HRV	BIH	020312	1723	0
HUN	BIH	020312	23000	0
NLD	BIH	020312	31522	0
USA	CYM	020312	26624	0
FRA	DJI	020312	1013	0
CHN	PRK	020312	11668	0
PRT	STP	020312	5424	0
USA	ABW	020312	331089	0
ESP	AND	020312	206021	0
FRA	AND	020312	1107	0
BEL	GMB	020312	2937	0
CHN	MNG	020312	1467	0
CAN	SPM	020312	9059	0
USA	VGB	020312	17666	0
ALB	AUT	020321	0	32951
BEL	AUT	020321	26069	0
BGR	AUT	020321	0	25719
CHE	AUT	020321	0	8636
CZE	AUT	020321	0	348729
DEU	AUT	020321	27022	44460
HRV	AUT	020321	0	17990
HUN	AUT	020321	18546	0
ITA	AUT	020321	3909	2443
NLD	AUT	020321	49080	0
POL	AUT	020321	194945	0
ROU	AUT	020321	177490	0
RUS	AUT	020321	0	64847
AUT	BEL	020321	0	26069
BGR	BEL	020321	0	2850
COD	BEL	020321	0	150600
COG	BEL	020321	0	330348
DEU	BEL	020321	8367	2143642
DNK	BEL	020321	0	23391
ESP	BEL	020321	0	298021
FRA	BEL	020321	22110	236476
GAB	BEL	020321	0	29607
GRC	BEL	020321	0	81538
HUN	BEL	020321	0	2058
ITA	BEL	020321	67183	541800
JPN	BEL	020321	0	24891
MLT	BEL	020321	0	218779
NLD	BEL	020321	27246	189181
PRT	BEL	020321	0	8311
RUS	BEL	020321	0	202033
SWE	BEL	020321	0	57242
HKG	BMU	020321	2148	0
USA	BMU	020321	17264	0
HKG	BRA	020321	0	182589
ITA	BRA	020321	42204	0
BLR	CHN	020321	0	260814
ESP	CHN	020321	0	74061
HKG	CHN	020321	0	6530492
MAC	CHN	020321	0	1276116
MYS	CHN	020321	0	36943
PHL	CHN	020321	0	142122
PRK	CHN	020321	0	411622
RUS	CHN	020321	0	35512108
SGP	CHN	020321	0	3661877
VNM	CHN	020321	4921	0
TWN	CHN	020321	0	249272
USA	COL	020321	40825	0
VEN	COL	020321	279763	0
AUT	DEU	020321	44460	27022
BEL	DEU	020321	2143642	8367
COG	DEU	020321	0	47948
CZE	DEU	020321	0	94560
DNK	DEU	020321	158354	5100
ESP	DEU	020321	0	12357
EST	DEU	020321	0	301167
FRA	DEU	020321	86771	110278
GBR	DEU	020321	73824	306043
GRC	DEU	020321	0	56343
HUN	DEU	020321	23238	3007
ITA	DEU	020321	0	24080
LBR	DEU	020321	0	3005
LTU	DEU	020321	0	24923
LVA	DEU	020321	0	39384
NGA	DEU	020321	0	25000
NLD	DEU	020321	78263	106442
POL	DEU	020321	98575	0
PRT	DEU	020321	0	2977
RUS	DEU	020321	0	22975202
SWE	DEU	020321	0	2036
UKR	DEU	020321	0	295108
BEL	DNK	020321	23391	0
DEU	DNK	020321	5100	158354
ESP	DNK	020321	0	101664
EST	DNK	020321	0	125667
FRA	DNK	020321	1295165	0
GBR	DNK	020321	0	5371
GRC	DNK	020321	0	82607
GRL	DNK	020321	0	7581
JPN	DNK	020321	0	7940
MLT	DNK	020321	0	283893
NLD	DNK	020321	33634	0
NOR	DNK	020321	18200	0
POL	DNK	020321	164783	0
RUS	DNK	020321	0	86923
AND	ESP	020321	0	3643
BEL	ESP	020321	298021	0
CHN	ESP	020321	74061	0
CIV	ESP	020321	0	3680
DEU	ESP	020321	12357	0
DNK	ESP	020321	101664	0
FRA	ESP	020321	137246	1031973
GBR	ESP	020321	88787	0
GIB	ESP	020321	0	1829
GRC	ESP	020321	0	63217
HUN	ESP	020321	81927	0
ITA	ESP	020321	61119	3209
NLD	ESP	020321	30157	0
PRT	ESP	020321	0	583641
SWE	ESP	020321	1821	58332
EST	FIN	020321	0	32915
LTU	FIN	020321	0	25556
LVA	FIN	020321	0	27478
NLD	FIN	020321	7886	0
RUS	FIN	020321	0	212600
SWE	FIN	020321	2865	94542
BEL	FRA	020321	236476	22110
COG	FRA	020321	0	3434
DEU	FRA	020321	110278	86771
DNK	FRA	020321	0	1295165
ESP	FRA	020321	1031973	137246
EST	FRA	020321	0	2778
GAB	FRA	020321	0	8272
GBR	FRA	020321	17327	173232
GNQ	FRA	020321	0	7051
GRC	FRA	020321	0	39591
HUN	FRA	020321	32134	0
IRL	FRA	020321	4963	0
ITA	FRA	020321	1687	94651
JPN	FRA	020321	0	8063
LVA	FRA	020321	0	576832
MAR	FRA	020321	0	8689
MRT	FRA	020321	0	1410
NLD	FRA	020321	21272	41626
PRT	FRA	020321	0	21327
RUS	FRA	020321	0	6619536
SYC	FRA	020321	0	108260
TUN	FRA	020321	0	32654
USA	FRA	020321	47818	0
DEU	GBR	020321	306043	73824
DNK	GBR	020321	5371	0
ESP	GBR	020321	0	88787
FRA	GBR	020321	173232	17327
HKG	GBR	020321	0	157900
IND	GBR	020321	16914	0
IRL	GBR	020321	1796835	0
ITA	GBR	020321	0	3299
KOR	GBR	020321	0	44792
NLD	GBR	020321	6283366	15589
PRT	GBR	020321	0	30840
SWE	GBR	020321	9585	38101
USA	GTM	020321	13810	0
BMU	HKG	020321	0	2148
BRA	HKG	020321	182589	0
CAN	HKG	020321	12817	0
CHN	HKG	020321	6530492	0
GBR	HKG	020321	157900	0
HUN	HKG	020321	33576	0
JPN	HKG	020321	46376	0
VNM	HKG	020321	2506106	0
TWN	HKG	020321	23197	0
GRC	HND	020321	3889	0
FRA	IRL	020321	0	4963
GBR	IRL	020321	0	1796835
GRC	IRL	020321	0	11478
ITA	IRL	020321	0	58255
MLT	IRL	020321	0	78173
ALB	ITA	020321	0	493860
AUT	ITA	020321	2443	3909
BEL	ITA	020321	541800	67183
BRA	ITA	020321	0	42204
CZE	ITA	020321	0	23199
DEU	ITA	020321	24080	0
ESP	ITA	020321	3209	61119
FRA	ITA	020321	94651	1687
GBR	ITA	020321	3299	0
GRC	ITA	020321	0	88004
HUN	ITA	020321	550215	0
IRL	ITA	020321	58255	0
NLD	ITA	020321	75896	30054
PRT	ITA	020321	0	5260
SVN	ITA	020321	0	6147
GBR	KOR	020321	44792	0
GRC	MEX	020321	0	3619
JPN	MEX	020321	0	4857
USA	MEX	020321	91659	22478
CHN	MYS	020321	36943	0
SGP	MYS	020321	15578	0
ABW	NLD	020321	0	45993
AGO	NLD	020321	0	94823
AUT	NLD	020321	0	49080
BEL	NLD	020321	189181	27246
COG	NLD	020321	0	606123
CZE	NLD	020321	0	33143
DEU	NLD	020321	106442	78263
DNK	NLD	020321	0	33634
ESP	NLD	020321	0	30157
EST	NLD	020321	0	35193
FIN	NLD	020321	0	7886
FRA	NLD	020321	41626	21272
GBR	NLD	020321	15589	6283366
GRC	NLD	020321	0	13658
HRV	NLD	020321	0	194279
HUN	NLD	020321	73458	0
ITA	NLD	020321	30054	75896
LVA	NLD	020321	0	844355
MAR	NLD	020321	0	105038
MKD	NLD	020321	0	40255
POL	NLD	020321	205171	0
PRT	NLD	020321	0	3186
ROU	NLD	020321	425253	24572
RUS	NLD	020321	0	362701
UKR	NLD	020321	0	1610
USA	NLD	020321	24085	0
ANS	NLD	020321	0	3118
DNK	NOR	020321	0	18200
GRC	PAN	020321	48652	0
AUT	POL	020321	0	194945
BLR	POL	020321	0	2014664
CZE	POL	020321	0	344522
DEU	POL	020321	0	98575
DNK	POL	020321	0	164783
LTU	POL	020321	0	749521
LVA	POL	020321	0	2863441
MAR	POL	020321	0	7472
NLD	POL	020321	0	205171
ROU	POL	020321	0	30661
RUS	POL	020321	0	23763410
SVK	POL	020321	0	41814
UKR	POL	020321	0	555625
ANS	POL	020321	0	63608
AGO	PRT	020321	0	127903
BEL	PRT	020321	8311	0
DEU	PRT	020321	2977	0
ESP	PRT	020321	583641	0
FRA	PRT	020321	21327	0
GBR	PRT	020321	30840	0
ITA	PRT	020321	5260	0
NLD	PRT	020321	3186	0
USA	PRT	020321	68339	0
CAN	TTO	020321	9325	0
USA	TTO	020321	26936	0
ANS	TTO	020321	0	17022
BMU	USA	020321	0	17264
CAN	USA	020321	0	225983
CIV	USA	020321	0	3533
COL	USA	020321	0	40825
FRA	USA	020321	0	47818
GRC	USA	020321	0	17721
GTM	USA	020321	0	13810
IDN	USA	020321	69513	1464
JPN	USA	020321	0	416640
MEX	USA	020321	22478	91659
NLD	USA	020321	0	24085
PRT	USA	020321	0	68339
RUS	USA	020321	0	20922082
SGP	USA	020321	0	1287
TTO	USA	020321	0	26936
TWN	USA	020321	0	133157
ROU	CAF	020321	183235	0
ZAF	CAF	020321	3334	0
EST	CAN	020321	0	61197
HKG	CAN	020321	0	12817
JPN	CAN	020321	0	8488
LCA	CAN	020321	0	3912
RUS	CAN	020321	0	84666
SVK	CAN	020321	0	12638
TTO	CAN	020321	0	9325
USA	CAN	020321	225983	0
TWN	CAN	020321	0	562861
AUT	CHE	020321	8636	0
ARG	CHL	020321	0	21706
AUT	CZE	020321	348729	0
DEU	CZE	020321	94560	0
HUN	CZE	020321	177452	0
ITA	CZE	020321	23199	0
MKD	CZE	020321	0	120312
NLD	CZE	020321	33143	0
POL	CZE	020321	344522	0
CAN	EST	020321	61197	0
DEU	EST	020321	301167	0
DNK	EST	020321	125667	0
FIN	EST	020321	32915	0
FRA	EST	020321	2778	0
HUN	EST	020321	121936	0
NLD	EST	020321	35193	0
RUS	EST	020321	0	11975
SWE	EST	020321	25704	0
UKR	EST	020321	0	168198
USA	IDN	020321	1464	69513
GBR	IND	020321	0	16914
BEL	JPN	020321	24891	0
CAN	JPN	020321	8488	0
DNK	JPN	020321	7940	0
FRA	JPN	020321	8063	0
HKG	JPN	020321	0	46376
MEX	JPN	020321	4857	0
USA	JPN	020321	416640	0
DEU	LVA	020321	39384	0
FIN	LVA	020321	27478	0
FRA	LVA	020321	576832	0
HUN	LVA	020321	12822	0
NLD	LVA	020321	844355	0
POL	LVA	020321	2863441	0
RUS	LVA	020321	0	37148
BEL	MLT	020321	218779	0
DNK	MLT	020321	283893	0
GRC	MLT	020321	25534	0
HUN	MLT	020321	11856	0
IRL	MLT	020321	78173	0
AUT	ROU	020321	0	177490
BGR	ROU	020321	0	186000
CAF	ROU	020321	0	183235
HRV	ROU	020321	0	44730
MDA	ROU	020321	905486	188326
MKD	ROU	020321	0	167899
NLD	ROU	020321	24572	425253
POL	ROU	020321	30661	0
RUS	ROU	020321	0	36577000
UKR	ROU	020321	0	942000
ANS	ROU	020321	0	98021
BRN	SGP	020321	0	24782
CHN	SGP	020321	3661877	0
MDV	SGP	020321	0	2276
MYS	SGP	020321	0	15578
USA	SGP	020321	1287	0
CAN	SVK	020321	12638	0
HUN	SVK	020321	1324	0
POL	SVK	020321	41814	0
ITA	SVN	020321	6147	0
BEL	SWE	020321	57242	0
DEU	SWE	020321	2036	0
ESP	SWE	020321	58332	1821
EST	SWE	020321	0	25704
FIN	SWE	020321	94542	2865
GBR	SWE	020321	38101	9585
HUN	SWE	020321	10331	0
AGO	ZAF	020321	0	33870
CAF	ZAF	020321	0	3334
COM	ZAF	020321	0	4458
MOZ	ZAF	020321	0	4218
ZWE	ZAF	020321	258613	0
CHL	ARG	020321	21706	0
RUS	ARG	020321	0	3177
ESP	CIV	020321	3680	0
USA	CIV	020321	3533	0
BEL	COG	020321	330348	0
DEU	COG	020321	47948	0
FRA	COG	020321	3434	0
NLD	COG	020321	606123	0
ANS	COG	020321	483252	0
ALB	GRC	020321	0	30954
BEL	GRC	020321	81538	0
BHS	GRC	020321	0	1198
DEU	GRC	020321	56343	0
DNK	GRC	020321	82607	0
ESP	GRC	020321	63217	0
FRA	GRC	020321	39591	0
HND	GRC	020321	0	3889
HUN	GRC	020321	30372	0
IRL	GRC	020321	11478	0
ITA	GRC	020321	88004	0
MEX	GRC	020321	3619	0
MLT	GRC	020321	0	25534
NLD	GRC	020321	13658	0
PAN	GRC	020321	0	48652
USA	GRC	020321	17721	0
VCT	GRC	020321	0	1655
ANS	GRC	020321	0	29339
AUT	HUN	020321	0	18546
BEL	HUN	020321	2058	0
CZE	HUN	020321	0	177452
DEU	HUN	020321	3007	23238
ESP	HUN	020321	0	81927
EST	HUN	020321	0	121936
FRA	HUN	020321	0	32134
GRC	HUN	020321	0	30372
HKG	HUN	020321	0	33576
ITA	HUN	020321	0	550215
LTU	HUN	020321	0	28356
LVA	HUN	020321	0	12822
MAR	HUN	020321	0	9118
MKD	HUN	020321	0	525255
MLT	HUN	020321	0	11856
NLD	HUN	020321	0	73458
SVK	HUN	020321	0	1324
SWE	HUN	020321	0	10331
FRA	MAR	020321	8689	0
HUN	MAR	020321	9118	0
NLD	MAR	020321	105038	0
POL	MAR	020321	7472	0
ANS	MAR	020321	0	7942
FRA	TUN	020321	32654	0
MWI	ZWE	020321	0	36499
ZAF	ZWE	020321	0	258613
COL	VEN	020321	0	279763
AUT	HRV	020321	17990	0
BIH	HRV	020321	0	71657
NLD	HRV	020321	194279	0
ROU	HRV	020321	44730	0
ROU	MDA	020321	188326	905486
RUS	MDA	020321	0	1759283
CZE	MKD	020321	120312	0
HUN	MKD	020321	525255	0
NLD	MKD	020321	40255	0
ROU	MKD	020321	167899	0
BEL	COD	020321	150600	0
CHN	PHL	020321	142122	0
ARG	RUS	020321	3177	0
AUT	RUS	020321	64847	0
BEL	RUS	020321	202033	0
CAN	RUS	020321	84666	0
CHN	RUS	020321	35512108	0
DEU	RUS	020321	22975202	0
DNK	RUS	020321	86923	0
EST	RUS	020321	11975	0
FIN	RUS	020321	212600	0
FRA	RUS	020321	6619536	0
LTU	RUS	020321	442069	0
LVA	RUS	020321	37148	0
MDA	RUS	020321	1759283	0
NLD	RUS	020321	362701	0
POL	RUS	020321	23763410	0
ROU	RUS	020321	36577000	0
USA	RUS	020321	20922082	0
DEU	UKR	020321	295108	0
EST	UKR	020321	168198	0
NLD	UKR	020321	1610	0
POL	UKR	020321	555625	0
ROU	UKR	020321	942000	0
CHN	VNM	020321	0	4921
HKG	VNM	020321	0	2506106
CAN	TWN	020321	562861	0
CHN	TWN	020321	249272	0
HKG	TWN	020321	0	23197
USA	TWN	020321	133157	0
COG	ANS	020321	0	483252
GRC	ANS	020321	29339	0
MAR	ANS	020321	7942	0
NLD	ANS	020321	3118	0
POL	ANS	020321	63608	0
ROU	ANS	020321	98021	0
TTO	ANS	020321	17022	0
CAN	LCA	020321	3912	0
ZWE	MWI	020321	36499	0
GRC	VCT	020321	1655	0
ZAF	COM	020321	4458	0
BLR	LTU	020321	0	33613
DEU	LTU	020321	24923	0
FIN	LTU	020321	25556	0
HUN	LTU	020321	28356	0
POL	LTU	020321	749521	0
RUS	LTU	020321	0	442069
CHN	MAC	020321	1276116	0
SGP	MDV	020321	2276	0
FRA	SYC	020321	108260	0
NLD	AGO	020321	94823	0
PRT	AGO	020321	127903	0
ZAF	AGO	020321	33870	0
AUT	ALB	020321	32951	0
GRC	ALB	020321	30954	0
ITA	ALB	020321	493860	0
AUT	BGR	020321	25719	0
BEL	BGR	020321	2850	0
ROU	BGR	020321	186000	0
GRC	BHS	020321	1198	0
CHN	BLR	020321	260814	0
LTU	BLR	020321	33613	0
POL	BLR	020321	2014664	0
SGP	BRN	020321	24782	0
BEL	GAB	020321	29607	0
FRA	GAB	020321	8272	0
ESP	GIB	020321	1829	0
FRA	GNQ	020321	7051	0
DEU	LBR	020321	3005	0
ZAF	MOZ	020321	4218	0
DEU	NGA	020321	25000	0
HRV	BIH	020321	71657	0
DNK	GRL	020321	7581	0
FRA	MRT	020321	1410	0
CHN	PRK	020321	411622	0
NLD	ABW	020321	45993	0
ESP	AND	020321	3643	0
ALB	AUT	020329	0	21052
BEL	AUT	020329	432456	0
BIH	AUT	020329	0	121349
CHE	AUT	020329	0	89528
CZE	AUT	020329	9797	377731
DEU	AUT	020329	8845473	1085908
DNK	AUT	020329	1444723	0
ESP	AUT	020329	53848	0
FRA	AUT	020329	57280	307944
GBR	AUT	020329	72390	0
GRC	AUT	020329	0	62242
HKG	AUT	020329	1584	0
HRV	AUT	020329	0	251748
HUN	AUT	020329	951785	760188
IRL	AUT	020329	16543	0
ITA	AUT	020329	679043	2604170
KOR	AUT	020329	0	39985
NLD	AUT	020329	1972841	13200
POL	AUT	020329	10105	58963
RUS	AUT	020329	35755	387383
SVK	AUT	020329	0	85367
SVN	AUT	020329	0	261826
SWE	AUT	020329	1220	25461
AGO	BEL	020329	0	9314
ALB	BEL	020329	0	52487
AUT	BEL	020329	0	432456
BGR	BEL	020329	0	14976
CAN	BEL	020329	29484	0
CHN	BEL	020329	0	17404
CIV	BEL	020329	0	31037
COD	BEL	020329	0	126977
COG	BEL	020329	0	41367
CPV	BEL	020329	0	8681
DEU	BEL	020329	3385731	89966840
DNK	BEL	020329	569656	3889379
ESP	BEL	020329	627630	4948763
FRA	BEL	020329	1496843	45719464
GAB	BEL	020329	0	159243
GBR	BEL	020329	489687	2562776
GMB	BEL	020329	0	1008
GRC	BEL	020329	49220	4552378
HRV	BEL	020329	0	111600
HUN	BEL	020329	0	279674
IRL	BEL	020329	25464	782058
ITA	BEL	020329	506680	41359368
JPN	BEL	020329	0	3780175
LBR	BEL	020329	0	34474
MDA	BEL	020329	0	2147
MLT	BEL	020329	0	86704
NLD	BEL	020329	5937966	8723091
PRT	BEL	020329	6093	6478729
RUS	BEL	020329	0	478038
SVN	BEL	020329	0	30295
SWE	BEL	020329	153736	1125413
USA	BEL	020329	0	290570
ZAF	BEL	020329	330763	677710
CAN	BMU	020329	11332	0
DNK	BMU	020329	113253	0
GBR	BMU	020329	76117	0
HKG	BMU	020329	11706	0
IRL	BMU	020329	23587	0
USA	BMU	020329	18139	0
AGO	BRA	020329	0	63299
ARG	BRA	020329	0	21891472
CAN	BRA	020329	4701141	0
CHE	BRA	020329	28438	782815
CHL	BRA	020329	57056	0
CHN	BRA	020329	303763	114544
CMR	BRA	020329	0	3906
CYM	BRA	020329	0	1164324
DEU	BRA	020329	0	362686
DNK	BRA	020329	48390	0
FIN	BRA	020329	0	447147
HKG	BRA	020329	0	40879284
HUN	BRA	020329	0	12000
JPN	BRA	020329	0	57311
MAC	BRA	020329	0	10899
NLD	BRA	020329	307653	1888284
PER	BRA	020329	0	57782
POL	BRA	020329	0	40404
PRY	BRA	020329	0	2255
URY	BRA	020329	0	5423400
USA	BRA	020329	276619	0
ARG	CHN	020329	763753	0
BEL	CHN	020329	17404	0
BRA	CHN	020329	114544	303763
CAN	CHN	020329	70189	0
DEU	CHN	020329	78087	14353
DNK	CHN	020329	74611	0
DZA	CHN	020329	0	972
HKG	CHN	020329	140299	52316276
HRV	CHN	020329	0	752054
IRL	CHN	020329	2926	0
JPN	CHN	020329	0	3648
KOR	CHN	020329	125542	105671
MAC	CHN	020329	976	1905342
MAR	CHN	020329	0	5281
MNG	CHN	020329	0	28826
NLD	CHN	020329	38358	1411507
PRK	CHN	020329	0	319810
RUS	CHN	020329	0	125283368
SGP	CHN	020329	0	1011175
SVN	CHN	020329	0	386979
USA	CHN	020329	31017	0
VNM	CHN	020329	2750	0
ANS	CHN	020329	441728	0
CAN	COL	020329	112597	0
NLD	COL	020329	184212	0
USA	COL	020329	124108	0
VEN	COL	020329	4036	0
IRL	CRI	020329	8120	0
USA	CRI	020329	228823	0
ABW	DEU	020329	0	2036
AGO	DEU	020329	0	12838
AUT	DEU	020329	1085908	8845473
BEL	DEU	020329	89966840	3385731
BEN	DEU	020329	0	53652
BGR	DEU	020329	0	1029
BRA	DEU	020329	362686	0
CAN	DEU	020329	75848	375003
CHE	DEU	020329	119657	660507
CHN	DEU	020329	14353	78087
COG	DEU	020329	0	11495
CZE	DEU	020329	9961	65694
DNK	DEU	020329	144221648	5244814
ESP	DEU	020329	21712142	3677254
FIN	DEU	020329	105927	84356
FRA	DEU	020329	38203544	9868551
GBR	DEU	020329	18806326	8009126
GIB	DEU	020329	0	5051
GRC	DEU	020329	68550	2514352
HKG	DEU	020329	0	110880
HRV	DEU	020329	0	109483
HUN	DEU	020329	6838171	1366091
IRL	DEU	020329	11667965	735370
ISL	DEU	020329	4654	0
ITA	DEU	020329	16010645	7915666
JPN	DEU	020329	0	77681
LBR	DEU	020329	0	9014
LTU	DEU	020329	0	14954
MAC	DEU	020329	0	7647
MDV	DEU	020329	0	33405
NGA	DEU	020329	0	19000
NLD	DEU	020329	49255676	12155846
NOR	DEU	020329	4456	10474
POL	DEU	020329	127451	45504
PRT	DEU	020329	436743	87204
ROU	DEU	020329	23337	10930
RUS	DEU	020329	0	5002306
SGP	DEU	020329	0	167278
SVK	DEU	020329	0	31907
SWE	DEU	020329	311345	344116
THA	DEU	020329	0	26255
UGA	DEU	020329	0	20269
UKR	DEU	020329	0	6784
USA	DEU	020329	668540	422269
ZAF	DEU	020329	481891	479052
ANS	DEU	020329	0	1553
ABW	DNK	020329	0	36628
AGO	DNK	020329	0	1399
ARG	DNK	020329	0	8452227
AUT	DNK	020329	0	1444723
BEL	DNK	020329	3889379	569656
BGR	DNK	020329	0	13889
BHS	DNK	020329	0	306532
BLR	DNK	020329	0	20608
BMU	DNK	020329	0	113253
BRA	DNK	020329	0	48390
CAN	DNK	020329	67001	10694740
CHE	DNK	020329	0	50399
CHN	DNK	020329	0	74611
CZE	DNK	020329	267235	2410951
DEU	DNK	020329	5244814	144221648
ECU	DNK	020329	0	35107
ESP	DNK	020329	2804105	6278525
EST	DNK	020329	0	330503
FIN	DNK	020329	286292	6345907
FRA	DNK	020329	12044411	27761614
FRO	DNK	020329	0	986568
GBR	DNK	020329	6640960	15433259
GMB	DNK	020329	0	2131
GRC	DNK	020329	514649	33244092
GRL	DNK	020329	0	2082932
HKG	DNK	020329	0	1242030
HRV	DNK	020329	0	1231681
HUN	DNK	020329	510124	631625
IND	DNK	020329	0	6274
IRL	DNK	020329	5035459	1123794
ISL	DNK	020329	0	4696
ITA	DNK	020329	253077	58099468
JPN	DNK	020329	0	711418432
KOR	DNK	020329	0	34345684
LBR	DNK	020329	0	7324
LTU	DNK	020329	0	1448503
LVA	DNK	020329	0	150229
MAC	DNK	020329	0	24140
MEX	DNK	020329	0	134850
MKD	DNK	020329	0	1778
MLT	DNK	020329	0	885883
MYS	DNK	020329	0	2672
NLD	DNK	020329	6925828	9137782
NOR	DNK	020329	15955	1631979
PAK	DNK	020329	0	3234
POL	DNK	020329	0	13869914
PRT	DNK	020329	0	589443
ROU	DNK	020329	0	25096
RUS	DNK	020329	0	61523724
SEN	DNK	020329	0	72671
SGP	DNK	020329	0	517060
SLV	DNK	020329	0	55670
SPM	DNK	020329	0	1836
SVK	DNK	020329	0	28598
SVN	DNK	020329	0	625698
SWE	DNK	020329	1453580	19215114
UKR	DNK	020329	0	37322
USA	DNK	020329	7568	87491584
ZAF	DNK	020329	0	412423
ANS	DNK	020329	269271	2123094
ALB	ESP	020329	0	57037
AND	ESP	020329	0	32960
AUT	ESP	020329	0	53848
BEL	ESP	020329	4948763	627630
CAN	ESP	020329	0	2805
DEU	ESP	020329	3677254	21712142
DNK	ESP	020329	6278525	2804105
DZA	ESP	020329	0	16273
FRA	ESP	020329	23039944	12960902
GBR	ESP	020329	987874	1068425
GIB	ESP	020329	2571	7755
GRC	ESP	020329	0	197502
HUN	ESP	020329	9038786	0
IRL	ESP	020329	300582	61920
ITA	ESP	020329	76615	1816876
LTU	ESP	020329	0	10208
NLD	ESP	020329	11094352	4472211
PRT	ESP	020329	1138713	4628124
ROU	ESP	020329	191373	0
RUS	ESP	020329	0	18118
SWE	ESP	020329	174485	110599
USA	ESP	020329	62449	0
ZAF	ESP	020329	18450	0
ANS	ESP	020329	0	5728
BRA	FIN	020329	447147	0
CAN	FIN	020329	38130	31485
CZE	FIN	020329	0	119824
DEU	FIN	020329	84356	105927
DNK	FIN	020329	6345907	286292
EST	FIN	020329	0	159812
GBR	FIN	020329	82613	199570
GRC	FIN	020329	0	631697
IRL	FIN	020329	183589	0
JPN	FIN	020329	0	1074348
LTU	FIN	020329	8209	276357
LVA	FIN	020329	0	26491
MYS	FIN	020329	0	22667
NLD	FIN	020329	10870	14836
NOR	FIN	020329	0	425872
POL	FIN	020329	0	78193
PRT	FIN	020329	0	87611
ROU	FIN	020329	0	17856
RUS	FIN	020329	0	824060
SGP	FIN	020329	0	22990
SWE	FIN	020329	3671259	552873
USA	FIN	020329	74675	1015627
AGO	FRA	020329	0	123776
AND	FRA	020329	0	1107
AUT	FRA	020329	307944	57280
BEL	FRA	020329	45719464	1496843
BGR	FRA	020329	0	79390
CAN	FRA	020329	109352	0
CHE	FRA	020329	0	272042
CIV	FRA	020329	0	77006
CMR	FRA	020329	0	26383
COG	FRA	020329	0	98271
COM	FRA	020329	0	34924
CZE	FRA	020329	0	178424
DEU	FRA	020329	9868551	38203544
DJI	FRA	020329	0	99776
DNK	FRA	020329	27761614	12044411
ESP	FRA	020329	12960902	23039944
GAB	FRA	020329	0	1038076
GBR	FRA	020329	10147420	46640580
GHA	FRA	020329	0	5192
GIB	FRA	020329	0	14669
GIN	FRA	020329	0	808
GNQ	FRA	020329	0	73333
GRC	FRA	020329	0	2943514
HKG	FRA	020329	0	41159
HRV	FRA	020329	0	55874
HUN	FRA	020329	642105	673406
IRL	FRA	020329	9264757	2170855
ITA	FRA	020329	1340390	21658554
JPN	FRA	020329	0	14523195
LBR	FRA	020329	0	15046
LTU	FRA	020329	0	12839
LVA	FRA	020329	0	192224
MDG	FRA	020329	0	14853
MDV	FRA	020329	0	864
MKD	FRA	020329	0	81348
MLT	FRA	020329	0	147682
MUS	FRA	020329	0	76743
NLD	FRA	020329	22497182	5550795
POL	FRA	020329	0	1263820
PRT	FRA	020329	10812	6330806
ROU	FRA	020329	0	373234
RUS	FRA	020329	0	2965382
RWA	FRA	020329	0	4678
SGP	FRA	020329	0	30295
SVK	FRA	020329	16216	72717
SVN	FRA	020329	0	26721
SWE	FRA	020329	262524	1309759
SYC	FRA	020329	0	236901
TCD	FRA	020329	0	3917
TGO	FRA	020329	0	17188
UKR	FRA	020329	0	2653
USA	FRA	020329	85648	3192
ZAF	FRA	020329	45699	3602594
ANS	FRA	020329	309338	112102
ABW	GBR	020329	0	6846
AGO	GBR	020329	0	35936
AUT	GBR	020329	0	72390
BEL	GBR	020329	2562776	489687
BHS	GBR	020329	0	583655
BMU	GBR	020329	0	76117
BRB	GBR	020329	0	15210
CAN	GBR	020329	13343	0
CHE	GBR	020329	0	36111
CIV	GBR	020329	0	2502
CZE	GBR	020329	0	12151
DEU	GBR	020329	8009126	18806326
DMA	GBR	020329	0	1703
DNK	GBR	020329	15433259	6640960
ESP	GBR	020329	1068425	987874
FIN	GBR	020329	199570	82613
FLK	GBR	020329	0	25421
FRA	GBR	020329	46640580	10147420
FRO	GBR	020329	0	52138
GAB	GBR	020329	0	29963
GHA	GBR	020329	0	1010
GIB	GBR	020329	0	60174
GMB	GBR	020329	0	871
GRC	GBR	020329	11234	122319
GRD	GBR	020329	0	2198
HKG	GBR	020329	0	803507
HRV	GBR	020329	0	50286
HUN	GBR	020329	114238	391414
IRL	GBR	020329	17793240	5571671
ITA	GBR	020329	7783	18866988
JPN	GBR	020329	0	27302524
KNA	GBR	020329	0	31022
KOR	GBR	020329	360018	12915287
LCA	GBR	020329	0	1048
MAC	GBR	020329	0	633
MKD	GBR	020329	0	56706
NLD	GBR	020329	5527548	4720558
NOR	GBR	020329	4917	30432
POL	GBR	020329	0	3176145
PRK	GBR	020329	0	107479
PRT	GBR	020329	151788	9086206
RUS	GBR	020329	0	16366
SGP	GBR	020329	0	14994
SHN	GBR	020329	0	15775
SVK	GBR	020329	0	6690
SVN	GBR	020329	0	15690
SWE	GBR	020329	1113948	4558681
USA	GBR	020329	172625	47181
VCT	GBR	020329	0	9710
ZAF	GBR	020329	0	1799744
ZMB	GBR	020329	0	1213
TWN	GBR	020329	0	2178
SLV	GTM	020329	0	2051
USA	GTM	020329	139428	0
ARG	HKG	020329	1478529	0
AUT	HKG	020329	0	1584
BMU	HKG	020329	0	11706
BRA	HKG	020329	40879284	0
CAN	HKG	020329	3002534	0
CHN	HKG	020329	52316276	140299
DEU	HKG	020329	110880	0
DNK	HKG	020329	1242030	0
FRA	HKG	020329	41159	0
GBR	HKG	020329	803507	0
HUN	HKG	020329	274694	0
IRL	HKG	020329	19186	0
JPN	HKG	020329	165061	0
MAC	HKG	020329	0	771554
NLD	HKG	020329	2860374	0
PHL	HKG	020329	101815	26920
PRK	HKG	020329	0	65644
SGP	HKG	020329	348864	0
SWE	HKG	020329	205289	0
THA	HKG	020329	1330389	38099
USA	HKG	020329	6843938	0
VNM	HKG	020329	25195	0
ZAF	HKG	020329	304224	0
GRC	HND	020329	4211	0
NIC	HND	020329	0	16168
SLV	HND	020329	23508	0
USA	HND	020329	157255	0
AUT	IRL	020329	0	16543
BEL	IRL	020329	782058	25464
BHS	IRL	020329	0	25757
BMU	IRL	020329	0	23587
CHN	IRL	020329	0	2926
CRI	IRL	020329	0	8120
CZE	IRL	020329	0	1280
DEU	IRL	020329	735370	11667965
DNK	IRL	020329	1123794	5035459
ESP	IRL	020329	61920	300582
FIN	IRL	020329	0	183589
FRA	IRL	020329	2170855	9264757
GBR	IRL	020329	5571671	17793240
GIB	IRL	020329	0	28620
GRC	IRL	020329	0	121268
HKG	IRL	020329	0	19186
HRV	IRL	020329	0	29476
ITA	IRL	020329	39690	11152454
JPN	IRL	020329	0	24884764
KOR	IRL	020329	0	4187522
MDA	IRL	020329	0	71372
MLT	IRL	020329	0	305568
NLD	IRL	020329	309183	1104552
PRT	IRL	020329	0	281632
RUS	IRL	020329	0	2922909
SVK	IRL	020329	0	23168
SWE	IRL	020329	0	2142341
USA	IRL	020329	30875	3159054
ZAF	IRL	020329	16380	67918
ANS	IRL	020329	57039	48913
AGO	ITA	020329	0	2267
ALB	ITA	020329	0	670880
AUT	ITA	020329	2604170	679043
BEL	ITA	020329	41359368	506680
BGD	ITA	020329	0	5721
BLR	ITA	020329	0	5198
CHE	ITA	020329	0	551828
COG	ITA	020329	0	7504
CZE	ITA	020329	0	142695
DEU	ITA	020329	7915666	16010645
DNK	ITA	020329	58099468	253077
DZA	ITA	020329	0	8560
ESP	ITA	020329	1816876	76615
FRA	ITA	020329	21658554	1340390
GBR	ITA	020329	18866988	7783
GRC	ITA	020329	0	126023
HRV	ITA	020329	0	78289
HUN	ITA	020329	1317162	30582
IRL	ITA	020329	11152454	39690
KEN	ITA	020329	0	3098
MDV	ITA	020329	0	5191
NLD	ITA	020329	25365954	247457
PRT	ITA	020329	303961	106546
ROU	ITA	020329	0	22495
RUS	ITA	020329	0	1756
SGP	ITA	020329	0	2140
SVN	ITA	020329	38418	325729
SWE	ITA	020329	3855979	1562510
UGA	ITA	020329	0	1276
ZAF	ITA	020329	0	1444
AUT	KOR	020329	39985	0
CAN	KOR	020329	7856504	64003
CHL	KOR	020329	5758	0
CHN	KOR	020329	105671	125542
DNK	KOR	020329	34345684	0
GBR	KOR	020329	12915287	360018
IRL	KOR	020329	4187522	0
JPN	KOR	020329	142981	65565168
NLD	KOR	020329	1467531	0
RUS	KOR	020329	0	42930
SWE	KOR	020329	562090	0
USA	KOR	020329	16837670	33418
TWN	KOR	020329	1427043	0
ANS	KOR	020329	0	112200
CAN	MEX	020329	193308	388984
DNK	MEX	020329	134850	0
GRC	MEX	020329	0	413427
JPN	MEX	020329	0	31632520
USA	MEX	020329	9647154	35970508
VEN	MEX	020329	4946	0
BRN	MYS	020329	0	126563
DNK	MYS	020329	2672	0
FIN	MYS	020329	22667	0
IND	MYS	020329	197200	0
SGP	MYS	020329	476444	9474
USA	MYS	020329	293261	0
TWN	MYS	020329	0	13199
ABW	NLD	020329	0	1051015
AGO	NLD	020329	0	106759
AIA	NLD	020329	0	17428
AUT	NLD	020329	13200	1972841
BEL	NLD	020329	8723091	5937966
BIH	NLD	020329	0	142960
BLR	NLD	020329	0	1029
BRA	NLD	020329	1888284	307653
CAN	NLD	020329	204125	0
CHE	NLD	020329	0	29796
CHN	NLD	020329	1411507	38358
CMR	NLD	020329	0	9375
COD	NLD	020329	0	189340
COG	NLD	020329	0	185249
COL	NLD	020329	0	184212
COM	NLD	020329	0	967
CZE	NLD	020329	0	60260
DEU	NLD	020329	12155846	49255676
DNK	NLD	020329	9137782	6925828
ESP	NLD	020329	4472211	11094352
EST	NLD	020329	0	95973
ETH	NLD	020329	0	1115
FIN	NLD	020329	14836	10870
FRA	NLD	020329	5550795	22497182
GAB	NLD	020329	0	293213
GBR	NLD	020329	4720558	5527548
GIB	NLD	020329	0	148440
GNQ	NLD	020329	0	4958
GRC	NLD	020329	36937	2824329
GRL	NLD	020329	0	2491
HKG	NLD	020329	0	2860374
HRV	NLD	020329	0	4667084
HUN	NLD	020329	626562	1614059
IRL	NLD	020329	1104552	309183
ISL	NLD	020329	0	757
ITA	NLD	020329	247457	25365954
JPN	NLD	020329	0	22446080
KOR	NLD	020329	0	1467531
LTU	NLD	020329	0	141447
LVA	NLD	020329	0	101505
MAC	NLD	020329	0	52375
MAR	NLD	020329	0	1626
MKD	NLD	020329	0	566212
MLT	NLD	020329	0	6711
NOR	NLD	020329	10917	0
PHL	NLD	020329	0	37471
POL	NLD	020329	0	6645298
PRT	NLD	020329	132224	1025279
RUS	NLD	020329	0	2284962
SEN	NLD	020329	0	70559
SGP	NLD	020329	20706	1312376
SUR	NLD	020329	0	53457
SVK	NLD	020329	0	6468
SVN	NLD	020329	78044	4853824
SWE	NLD	020329	107109	136289
TZA	NLD	020329	0	3412
UKR	NLD	020329	0	59166
USA	NLD	020329	698405	55176
ZAF	NLD	020329	654835	101123
DEU	NOR	020329	10474	4456
DNK	NOR	020329	1631979	15955
FIN	NOR	020329	425872	0
GBR	NOR	020329	30432	4917
HUN	NOR	020329	0	121765
NLD	NOR	020329	0	10917
SWE	NOR	020329	3142106	0
USA	NOR	020329	9636	0
CAN	PAN	020329	74299	0
GRC	PAN	020329	128421	0
USA	PAN	020329	130898	0
ARG	PER	020329	1829	0
BRA	PER	020329	57782	0
CHL	PER	020329	5824	0
USA	PER	020329	12159	0
AUT	POL	020329	58963	10105
BRA	POL	020329	40404	0
CAN	POL	020329	1629365	0
DEU	POL	020329	45504	127451
DNK	POL	020329	13869914	0
FIN	POL	020329	78193	0
FRA	POL	020329	1263820	0
GBR	POL	020329	3176145	0
HUN	POL	020329	11346236	0
NLD	POL	020329	6645298	0
RUS	POL	020329	0	481389
SWE	POL	020329	307723	0
USA	POL	020329	579995	0
ANS	POL	020329	180400	153630
AGO	PRT	020329	0	376855
BEL	PRT	020329	6478729	6093
CAN	PRT	020329	76846	0
DEU	PRT	020329	87204	436743
DNK	PRT	020329	589443	0
ESP	PRT	020329	4628124	1138713
FIN	PRT	020329	87611	0
FRA	PRT	020329	6330806	10812
GAB	PRT	020329	0	17082
GBR	PRT	020329	9086206	151788
HUN	PRT	020329	211949	0
IRL	PRT	020329	281632	0
ITA	PRT	020329	106546	303961
NLD	PRT	020329	1025279	132224
STP	PRT	020329	0	30278
SWE	PRT	020329	150322	158149
USA	PRT	020329	59131	0
ANS	PRT	020329	0	42634
ARG	SUR	020329	60202	0
NLD	SUR	020329	53457	0
DEU	THA	020329	26255	0
HKG	THA	020329	38099	1330389
LKA	THA	020329	0	1217
MAC	THA	020329	0	3441
USA	THA	020329	93447	0
ARG	TTO	020329	22922	0
[truncated: 4,743 more rows]

## Sheet: 1996
Location_code	Partner_code	Hscode	Export_value	Import_value
ALB	AUT	20321	0	20566
CHE	AUT	20321	0	4570
DEU	AUT	20321	2817	0
FRA	AUT	20321	0	1390
HUN	AUT	20321	27253	0
ITA	AUT	20321	3944	102439
MKD	AUT	20321	0	23307
NLD	AUT	20321	41044	0
ROU	AUT	20321	165678	0
RUS	AUT	20321	0	12350
COD	BEL	20321	0	43245
DEU	BEL	20321	0	3394412
FRA	BEL	20321	12913	480960
GAB	BEL	20321	0	16568
GBR	BEL	20321	0	108954
GRC	BEL	20321	0	6760
ITA	BEL	20321	307161	15250
MLI	BEL	20321	0	1038
MLT	BEL	20321	0	676318
NLD	BEL	20321	1370	360065
POL	BEL	20321	85403	0
PRT	BEL	20321	0	50081
ROU	BEL	20321	0	222884
RUS	BEL	20321	0	232566
DEU	BRA	20321	0	154673
GAB	BRA	20321	0	5959
HKG	BRA	20321	0	933750
ITA	BRA	20321	99313	0
GBR	CHN	20321	14700	0
HKG	CHN	20321	0	5199331
IRL	CHN	20321	10918	0
JPN	CHN	20321	0	64130
KOR	CHN	20321	6730	0
MAC	CHN	20321	0	1204997
MNG	CHN	20321	0	55864
PRK	CHN	20321	0	737771
RUS	CHN	20321	0	58851300
SGP	CHN	20321	0	3446013
TWN	CHN	20321	0	238689
AUT	DEU	20321	0	2817
BEL	DEU	20321	3394412	0
BRA	DEU	20321	154673	0
CHE	DEU	20321	0	2622
CZE	DEU	20321	3926	0
DNK	DEU	20321	264219	0
ESP	DEU	20321	194676	0
EST	DEU	20321	0	33048
FRA	DEU	20321	25016	23619
GAB	DEU	20321	0	7515
GBR	DEU	20321	26658	7100
HRV	DEU	20321	0	24012
HUN	DEU	20321	0	30056
IND	DEU	20321	20746	0
IRL	DEU	20321	20609	0
ITA	DEU	20321	255960	0
JPN	DEU	20321	0	12232
LVA	DEU	20321	0	36358
NLD	DEU	20321	37546	249968
POL	DEU	20321	88836	0
RUS	DEU	20321	0	8045140
URY	DEU	20321	0	1729
BGR	DNK	20321	41899	0
DEU	DNK	20321	0	264219
ESP	DNK	20321	17792	32265
EST	DNK	20321	0	81851
FIN	DNK	20321	130779	0
FRA	DNK	20321	64843	541183
FRO	DNK	20321	0	1858
GBR	DNK	20321	16470	308824
GRL	DNK	20321	0	1835
HKG	DNK	20321	0	2839
JPN	DNK	20321	0	27411
LTU	DNK	20321	0	3814
LVA	DNK	20321	0	14961
MLT	DNK	20321	0	3146
NLD	DNK	20321	35062	0
POL	DNK	20321	65347	0
RUS	DNK	20321	0	777103
SWE	DNK	20321	617055	236008
USA	DNK	20321	0	53155
USA	DOM	20321	60560	0
AND	ESP	20321	0	14283
DEU	ESP	20321	0	194676
DNK	ESP	20321	32265	17792
FRA	ESP	20321	80302	59996
GBR	ESP	20321	0	57855
GRC	ESP	20321	0	80967
HUN	ESP	20321	1360585	0
ISL	ESP	20321	28847	0
ITA	ESP	20321	386290	35207
NLD	ESP	20321	1648	0
PRT	ESP	20321	10222	2077954
RUS	ESP	20321	0	34015
SWE	ESP	20321	0	87405
DNK	FIN	20321	0	130779
EST	FIN	20321	0	38470
LVA	FIN	20321	0	132895
RUS	FIN	20321	0	336584
SWE	FIN	20321	0	63410
AUT	FRA	20321	1390	0
BEL	FRA	20321	480960	12913
COG	FRA	20321	0	939
DEU	FRA	20321	23619	25016
DNK	FRA	20321	541183	64843
ESP	FRA	20321	59996	80302
GAB	FRA	20321	0	3205
GBR	FRA	20321	79517	138526
GRC	FRA	20321	0	74060
HUN	FRA	20321	238410	0
IRL	FRA	20321	13605	0
ITA	FRA	20321	0	96360
JPN	FRA	20321	0	5889
NLD	FRA	20321	193959	0
POL	FRA	20321	134391	89111
PRT	FRA	20321	0	75966
RUS	FRA	20321	0	527767
SWE	FRA	20321	0	233997
USA	FRA	20321	1975	0
ZAF	FRA	20321	0	82399
BEL	GAB	20321	16568	0
BRA	GAB	20321	5959	0
DEU	GAB	20321	7515	0
FRA	GAB	20321	3205	0
BEL	GBR	20321	108954	0
BGR	GBR	20321	17080	0
CHN	GBR	20321	0	14700
CIV	GBR	20321	0	35210
DEU	GBR	20321	7100	26658
DNK	GBR	20321	308824	16470
ESP	GBR	20321	57855	0
FRA	GBR	20321	138526	79517
GIB	GBR	20321	0	1523
HKG	GBR	20321	0	12086
IRL	GBR	20321	1750081	1079
ITA	GBR	20321	2461	23760
JPN	GBR	20321	0	146226
NLD	GBR	20321	8172006	0
PRT	GBR	20321	0	19202
RUS	GBR	20321	0	76410
SWE	GBR	20321	12616	1094930
ZAF	GBR	20321	0	31245
ALB	GRC	20321	0	73952
BEL	GRC	20321	6760	0
BGR	GRC	20321	0	3116
BHS	GRC	20321	0	2879
ESP	GRC	20321	80967	0
FRA	GRC	20321	74060	0
HND	GRC	20321	0	3206
HUN	GRC	20321	590692	0
ITA	GRC	20321	111950	0
LBR	GRC	20321	0	1821
MKD	GRC	20321	0	20074
MLT	GRC	20321	0	42863
NLD	GRC	20321	16664	0
PAN	GRC	20321	0	35404
USA	GRC	20321	19205	0
ANS	GRC	20321	0	31609
USA	GTM	20321	56280	0
ARG	HKG	20321	4116	0
BRA	HKG	20321	933750	0
CHN	HKG	20321	5199331	0
DNK	HKG	20321	2839	0
GBR	HKG	20321	12086	0
JPN	HKG	20321	17795	0
PHL	HKG	20321	0	17394
PRK	HKG	20321	0	2627
VNM	HKG	20321	4081662	0
TWN	HKG	20321	24394	0
GRC	HND	20321	3206	0
CHN	IRL	20321	0	10918
DEU	IRL	20321	0	20609
FRA	IRL	20321	0	13605
GBR	IRL	20321	1079	1750081
ITA	IRL	20321	0	70677
RUS	IRL	20321	0	48989
ALB	ITA	20321	0	160082
AUT	ITA	20321	102439	3944
BEL	ITA	20321	15250	307161
BRA	ITA	20321	0	99313
CHE	ITA	20321	0	5437
DEU	ITA	20321	0	255960
ESP	ITA	20321	35207	386290
FRA	ITA	20321	96360	0
GBR	ITA	20321	23760	2461
GRC	ITA	20321	0	111950
HUN	ITA	20321	1494343	0
IRL	ITA	20321	70677	0
NLD	ITA	20321	64570	184608
UKR	ITA	20321	0	1098
ANS	ITA	20321	0	5566
CHN	KOR	20321	0	6730
JPN	KOR	20321	0	48348
NLD	KOR	20321	61019	0
USA	MEX	20321	42135	0
SGP	MYS	20321	67293	0
AGO	NLD	20321	0	38444
AUT	NLD	20321	0	41044
BEL	NLD	20321	360065	1370
BGR	NLD	20321	72215	0
DEU	NLD	20321	249968	37546
DNK	NLD	20321	0	35062
ESP	NLD	20321	0	1648
EST	NLD	20321	0	44587
FRA	NLD	20321	0	193959
GBR	NLD	20321	0	8172006
GRC	NLD	20321	0	16664
HRV	NLD	20321	0	17581
HUN	NLD	20321	124013	25035
ITA	NLD	20321	184608	64570
KOR	NLD	20321	0	61019
LVA	NLD	20321	0	57110
MAR	NLD	20321	0	1314
POL	NLD	20321	77989	0
RUS	NLD	20321	0	46485
SVN	NLD	20321	0	89806
UKR	NLD	20321	0	1692
USA	NLD	20321	20195	0
ANS	NLD	20321	0	17968
CAN	NOR	20321	1377	0
RUS	NOR	20321	0	111785
GRC	PAN	20321	35404	0
CHL	PER	20321	4856	0
HKG	PHL	20321	17394	0
AGO	PRT	20321	0	165585
BEL	PRT	20321	50081	0
ESP	PRT	20321	2077954	10222
FRA	PRT	20321	75966	0
GBR	PRT	20321	19202	0
DNK	SWE	20321	236008	617055
ESP	SWE	20321	87405	0
FIN	SWE	20321	63410	0
FRA	SWE	20321	233997	0
GBR	SWE	20321	1094930	12616
RUS	SWE	20321	0	3563
DEU	URY	20321	1729	0
CZE	USA	20321	0	5682
DMA	USA	20321	0	1015
DNK	USA	20321	53155	0
DOM	USA	20321	0	60560
EST	USA	20321	0	63928
FRA	USA	20321	0	1975
GRC	USA	20321	0	19205
GRD	USA	20321	0	4030
GTM	USA	20321	0	56280
IDN	USA	20321	6213	0
JPN	USA	20321	0	4365453
LCA	USA	20321	0	6226
MEX	USA	20321	0	42135
MKD	USA	20321	0	1849
NLD	USA	20321	0	20195
RUS	USA	20321	0	177757
UKR	USA	20321	24378	0
VCT	USA	20321	0	2860
TWN	USA	20321	0	713398
ALB	BGR	20321	0	518648
BLR	BGR	20321	0	71204
DNK	BGR	20321	0	41899
GBR	BGR	20321	0	17080
GRC	BGR	20321	3116	0
LBR	BGR	20321	0	1370
LTU	BGR	20321	0	157822
LVA	BGR	20321	0	611282
MDA	BGR	20321	0	35826
MKD	BGR	20321	0	14395
MLT	BGR	20321	0	36437
NLD	BGR	20321	0	72215
RUS	BGR	20321	0	7113354
UKR	BGR	20321	0	83294
ANS	BGR	20321	0	1552
EST	CAN	20321	0	61343
JPN	CAN	20321	0	40610
NOR	CAN	20321	0	1377
RUS	CAN	20321	0	157253
TWN	CAN	20321	0	1620052
AUT	CHE	20321	4570	0
DEU	CHE	20321	2622	0
HUN	CHE	20321	6177	0
ITA	CHE	20321	5437	0
POL	CHE	20321	166485	0
RUS	CHE	20321	0	12058
ARG	CHL	20321	0	43445
PER	CHL	20321	0	4856
DEU	CZE	20321	0	3926
HUN	CZE	20321	253064	0
USA	CZE	20321	5682	0
CAN	EST	20321	61343	0
DEU	EST	20321	33048	0
DNK	EST	20321	81851	0
FIN	EST	20321	38470	0
HUN	EST	20321	685204	0
LTU	EST	20321	26396	0
LVA	EST	20321	28270	0
NLD	EST	20321	44587	0
POL	EST	20321	1029982	0
RUS	EST	20321	0	37471
UKR	EST	20321	24636	830
USA	EST	20321	63928	0
ALB	HUN	20321	0	72641
AUT	HUN	20321	0	27253
CHE	HUN	20321	0	6177
CZE	HUN	20321	0	253064
DEU	HUN	20321	30056	0
ESP	HUN	20321	0	1360585
EST	HUN	20321	0	685204
FRA	HUN	20321	0	238410
GRC	HUN	20321	0	590692
ITA	HUN	20321	0	1494343
LTU	HUN	20321	0	24257
LVA	HUN	20321	0	128916
MAR	HUN	20321	0	13183
NLD	HUN	20321	25035	124013
ROU	HUN	20321	0	32323
RUS	HUN	20321	0	2355389
SVN	HUN	20321	0	2462
UKR	HUN	20321	0	43241
USA	IDN	20321	0	6213
DEU	IND	20321	0	20746
SEN	IND	20321	0	4005
SGP	IND	20321	2308	0
CAN	JPN	20321	40610	0
CHN	JPN	20321	64130	0
DEU	JPN	20321	12232	0
DNK	JPN	20321	27411	0
FRA	JPN	20321	5889	0
GBR	JPN	20321	146226	0
HKG	JPN	20321	0	17795
KOR	JPN	20321	48348	0
USA	JPN	20321	4365453	0
TWN	JPN	20321	9157	0
BGR	LTU	20321	157822	0
DNK	LTU	20321	3814	0
EST	LTU	20321	0	26396
HUN	LTU	20321	24257	0
LVA	LTU	20321	0	81332
MDA	LTU	20321	1667077	0
POL	LTU	20321	271903	0
RUS	LTU	20321	0	13135
BGR	LVA	20321	611282	0
DEU	LVA	20321	36358	0
DNK	LVA	20321	14961	0
EST	LVA	20321	0	28270
FIN	LVA	20321	132895	0
HUN	LVA	20321	128916	0
LTU	LVA	20321	81332	0
MDA	LVA	20321	198885	0
NLD	LVA	20321	57110	0
POL	LVA	20321	4967698	0
ROU	LVA	20321	302799	0
BEL	MLT	20321	676318	0
BGR	MLT	20321	36437	0
DNK	MLT	20321	3146	0
GRC	MLT	20321	42863	0
BEL	POL	20321	0	85403
BLR	POL	20321	0	2363663
CHE	POL	20321	0	166485
DEU	POL	20321	0	88836
DNK	POL	20321	0	65347
EST	POL	20321	0	1029982
FRA	POL	20321	89111	134391
LBY	POL	20321	0	115075
LTU	POL	20321	0	271903
LVA	POL	20321	0	4967698
MAR	POL	20321	0	1465
NLD	POL	20321	0	77989
ROU	POL	20321	0	96916
RUS	POL	20321	0	34218540
UKR	POL	20321	0	902387
ANS	POL	20321	4345	590679
AUT	ROU	20321	0	165678
BEL	ROU	20321	222884	0
BLR	ROU	20321	0	156000
HRV	ROU	20321	0	25278
HUN	ROU	20321	32323	0
LVA	ROU	20321	0	302799
MDA	ROU	20321	0	450875
MKD	ROU	20321	0	48993
POL	ROU	20321	96916	0
RUS	ROU	20321	0	30059526
SVN	ROU	20321	0	32725
UKR	ROU	20321	0	19210
AUT	RUS	20321	12350	0
BEL	RUS	20321	232566	0
BGR	RUS	20321	7113354	0
CAN	RUS	20321	157253	0
CHE	RUS	20321	12058	0
CHN	RUS	20321	58851300	0
DEU	RUS	20321	8045140	0
DNK	RUS	20321	777103	0
ESP	RUS	20321	34015	0
EST	RUS	20321	37471	0
FIN	RUS	20321	336584	0
FRA	RUS	20321	527767	0
GBR	RUS	20321	76410	0
HUN	RUS	20321	2355389	0
IRL	RUS	20321	48989	0
LAO	RUS	20321	5444	0
LTU	RUS	20321	13135	0
MDA	RUS	20321	15121244	0
MNG	RUS	20321	1398	0
NLD	RUS	20321	46485	0
NOR	RUS	20321	111785	0
POL	RUS	20321	34218540	0
ROU	RUS	20321	30059526	0
SWE	RUS	20321	3563	0
UKR	RUS	20321	10887467	14209
USA	RUS	20321	177757	0
VNM	RUS	20321	985762	0
BRN	SGP	20321	0	12305
CHN	SGP	20321	3446013	0
IND	SGP	20321	0	2308
MDV	SGP	20321	0	3649
MYS	SGP	20321	0	67293
VNM	SGP	20321	24695	0
HUN	SVN	20321	2462	0
NLD	SVN	20321	89806	0
ROU	SVN	20321	32725	0
BGR	UKR	20321	83294	0
BLR	UKR	20321	0	211401
EST	UKR	20321	830	24636
HUN	UKR	20321	43241	0
ITA	UKR	20321	1098	0
MDA	UKR	20321	0	45792
NLD	UKR	20321	1692	0
POL	UKR	20321	902387	0
ROU	UKR	20321	19210	0
RUS	UKR	20321	14209	10887467
USA	UKR	20321	0	24378
CAF	ZAF	20321	0	1544
FRA	ZAF	20321	82399	0
GBR	ZAF	20321	31245	0
MOZ	ZAF	20321	0	1432
SYC	ZAF	20321	0	33080
ZMB	ZAF	20321	0	10195
ZWE	ZAF	20321	84249	2187
ANS	ZAF	20321	13284	0
CHL	ARG	20321	43445	0
HKG	ARG	20321	0	4116
GBR	CIV	20321	35210	0
HUN	MAR	20321	13183	0
NLD	MAR	20321	1314	0
POL	MAR	20321	1465	0
ANS	MAR	20321	0	9373
IND	SEN	20321	4005	0
ZAF	ZMB	20321	10195	0
DEU	HRV	20321	24012	0
NLD	HRV	20321	17581	0
ROU	HRV	20321	25278	0
BGR	MDA	20321	35826	0
BLR	MDA	20321	0	37333
LTU	MDA	20321	0	1667077
LVA	MDA	20321	0	198885
ROU	MDA	20321	450875	0
RUS	MDA	20321	0	15121244
UKR	MDA	20321	45792	0
AUT	MKD	20321	23307	0
BGR	MKD	20321	14395	0
GRC	MKD	20321	20074	0
ROU	MKD	20321	48993	0
USA	MKD	20321	1849	0
CAN	TWN	20321	1620052	0
CHN	TWN	20321	238689	0
HKG	TWN	20321	0	24394
JPN	TWN	20321	0	9157
USA	TWN	20321	713398	0
BGR	ANS	20321	1552	0
GRC	ANS	20321	31609	0
ITA	ANS	20321	5566	0
MAR	ANS	20321	9373	0
NLD	ANS	20321	17968	0
POL	ANS	20321	590679	4345
ZAF	ANS	20321	0	13284
BEL	MLI	20321	1038	0
CHN	PRK	20321	737771	0
HKG	PRK	20321	2627	0
HKG	VNM	20321	0	4081662
RUS	VNM	20321	0	985762
SGP	VNM	20321	0	24695
USA	DMA	20321	1015	0
USA	GRD	20321	4030	0
USA	LCA	20321	6226	0
USA	VCT	20321	2860	0
ESP	ISL	20321	0	28847
CHN	MAC	20321	1204997	0
SGP	MDV	20321	3649	0
ZAF	SYC	20321	33080	0
NLD	AGO	20321	38444	0
PRT	AGO	20321	165585	0
AUT	ALB	20321	20566	0
BGR	ALB	20321	518648	0
GRC	ALB	20321	73952	0
HUN	ALB	20321	72641	0
ITA	ALB	20321	160082	0
GRC	BHS	20321	2879	0
BGR	BLR	20321	71204	0
MDA	BLR	20321	37333	0
POL	BLR	20321	2363663	0
ROU	BLR	20321	156000	0
UKR	BLR	20321	211401	0
SGP	BRN	20321	12305	0
BEL	COD	20321	43245	0
FRA	COG	20321	939	0
GBR	GIB	20321	1523	0
BGR	LBR	20321	1370	0
GRC	LBR	20321	1821	0
POL	LBY	20321	115075	0
ZAF	MOZ	20321	1432	0
ZAF	ZWE	20321	2187	84249
ESP	AND	20321	14283	0
DNK	FRO	20321	1858	0
RUS	LAO	20321	0	5444
DNK	GRL	20321	1835	0
CHN	MNG	20321	55864	0
RUS	MNG	20321	0	1398
ZAF	CAF	20321	1544	0
ALB	AUT	20322	0	13772
BEL	AUT	20322	68758	9344
CHE	AUT	20322	0	191128
DEU	AUT	20322	36632	408878
DNK	AUT	20322	17704	0
ESP	AUT	20322	95024	0
FRA	AUT	20322	0	49819
GBR	AUT	20322	1390	0
HRV	AUT	20322	0	2444
HUN	AUT	20322	60458	0
ITA	AUT	20322	28030	52465
NLD	AUT	20322	70793	2981
RUS	AUT	20322	0	20893
SVN	AUT	20322	0	1046
SWE	AUT	20322	15059	0
AUT	BEL	20322	9344	68758
CIV	BEL	20322	0	12761
COD	BEL	20322	0	13735
DEU	BEL	20322	293908	1859102
ESP	BEL	20322	29241	10893537
FIN	BEL	20322	0	195416
FRA	BEL	20322	74708	5170594
GAB	BEL	20322	0	91231
GBR	BEL	20322	5433	137591
GIN	BEL	20322	0	5783
GRC	BEL	20322	0	101170
HKG	BEL	20322	0	6361
ITA	BEL	20322	105346	9579373
JAM	BEL	20322	0	979
JPN	BEL	20322	0	128925
MAC	BEL	20322	0	1660
MLT	BEL	20322	0	47723
NLD	BEL	20322	340788	616581
PRT	BEL	20322	0	2129852
RUS	BEL	20322	0	53571
SWE	BEL	20322	0	233937
USA	BEL	20322	129549	0
ZAF	BEL	20322	0	22508
AGO	BRA	20322	0	56753
ARG	BRA	20322	0	14821
CHN	BRA	20322	0	42977
DEU	BRA	20322	0	9448
HKG	BRA	20322	0	3444110
MAC	BRA	20322	0	899
NLD	BRA	20322	0	138787
BRA	CHN	20322	42977	0
CAN	CHN	20322	299585	0
DEU	CHN	20322	184411	20427
FRA	CHN	20322	0	11169
GBR	CHN	20322	2851	0
HKG	CHN	20322	218802	321815
HRV	CHN	20322	0	73451
JPN	CHN	20322	0	1890
MAC	CHN	20322	0	865299
NLD	CHN	20322	0	38761
PRK	CHN	20322	0	40484
RUS	CHN	20322	0	12658606
SGP	CHN	20322	0	161942
SVN	CHN	20322	0	182419
USA	CHN	20322	49803	0
TWN	CHN	20322	0	36298
CAN	COL	20322	49042	0
USA	COL	20322	53749	0
GTM	CRI	20322	0	1224
USA	CRI	20322	78088	0
AUT	DEU	20322	408878	36632
BEL	DEU	20322	1859102	293908
BRA	DEU	20322	9448	0
CAN	DEU	20322	3251	0
CHE	DEU	20322	0	7546
CHN	DEU	20322	20427	184411
DNK	DEU	20322	126618	15750
ESP	DEU	20322	2523920	317739
EST	DEU	20322	0	17206
FIN	DEU	20322	183899	6837
FRA	DEU	20322	2253463	766252
GBR	DEU	20322	4854475	438936
GRC	DEU	20322	0	73568
HKG	DEU	20322	0	186499
HRV	DEU	20322	0	6489
HUN	DEU	20322	1660729	0
IDN	DEU	20322	0	16061
IRL	DEU	20322	54830	7502
ITA	DEU	20322	952279	824683
LBR	DEU	20322	0	1513
MAC	DEU	20322	0	612
MDV	DEU	20322	0	2622
NLD	DEU	20322	1368263	209831
PRT	DEU	20322	33357	2363
RUS	DEU	20322	0	69037
SVN	DEU	20322	0	50856
SWE	DEU	20322	61457	17412
URY	DEU	20322	0	2305
USA	DEU	20322	52789	0
AUT	DNK	20322	0	17704
CAN	DNK	20322	85108	0
DEU	DNK	20322	15750	126618
ESP	DNK	20322	1200526	1896085
EST	DNK	20322	0	35936
FIN	DNK	20322	54874	99559
FRA	DNK	20322	89039	2094739
FRO	DNK	20322	0	2077
GBR	DNK	20322	621665	337900
GRC	DNK	20322	0	187312
GRL	DNK	20322	0	2168
HKG	DNK	20322	0	772280
HRV	DNK	20322	0	18799
HUN	DNK	20322	28673	0
IRL	DNK	20322	435532	4350
ITA	DNK	20322	0	12796362
JPN	DNK	20322	0	1111286
KOR	DNK	20322	0	434532
LBR	DNK	20322	0	1501
MAC	DNK	20322	0	613
MLT	DNK	20322	0	17986
NLD	DNK	20322	286151	7483
NOR	DNK	20322	0	83212
POL	DNK	20322	0	42141
PRT	DNK	20322	0	456337
RUS	DNK	20322	0	11229414
SEN	DNK	20322	0	1924
SGP	DNK	20322	0	20212
SWE	DNK	20322	39778	42195
USA	DNK	20322	0	2094753
ANS	DNK	20322	45867	0
USA	DOM	20322	29338	0
CHL	ECU	20322	77769	0
USA	ECU	20322	35704	0
AUT	ESP	20322	0	95024
BEL	ESP	20322	10893537	29241
DEU	ESP	20322	317739	2523920
DNK	ESP	20322	1896085	1200526
FRA	ESP	20322	344136	8676186
GBR	ESP	20322	8067	1292780
GIB	ESP	20322	0	3140
GMB	ESP	20322	0	2290
GRC	ESP	20322	0	48376
HUN	ESP	20322	12795794	0
IRL	ESP	20322	10973	1610
ITA	ESP	20322	3600233	3997554
NLD	ESP	20322	804133	17607
PRT	ESP	20322	423980	4309389
PRY	ESP	20322	0	3782
RUS	ESP	20322	0	29666
SWE	ESP	20322	0	40404
USA	ESP	20322	36392	2096
ANS	ESP	20322	0	15005
BEL	FIN	20322	195416	0
DEU	FIN	20322	6837	183899
DNK	FIN	20322	99559	54874
EST	FIN	20322	0	198874
LTU	FIN	20322	0	22309
NLD	FIN	20322	22534	0
NOR	FIN	20322	0	110733
RUS	FIN	20322	0	17564
SWE	FIN	20322	154588	1786
USA	FIN	20322	34949	0
ALB	FRA	20322	0	70699
AUT	FRA	20322	49819	0
BEL	FRA	20322	5170594	74708
CHE	FRA	20322	0	24935
CHN	FRA	20322	11169	0
CIV	FRA	20322	0	2814
COG	FRA	20322	0	9252
CZE	FRA	20322	281337	0
DEU	FRA	20322	766252	2253463
DNK	FRA	20322	2094739	89039
ESP	FRA	20322	8676186	344136
EST	FRA	20322	0	11745
GAB	FRA	20322	0	14705
GBR	FRA	20322	1825149	1259497
GIB	FRA	20322	0	2542
GNQ	FRA	20322	0	57671
GRC	FRA	20322	0	45026
HUN	FRA	20322	5513760	0
IRL	FRA	20322	920397	1307
ITA	FRA	20322	231093	5928042
JPN	FRA	20322	0	43545
LVA	FRA	20322	0	297668
MLT	FRA	20322	0	37269
NLD	FRA	20322	1540877	226066
POL	FRA	20322	0	221539
PRT	FRA	20322	261789	399501
RUS	FRA	20322	0	772582
SWE	FRA	20322	0	141364
USA	FRA	20322	85941	0
ZAF	FRA	20322	0	14033
BEL	GAB	20322	91231	0
FRA	GAB	20322	14705	0
GBR	GAB	20322	1997	0
NLD	GAB	20322	158047	0
USA	GAB	20322	936	0
AGO	GBR	20322	0	2145
AUT	GBR	20322	0	1390
BEL	GBR	20322	137591	5433
CHN	GBR	20322	0	2851
DEU	GBR	20322	438936	4854475
DMA	GBR	20322	0	2054
DNK	GBR	20322	337900	621665
ESP	GBR	20322	1292780	8067
FLK	GBR	20322	0	11626
FRA	GBR	20322	1259497	1825149
FRO	GBR	20322	0	9433
GAB	GBR	20322	0	1997
GHA	GBR	20322	0	1180
GIB	GBR	20322	41192	18779
GRC	GBR	20322	0	7174
GRD	GBR	20322	0	1057
HKG	GBR	20322	0	72252
HRV	GBR	20322	0	40543
HUN	GBR	20322	106117	78835
IRL	GBR	20322	7241498	1997572
ITA	GBR	20322	12164	1185312
JPN	GBR	20322	0	10486
KNA	GBR	20322	0	23132
KOR	GBR	20322	0	27204
LCA	GBR	20322	0	39987
MAC	GBR	20322	0	437
MEX	GBR	20322	0	6976
NLD	GBR	20322	427509	1149229
NOR	GBR	20322	0	1770
PAN	GBR	20322	0	1156
POL	GBR	20322	0	383304
PRT	GBR	20322	0	452163
RUS	GBR	20322	0	467716
SGP	GBR	20322	0	1194
SLE	GBR	20322	0	1823
STP	GBR	20322	0	3492
SWE	GBR	20322	459676	1738
USA	GBR	20322	0	301274
ZAF	GBR	20322	0	76086
ALB	GRC	20322	0	29889
BEL	GRC	20322	101170	0
BGR	GRC	20322	0	4719
BHS	GRC	20322	0	6686
DEU	GRC	20322	73568	0
DNK	GRC	20322	187312	0
ESP	GRC	20322	48376	0
FRA	GRC	20322	45026	0
GBR	GRC	20322	7174	0
HND	GRC	20322	0	1558
HUN	GRC	20322	16133	0
IRL	GRC	20322	25270	0
ITA	GRC	20322	52591	0
LBR	GRC	20322	0	2270
MEX	GRC	20322	25590	0
MKD	GRC	20322	0	24619
MLT	GRC	20322	0	43824
NLD	GRC	20322	56182	0
PAN	GRC	20322	0	48402
ROU	GRC	20322	0	1885
RUS	GRC	20322	0	2364
USA	GRC	20322	6992	0
ANS	GRC	20322	0	38132
CRI	GTM	20322	1224	0
USA	GTM	20322	89459	0
BEL	HKG	20322	6361	0
BRA	HKG	20322	3444110	0
CAN	HKG	20322	140501	0
CHN	HKG	20322	321815	218802
DEU	HKG	20322	186499	0
DNK	HKG	20322	772280	0
GBR	HKG	20322	72252	0
ITA	HKG	20322	24490	0
MAC	HKG	20322	0	326331
NLD	HKG	20322	201695	0
PHL	HKG	20322	39076	0
USA	HKG	20322	7520027	0
ZAF	HKG	20322	26259	0
GRC	HND	20322	1558	0
USA	HND	20322	1230	0
DEU	IRL	20322	7502	54830
DNK	IRL	20322	4350	435532
ESP	IRL	20322	1610	10973
FRA	IRL	20322	1307	920397
FRO	IRL	20322	0	759
GBR	IRL	20322	1997572	7241498
GRC	IRL	20322	0	25270
ITA	IRL	20322	0	2303986
MLT	IRL	20322	0	5871
NLD	IRL	20322	67424	141462
PRT	IRL	20322	0	11166
RUS	IRL	20322	0	970985
USA	IRL	20322	0	377154
ANS	IRL	20322	34249	0
ALB	ITA	20322	0	22286
AUT	ITA	20322	52465	28030
BEL	ITA	20322	9579373	105346
CHE	ITA	20322	0	30442
DEU	ITA	20322	824683	952279
DNK	ITA	20322	12796362	0
DZA	ITA	20322	0	1294
ESP	ITA	20322	3997554	3600233
FRA	ITA	20322	5928042	231093
GBR	ITA	20322	1185312	12164
GRC	ITA	20322	0	52591
HKG	ITA	20322	0	24490
HUN	ITA	20322	3670917	0
IRL	ITA	20322	2303986	0
NLD	ITA	20322	7847232	53068
NOR	ITA	20322	0	4227
PRT	ITA	20322	8888	44800
RUS	ITA	20322	0	30660
SVN	ITA	20322	0	136962
SWE	ITA	20322	61488	0
USA	ITA	20322	212498	0
CAN	KOR	20322	69454	0
DNK	KOR	20322	434532	0
GBR	KOR	20322	27204	0
JPN	KOR	20322	0	905409
NLD	KOR	20322	524344	0
SWE	KOR	20322	517797	0
USA	KOR	20322	2942292	0
CAN	MEX	20322	116655	128137
CUB	MEX	20322	0	171218
GBR	MEX	20322	6976	0
GRC	MEX	20322	0	25590
JPN	MEX	20322	0	262459
MKD	MEX	20322	0	30052
USA	MEX	20322	1498484	111869
NLD	MYS	20322	23157	0
SGP	MYS	20322	1978	0
USA	MYS	20322	7045	0
ABW	NLD	20322	0	12251
AGO	NLD	20322	0	15438
AUT	NLD	20322	2981	70793
BEL	NLD	20322	616581	340788
BRA	NLD	20322	138787	0
CAN	NLD	20322	38545	0
CHN	NLD	20322	38761	0
CMR	NLD	20322	0	3596
COD	NLD	20322	0	141428
COG	NLD	20322	0	1496831
DEU	NLD	20322	209831	1368263
DNK	NLD	20322	7483	286151
ESP	NLD	20322	17607	804133
EST	NLD	20322	0	55149
FIN	NLD	20322	0	22534
FRA	NLD	20322	226066	1540877
GAB	NLD	20322	0	158047
GBR	NLD	20322	1149229	427509
GHA	NLD	20322	0	16897
GNQ	NLD	20322	0	50249
GRC	NLD	20322	0	56182
HKG	NLD	20322	0	201695
HRV	NLD	20322	0	40651
HUN	NLD	20322	533348	133919
IRL	NLD	20322	141462	67424
ITA	NLD	20322	53068	7847232
JPN	NLD	20322	0	37689
KOR	NLD	20322	0	524344
LBR	NLD	20322	0	46339
LTU	NLD	20322	0	17782
MAC	NLD	20322	0	5569
MKD	NLD	20322	0	29966
MYS	NLD	20322	0	23157
NOR	NLD	20322	1239	0
POL	NLD	20322	0	64144
PRT	NLD	20322	8965	3508317
RUS	NLD	20322	0	2743758
SEN	NLD	20322	0	84652
SGP	NLD	20322	0	433210
STP	NLD	20322	0	4289
UKR	NLD	20322	0	37214
USA	NLD	20322	316627	0
DNK	NOR	20322	83212	0
FIN	NOR	20322	110733	0
GBR	NOR	20322	1770	0
ITA	NOR	20322	4227	0
NLD	NOR	20322	0	1239
SWE	NOR	20322	484607	0
BGR	PAN	20322	1221	0
GBR	PAN	20322	1156	0
GRC	PAN	20322	48402	0
USA	PAN	20322	29659	0
CHL	PER	20322	7999	0
USA	PER	20322	2808	0
CAN	PHL	20322	78205	0
HKG	PHL	20322	0	39076
USA	PHL	20322	416412	0
AGO	PRT	20322	0	75207
BEL	PRT	20322	2129852	0
CPV	PRT	20322	0	2701
DEU	PRT	20322	2363	33357
DNK	PRT	20322	456337	0
ESP	PRT	20322	4309389	423980
FRA	PRT	20322	399501	261789
GBR	PRT	20322	452163	0
IRL	PRT	20322	11166	0
ITA	PRT	20322	44800	8888
NLD	PRT	20322	3508317	8965
USA	PRT	20322	46077	0
ESP	PRY	20322	3782	0
USA	SUR	20322	2918	0
AUT	SWE	20322	0	15059
BEL	SWE	20322	233937	0
DEU	SWE	20322	17412	61457
DNK	SWE	20322	42195	39778
ESP	SWE	20322	40404	0
EST	SWE	20322	0	64127
FIN	SWE	20322	1786	154588
FRA	SWE	20322	141364	0
GBR	SWE	20322	1738	459676
ITA	SWE	20322	0	61488
KOR	SWE	20322	0	517797
NOR	SWE	20322	0	484607
RUS	SWE	20322	0	131768
SGP	SWE	20322	0	86081
USA	SWE	20322	0	19634
ATG	TTO	20322	0	31224
CAN	TTO	20322	243426	0
GRD	TTO	20322	0	1256
LCA	TTO	20322	0	7159
USA	TTO	20322	337737	0
ANS	TTO	20322	11007	0
DEU	URY	20322	2305	0
USA	URY	20322	12443	0
ABW	USA	20322	0	115393
AGO	USA	20322	0	48798
ARG	USA	20322	0	9537
BEL	USA	20322	0	129549
BGR	USA	20322	0	13953
BHS	USA	20322	0	52186
BLZ	USA	20322	0	13136
BRB	USA	20322	0	324727
CAN	USA	20322	5081802	1141764
CHE	USA	20322	0	14652
CHL	USA	20322	0	69826
CHN	USA	20322	0	49803
COL	USA	20322	0	53749
CRI	USA	20322	0	78088
CZE	USA	20322	0	6333
DEU	USA	20322	0	52789
DMA	USA	20322	0	9574
DNK	USA	20322	2094753	0
DOM	USA	20322	0	29338
DZA	USA	20322	0	1051
ECU	USA	20322	0	35704
ESP	USA	20322	2096	36392
EST	USA	20322	0	59856
FIN	USA	20322	0	34949
FRA	USA	20322	0	85941
GAB	USA	20322	0	936
GBR	USA	20322	301274	0
GRC	USA	20322	0	6992
GRD	USA	20322	0	1737
GTM	USA	20322	0	89459
HKG	USA	20322	0	7520027
HND	USA	20322	0	1230
HRV	USA	20322	0	29848
IDN	USA	20322	0	10921
IRL	USA	20322	377154	0
ITA	USA	20322	0	212498
JAM	USA	20322	0	13689
JPN	USA	20322	0	66850956
KNA	USA	20322	0	20240
KOR	USA	20322	0	2942292
LCA	USA	20322	0	9308
MAC	USA	20322	0	404
MEX	USA	20322	111869	1498484
MKD	USA	20322	0	113888
MYS	USA	20322	0	7045
NIC	USA	20322	0	1032
NLD	USA	20322	0	316627
PAN	USA	20322	0	29659
PER	USA	20322	0	2808
PHL	USA	20322	0	416412
POL	USA	20322	0	193656
PRT	USA	20322	0	46077
RUS	USA	20322	0	19966082
SGP	USA	20322	0	145395
SUR	USA	20322	0	2918
SWE	USA	20322	19634	0
TTO	USA	20322	0	337737
URY	USA	20322	0	12443
VCT	USA	20322	0	48691
VGB	USA	20322	0	13880
TWN	USA	20322	0	2022727
SGP	BGD	20322	1543	0
GRC	BGR	20322	4719	0
LBR	BGR	20322	0	1524
PAN	BGR	20322	0	1221
RUS	BGR	20322	0	100339
UKR	BGR	20322	0	12756
USA	BGR	20322	13953	0
ANS	BGR	20322	10466	1745
BHS	CAN	20322	0	10697
BRB	CAN	20322	0	336606
CHL	CAN	20322	0	21221
CHN	CAN	20322	0	299585
COL	CAN	20322	0	49042
CUB	CAN	20322	0	1413092
CZE	CAN	20322	0	228147
DEU	CAN	20322	0	3251
DNK	CAN	20322	0	85108
EST	CAN	20322	0	29963
HKG	CAN	20322	0	140501
HUN	CAN	20322	0	100776
JAM	CAN	20322	0	26841
JPN	CAN	20322	0	771989
KOR	CAN	20322	0	69454
LCA	CAN	20322	0	2158
MAC	CAN	20322	0	30059
MEX	CAN	20322	128137	116655
NLD	CAN	20322	0	38545
PHL	CAN	20322	0	78205
POL	CAN	20322	0	5594160
RUS	CAN	20322	0	888038
SGP	CAN	20322	0	19358
SVN	CAN	20322	0	4923
TTO	CAN	20322	0	243426
USA	CAN	20322	1141764	5081802
ZAF	CAN	20322	0	180188
TWN	CAN	20322	0	31247
AUT	CHE	20322	191128	0
DEU	CHE	20322	7546	0
FRA	CHE	20322	24935	0
ITA	CHE	20322	30442	0
RUS	CHE	20322	0	8363
USA	CHE	20322	14652	0
ARG	CHL	20322	0	84890
CAN	CHL	20322	21221	0
ECU	CHL	20322	0	77769
PER	CHL	20322	0	7999
USA	CHL	20322	69826	0
CAN	CZE	20322	228147	0
FRA	CZE	20322	0	281337
RUS	CZE	20322	0	102511
SVK	CZE	20322	0	191424
USA	CZE	20322	6333	0
ITA	DZA	20322	1294	0
USA	DZA	20322	1051	0
CAN	EST	20322	29963	0
DEU	EST	20322	17206	0
DNK	EST	20322	35936	0
FIN	EST	20322	198874	0
FRA	EST	20322	11745	0
HUN	EST	20322	342740	0
NLD	EST	20322	55149	0
RUS	EST	20322	0	7352
SWE	EST	20322	64127	0
UKR	EST	20322	0	4178
USA	EST	20322	59856	0
GBR	GHA	20322	1180	0
NLD	GHA	20322	16897	0
ALB	HUN	20322	0	24397
AUT	HUN	20322	0	60458
CAN	HUN	20322	100776	0
DEU	HUN	20322	0	1660729
DNK	HUN	20322	0	28673
ESP	HUN	20322	0	12795794
EST	HUN	20322	0	342740
FRA	HUN	20322	0	5513760
GBR	HUN	20322	78835	106117
GRC	HUN	20322	0	16133
HRV	HUN	20322	0	292672
ITA	HUN	20322	0	3670917
LTU	HUN	20322	0	83956
LVA	HUN	20322	0	1895236
MKD	HUN	20322	0	207198
MLT	HUN	20322	0	10622
NLD	HUN	20322	133919	533348
POL	HUN	20322	0	544316
RUS	HUN	20322	0	6303768
SVN	HUN	20322	0	42921
UKR	HUN	20322	0	19649
ZAF	HUN	20322	0	45208
DEU	IDN	20322	16061	0
USA	IDN	20322	10921	0
BEL	JPN	20322	128925	0
CAN	JPN	20322	771989	0
CHN	JPN	20322	1890	0
DNK	JPN	20322	1111286	0
FRA	JPN	20322	43545	0
GBR	JPN	20322	10486	0
KOR	JPN	20322	905409	0
MEX	JPN	20322	262459	0
NLD	JPN	20322	37689	0
USA	JPN	20322	66850956	0
TWN	JPN	20322	2467920	0
FIN	LTU	20322	22309	0
HUN	LTU	20322	83956	0
LVA	LTU	20322	0	2014
NLD	LTU	20322	17782	0
RUS	LTU	20322	0	2599
FRA	LVA	20322	297668	0
HUN	LVA	20322	1895236	0
LTU	LVA	20322	2014	0
BEL	MLT	20322	47723	0
DNK	MLT	20322	17986	0
FRA	MLT	20322	37269	0
GRC	MLT	20322	43824	0
HUN	MLT	20322	10622	0
IRL	MLT	20322	5871	0
CAN	POL	20322	5594160	0
DNK	POL	20322	42141	0
FRA	POL	20322	221539	0
GBR	POL	20322	383304	0
HUN	POL	20322	544316	0
NLD	POL	20322	64144	0
RUS	POL	20322	0	107890
USA	POL	20322	193656	0
ANS	POL	20322	42585	51516
GRC	ROU	20322	1885	0
HRV	ROU	20322	0	12256
MKD	ROU	20322	0	303350
RUS	ROU	20322	0	164094
SVN	ROU	20322	0	3570
AUT	RUS	20322	20893	0
BEL	RUS	20322	53571	0
BGR	RUS	20322	100339	0
CAN	RUS	20322	888038	0
CHE	RUS	20322	8363	0
CHN	RUS	20322	12658606	0
CZE	RUS	20322	102511	0
DEU	RUS	20322	69037	0
DNK	RUS	20322	11229414	0
ESP	RUS	20322	29666	0
EST	RUS	20322	7352	0
FIN	RUS	20322	17564	0
FRA	RUS	20322	772582	0
GBR	RUS	20322	467716	0
GRC	RUS	20322	2364	0
HUN	RUS	20322	6303768	0
IRL	RUS	20322	970985	0
ITA	RUS	20322	30660	0
LTU	RUS	20322	2599	0
NLD	RUS	20322	2743758	0
POL	RUS	20322	107890	0
ROU	RUS	20322	164094	0
SVN	RUS	20322	18031	0
SWE	RUS	20322	131768	0
UKR	RUS	20322	0	68975
USA	RUS	20322	19966082	0
BGD	SGP	20322	0	1543
BRN	SGP	20322	0	6790
CAN	SGP	20322	19358	0
CHN	SGP	20322	161942	0
DNK	SGP	20322	20212	0
GBR	SGP	20322	1194	0
MDV	SGP	20322	0	22377
MMR	SGP	20322	0	6385
MYS	SGP	20322	0	1978
NLD	SGP	20322	433210	0
SWE	SGP	20322	86081	0
USA	SGP	20322	145395	0
ZAF	SGP	20322	213521	0
CZE	SVK	20322	191424	0
AUT	SVN	20322	1046	0
BIH	SVN	20322	0	4262
CAN	SVN	20322	4923	0
CHN	SVN	20322	182419	0
DEU	SVN	20322	50856	0
HUN	SVN	20322	42921	0
ITA	SVN	20322	136962	0
ROU	SVN	20322	3570	0
RUS	SVN	20322	0	18031
BGR	UKR	20322	12756	0
EST	UKR	20322	4178	0
HUN	UKR	20322	19649	0
NLD	UKR	20322	37214	0
RUS	UKR	20322	68975	0
AGO	ZAF	20322	0	36239
BEL	ZAF	20322	22508	0
CAF	ZAF	20322	0	2605
CAN	ZAF	20322	180188	0
FRA	ZAF	20322	14033	0
GBR	ZAF	20322	76086	0
HKG	ZAF	20322	0	26259
HUN	ZAF	20322	45208	0
MOZ	ZAF	20322	0	1594
SGP	ZAF	20322	0	213521
SLE	ZAF	20322	0	2954
SYC	ZAF	20322	0	77793
ZMB	ZAF	20322	0	1538
ZWE	ZAF	20322	357993	0
BRA	ARG	20322	14821	0
CHL	ARG	20322	84890	0
USA	ARG	20322	9537	0
BEL	CIV	20322	12761	0
FRA	CIV	20322	2814	0
NLD	CMR	20322	3596	0
DNK	SEN	20322	1924	0
NLD	SEN	20322	84652	0
ZAF	ZMB	20322	1538	0
GBR	KNA	20322	23132	0
USA	KNA	20322	20240	0
AUT	HRV	20322	2444	0
BIH	HRV	20322	57312	0
CHN	HRV	20322	73451	0
DEU	HRV	20322	6489	0
DNK	HRV	20322	18799	0
GBR	HRV	20322	40543	0
HUN	HRV	20322	292672	0
NLD	HRV	20322	40651	0
ROU	HRV	20322	12256	0
USA	HRV	20322	29848	0
MDV	LKA	20322	0	40754
GRC	MKD	20322	24619	0
HUN	MKD	20322	207198	0
MEX	MKD	20322	30052	0
NLD	MKD	20322	29966	0
ROU	MKD	20322	303350	0
USA	MKD	20322	113888	0
ANS	MKD	20322	79352	0
CAN	TWN	20322	31247	0
CHN	TWN	20322	36298	0
JPN	TWN	20322	0	2467920
USA	TWN	20322	2022727	0
BGR	ANS	20322	1745	10466
DNK	ANS	20322	0	45867
ESP	ANS	20322	15005	0
GRC	ANS	20322	38132	0
IRL	ANS	20322	0	34249
MKD	ANS	20322	0	79352
POL	ANS	20322	51516	42585
TTO	ANS	20322	0	11007
CAN	CUB	20322	1413092	0
MEX	CUB	20322	171218	0
CHN	PRK	20322	40484	0
USA	BLZ	20322	13136	0
GBR	DMA	20322	2054	0
USA	DMA	20322	9574	0
GBR	GRD	20322	1057	0
TTO	GRD	20322	1256	0
USA	GRD	20322	1737	0
BEL	JAM	20322	979	0
CAN	JAM	20322	26841	0
USA	JAM	20322	13689	0
CAN	LCA	20322	2158	0
GBR	LCA	20322	39987	0
TTO	LCA	20322	7159	0
USA	LCA	20322	9308	0
USA	NIC	20322	1032	0
USA	VCT	20322	48691	0
BEL	GIN	20322	5783	0
ESP	GMB	20322	2290	0
BEL	MAC	20322	1660	0
BRA	MAC	20322	899	0
CAN	MAC	20322	30059	0
CHN	MAC	20322	865299	0
DEU	MAC	20322	612	0
DNK	MAC	20322	613	0
GBR	MAC	20322	437	0
HKG	MAC	20322	326331	0
NLD	MAC	20322	5569	0
USA	MAC	20322	404	0
DEU	MDV	20322	2622	0
LKA	MDV	20322	40754	0
SGP	MDV	20322	22377	0
ZWE	MUS	20322	445413	0
ZAF	SYC	20322	77793	0
BRA	AGO	20322	56753	0
GBR	AGO	20322	2145	0
NLD	AGO	20322	15438	0
PRT	AGO	20322	75207	0
USA	AGO	20322	48798	0
ZAF	AGO	20322	36239	0
AUT	ALB	20322	13772	0
FRA	ALB	20322	70699	0
GRC	ALB	20322	29889	0
HUN	ALB	20322	24397	0
ITA	ALB	20322	22286	0
TTO	ATG	20322	31224	0
CAN	BHS	20322	10697	0
GRC	BHS	20322	6686	0
USA	BHS	20322	52186	0
HRV	BIH	20322	0	57312
SVN	BIH	20322	4262	0
CAN	BRB	20322	336606	0
USA	BRB	20322	324727	0
SGP	BRN	20322	6790	0
BEL	COD	20322	13735	0
NLD	COD	20322	141428	0
FRA	COG	20322	9252	0
NLD	COG	20322	1496831	0
PRT	CPV	20322	2701	0
ESP	GIB	20322	3140	0
FRA	GIB	20322	2542	0
GBR	GIB	20322	18779	41192
FRA	GNQ	20322	57671	0
NLD	GNQ	20322	50249	0
BGR	LBR	20322	1524	0
DEU	LBR	20322	1513	0
DNK	LBR	20322	1501	0
GRC	LBR	20322	2270	0
NLD	LBR	20322	46339	0
ZAF	MOZ	20322	1594	0
MUS	ZWE	20322	0	445413
ZAF	ZWE	20322	0	357993
DNK	FRO	20322	2077	0
GBR	FRO	20322	9433	0
IRL	FRO	20322	759	0
SGP	MMR	20322	6385	0
GBR	SLE	20322	1823	0
ZAF	SLE	20322	2954	0
NLD	ABW	20322	12251	0
USA	ABW	20322	115393	0
GBR	FLK	20322	11626	0
DNK	GRL	20322	2168	0
GBR	STP	20322	3492	0
NLD	STP	20322	4289	0
USA	VGB	20322	13880	0
ZAF	CAF	20322	2605	0
ALB	AUT	20329	0	13182
BEL	AUT	20329	813504	0
BIH	AUT	20329	0	91804
CAN	AUT	20329	32663	0
CHE	AUT	20329	0	152739
CZE	AUT	20329	0	274002
DEU	AUT	20329	23112388	3462171
DNK	AUT	20329	1022036	0
ESP	AUT	20329	432853	9467
FRA	AUT	20329	288758	478774
GBR	AUT	20329	38848	225407
GRC	AUT	20329	0	43128
HRV	AUT	20329	0	108006
HUN	AUT	20329	1470238	562109
IRL	AUT	20329	11465	0
ITA	AUT	20329	613426	2780611
NLD	AUT	20329	3106996	36572
POL	AUT	20329	992	0
ROU	AUT	20329	2801	0
RUS	AUT	20329	0	7444
SVK	AUT	20329	9756	0
SVN	AUT	20329	0	225648
SWE	AUT	20329	1447	37894
ZAF	AUT	20329	0	15953
ABW	BEL	20329	0	120317
AGO	BEL	20329	0	70727
ALB	BEL	20329	0	85458
AUT	BEL	20329	0	813504
BEN	BEL	20329	0	43312
BGR	BEL	20329	0	13660
CAN	BEL	20329	36442	0
CHN	BEL	20329	0	4853
CIV	BEL	20329	0	31551
CMR	BEL	20329	0	18953
COD	BEL	20329	0	27007
COG	BEL	20329	0	13576
CPV	BEL	20329	0	8718
CZE	BEL	20329	0	160062
DEU	BEL	20329	5011488	81925792
DJI	BEL	20329	0	22411
DNK	BEL	20329	419136	2263615
ESP	BEL	20329	1573897	1552826
FIN	BEL	20329	0	386507
FRA	BEL	20329	2328424	45283284
GAB	BEL	20329	0	250896
GBR	BEL	20329	518438	3908140
GRC	BEL	20329	0	2285630
HKG	BEL	20329	0	662927
HRV	BEL	20329	0	27070
HUN	BEL	20329	15716	233572
IRL	BEL	20329	26284	691479
ITA	BEL	20329	397441	48864248
JAM	BEL	20329	0	3479
JPN	BEL	20329	0	10862129
MDA	BEL	20329	0	2201
MLI	BEL	20329	0	5550
MLT	BEL	20329	0	52677
NLD	BEL	20329	6829179	7032320
NOR	BEL	20329	1069	0
PHL	BEL	20329	0	48279
POL	BEL	20329	0	31618
PRT	BEL	20329	0	6912048
ROU	BEL	20329	0	489854
RUS	BEL	20329	0	282123
SGP	BEL	20329	0	38737
SWE	BEL	20329	548882	1440946
UKR	BEL	20329	0	25816
USA	BEL	20329	59844	25714
ZAF	BEL	20329	0	1246319
AGO	BRA	20329	0	54601
ALB	BRA	20329	0	123637
ARG	BRA	20329	76146	54844744
CAN	BRA	20329	656319	0
CHE	BRA	20329	0	616154
CHN	BRA	20329	0	72893
DEU	BRA	20329	0	1218896
DZA	BRA	20329	0	1278
FIN	BRA	20329	0	322088
GAB	BRA	20329	0	21427
GRC	BRA	20329	0	348623
GRL	BRA	20329	0	3874
HKG	BRA	20329	0	35165104
JPN	BRA	20329	0	183743
MAC	BRA	20329	0	42462
MKD	BRA	20329	0	289147
NLD	BRA	20329	0	2353044
PER	BRA	20329	0	89204
PRY	BRA	20329	0	15299
URY	BRA	20329	5571	7329372
USA	BRA	20329	107270	21568
BEL	CHN	20329	4853	0
BRA	CHN	20329	72893	0
CAN	CHN	20329	96843	0
DEU	CHN	20329	107266	146081
DNK	CHN	20329	47207	0
ESP	CHN	20329	8234	0
FRA	CHN	20329	22605	0
GAB	CHN	20329	0	28831
HKG	CHN	20329	1597125	31136428
HRV	CHN	20329	0	177615
JPN	CHN	20329	0	98373
KOR	CHN	20329	0	62559
MAC	CHN	20329	0	2391979
MLT	CHN	20329	0	2512
MYS	CHN	20329	0	3104
NLD	CHN	20329	0	1665839
PRK	CHN	20329	0	229564
RUS	CHN	20329	0	82657216
SGP	CHN	20329	0	3273614
SVN	CHN	20329	0	649199
USA	CHN	20329	596100	0
VNM	CHN	20329	0	24002
ANS	CHN	20329	299425	0
CAN	COL	20329	49653	0
CRI	COL	20329	957	0
USA	COL	20329	662739	0
VEN	COL	20329	1134033	0
COL	CRI	20329	0	957
SLV	CRI	20329	0	11708
USA	CRI	20329	131535	0
AUT	DEU	20329	3462171	23112388
BEL	DEU	20329	81925792	5011488
BIH	DEU	20329	0	22340
BRA	DEU	20329	1218896	0
CAN	DEU	20329	25818	0
CHE	DEU	20329	5202	149517
CHN	DEU	20329	146081	107266
CZE	DEU	20329	292862	1313
DNK	DEU	20329	148665744	7250098
ESP	DEU	20329	33922036	3302602
EST	DEU	20329	0	15352
FIN	DEU	20329	110957	190086
FRA	DEU	20329	35944352	10318404
GAB	DEU	20329	0	39129
GBR	DEU	20329	20393564	17451728
GRC	DEU	20329	11000	565398
HKG	DEU	20329	0	73233
HRV	DEU	20329	0	20119
HUN	DEU	20329	14320351	278522
IRL	DEU	20329	10717013	2606301
ITA	DEU	20329	18471368	24834338
JPN	DEU	20329	0	284519
LBR	DEU	20329	0	1513
LTU	DEU	20329	0	48406
MAC	DEU	20329	0	643
MDV	DEU	20329	0	42848
MLT	DEU	20329	0	6583
MYS	DEU	20329	0	15342
NIC	DEU	20329	0	8281
NLD	DEU	20329	53502376	21443626
NOR	DEU	20329	7273	0
PHL	DEU	20329	0	22492
POL	DEU	20329	9883	87757
PRT	DEU	20329	106796	19493
ROU	DEU	20329	38761	0
RUS	DEU	20329	0	6171100
SGP	DEU	20329	0	344025
SVN	DEU	20329	0	70168
SWE	DEU	20329	738364	1287102
THA	DEU	20329	0	32506
UKR	DEU	20329	0	47942
URY	DEU	20329	0	9799
USA	DEU	20329	806247	711407
ZAF	DEU	20329	0	217516
ANS	DEU	20329	0	1073
ARG	DNK	20329	0	1669343
AUT	DNK	20329	0	1022036
BEL	DNK	20329	2263615	419136
BHS	DNK	20329	0	704508
BIH	DNK	20329	0	8795
BMU	DNK	20329	0	43284
CAN	DNK	20329	195023	10136800
CHE	DNK	20329	0	1249322
CHN	DNK	20329	0	47207
CZE	DNK	20329	0	497727
DEU	DNK	20329	7250098	148665744
ESP	DNK	20329	4939198	4092880
EST	DNK	20329	0	313432
FIN	DNK	20329	856837	3961799
FRA	DNK	20329	13538474	19787410
FRO	DNK	20329	0	794279
GBR	DNK	20329	7891923	13039335
GIB	DNK	20329	0	8406
GRC	DNK	20329	152714	30704978
GRL	DNK	20329	0	2559518
HKG	DNK	20329	0	1242667
HRV	DNK	20329	0	980173
HUN	DNK	20329	892627	218209
IND	DNK	20329	0	3064
IRL	DNK	20329	3626004	1649338
ISL	DNK	20329	0	3527
ITA	DNK	20329	257924	46693252
JPN	DNK	20329	0	605745024
KOR	DNK	20329	57580	66914304
LBR	DNK	20329	0	1593
LTU	DNK	20329	0	687168
LVA	DNK	20329	0	71105
MAC	DNK	20329	0	3734
MDA	DNK	20329	0	27876
MEX	DNK	20329	0	114986
MKD	DNK	20329	0	36186
MLT	DNK	20329	0	337643
MYS	DNK	20329	0	1669
NLD	DNK	20329	3707865	9440293
NOR	DNK	20329	7442	1507965
PHL	DNK	20329	0	113640
POL	DNK	20329	0	4298260
PRK	DNK	20329	0	22300
PRT	DNK	20329	0	108784
RUS	DNK	20329	0	59110968
SEN	DNK	20329	0	30256
SGP	DNK	20329	0	276133
SLE	DNK	20329	0	1390
SLV	DNK	20329	0	594741
SPM	DNK	20329	0	1608
SVN	DNK	20329	0	135373
SWE	DNK	20329	847512	13963716
UKR	DNK	20329	0	13367
USA	DNK	20329	24166	76264632
ZAF	DNK	20329	0	100957
TWN	DNK	20329	0	203433
ANS	DNK	20329	145987	1367921
USA	DOM	20329	173000	0
CHL	ECU	20329	62509	0
USA	ECU	20329	20182	0
VEN	ECU	20329	29614	0
AND	ESP	20329	2224	64448
AUT	ESP	20329	9467	432853
BEL	ESP	20329	1552826	1573897
CAN	ESP	20329	0	2590
CHE	ESP	20329	0	2617
CHN	ESP	20329	0	8234
DEU	ESP	20329	3302602	33922036
DNK	ESP	20329	4092880	4939198
FRA	ESP	20329	18880868	31142534
GBR	ESP	20329	1170898	3043251
GIB	ESP	20329	0	92778
GMB	ESP	20329	0	23525
GRC	ESP	20329	0	597096
HUN	ESP	20329	15409529	0
IRL	ESP	20329	752726	215099
ITA	ESP	20329	2464790	9671265
NLD	ESP	20329	5760682	4873326
NOR	ESP	20329	0	1843
PRT	ESP	20329	738557	9991280
RUS	ESP	20329	0	36099
SWE	ESP	20329	382755	2411086
USA	ESP	20329	45403	0
VEN	ESP	20329	1194	1043
ZAF	ESP	20329	6384	0
ANS	ESP	20329	0	106031
BEL	FIN	20329	386507	0
BHS	FIN	20329	0	112712
BRA	FIN	20329	322088	0
CAN	FIN	20329	9485	339780
DEU	FIN	20329	190086	110957
DNK	FIN	20329	3961799	856837
EST	FIN	20329	0	997538
FRA	FIN	20329	0	65011
GBR	FIN	20329	65158	505874
GRC	FIN	20329	0	513815
HUN	FIN	20329	60469	12637
IRL	FIN	20329	0	63205
ITA	FIN	20329	0	103009
JPN	FIN	20329	0	1803448
KOR	FIN	20329	0	901661
LTU	FIN	20329	9583	413355
LVA	FIN	20329	0	105953
NLD	FIN	20329	7851	52369
NOR	FIN	20329	0	108370
POL	FIN	20329	0	25956
RUS	FIN	20329	0	3778299
SWE	FIN	20329	3389582	1894798
USA	FIN	20329	56387	649888
AGO	FRA	20329	0	145433
ALB	FRA	20329	0	29432
ARG	FRA	20329	26979	0
AUT	FRA	20329	478774	288758
BEL	FRA	20329	45283284	2328424
BEN	FRA	20329	0	18582
BGR	FRA	20329	0	42837
CAN	FRA	20329	11373	0
CHE	FRA	20329	0	241710
CHN	FRA	20329	0	22605
CIV	FRA	20329	0	87421
CMR	FRA	20329	0	132551
COG	FRA	20329	0	60159
COM	FRA	20329	0	32610
CZE	FRA	20329	0	122829
DEU	FRA	20329	10318404	35944352
DJI	FRA	20329	0	94261
DNK	FRA	20329	19787410	13538474
ESP	FRA	20329	31142534	18880868
EST	FRA	20329	0	22643
FIN	FRA	20329	65011	0
FRO	FRA	20329	0	11304
GAB	FRA	20329	0	1033129
GBR	FRA	20329	11311970	55904380
GHA	FRA	20329	0	6494
GIB	FRA	20329	0	2347
GIN	FRA	20329	0	6477
GNQ	FRA	20329	0	98725
GRC	FRA	20329	61262	2135498
HKG	FRA	20329	0	303644
HTI	FRA	20329	0	8996
HUN	FRA	20329	2860214	321957
IRL	FRA	20329	11089560	2589472
ITA	FRA	20329	1884669	27562262
JPN	FRA	20329	0	26739356
LBR	FRA	20329	0	15439
LTU	FRA	20329	0	12203
LVA	FRA	20329	0	214108
MDG	FRA	20329	0	11458
MDV	FRA	20329	0	960
MLT	FRA	20329	0	81994
NLD	FRA	20329	23421468	6771901
POL	FRA	20329	0	338304
PRT	FRA	20329	181093	8249901
RUS	FRA	20329	0	8019796
SEN	FRA	20329	0	42819
SGP	FRA	20329	0	35689
SVK	FRA	20329	0	45874
SWE	FRA	20329	357418	3250604
TGO	FRA	20329	0	5251
THA	FRA	20329	0	1368
UKR	FRA	20329	0	7528
USA	FRA	20329	131189	0
VEN	FRA	20329	5521	0
ZAF	FRA	20329	0	3266405
ANS	FRA	20329	0	124119
BEL	GAB	20329	250896	0
BRA	GAB	20329	21427	0
CAN	GAB	20329	14539	0
CHN	GAB	20329	28831	0
DEU	GAB	20329	39129	0
FRA	GAB	20329	1033129	0
GBR	GAB	20329	8025	0
HUN	GAB	20329	6067	0
NLD	GAB	20329	275118	0
USA	GAB	20329	8743	0
AGO	GBR	20329	3449	1642
AUT	GBR	20329	225407	38848
BEL	GBR	20329	3908140	518438
BHS	GBR	20329	0	455000
BMU	GBR	20329	0	78341
BOL	GBR	20329	0	1590
CHE	GBR	20329	0	351778
CHL	GBR	20329	0	12297
CIV	GBR	20329	0	163573
CZE	GBR	20329	0	11753
DEU	GBR	20329	17451728	20393564
DMA	GBR	20329	0	3661
DNK	GBR	20329	13039335	7891923
DZA	GBR	20329	0	687
ESP	GBR	20329	3043251	1170898
FIN	GBR	20329	505874	65158
FLK	GBR	20329	0	103599
FRA	GBR	20329	55904380	11311970
FRO	GBR	20329	0	109442
GAB	GBR	20329	0	8025
GHA	GBR	20329	0	5139
GIB	GBR	20329	0	11612
GRC	GBR	20329	25260	414305
GRD	GBR	20329	0	5488
GRL	GBR	20329	0	787
GUY	GBR	20329	0	5126
HKG	GBR	20329	0	872238
HRV	GBR	20329	0	449261
HTI	GBR	20329	0	15292
HUN	GBR	20329	1098178	30552
IDN	GBR	20329	3967	0
IRL	GBR	20329	20644378	8278493
ITA	GBR	20329	404786	16196927
JAM	GBR	20329	0	306870
JPN	GBR	20329	0	52633172
KNA	GBR	20329	0	57202
KOR	GBR	20329	57394	7503224
LCA	GBR	20329	24186	29990
MAC	GBR	20329	0	1170
MYS	GBR	20329	0	3559
NLD	GBR	20329	9756409	7084308
NOR	GBR	20329	0	15016
POL	GBR	20329	0	1155770
PRT	GBR	20329	117735	8393375
ROU	GBR	20329	0	11645
RUS	GBR	20329	0	31171
SGP	GBR	20329	0	349730
SHN	GBR	20329	0	26595
SLE	GBR	20329	0	1089
STP	GBR	20329	0	2436
SWE	GBR	20329	1670601	2948656
UKR	GBR	20329	0	4578
USA	GBR	20329	181034	5086025
ZAF	GBR	20329	17936	1913730
ANS	GBR	20329	0	4136
ALB	GRC	20329	0	116561
ATG	GRC	20329	0	3954
AUT	GRC	20329	43128	0
BEL	GRC	20329	2285630	0
BGR	GRC	20329	0	6696
BHS	GRC	20329	0	15394
BRA	GRC	20329	348623	0
CAN	GRC	20329	40372	0
DEU	GRC	20329	565398	11000
DNK	GRC	20329	30704978	152714
ESP	GRC	20329	597096	0
FIN	GRC	20329	513815	0
FRA	GRC	20329	2135498	61262
GBR	GRC	20329	414305	25260
GRL	GRC	20329	0	4733
HND	GRC	20329	0	3625
HUN	GRC	20329	95815	0
IND	GRC	20329	72838	0
IRL	GRC	20329	54072	0
ITA	GRC	20329	503024	2673
LBR	GRC	20329	0	12040
MEX	GRC	20329	294933	0
MKD	GRC	20329	0	8999
MLT	GRC	20329	0	92785
NLD	GRC	20329	2713220	0
PAN	GRC	20329	0	93396
ROU	GRC	20329	0	4314
RUS	GRC	20329	0	2104
SWE	GRC	20329	482229	0
USA	GRC	20329	300874	0
VCT	GRC	20329	0	1670
ANS	GRC	20329	0	166977
SLV	GTM	20329	0	18081
USA	GTM	20329	133106	0
ARG	HKG	20329	53122	0
BEL	HKG	20329	662927	0
BRA	HKG	20329	35165104	0
CAN	HKG	20329	2096527	0
CHN	HKG	20329	31136428	1597125
DEU	HKG	20329	73233	0
DNK	HKG	20329	1242667	0
FRA	HKG	20329	303644	0
GBR	HKG	20329	872238	0
HUN	HKG	20329	17842	0
IRL	HKG	20329	576658	0
JPN	HKG	20329	64136	0
MAC	HKG	20329	44555	1452982
NLD	HKG	20329	2636187	0
PHL	HKG	20329	0	192831
PRK	HKG	20329	0	60430
SGP	HKG	20329	15096	0
SWE	HKG	20329	41610	0
THA	HKG	20329	367398	7665
URY	HKG	20329	2674	0
USA	HKG	20329	8736783	0
VNM	HKG	20329	262542	2349
ZAF	HKG	20329	257617	0
TWN	HKG	20329	24134	0
GRC	HND	20329	3625	0
NIC	HND	20329	0	1486
USA	HND	20329	84223	0
AUT	IRL	20329	0	11465
BEL	IRL	20329	691479	26284
BHS	IRL	20329	0	79984
BMU	IRL	20329	0	20809
DEU	IRL	20329	2606301	10717013
DNK	IRL	20329	1649338	3626004
ESP	IRL	20329	215099	752726
FIN	IRL	20329	63205	0
FRA	IRL	20329	2589472	11089560
FRO	IRL	20329	0	3881
GBR	IRL	20329	8278493	20644378
GIB	IRL	20329	0	10885
GRC	IRL	20329	0	54072
HKG	IRL	20329	0	576658
ITA	IRL	20329	45453	8157524
JPN	IRL	20329	0	30445070
KOR	IRL	20329	56962	2859964
MDA	IRL	20329	0	249284
MLT	IRL	20329	0	503566
NLD	IRL	20329	302017	1245796
PRK	IRL	20329	0	108843
PRT	IRL	20329	0	92720
RUS	IRL	20329	0	3786028
SWE	IRL	20329	413457	1083140
THA	IRL	20329	0	9923
TTO	IRL	20329	0	6740
USA	IRL	20329	91490	3427811
ZAF	IRL	20329	0	5759
ANS	IRL	20329	203112	0
ALB	ITA	20329	0	265593
AUT	ITA	20329	2780611	613426
BEL	ITA	20329	48864248	397441
BIH	ITA	20329	0	3305
CHE	ITA	20329	0	135201
COG	ITA	20329	0	4363
CZE	ITA	20329	0	20326
DEU	ITA	20329	24834338	18471368
DNK	ITA	20329	46693252	257924
DZA	ITA	20329	0	7252
ESP	ITA	20329	9671265	2464790
FIN	ITA	20329	103009	0
FRA	ITA	20329	27562262	1884669
GBR	ITA	20329	16196927	404786
GRC	ITA	20329	2673	503024
HRV	ITA	20329	0	68987
HUN	ITA	20329	5658154	53216
IRL	ITA	20329	8157524	45453
MDV	ITA	20329	0	16916
MYS	ITA	20329	0	10370
NGA	ITA	20329	0	5369
NLD	ITA	20329	22468864	388759
PAN	ITA	20329	0	3278
PRT	ITA	20329	49010	141002
RUS	ITA	20329	0	74841
SVK	ITA	20329	0	5868
SVN	ITA	20329	0	240541
SWE	ITA	20329	7711158	2039091
USA	ITA	20329	479701	0
ZMB	ITA	20329	0	1548
ANS	ITA	20329	0	223651
CAN	KOR	20329	12105317	0
CHN	KOR	20329	62559	0
DNK	KOR	20329	66914304	57580
FIN	KOR	20329	901661	0
GBR	KOR	20329	7503224	57394
IRL	KOR	20329	2859964	56962
JPN	KOR	20329	61079	158938352
NLD	KOR	20329	9682405	0
RUS	KOR	20329	0	10807
SWE	KOR	20329	1262565	0
USA	KOR	20329	12729350	58824
ZAF	KOR	20329	0	30937
TWN	KOR	20329	1409010	95530
ANS	KOR	20329	73927	0
CAN	MEX	20329	314180	170844
CUB	MEX	20329	0	176946
DNK	MEX	20329	114986	0
GRC	MEX	20329	0	294933
JPN	MEX	20329	0	61832280
MKD	MEX	20329	0	15016
RUS	MEX	20329	0	6293
USA	MEX	20329	15279796	17036572
BRN	MYS	20329	0	4259
CAN	MYS	20329	31869	0
CHN	MYS	20329	3104	0
DEU	MYS	20329	15342	0
DNK	MYS	20329	1669	0
GBR	MYS	20329	3559	0
IND	MYS	20329	107009	0
ITA	MYS	20329	10370	0
NLD	MYS	20329	643	0
SGP	MYS	20329	323490	0
SWE	MYS	20329	58435	0
USA	MYS	20329	488337	0
ABW	NLD	20329	0	640292
AGO	NLD	20329	0	50283
AUT	NLD	20329	36572	3106996
BEL	NLD	20329	7032320	6829179
BGR	NLD	20329	302225	0
BIH	NLD	20329	0	690367
BRA	NLD	20329	2353044	0
CAN	NLD	20329	62746	0
CHE	NLD	20329	0	17287
CHN	NLD	20329	1665839	0
CMR	NLD	20329	0	13480
COD	NLD	20329	0	41635
COG	NLD	20329	0	617592
COM	NLD	20329	0	2683
CZE	NLD	20329	0	41581
DEU	NLD	20329	21443626	53502376
DNK	NLD	20329	9440293	3707865
ESP	NLD	20329	4873326	5760682
EST	NLD	20329	0	211726
FIN	NLD	20329	52369	7851
FRA	NLD	20329	6771901	23421468
GAB	NLD	20329	0	275118
GBR	NLD	20329	7084308	9756409
GIB	NLD	20329	0	192045
GRC	NLD	20329	0	2713220
HKG	NLD	20329	0	2636187
HRV	NLD	20329	0	3873098
HUN	NLD	20329	1213051	192261
IDN	NLD	20329	14973	0
IRL	NLD	20329	1245796	302017
ITA	NLD	20329	388759	22468864
JPN	NLD	20329	0	82685832
KOR	NLD	20329	0	9682405
LBY	NLD	20329	0	8964
LTU	NLD	20329	0	29976
LVA	NLD	20329	0	48060
MAC	NLD	20329	0	15248
MAR	NLD	20329	0	20722
MKD	NLD	20329	0	1019810
MLT	NLD	20329	0	1392
MYS	NLD	20329	0	643
NGA	NLD	20329	0	6877
NOR	NLD	20329	16500	0
PAN	NLD	20329	0	78122
PHL	NLD	20329	0	262862
POL	NLD	20329	0	2947105
PRT	NLD	20329	63535	326434
RUS	NLD	20329	0	4467581
SEN	NLD	20329	0	101555
SGP	NLD	20329	0	2319701
SVN	NLD	20329	0	3301497
SWE	NLD	20329	335444	794981
UKR	NLD	20329	0	7246
USA	NLD	20329	974636	763914
ZAF	NLD	20329	0	13079
BEL	NOR	20329	0	1069
CAN	NOR	20329	4995	0
CZE	NOR	20329	3036	0
DEU	NOR	20329	0	7273
DNK	NOR	20329	1507965	7442
ESP	NOR	20329	1843	0
EST	NOR	20329	0	19190
FIN	NOR	20329	108370	0
GBR	NOR	20329	15016	0
NLD	NOR	20329	0	16500
RUS	NOR	20329	0	13574
SWE	NOR	20329	1205961	1982
BGR	PAN	20329	1310	0
GRC	PAN	20329	93396	0
ITA	PAN	20329	3278	0
NLD	PAN	20329	78122	0
USA	PAN	20329	155008	0
BRA	PER	20329	89204	0
CAN	PER	20329	11928	0
CHL	PER	20329	8102	0
USA	PER	20329	49797	0
BEL	PHL	20329	48279	0
CAN	PHL	20329	1926094	0
DEU	PHL	20329	22492	0
DNK	PHL	20329	113640	0
HKG	PHL	20329	192831	0
IND	PHL	20329	32244	0
NLD	PHL	20329	262862	0
ROU	PHL	20329	70553	0
SGP	PHL	20329	16435	0
SWE	PHL	20329	93368	0
USA	PHL	20329	1143621	0
TWN	PHL	20329	33708	0
AGO	PRT	20329	0	634802
BEL	PRT	20329	6912048	0
CPV	PRT	20329	0	7007
DEU	PRT	20329	19493	106796
DNK	PRT	20329	108784	0
ESP	PRT	20329	9991280	738557
FRA	PRT	20329	8249901	181093
GBR	PRT	20329	8393375	117735
GNB	PRT	20329	0	10945
HUN	PRT	20329	108923	0
IRL	PRT	20329	92720	0
ITA	PRT	20329	141002	49010
NLD	PRT	20329	326434	63535
STP	PRT	20329	0	2932
USA	PRT	20329	180948	0
ANS	PRT	20329	0	80597
BRA	PRY	20329	15299	0
ARG	SWE	20329	0	36181
AUT	SWE	20329	37894	1447
BEL	SWE	20329	1440946	548882
BHS	SWE	20329	0	140783
CHE	SWE	20329	0	4091
CZE	SWE	20329	0	128483
DEU	SWE	20329	1287102	738364
DNK	SWE	20329	13963716	847512
ESP	SWE	20329	2411086	382755
EST	SWE	20329	0	36143
FIN	SWE	20329	1894798	3389582
FRA	SWE	20329	3250604	357418
FRO	SWE	20329	0	5705
GBR	SWE	20329	2948656	1670601
GMB	SWE	20329	0	8209
GRC	SWE	20329	0	482229
HKG	SWE	20329	0	41610
HRV	SWE	20329	0	33750
HUN	SWE	20329	4415336	1606658
IRL	SWE	20329	1083140	413457
ITA	SWE	20329	2039091	7711158
JPN	SWE	20329	0	5750615
KOR	SWE	20329	0	1262565
LTU	SWE	20329	0	48735
LVA	SWE	20329	0	937
MYS	SWE	20329	0	58435
[truncated: 5,131 more rows]

## Sheet: 1997
Location_code	Partner_code	Hscode	Export_value	Import_value
BEL	AUT	20319	1558721	21583
CHE	AUT	20319	32069	3084527
CZE	AUT	20319	728017	120962
DEU	AUT	20319	12188626	11151761
DNK	AUT	20319	1326026	7363
ESP	AUT	20319	907026	88373
FIN	AUT	20319	0	29405
FRA	AUT	20319	621821	106230
GBR	AUT	20319	14661	0
GRC	AUT	20319	0	59607
HRV	AUT	20319	0	1534025
HUN	AUT	20319	3140201	1714042
IDN	AUT	20319	7769	0
IND	AUT	20319	2912	0
ITA	AUT	20319	4012968	17161472
MKD	AUT	20319	0	5824
NLD	AUT	20319	6470427	213249
ROU	AUT	20319	0	22428
SVN	AUT	20319	0	463593
SWE	AUT	20319	382571	0
AUT	BEL	20319	21583	1558721
BIH	BEL	20319	0	322568
CZE	BEL	20319	0	1927
DEU	BEL	20319	4230224	214812112
DNK	BEL	20319	723584	385498
ESP	BEL	20319	714022	1252411
FIN	BEL	20319	0	246556
FRA	BEL	20319	23756492	38886448
GAB	BEL	20319	0	15330
GBR	BEL	20319	2580912	16631832
GRC	BEL	20319	0	5815480
HRV	BEL	20319	0	8115
HUN	BEL	20319	145317	285206
IRL	BEL	20319	98865	257220
ITA	BEL	20319	396883	34020228
KOR	BEL	20319	0	231395
MYS	BEL	20319	55932	0
NLD	BEL	20319	36609424	39808812
PRT	BEL	20319	15090	247585
RUS	BEL	20319	0	245952
SWE	BEL	20319	130562	140671
USA	BEL	20319	0	139329
ANS	BEL	20319	0	6393
DNK	BHS	20319	54396	0
GBR	BHS	20319	34671	0
GRC	BHS	20319	3972	0
IRL	BHS	20319	317997	0
USA	BHS	20319	489615	0
GBR	BMU	20319	2660	0
USA	BMU	20319	232830	0
CAN	BRB	20319	72839	0
GRD	BRB	20319	0	1126
DEU	CHN	20319	20607	9686
HKG	CHN	20319	872538	0
ITA	CHN	20319	1726	0
JPN	CHN	20319	0	13268
RUS	CHN	20319	0	58584
SGP	CHN	20319	0	105362
USA	CHN	20319	313820	0
ECU	COL	20319	0	18103
ITA	COL	20319	5504	0
USA	COL	20319	43535	0
ESP	CRI	20319	2489	0
IRL	CRI	20319	13174	0
USA	CRI	20319	525668	0
AUT	DEU	20319	11151761	12188626
BEL	DEU	20319	214812112	4230224
BRA	DEU	20319	1162784	70088
CHE	DEU	20319	5114	1198
CHN	DEU	20319	9686	20607
CZE	DEU	20319	121843	1031700
DNK	DEU	20319	214066512	7558205
ESP	DEU	20319	37305832	1338450
FIN	DEU	20319	71327	447379
FRA	DEU	20319	40457212	4291105
GBR	DEU	20319	25123054	2651548
GHA	DEU	20319	0	935
GRC	DEU	20319	98688	471626
HUN	DEU	20319	6356690	3791086
IRL	DEU	20319	5227930	379916
ITA	DEU	20319	15340862	11274561
JPN	DEU	20319	0	9968
LTU	DEU	20319	0	52095
MDG	DEU	20319	9338	0
MNG	DEU	20319	0	4369
NLD	DEU	20319	186266784	39304292
NOR	DEU	20319	2262	0
PRT	DEU	20319	3980	18599
RUS	DEU	20319	0	309533
SGP	DEU	20319	0	7242
SVK	DEU	20319	0	9233
SVN	DEU	20319	0	24878
SWE	DEU	20319	1840033	996532
UKR	DEU	20319	0	3100
USA	DEU	20319	64362	0
ANS	DEU	20319	0	9227
ALB	DNK	20319	0	24800
ARG	DNK	20319	0	21969
AUT	DNK	20319	7363	1326026
BEL	DNK	20319	385498	723584
BHS	DNK	20319	0	54396
CHE	DNK	20319	0	2637906
CZE	DNK	20319	15899	297264
DEU	DNK	20319	7558205	214066512
ESP	DNK	20319	4539067	1404510
EST	DNK	20319	0	36272
FIN	DNK	20319	0	17267510
FRA	DNK	20319	9849045	11177477
FRO	DNK	20319	0	52964
GBR	DNK	20319	7801001	46212080
GHA	DNK	20319	0	2457
GRC	DNK	20319	8691	4599262
GRL	DNK	20319	0	101619
HKG	DNK	20319	0	33934
HRV	DNK	20319	0	964304
HUN	DNK	20319	25058	1294239
IRL	DNK	20319	609516	4723290
ITA	DNK	20319	36644	9468508
JPN	DNK	20319	0	4766364
LTU	DNK	20319	0	28815
MKD	DNK	20319	0	25111
NLD	DNK	20319	4220278	12863713
NOR	DNK	20319	0	15316
POL	DNK	20319	0	19421282
PRT	DNK	20319	0	170328
RUS	DNK	20319	0	895241
SGP	DNK	20319	0	3706
SVK	DNK	20319	0	125078
SVN	DNK	20319	0	306784
SWE	DNK	20319	1222101	46089220
USA	DNK	20319	766808	353067
ANS	DNK	20319	12235	0
USA	DOM	20319	9435	0
ARG	ECU	20319	1373	0
COL	ECU	20319	18103	0
USA	ECU	20319	18067	0
AND	ESP	20319	3034	2774394
ARG	ESP	20319	0	157469
AUT	ESP	20319	88373	907026
BEL	ESP	20319	1252411	714022
BRA	ESP	20319	0	50754
CAN	ESP	20319	0	2897
CHL	ESP	20319	0	2517
CRI	ESP	20319	0	2489
CZE	ESP	20319	4718	0
DEU	ESP	20319	1338450	37305832
DNK	ESP	20319	1404510	4539067
FRA	ESP	20319	3138378	54158416
GBR	ESP	20319	431406	214380
GIB	ESP	20319	0	106087
GRC	ESP	20319	0	81855
GTM	ESP	20319	0	2887
HUN	ESP	20319	658315	0
IRL	ESP	20319	396322	0
ITA	ESP	20319	4153516	4749185
NLD	ESP	20319	1198179	287432
PRT	ESP	20319	168141	26708724
RUS	ESP	20319	0	9160
SLV	ESP	20319	0	5681
SWE	ESP	20319	0	43042
URY	ESP	20319	0	72331
VEN	ESP	20319	0	37659
ANS	ESP	20319	0	2710
AUT	FIN	20319	29405	0
BEL	FIN	20319	246556	0
DEU	FIN	20319	447379	71327
DNK	FIN	20319	17267510	0
EST	FIN	20319	0	10701
FRA	FIN	20319	0	33921
GBR	FIN	20319	119116	362318
GRC	FIN	20319	0	72152
HKG	FIN	20319	0	11940
IRL	FIN	20319	7048	0
ITA	FIN	20319	0	64283
JPN	FIN	20319	0	244053
KOR	FIN	20319	0	401328
NLD	FIN	20319	3461	0
NOR	FIN	20319	0	48975
RUS	FIN	20319	0	280268
SWE	FIN	20319	4995288	1388987
AIA	FRA	20319	0	4291
AND	FRA	20319	0	10115
ARG	FRA	20319	0	3164
AUT	FRA	20319	106230	621821
BEL	FRA	20319	38886448	23756492
BRA	FRA	20319	0	1088
CAN	FRA	20319	0	5190
CHE	FRA	20319	0	277612
CIV	FRA	20319	0	19580
CMR	FRA	20319	0	1591
COG	FRA	20319	0	3970
COM	FRA	20319	0	6919
CZE	FRA	20319	4535	151144
DEU	FRA	20319	4291105	40457212
DJI	FRA	20319	0	33190
DNK	FRA	20319	11177477	9849045
ESP	FRA	20319	54158416	3138378
FIN	FRA	20319	33921	0
GAB	FRA	20319	0	8420
GBR	FRA	20319	29819842	29240202
GRC	FRA	20319	16568	5003684
HKG	FRA	20319	0	14307
HRV	FRA	20319	0	89317
HUN	FRA	20319	6727	1423971
IRL	FRA	20319	611199	4759518
ITA	FRA	20319	393652	24711150
JPN	FRA	20319	0	42996
LVA	FRA	20319	0	94317
MKD	FRA	20319	0	53854
MLI	FRA	20319	0	5181
NER	FRA	20319	0	888
NIC	FRA	20319	0	1033
NLD	FRA	20319	49391648	16762352
POL	FRA	20319	0	744107
PRT	FRA	20319	7051	1524655
RUS	FRA	20319	0	509041
SEN	FRA	20319	0	980
SVK	FRA	20319	0	37427
SVN	FRA	20319	0	50726
SWE	FRA	20319	488490	646073
USA	FRA	20319	43409	0
ZAF	FRA	20319	0	31468
ANS	FRA	20319	737223	80925
ARG	GBR	20319	444788	0
AUT	GBR	20319	0	14661
BEL	GBR	20319	16631832	2580912
BHS	GBR	20319	0	34671
BMU	GBR	20319	0	2660
DEU	GBR	20319	2651548	25123054
DMA	GBR	20319	0	860
DNK	GBR	20319	46212080	7801001
ESP	GBR	20319	214380	431406
FIN	GBR	20319	362318	119116
FLK	GBR	20319	0	25852
FRA	GBR	20319	29240202	29819842
GIB	GBR	20319	0	26398
GRC	GBR	20319	26817	2009
HKG	GBR	20319	0	73134
HUN	GBR	20319	483894	1861551
IRL	GBR	20319	21254762	8262286
ITA	GBR	20319	129785	13401239
JPN	GBR	20319	0	156181
KEN	GBR	20319	2769	0
KOR	GBR	20319	0	179361
NLD	GBR	20319	13849068	15027985
POL	GBR	20319	0	516994
PRT	GBR	20319	0	9247503
RUS	GBR	20319	0	19170
SWE	GBR	20319	6164493	1368745
USA	GBR	20319	4609353	0
ZAF	GBR	20319	0	126903
ALB	GRC	20319	0	12288
AUT	GRC	20319	59607	0
BEL	GRC	20319	5815480	0
BHS	GRC	20319	0	3972
DEU	GRC	20319	471626	98688
DNK	GRC	20319	4599262	8691
ESP	GRC	20319	81855	0
FIN	GRC	20319	72152	0
FRA	GRC	20319	5003684	16568
GBR	GRC	20319	2009	26817
ITA	GRC	20319	37122	0
MLT	GRC	20319	0	9231
NLD	GRC	20319	19923590	118599
PAN	GRC	20319	0	1784
SWE	GRC	20319	131103	0
UKR	GRC	20319	3804	0
ANS	GRC	20319	0	58865
ESP	GTM	20319	2887	0
SLV	GTM	20319	0	6489
USA	GTM	20319	74921	0
CAN	HKG	20319	475624	0
CHN	HKG	20319	0	872538
DNK	HKG	20319	33934	0
FIN	HKG	20319	11940	0
FRA	HKG	20319	14307	0
GBR	HKG	20319	73134	0
IRL	HKG	20319	42934	0
NLD	HKG	20319	2884	0
USA	HKG	20319	135480	0
ZAF	HKG	20319	1270	0
USA	HND	20319	77905	0
AUT	IDN	20319	0	7769
MYS	IDN	20319	0	10645
BEL	IRL	20319	257220	98865
BHS	IRL	20319	0	317997
CRI	IRL	20319	0	13174
DEU	IRL	20319	379916	5227930
DMA	IRL	20319	3905	0
DNK	IRL	20319	4723290	609516
ESP	IRL	20319	0	396322
FIN	IRL	20319	0	7048
FRA	IRL	20319	4759518	611199
GBR	IRL	20319	8262286	21254762
HKG	IRL	20319	0	42934
HTI	IRL	20319	0	40670
HUN	IRL	20319	0	78659
ITA	IRL	20319	0	2123436
JPN	IRL	20319	0	110982
NLD	IRL	20319	94998	1794661
PRT	IRL	20319	0	44999
RUS	IRL	20319	0	34962
SWE	IRL	20319	0	524637
USA	IRL	20319	557109	715526
ALB	ITA	20319	0	46440
ARG	ITA	20319	0	43566
AUT	ITA	20319	17161472	4012968
BEL	ITA	20319	34020228	396883
BRA	ITA	20319	0	75997
CAN	ITA	20319	0	8648
CHE	ITA	20319	0	1506
CHN	ITA	20319	0	1726
COL	ITA	20319	0	5504
DEU	ITA	20319	11274561	15340862
DNK	ITA	20319	9468508	36644
DZA	ITA	20319	0	1426
ESP	ITA	20319	4749185	4153516
FIN	ITA	20319	64283	0
FRA	ITA	20319	24711150	393652
GBR	ITA	20319	13401239	129785
GHA	ITA	20319	0	1132
GRC	ITA	20319	0	37122
HRV	ITA	20319	0	34772
HUN	ITA	20319	4569112	157997
IRL	ITA	20319	2123436	0
MYS	ITA	20319	0	46463
NLD	ITA	20319	36593972	317076
PRT	ITA	20319	0	70191
SVN	ITA	20319	0	203098
SWE	ITA	20319	1703335	7825
SYC	ITA	20319	0	824
URY	ITA	20319	0	5017
USA	ITA	20319	59276	0
ZAF	ITA	20319	0	20016
ANS	ITA	20319	0	22156
BEL	KOR	20319	231395	0
CAN	KOR	20319	2574473	0
FIN	KOR	20319	401328	0
GBR	KOR	20319	179361	0
JPN	KOR	20319	0	52064844
USA	KOR	20319	11916610	169326
TWN	KOR	20319	9175511	1365284
DEU	LTU	20319	52095	0
DNK	LTU	20319	28815	0
RUS	LTU	20319	0	4005
CAN	MEX	20319	39744	0
JPN	MEX	20319	0	1120811
USA	MEX	20319	10446284	1504360
BEL	MYS	20319	0	55932
BRN	MYS	20319	0	243003
CAN	MYS	20319	65024	0
IDN	MYS	20319	10645	0
IND	MYS	20319	73299	0
ITA	MYS	20319	46463	0
NLD	MYS	20319	7443	0
SGP	MYS	20319	958	0
ABW	NLD	20319	0	26723
AUT	NLD	20319	213249	6470427
BEL	NLD	20319	39808812	36609424
BIH	NLD	20319	0	148486
BRN	NLD	20319	0	7162
CHE	NLD	20319	0	918
DEU	NLD	20319	39304292	186266784
DNK	NLD	20319	12863713	4220278
ESP	NLD	20319	287432	1198179
FIN	NLD	20319	0	3461
FRA	NLD	20319	16762352	49391648
GAB	NLD	20319	0	17532
GBR	NLD	20319	15027985	13849068
GRC	NLD	20319	118599	19923590
HKG	NLD	20319	0	2884
HRV	NLD	20319	0	327915
HUN	NLD	20319	634809	88464
IRL	NLD	20319	1794661	94998
ITA	NLD	20319	317076	36593972
JPN	NLD	20319	0	64976
MYS	NLD	20319	0	7443
POL	NLD	20319	0	48044
PRT	NLD	20319	0	448668
RUS	NLD	20319	0	15897
SVN	NLD	20319	0	656540
SWE	NLD	20319	599490	16612
USA	NLD	20319	6689	0
CAN	NOR	20319	120956	0
DEU	NOR	20319	0	2262
DNK	NOR	20319	15316	0
FIN	NOR	20319	48975	0
RUS	NOR	20319	0	145108
SWE	NOR	20319	182540	4178
USA	NOR	20319	33673	0
CAN	PAN	20319	23389	0
GRC	PAN	20319	1784	0
USA	PAN	20319	2635	0
CAN	PHL	20319	40136	0
USA	PHL	20319	56729	0
TWN	PHL	20319	31300	0
AGO	PRT	20319	0	59617
BEL	PRT	20319	247585	15090
BRA	PRT	20319	0	2599
DEU	PRT	20319	18599	3980
DNK	PRT	20319	170328	0
ESP	PRT	20319	26708724	168141
FRA	PRT	20319	1524655	7051
GBR	PRT	20319	9247503	0
IRL	PRT	20319	44999	0
ITA	PRT	20319	70191	0
KEN	PRT	20319	13670	0
NLD	PRT	20319	448668	0
STP	PRT	20319	0	1538
FRA	SEN	20319	980	0
ESP	SLV	20319	5681	0
GTM	SLV	20319	6489	0
USA	SLV	20319	205113	0
AUT	SWE	20319	0	382571
BEL	SWE	20319	140671	130562
BRN	SWE	20319	0	12627
DEU	SWE	20319	996532	1840033
DNK	SWE	20319	46089220	1222101
ESP	SWE	20319	43042	0
EST	SWE	20319	0	49761
FIN	SWE	20319	1388987	4995288
FRA	SWE	20319	646073	488490
GBR	SWE	20319	1368745	6164493
GHA	SWE	20319	0	5689
GRC	SWE	20319	0	131103
HUN	SWE	20319	161304	0
IRL	SWE	20319	524637	0
ITA	SWE	20319	7825	1703335
JPN	SWE	20319	0	34326
NLD	SWE	20319	16612	599490
NOR	SWE	20319	4178	182540
RUS	SWE	20319	0	80170
USA	THA	20319	25818	0
CAN	TTO	20319	28669	0
GRD	TTO	20319	0	2778
USA	TTO	20319	4176	0
BRA	URY	20319	44111	0
CAN	URY	20319	26987	0
ESP	URY	20319	72331	0
ITA	URY	20319	5017	0
USA	URY	20319	0	4004
ABW	USA	20319	0	84258
ARG	USA	20319	0	9237
BEL	USA	20319	139329	0
BHS	USA	20319	0	489615
BMU	USA	20319	0	232830
CAN	USA	20319	188914960	52661720
CHN	USA	20319	0	313820
COL	USA	20319	0	43535
CRI	USA	20319	0	525668
DEU	USA	20319	0	64362
DMA	USA	20319	0	9359
DNK	USA	20319	353067	766808
DOM	USA	20319	0	9435
ECU	USA	20319	0	18067
EGY	USA	20319	0	23160
EST	USA	20319	0	6894
FRA	USA	20319	0	43409
GBR	USA	20319	0	4609353
GTM	USA	20319	0	74921
HKG	USA	20319	0	135480
HND	USA	20319	0	77905
HTI	USA	20319	0	20308
IRL	USA	20319	715526	557109
ITA	USA	20319	0	59276
JPN	USA	20319	0	341294656
KOR	USA	20319	169326	11916610
LCA	USA	20319	0	3864
MEX	USA	20319	1504360	10446284
NIC	USA	20319	0	4097
NLD	USA	20319	0	6689
NOR	USA	20319	0	33673
PAN	USA	20319	0	2635
PHL	USA	20319	0	56729
POL	USA	20319	0	25149
RUS	USA	20319	0	3017935
SGP	USA	20319	0	211971
SLV	USA	20319	0	205113
TCA	USA	20319	0	152947
THA	USA	20319	0	25818
TTO	USA	20319	0	4176
URY	USA	20319	4004	0
VEN	USA	20319	14189	298539
VNM	USA	20319	0	23473
TWN	USA	20319	0	101055
ESP	VEN	20319	37659	0
USA	VEN	20319	298539	14189
AGO	ZAF	20319	0	56666
COD	ZAF	20319	0	8990
COG	ZAF	20319	0	19404
COM	ZAF	20319	0	3282
CPV	ZAF	20319	0	5704
FRA	ZAF	20319	31468	0
GAB	ZAF	20319	0	3474
GBR	ZAF	20319	126903	0
HKG	ZAF	20319	0	1270
ITA	ZAF	20319	20016	0
MOZ	ZAF	20319	0	42984
MUS	ZAF	20319	0	3270
SYC	ZAF	20319	0	1583
ZMB	ZAF	20319	0	10371
UKR	BGD	20319	718	0
CZE	BGR	20319	0	924
HUN	BGR	20319	868	0
KHM	BGR	20319	0	4235
MLT	BGR	20319	0	3916
ROU	BGR	20319	3684	0
RUS	BGR	20319	0	1973
UKR	BGR	20319	1437	1749
VCT	BGR	20319	0	1142
ANS	BGR	20319	0	1739
CAN	BRA	20319	264545	0
DEU	BRA	20319	70088	1162784
ESP	BRA	20319	50754	0
FRA	BRA	20319	1088	0
ITA	BRA	20319	75997	0
PRT	BRA	20319	2599	0
URY	BRA	20319	0	44111
BRA	CAN	20319	0	264545
BRB	CAN	20319	0	72839
CUB	CAN	20319	0	28991
CZE	CAN	20319	0	25057
ESP	CAN	20319	2897	0
EST	CAN	20319	0	42324
FRA	CAN	20319	5190	0
HKG	CAN	20319	0	475624
HUN	CAN	20319	0	145458
ITA	CAN	20319	8648	0
JAM	CAN	20319	0	44315
JPN	CAN	20319	0	72726976
KOR	CAN	20319	0	2574473
MEX	CAN	20319	0	39744
MYS	CAN	20319	0	65024
NOR	CAN	20319	0	120956
PAN	CAN	20319	0	23389
PHL	CAN	20319	0	40136
POL	CAN	20319	0	664641
PRK	CAN	20319	0	81670
RUS	CAN	20319	0	278446
SPM	CAN	20319	0	11393
TTO	CAN	20319	0	28669
URY	CAN	20319	0	26987
USA	CAN	20319	52661720	188914960
ANS	CAN	20319	6374	0
AUT	CHE	20319	3084527	32069
DEU	CHE	20319	1198	5114
DNK	CHE	20319	2637906	0
FRA	CHE	20319	277612	0
ITA	CHE	20319	1506	0
NLD	CHE	20319	918	0
SGP	CHE	20319	0	1295
ESP	CHL	20319	2517	0
PER	CHL	20319	0	5026
ANS	CHL	20319	0	3524
AUT	CZE	20319	120962	728017
BEL	CZE	20319	1927	0
BGR	CZE	20319	924	0
CAN	CZE	20319	25057	0
DEU	CZE	20319	1031700	121843
DNK	CZE	20319	297264	15899
ESP	CZE	20319	0	4718
FRA	CZE	20319	151144	4535
HRV	CZE	20319	0	143366
HUN	CZE	20319	38653	0
ROU	CZE	20319	0	70120
RUS	CZE	20319	0	62284
SVK	CZE	20319	0	1003202
ANS	CZE	20319	15487	0
HUN	DZA	20319	938	0
ITA	DZA	20319	1426	0
USA	EGY	20319	23160	0
CAN	EST	20319	42324	0
DNK	EST	20319	36272	0
FIN	EST	20319	10701	0
HUN	EST	20319	60314	0
SWE	EST	20319	49761	0
USA	EST	20319	6894	0
AUT	HUN	20319	1714042	3140201
BEL	HUN	20319	285206	145317
BGR	HUN	20319	0	868
BIH	HUN	20319	0	4445000
CAN	HUN	20319	145458	0
CZE	HUN	20319	0	38653
DEU	HUN	20319	3791086	6356690
DNK	HUN	20319	1294239	25058
DZA	HUN	20319	0	938
ESP	HUN	20319	0	658315
EST	HUN	20319	0	60314
FRA	HUN	20319	1423971	6727
GBR	HUN	20319	1861551	483894
HRV	HUN	20319	0	4233117
IRL	HUN	20319	78659	0
ITA	HUN	20319	157997	4569112
MKD	HUN	20319	0	611671
NLD	HUN	20319	88464	634809
POL	HUN	20319	0	61312
ROU	HUN	20319	0	1888
RUS	HUN	20319	0	314666
SVK	HUN	20319	0	80072
SVN	HUN	20319	0	8066392
SWE	HUN	20319	0	161304
UKR	HUN	20319	0	26330
AUT	IND	20319	0	2912
MYS	IND	20319	0	73299
CAN	JPN	20319	72726976	0
CHN	JPN	20319	13268	0
DEU	JPN	20319	9968	0
DNK	JPN	20319	4766364	0
FIN	JPN	20319	244053	0
FRA	JPN	20319	42996	0
GBR	JPN	20319	156181	0
IRL	JPN	20319	110982	0
KOR	JPN	20319	52064844	0
MEX	JPN	20319	1120811	0
NLD	JPN	20319	64976	0
SWE	JPN	20319	34326	0
USA	JPN	20319	341294656	0
TWN	JPN	20319	70039152	0
FRA	LVA	20319	94317	0
POL	LVA	20319	107690	0
AUT	MKD	20319	5824	0
DNK	MKD	20319	25111	0
FRA	MKD	20319	53854	0
HUN	MKD	20319	611671	0
ROU	MKD	20319	25748	0
CAN	POL	20319	664641	0
DNK	POL	20319	19421282	0
FRA	POL	20319	744107	0
GBR	POL	20319	516994	0
HUN	POL	20319	61312	0
LVA	POL	20319	0	107690
NLD	POL	20319	48044	0
ROU	POL	20319	705	0
RUS	POL	20319	0	171982
USA	POL	20319	25149	0
ANS	POL	20319	774270	71586
BEL	RUS	20319	245952	0
BGR	RUS	20319	1973	0
CAN	RUS	20319	278446	0
CHN	RUS	20319	58584	0
CZE	RUS	20319	62284	0
DEU	RUS	20319	309533	0
DNK	RUS	20319	895241	0
ESP	RUS	20319	9160	0
FIN	RUS	20319	280268	0
FRA	RUS	20319	509041	0
GBR	RUS	20319	19170	0
HUN	RUS	20319	314666	0
IRL	RUS	20319	34962	0
LTU	RUS	20319	4005	0
NLD	RUS	20319	15897	0
NOR	RUS	20319	145108	0
POL	RUS	20319	171982	0
SWE	RUS	20319	80170	0
UKR	RUS	20319	1358672	0
USA	RUS	20319	3017935	0
ANS	RUS	20319	0	1022
BRN	SGP	20319	0	3235
CHE	SGP	20319	1295	0
CHN	SGP	20319	105362	0
DEU	SGP	20319	7242	0
DNK	SGP	20319	3706	0
MMR	SGP	20319	0	1996
MYS	SGP	20319	0	958
USA	SGP	20319	211971	0
TWN	SGP	20319	27831	0
CZE	SVK	20319	1003202	0
DEU	SVK	20319	9233	0
DNK	SVK	20319	125078	0
FRA	SVK	20319	37427	0
HUN	SVK	20319	80072	0
UKR	SVK	20319	0	7873
AUT	SVN	20319	463593	0
BIH	SVN	20319	0	14268
DEU	SVN	20319	24878	0
DNK	SVN	20319	306784	0
FRA	SVN	20319	50726	0
HRV	SVN	20319	2802	0
HUN	SVN	20319	8066392	0
ITA	SVN	20319	203098	0
NLD	SVN	20319	656540	0
KEN	TZA	20319	2346	0
ZMB	TZA	20319	1080	0
BGD	UKR	20319	0	718
BGR	UKR	20319	1749	1437
DEU	UKR	20319	3100	0
GRC	UKR	20319	0	3804
HRV	UKR	20319	0	862
HUN	UKR	20319	26330	0
MLT	UKR	20319	0	560
ROU	UKR	20319	0	2529
RUS	UKR	20319	0	1358672
SVK	UKR	20319	7873	0
JPN	TWN	20319	0	70039152
KOR	TWN	20319	1365284	9175511
PHL	TWN	20319	0	31300
SGP	TWN	20319	0	27831
USA	TWN	20319	101055	0
DNK	ARG	20319	21969	0
ECU	ARG	20319	0	1373
ESP	ARG	20319	157469	0
FRA	ARG	20319	3164	0
GBR	ARG	20319	0	444788
ITA	ARG	20319	43566	0
PRY	ARG	20319	0	1410
USA	ARG	20319	9237	0
FRA	CIV	20319	19580	0
FRA	CMR	20319	1591	0
ZAF	CPV	20319	5704	0
KEN	ETH	20319	1105	0
BEL	GAB	20319	15330	0
FRA	GAB	20319	8420	0
NLD	GAB	20319	17532	0
ZAF	GAB	20319	3474	0
DEU	GHA	20319	935	0
DNK	GHA	20319	2457	0
ITA	GHA	20319	1132	0
SWE	GHA	20319	5689	0
ETH	KEN	20319	0	1105
GBR	KEN	20319	0	2769
PRT	KEN	20319	0	13670
TZA	KEN	20319	0	2346
UGA	KEN	20319	0	5942
ANS	KEN	20319	0	8170
CHL	PER	20319	5026	0
COD	ZMB	20319	0	1141
TZA	ZMB	20319	0	1080
ZAF	ZMB	20319	10371	0
AUT	HRV	20319	1534025	0
BEL	HRV	20319	8115	0
BIH	HRV	20319	609842	23339
CZE	HRV	20319	143366	0
DNK	HRV	20319	964304	0
FRA	HRV	20319	89317	0
HUN	HRV	20319	4233117	0
ITA	HRV	20319	34772	0
NLD	HRV	20319	327915	0
ROU	HRV	20319	11629	0
SVN	HRV	20319	0	2802
UKR	HRV	20319	862	0
BGR	MLT	20319	3916	0
GRC	MLT	20319	9231	0
ROU	MLT	20319	985	0
UKR	MLT	20319	560	0
AUT	ROU	20319	22428	0
BGR	ROU	20319	0	3684
BIH	ROU	20319	0	33059
CZE	ROU	20319	70120	0
HRV	ROU	20319	0	11629
HUN	ROU	20319	1888	0
MKD	ROU	20319	0	25748
MLT	ROU	20319	0	985
POL	ROU	20319	0	705
UKR	ROU	20319	2529	0
BEL	ANS	20319	6393	0
BGR	ANS	20319	1739	0
CAN	ANS	20319	0	6374
CHL	ANS	20319	3524	0
CZE	ANS	20319	0	15487
DEU	ANS	20319	9227	0
DNK	ANS	20319	0	12235
ESP	ANS	20319	2710	0
FRA	ANS	20319	80925	737223
GRC	ANS	20319	58865	0
ITA	ANS	20319	22156	0
KEN	ANS	20319	8170	0
POL	ANS	20319	71586	774270
RUS	ANS	20319	1022	0
UGA	ANS	20319	902878	0
CAN	CUB	20319	28991	0
USA	VNM	20319	23473	0
GBR	DMA	20319	860	0
IRL	DMA	20319	0	3905
USA	DMA	20319	9359	0
BRB	GRD	20319	1126	0
TTO	GRD	20319	2778	0
IRL	HTI	20319	40670	0
USA	HTI	20319	20308	0
CAN	JAM	20319	44315	0
FRA	NIC	20319	1033	0
USA	NIC	20319	4097	0
BGR	VCT	20319	1142	0
MYS	BRN	20319	243003	0
NLD	BRN	20319	7162	0
SGP	BRN	20319	3235	0
SWE	BRN	20319	12627	0
FRA	COM	20319	6919	0
ZAF	COM	20319	3282	0
DEU	MDG	20319	0	9338
FRA	MLI	20319	5181	0
ZAF	MUS	20319	3270	0
ZWE	MUS	20319	20172	0
FRA	NER	20319	888	0
ITA	SYC	20319	824	0
ZAF	SYC	20319	1583	0
KEN	UGA	20319	5942	0
ANS	UGA	20319	0	902878
PRT	AGO	20319	59617	0
ZAF	AGO	20319	56666	0
BEL	BIH	20319	322568	0
HRV	BIH	20319	23339	609842
HUN	BIH	20319	4445000	0
NLD	BIH	20319	148486	0
ROU	BIH	20319	33059	0
SVN	BIH	20319	14268	0
ZAF	COD	20319	8990	0
ZMB	COD	20319	1141	0
FRA	COG	20319	3970	0
ZAF	COG	20319	19404	0
ESP	GIB	20319	106087	0
GBR	GIB	20319	26398	0
USA	LCA	20319	3864	0
SGP	MMR	20319	1996	0
ZAF	MOZ	20319	42984	0
ARG	PRY	20319	1410	0
MUS	ZWE	20319	0	20172
FRA	AIA	20319	4291	0
DNK	ALB	20319	24800	0
GRC	ALB	20319	12288	0
ITA	ALB	20319	46440	0
ESP	AND	20319	2774394	3034
FRA	AND	20319	10115	0
FRA	DJI	20319	33190	0
DNK	FRO	20319	52964	0
BGR	KHM	20319	4235	0
DEU	MNG	20319	4369	0
CAN	PRK	20319	81670	0
NLD	ABW	20319	26723	0
USA	ABW	20319	84258	0
DNK	GRL	20319	101619	0
CAN	SPM	20319	11393	0
PRT	STP	20319	1538	0
USA	TCA	20319	152947	0
GBR	FLK	20319	25852	0
BEL	AUT	20322	80743	0
CHE	AUT	20322	0	311498
DEU	AUT	20322	121585	301490
ESP	AUT	20322	74392	0
FRA	AUT	20322	28247	10315
HRV	AUT	20322	0	75472
HUN	AUT	20322	115188	11751
ITA	AUT	20322	70320	58853
MKD	AUT	20322	0	16913
NLD	AUT	20322	205401	0
SVN	AUT	20322	0	18755
SWE	AUT	20322	26727	8430
AUT	BEL	20322	0	80743
BGR	BEL	20322	0	3696
BRA	BEL	20322	146952	0
CIV	BEL	20322	0	25327
COD	BEL	20322	0	1678
COG	BEL	20322	0	11531
CPV	BEL	20322	0	1859
DEU	BEL	20322	152218	389198
ESP	BEL	20322	53706	12086762
FIN	BEL	20322	0	165730
FRA	BEL	20322	151429	3308043
GAB	BEL	20322	0	113958
GBR	BEL	20322	43083	610486
GIN	BEL	20322	0	1778
GRC	BEL	20322	0	189482
IRL	BEL	20322	0	21574
ITA	BEL	20322	185640	5145727
MAC	BEL	20322	0	684
MYS	BEL	20322	0	1140
NLD	BEL	20322	102166	770815
PRT	BEL	20322	29903	2057862
RUS	BEL	20322	0	128015
SWE	BEL	20322	247213	187121
USA	BEL	20322	77824	0
GBR	BHS	20322	15005	0
GRC	BHS	20322	5652	0
USA	BHS	20322	42905	0
CAN	BRB	20322	185456	0
USA	BRB	20322	108588	0
BRA	CHN	20322	30108	0
BRN	CHN	20322	0	2145
CAN	CHN	20322	74540	0
DEU	CHN	20322	394479	1383
DNK	CHN	20322	5916	0
FRA	CHN	20322	3412	0
GAB	CHN	20322	0	2772
GBR	CHN	20322	24688	0
HKG	CHN	20322	773654	197526
HRV	CHN	20322	0	146103
MAC	CHN	20322	0	3566
MNG	CHN	20322	0	3838
NLD	CHN	20322	824857	0
PRK	CHN	20322	0	88616
RUS	CHN	20322	0	15428590
SGP	CHN	20322	0	54267
USA	CHN	20322	167506	0
TWN	CHN	20322	0	154349
USA	COL	20322	472267	0
USA	CRI	20322	4758	0
ABW	DEU	20322	0	4642
AGO	DEU	20322	0	11550
AUT	DEU	20322	301490	121585
BEL	DEU	20322	389198	152218
BGR	DEU	20322	0	18759
CAN	DEU	20322	37847	0
CHE	DEU	20322	0	28910
CHN	DEU	20322	1383	394479
DNK	DEU	20322	193355	14965
ESP	DEU	20322	1040115	223921
FIN	DEU	20322	0	7512
FRA	DEU	20322	1553227	624410
GAB	DEU	20322	0	25553
GBR	DEU	20322	4784104	838152
GRC	DEU	20322	0	219623
HKG	DEU	20322	0	388155
HRV	DEU	20322	0	53836
HUN	DEU	20322	1992132	0
IRL	DEU	20322	386115	8876
ITA	DEU	20322	752785	879299
JPN	DEU	20322	0	10521
NLD	DEU	20322	1556440	103291
PRT	DEU	20322	347503	0
RUS	DEU	20322	0	362381
SWE	DEU	20322	66838	70045
UKR	DEU	20322	0	1676
USA	DEU	20322	166310	0
BRN	DNK	20322	0	3997
CHN	DNK	20322	0	5916
CZE	DNK	20322	78425	0
DEU	DNK	20322	14965	193355
ESP	DNK	20322	585444	2535717
EST	DNK	20322	0	108908
FIN	DNK	20322	565615	248306
FRA	DNK	20322	307962	3515521
FRO	DNK	20322	0	9155
GBR	DNK	20322	1599175	875486
GRC	DNK	20322	0	63823
GRL	DNK	20322	0	48100
HKG	DNK	20322	0	857323
HRV	DNK	20322	0	26122
HUN	DNK	20322	106729	0
IRL	DNK	20322	316162	1030835
ITA	DNK	20322	0	10517004
JPN	DNK	20322	0	210701
KOR	DNK	20322	0	208530
LBR	DNK	20322	0	8738
MKD	DNK	20322	0	7653
MYS	DNK	20322	0	4301
NLD	DNK	20322	47160	98673
NOR	DNK	20322	0	87711
POL	DNK	20322	0	30312
PRT	DNK	20322	0	3006818
RUS	DNK	20322	0	9727294
SGP	DNK	20322	0	41882
SVK	DNK	20322	0	22217
SVN	DNK	20322	0	49130
SWE	DNK	20322	406939	191067
USA	DNK	20322	361605	1865206
ANS	DNK	20322	46474	13824
USA	DOM	20322	36780	0
CHL	ECU	20322	311211	0
USA	ECU	20322	40052	0
AUT	ESP	20322	0	74392
BEL	ESP	20322	12086762	53706
BIH	ESP	20322	0	2735
BOL	ESP	20322	0	19265
DEU	ESP	20322	223921	1040115
DNK	ESP	20322	2535717	585444
FRA	ESP	20322	1770170	7334484
GBR	ESP	20322	55999	418289
GIB	ESP	20322	0	3152
GMB	ESP	20322	0	1426
GRC	ESP	20322	0	209376
HUN	ESP	20322	14092695	0
IRL	ESP	20322	2145	0
ITA	ESP	20322	3049143	1831158
NLD	ESP	20322	898603	884040
NOR	ESP	20322	166212	0
PRT	ESP	20322	146374	4684797
PRY	ESP	20322	0	2226
RUS	ESP	20322	0	29564
SWE	ESP	20322	283918	35002
USA	ESP	20322	771532	0
ANS	ESP	20322	0	19369
BEL	FIN	20322	165730	0
DEU	FIN	20322	7512	0
DNK	FIN	20322	248306	565615
ITA	FIN	20322	0	314328
NLD	FIN	20322	2799	0
RUS	FIN	20322	0	6235
SWE	FIN	20322	471372	8271
USA	FIN	20322	0	176075
AGO	FRA	20322	0	3775
AUT	FRA	20322	10315	28247
BEL	FRA	20322	3308043	151429
BFA	FRA	20322	0	1027
BGR	FRA	20322	0	42569
CHE	FRA	20322	0	26784
CHN	FRA	20322	0	3412
CIV	FRA	20322	0	3982
CMR	FRA	20322	0	3343
CZE	FRA	20322	357389	29009
DEU	FRA	20322	624410	1553227
DNK	FRA	20322	3515521	307962
ESP	FRA	20322	7334484	1770170
FRO	FRA	20322	0	257
GAB	FRA	20322	0	19151
GBR	FRA	20322	1525066	643826
GIN	FRA	20322	0	12768
GNQ	FRA	20322	0	110737
GRC	FRA	20322	0	15387
HKG	FRA	20322	0	36260
HRV	FRA	20322	0	69022
HUN	FRA	20322	5448121	32717
IRL	FRA	20322	1742839	4333
ITA	FRA	20322	225853	5806576
JPN	FRA	20322	0	123783
LVA	FRA	20322	0	66858
NLD	FRA	20322	1225909	1025755
POL	FRA	20322	0	392700
PRT	FRA	20322	33205	462122
RUS	FRA	20322	0	2984742
SEN	FRA	20322	0	87287
SGP	FRA	20322	0	27111
SVN	FRA	20322	0	48223
SWE	FRA	20322	0	151395
USA	FRA	20322	358135	0
ZAF	FRA	20322	0	12285
ANS	FRA	20322	377863	0
AGO	GBR	20322	0	19187
BEL	GBR	20322	610486	43083
BHS	GBR	20322	0	15005
CAN	GBR	20322	39641	0
CHN	GBR	20322	0	24688
DEU	GBR	20322	838152	4784104
DMA	GBR	20322	0	2580
DNK	GBR	20322	875486	1599175
ESP	GBR	20322	418289	55999
FLK	GBR	20322	0	23418
FRA	GBR	20322	643826	1525066
GHA	GBR	20322	0	4657
GIB	GBR	20322	0	3056
GRC	GBR	20322	0	32105
GRD	GBR	20322	0	2173
HKG	GBR	20322	0	201371
HRV	GBR	20322	0	82295
HUN	GBR	20322	0	113940
IRL	GBR	20322	3705872	630703
ITA	GBR	20322	7477	1937828
KNA	GBR	20322	0	31014
KOR	GBR	20322	0	3794
LCA	GBR	20322	0	4771
MAC	GBR	20322	0	457
NLD	GBR	20322	442363	888433
POL	GBR	20322	0	283913
PRT	GBR	20322	0	598086
RUS	GBR	20322	758	103810
SHN	GBR	20322	0	7100
SVN	GBR	20322	11063	10664
SWE	GBR	20322	89207	233504
TTO	GBR	20322	0	1523
USA	GBR	20322	1310878	711196
ZAF	GBR	20322	0	265978
ALB	GRC	20322	0	132372
BEL	GRC	20322	189482	0
BGR	GRC	20322	0	2714
BHS	GRC	20322	0	5652
DEU	GRC	20322	219623	0
DNK	GRC	20322	63823	0
ESP	GRC	20322	209376	0
FRA	GRC	20322	15387	0
GBR	GRC	20322	32105	0
HND	GRC	20322	0	2705
HUN	GRC	20322	2732	0
IRL	GRC	20322	46454	0
ITA	GRC	20322	1352	0
LBR	GRC	20322	0	2259
MLT	GRC	20322	0	38921
NLD	GRC	20322	12409	0
NOR	GRC	20322	0	2379
PAN	GRC	20322	0	18491
SWE	GRC	20322	8114	0
ANS	GRC	20322	0	35204
USA	GTM	20322	152063	0
USA	GUY	20322	3357	0
BRA	HKG	20322	4822412	0
CAN	HKG	20322	117472	0
CHN	HKG	20322	197526	773654
DEU	HKG	20322	388155	0
DNK	HKG	20322	857323	0
FRA	HKG	20322	36260	0
GBR	HKG	20322	201371	0
IRL	HKG	20322	35994	0
ITA	HKG	20322	15434	0
JPN	HKG	20322	13475	0
MAC	HKG	20322	0	858610
NLD	HKG	20322	1066362	0
SGP	HKG	20322	866	0
SWE	HKG	20322	48695	0
THA	HKG	20322	66442	0
USA	HKG	20322	11902509	0
ZAF	HKG	20322	18566	0
CAN	HND	20322	36766	0
GRC	HND	20322	2705	0
USA	HND	20322	67768	0
CAN	IDN	20322	3101	0
SGP	IDN	20322	1209	0
USA	IDN	20322	53399	0
BEL	IRL	20322	21574	0
DEU	IRL	20322	8876	386115
DNK	IRL	20322	1030835	316162
ESP	IRL	20322	0	2145
FRA	IRL	20322	4333	1742839
FRO	IRL	20322	0	998
GBR	IRL	20322	630703	3705872
GRC	IRL	20322	0	46454
HKG	IRL	20322	0	35994
HRV	IRL	20322	0	2093
ITA	IRL	20322	0	3018872
JPN	IRL	20322	0	95927
NLD	IRL	20322	3278	181227
PRT	IRL	20322	0	73177
RUS	IRL	20322	0	52634
SWE	IRL	20322	0	84186
USA	IRL	20322	40500	155161
ALB	ITA	20322	0	28415
AUT	ITA	20322	58853	70320
BEL	ITA	20322	5145727	185640
CHE	ITA	20322	0	16139
CZE	ITA	20322	60839	0
DEU	ITA	20322	879299	752785
DNK	ITA	20322	10517004	0
ESP	ITA	20322	1831158	3049143
FIN	ITA	20322	314328	0
FRA	ITA	20322	5806576	225853
GBR	ITA	20322	1937828	7477
GNQ	ITA	20322	0	3923
GRC	ITA	20322	0	1352
HKG	ITA	20322	0	15434
HRV	ITA	20322	0	5466
HUN	ITA	20322	1600096	3213
IRL	ITA	20322	3018872	0
MEX	ITA	20322	0	3150
NGA	ITA	20322	0	1376
NLD	ITA	20322	9508509	7340
PRT	ITA	20322	44980	46916
RUS	ITA	20322	0	162241
SVN	ITA	20322	0	48864
SWE	ITA	20322	214916	3509
USA	ITA	20322	7612136	0
DNK	KOR	20322	208530	0
GBR	KOR	20322	3794	0
JPN	KOR	20322	0	642346
MEX	KOR	20322	16123	0
RUS	KOR	20322	49873	0
SWE	KOR	20322	227010	0
USA	KOR	20322	3651422	0
HUN	LTU	20322	44647	0
LVA	LTU	20322	0	63174
RUS	LTU	20322	27885	13666
CAN	MEX	20322	50284	0
CUB	MEX	20322	0	623148
ITA	MEX	20322	3150	0
JPN	MEX	20322	0	1305889
KOR	MEX	20322	0	16123
USA	MEX	20322	2623351	111448
BEL	MYS	20322	1140	0
BRN	MYS	20322	0	12096
DNK	MYS	20322	4301	0
SGP	MYS	20322	1352	0
AGO	NLD	20322	0	4663
AUT	NLD	20322	0	205401
BEL	NLD	20322	770815	102166
BGR	NLD	20322	47080	0
BRN	NLD	20322	0	5003
CAN	NLD	20322	118813	0
CHE	NLD	20322	0	1377
CHN	NLD	20322	0	824857
COD	NLD	20322	0	374921
COG	NLD	20322	0	425937
CPV	NLD	20322	0	843
CZE	NLD	20322	71213	0
DEU	NLD	20322	103291	1556440
DNK	NLD	20322	98673	47160
ESP	NLD	20322	884040	898603
EST	NLD	20322	0	5990
FIN	NLD	20322	0	2799
FRA	NLD	20322	1025755	1225909
GAB	NLD	20322	0	230424
GBR	NLD	20322	888433	442363
GHA	NLD	20322	0	733
GIB	NLD	20322	0	3108
GNQ	NLD	20322	0	161273
GRC	NLD	20322	0	12409
HKG	NLD	20322	0	1066362
HRV	NLD	20322	0	48391
HUN	NLD	20322	214547	13772
IRL	NLD	20322	181227	3278
ITA	NLD	20322	7340	9508509
LBR	NLD	20322	0	124513
MAC	NLD	20322	0	25212
MKD	NLD	20322	0	3285
NOR	NLD	20322	1203	0
PRT	NLD	20322	0	3355702
RUS	NLD	20322	0	1858205
SEN	NLD	20322	0	41816
SGP	NLD	20322	0	60524
SVN	NLD	20322	0	28611
SWE	NLD	20322	0	26884
SYC	NLD	20322	0	96666
USA	NLD	20322	479720	0
ZAF	NLD	20322	0	28206
DNK	NOR	20322	87711	0
ESP	NOR	20322	0	166212
GRC	NOR	20322	2379	0
HUN	NOR	20322	0	22476
NLD	NOR	20322	0	1203
RUS	NOR	20322	0	96396
SWE	NOR	20322	45810	84835
CAN	PAN	20322	157914	0
GRC	PAN	20322	18491	0
USA	PAN	20322	85638	0
CAN	PHL	20322	1057905	0
USA	PHL	20322	676068	0
AGO	PRT	20322	0	189093
BEL	PRT	20322	2057862	29903
BRA	PRT	20322	71325	0
CPV	PRT	20322	0	2372
DEU	PRT	20322	0	347503
DNK	PRT	20322	3006818	0
ESP	PRT	20322	4684797	146374
FRA	PRT	20322	462122	33205
GBR	PRT	20322	598086	0
IRL	PRT	20322	73177	0
ITA	PRT	20322	46916	44980
NLD	PRT	20322	3355702	0
USA	PRT	20322	279528	0
ANS	PRT	20322	0	3657
FRA	SEN	20322	87287	0
NLD	SEN	20322	41816	0
AUT	SWE	20322	8430	26727
BEL	SWE	20322	187121	247213
DEU	SWE	20322	70045	66838
DNK	SWE	20322	191067	406939
ESP	SWE	20322	35002	283918
EST	SWE	20322	0	55436
FIN	SWE	20322	8271	471372
FRA	SWE	20322	151395	0
GBR	SWE	20322	233504	89207
GRC	SWE	20322	0	8114
HKG	SWE	20322	0	48695
IRL	SWE	20322	84186	0
ITA	SWE	20322	3509	214916
JPN	SWE	20322	0	31477
KOR	SWE	20322	0	227010
NLD	SWE	20322	26884	0
NOR	SWE	20322	84835	45810
POL	SWE	20322	0	195034
RUS	SWE	20322	0	96653
HKG	THA	20322	0	66442
ATG	TTO	20322	0	30982
CAN	TTO	20322	103305	0
GBR	TTO	20322	1523	0
GRD	TTO	20322	0	11960
LCA	TTO	20322	0	10766
USA	TTO	20322	364482	0
BRA	URY	20322	18115	0
ABW	USA	20322	0	51414
AGO	USA	20322	0	3074
ARG	USA	20322	0	3483
ATG	USA	20322	0	6154
BEL	USA	20322	0	77824
BHS	USA	20322	0	42905
BLZ	USA	20322	0	9613
BRA	USA	20322	0	27987
BRB	USA	20322	0	108588
CAN	USA	20322	6668220	932671
CHN	USA	20322	0	167506
CIV	USA	20322	0	43078
COL	USA	20322	0	472267
CPV	USA	20322	0	3734
CRI	USA	20322	0	4758
CYM	USA	20322	0	35960
CZE	USA	20322	0	21503
DEU	USA	20322	0	166310
DMA	USA	20322	0	5562
DNK	USA	20322	1865206	361605
DOM	USA	20322	0	36780
ECU	USA	20322	0	40052
ESP	USA	20322	0	771532
EST	USA	20322	0	548062
FIN	USA	20322	176075	0
FRA	USA	20322	0	358135
GBR	USA	20322	711196	1310878
GHA	USA	20322	0	3369
GRD	USA	20322	0	7257
GTM	USA	20322	0	152063
GUY	USA	20322	0	3357
HKG	USA	20322	0	11902509
HND	USA	20322	0	67768
HRV	USA	20322	0	858543
IDN	USA	20322	0	53399
IRL	USA	20322	155161	40500
ITA	USA	20322	0	7612136
JPN	USA	20322	0	44271724
KNA	USA	20322	0	20971
KOR	USA	20322	0	3651422
LCA	USA	20322	0	95974
MEX	USA	20322	111448	2623351
MKD	USA	20322	0	18054
NIC	USA	20322	0	3840
NLD	USA	20322	0	479720
PAK	USA	20322	0	7236
PAN	USA	20322	0	85638
PER	USA	20322	0	5072
PHL	USA	20322	0	676068
POL	USA	20322	0	537143
PRT	USA	20322	0	279528
RUS	USA	20322	0	10587923
SGP	USA	20322	0	309006
TCA	USA	20322	0	15549
TTO	USA	20322	0	364482
VCT	USA	20322	0	28246
VEN	USA	20322	0	1689578
VGB	USA	20322	0	18768
ZAF	USA	20322	0	69564
TWN	USA	20322	0	371246
USA	VEN	20322	1689578	0
AGO	ZAF	20322	0	41372
BRA	ZAF	20322	5433	0
CAF	ZAF	20322	0	3320
CAN	ZAF	20322	2217	0
COD	ZAF	20322	0	2255
FRA	ZAF	20322	12285	0
GBR	ZAF	20322	265978	0
HKG	ZAF	20322	0	18566
MOZ	ZAF	20322	0	1584
NLD	ZAF	20322	28206	0
USA	ZAF	20322	69564	0
BEL	BGR	20322	3696	0
DEU	BGR	20322	18759	0
FRA	BGR	20322	42569	0
GRC	BGR	20322	2714	0
KHM	BGR	20322	0	3893
LBR	BGR	20322	0	4285
MLT	BGR	20322	0	2453
NLD	BGR	20322	0	47080
RUS	BGR	20322	0	6213
UKR	BGR	20322	0	14967
ANS	BGR	20322	0	1849
AGO	BRA	20322	0	13743
ARG	BRA	20322	20422	71541
BEL	BRA	20322	0	146952
CAN	BRA	20322	26316	0
CHN	BRA	20322	0	30108
HKG	BRA	20322	0	4822412
MAC	BRA	20322	0	541
PRT	BRA	20322	0	71325
URY	BRA	20322	0	18115
USA	BRA	20322	27987	0
ZAF	BRA	20322	0	5433
BRA	CAN	20322	0	26316
BRB	CAN	20322	0	185456
CHL	CAN	20322	0	91789
CHN	CAN	20322	0	74540
CUB	CAN	20322	0	1698185
DEU	CAN	20322	0	37847
EST	CAN	20322	0	11654
GBR	CAN	20322	0	39641
HKG	CAN	20322	0	117472
HND	CAN	20322	0	36766
HRV	CAN	20322	0	11328
HTI	CAN	20322	0	27993
HUN	CAN	20322	0	22636
IDN	CAN	20322	0	3101
JAM	CAN	20322	0	58303
JPN	CAN	20322	0	784550
LCA	CAN	20322	0	1288
MAC	CAN	20322	0	33918
MEX	CAN	20322	0	50284
MKD	CAN	20322	0	41505
NLD	CAN	20322	0	118813
PAN	CAN	20322	0	157914
PER	CAN	20322	0	8897
PHL	CAN	20322	0	1057905
POL	CAN	20322	0	3607889
RUS	CAN	20322	0	860990
TTO	CAN	20322	0	103305
USA	CAN	20322	932671	6668220
ZAF	CAN	20322	0	2217
AUT	CHE	20322	311498	0
DEU	CHE	20322	28910	0
FRA	CHE	20322	26784	0
HUN	CHE	20322	29004	0
ITA	CHE	20322	16139	0
NLD	CHE	20322	1377	0
RUS	CHE	20322	0	13444
ARG	CHL	20322	0	245939
CAN	CHL	20322	91789	0
ECU	CHL	20322	0	311211
JPN	CHL	20322	0	41144
ANS	CHL	20322	0	5334
DNK	CZE	20322	0	78425
FRA	CZE	20322	29009	357389
HRV	CZE	20322	0	51751
ITA	CZE	20322	0	60839
NLD	CZE	20322	0	71213
RUS	CZE	20322	0	161689
SVK	CZE	20322	0	244590
USA	CZE	20322	21503	0
CAN	EST	20322	11654	0
DNK	EST	20322	108908	0
NLD	EST	20322	5990	0
RUS	EST	20322	0	32686
SWE	EST	20322	55436	0
USA	EST	20322	548062	0
ESP	GMB	20322	1426	0
AUT	HUN	20322	11751	115188
BIH	HUN	20322	0	1000
CAN	HUN	20322	22636	0
CHE	HUN	20322	0	29004
DEU	HUN	20322	0	1992132
DNK	HUN	20322	0	106729
ESP	HUN	20322	0	14092695
FRA	HUN	20322	32717	5448121
GBR	HUN	20322	113940	0
GRC	HUN	20322	0	2732
HRV	HUN	20322	0	259719
ITA	HUN	20322	3213	1600096
LTU	HUN	20322	0	44647
LVA	HUN	20322	0	1841928
MKD	HUN	20322	0	173992
NLD	HUN	20322	13772	214547
NOR	HUN	20322	22476	0
POL	HUN	20322	0	781890
ROU	HUN	20322	0	27382
RUS	HUN	20322	0	8516815
SVN	HUN	20322	0	7221
UKR	HUN	20322	0	156164
CAN	JPN	20322	784550	0
CHL	JPN	20322	41144	0
DEU	JPN	20322	10521	0
DNK	JPN	20322	210701	0
FRA	JPN	20322	123783	0
HKG	JPN	20322	0	13475
IRL	JPN	20322	95927	0
KOR	JPN	20322	642346	0
MEX	JPN	20322	1305889	0
SWE	JPN	20322	31477	0
USA	JPN	20322	44271724	0
TWN	JPN	20322	1114402	0
FRA	LVA	20322	66858	0
HUN	LVA	20322	1841928	0
LTU	LVA	20322	63174	0
RUS	LVA	20322	21534	0
AUT	MKD	20322	16913	0
CAN	MKD	20322	41505	0
DNK	MKD	20322	7653	0
HUN	MKD	20322	173992	0
NLD	MKD	20322	3285	0
ROU	MKD	20322	98337	0
USA	MKD	20322	18054	0
ANS	MKD	20322	360749	0
ITA	NGA	20322	1376	0
CAN	POL	20322	3607889	0
DNK	POL	20322	30312	0
FRA	POL	20322	392700	0
GBR	POL	20322	283913	0
HUN	POL	20322	781890	0
RUS	POL	20322	0	65145
SWE	POL	20322	195034	0
USA	POL	20322	537143	0
ANS	POL	20322	49050	72469
BEL	RUS	20322	128015	0
BGR	RUS	20322	6213	0
CAN	RUS	20322	860990	0
CHE	RUS	20322	13444	0
CHN	RUS	20322	15428590	0
CZE	RUS	20322	161689	0
DEU	RUS	20322	362381	0
DNK	RUS	20322	9727294	0
ESP	RUS	20322	29564	0
EST	RUS	20322	32686	0
FIN	RUS	20322	6235	0
FRA	RUS	20322	2984742	0
GBR	RUS	20322	103810	758
HUN	RUS	20322	8516815	0
IRL	RUS	20322	52634	0
ITA	RUS	20322	162241	0
KOR	RUS	20322	0	49873
LAO	RUS	20322	14242	0
LTU	RUS	20322	13666	27885
LVA	RUS	20322	0	21534
MDA	RUS	20322	8058	0
NLD	RUS	20322	1858205	0
NOR	RUS	20322	96396	0
POL	RUS	20322	65145	0
ROU	RUS	20322	252039	0
SWE	RUS	20322	96653	0
UKR	RUS	20322	1530	0
USA	RUS	20322	10587923	0
VGB	RUS	20322	2629	0
BRN	SGP	20322	0	14247
CHN	SGP	20322	54267	0
DNK	SGP	20322	41882	0
FRA	SGP	20322	27111	0
HKG	SGP	20322	0	866
IDN	SGP	20322	0	1209
MDV	SGP	20322	0	25665
MMR	SGP	20322	0	5967
MYS	SGP	20322	0	1352
NLD	SGP	20322	60524	0
SYC	SGP	20322	0	40381
USA	SGP	20322	309006	0
CZE	SVK	20322	244590	0
DNK	SVK	20322	22217	0
UKR	SVK	20322	0	2327
AUT	SVN	20322	18755	0
DNK	SVN	20322	49130	0
FRA	SVN	20322	48223	0
GBR	SVN	20322	10664	11063
HUN	SVN	20322	7221	0
ITA	SVN	20322	48864	0
NLD	SVN	20322	28611	0
ROU	SVN	20322	0	5911
BGR	UKR	20322	14967	0
DEU	UKR	20322	1676	0
HUN	UKR	20322	156164	0
RUS	UKR	20322	0	1530
SVK	UKR	20322	2327	0
CHN	TWN	20322	154349	0
JPN	TWN	20322	0	1114402
USA	TWN	20322	371246	0
BRA	ARG	20322	71541	20422
CHL	ARG	20322	245939	0
USA	ARG	20322	3483	0
BEL	CIV	20322	25327	0
FRA	CIV	20322	3982	0
USA	CIV	20322	43078	0
FRA	CMR	20322	3343	0
BEL	CPV	20322	1859	0
NLD	CPV	20322	843	0
PRT	CPV	20322	2372	0
USA	CPV	20322	3734	0
BEL	GAB	20322	113958	0
CHN	GAB	20322	2772	0
DEU	GAB	20322	25553	0
FRA	GAB	20322	19151	0
NLD	GAB	20322	230424	0
GBR	GHA	20322	4657	0
NLD	GHA	20322	733	0
USA	GHA	20322	3369	0
UGA	KEN	20322	0	3654
CAN	PER	20322	8897	0
USA	PER	20322	5072	0
AUT	HRV	20322	75472	0
BIH	HRV	20322	338380	0
CAN	HRV	20322	11328	0
CHN	HRV	20322	146103	0
CZE	HRV	20322	51751	0
DEU	HRV	20322	53836	0
DNK	HRV	20322	26122	0
FRA	HRV	20322	69022	0
GBR	HRV	20322	82295	0
HUN	HRV	20322	259719	0
IRL	HRV	20322	2093	0
ITA	HRV	20322	5466	0
NLD	HRV	20322	48391	0
ROU	HRV	20322	8803	0
USA	HRV	20322	858543	0
RUS	MDA	20322	0	8058
BGR	MLT	20322	2453	0
GRC	MLT	20322	38921	0
ROU	MLT	20322	985	0
HRV	ROU	20322	0	8803
HUN	ROU	20322	27382	0
MKD	ROU	20322	0	98337
MLT	ROU	20322	0	985
RUS	ROU	20322	0	252039
SVN	ROU	20322	5911	0
BGR	ANS	20322	1849	0
CHL	ANS	20322	5334	0
DNK	ANS	20322	13824	46474
ESP	ANS	20322	19369	0
FRA	ANS	20322	0	377863
GRC	ANS	20322	35204	0
MKD	ANS	20322	0	360749
POL	ANS	20322	72469	49050
PRT	ANS	20322	3657	0
CAN	CUB	20322	1698185	0
MEX	CUB	20322	623148	0
USA	PAK	20322	7236	0
USA	BLZ	20322	9613	0
ESP	BOL	20322	19265	0
GBR	DMA	20322	2580	0
USA	DMA	20322	5562	0
GBR	GRD	20322	2173	0
TTO	GRD	20322	11960	0
USA	GRD	20322	7257	0
CAN	HTI	20322	27993	0
CAN	JAM	20322	58303	0
GBR	KNA	20322	31014	0
USA	KNA	20322	20971	0
USA	NIC	20322	3840	0
USA	VCT	20322	28246	0
FRA	BFA	20322	1027	0
CHN	BRN	20322	2145	0
DNK	BRN	20322	3997	0
MYS	BRN	20322	12096	0
NLD	BRN	20322	5003	0
SGP	BRN	20322	14247	0
BEL	GIN	20322	1778	0
FRA	GIN	20322	12768	0
BEL	MAC	20322	684	0
BRA	MAC	20322	541	0
CAN	MAC	20322	33918	0
CHN	MAC	20322	3566	0
GBR	MAC	20322	457	0
HKG	MAC	20322	858610	0
NLD	MAC	20322	25212	0
LKA	MDV	20322	10353	0
SGP	MDV	20322	25665	0
ZWE	MUS	20322	564902	0
NLD	SYC	20322	96666	0
SGP	SYC	20322	40381	0
KEN	UGA	20322	3654	0
BRA	AGO	20322	13743	0
DEU	AGO	20322	11550	0
FRA	AGO	20322	3775	0
GBR	AGO	20322	19187	0
NLD	AGO	20322	4663	0
PRT	AGO	20322	189093	0
USA	AGO	20322	3074	0
ZAF	AGO	20322	41372	0
TTO	ATG	20322	30982	0
USA	ATG	20322	6154	0
ESP	BIH	20322	2735	0
HRV	BIH	20322	0	338380
HUN	BIH	20322	1000	0
BEL	COD	20322	1678	0
NLD	COD	20322	374921	0
ZAF	COD	20322	2255	0
BEL	COG	20322	11531	0
NLD	COG	20322	425937	0
ESP	GIB	20322	3152	0
GBR	GIB	20322	3056	0
NLD	GIB	20322	3108	0
FRA	GNQ	20322	110737	0
ITA	GNQ	20322	3923	0
NLD	GNQ	20322	161273	0
BGR	LBR	20322	4285	0
DNK	LBR	20322	8738	0
GRC	LBR	20322	2259	0
NLD	LBR	20322	124513	0
CAN	LCA	20322	1288	0
GBR	LCA	20322	4771	0
TTO	LCA	20322	10766	0
USA	LCA	20322	95974	0
MDV	LKA	20322	0	10353
SGP	MMR	20322	5967	0
ZAF	MOZ	20322	1584	0
ESP	PRY	20322	2226	0
MUS	ZWE	20322	0	564902
GRC	ALB	20322	132372	0
ITA	ALB	20322	28415	0
USA	CYM	20322	35960	0
DNK	FRO	20322	9155	0
FRA	FRO	20322	257	0
IRL	FRO	20322	998	0
BGR	KHM	20322	3893	0
RUS	LAO	20322	0	14242
CHN	MNG	20322	3838	0
CHN	PRK	20322	88616	0
DEU	ABW	20322	4642	0
USA	ABW	20322	51414	0
ZAF	CAF	20322	3320	0
DNK	GRL	20322	48100	0
RUS	VGB	20322	0	2629
USA	VGB	20322	18768	0
USA	TCA	20322	15549	0
GBR	FLK	20322	23418	0
GBR	SHN	20322	7100	0
BEL	AUT	20329	1078898	7646
BIH	AUT	20329	0	15151
CAN	AUT	20329	53009	0
CHE	AUT	20329	0	169563
CZE	AUT	20329	0	93947
DEU	AUT	20329	4220456	5240228
DNK	AUT	20329	1887072	13769
ESP	AUT	20329	383298	98709
FRA	AUT	20329	810040	316008
GBR	AUT	20329	45932	256022
GRC	AUT	20329	0	58328
HRV	AUT	20329	0	679068
HUN	AUT	20329	2124512	773642
IND	AUT	20329	42259	0
IRL	AUT	20329	42326	0
ITA	AUT	20329	817475	1912955
JPN	AUT	20329	0	1997532
MKD	AUT	20329	0	61133
NLD	AUT	20329	5155266	145225
POL	AUT	20329	0	17142
ROU	AUT	20329	4959	85714
RUS	AUT	20329	0	8950
SVN	AUT	20329	1825	177365
SWE	AUT	20329	1982	107906
AGO	BEL	20329	0	59770
ALB	BEL	20329	0	49928
AUT	BEL	20329	7646	1078898
BGR	BEL	20329	0	140580
BIH	BEL	20329	0	1300464
BRN	BEL	20329	0	1281
CHE	BEL	20329	0	5418
CHN	BEL	20329	0	14971
CIV	BEL	20329	0	46932
COD	BEL	20329	0	145771
COG	BEL	20329	0	51247
CPV	BEL	20329	0	13787
CZE	BEL	20329	28720	113633
DEU	BEL	20329	2381822	73522008
DNK	BEL	20329	580478	3481500
ESP	BEL	20329	1666541	1907636
EST	BEL	20329	0	13667
FIN	BEL	20329	0	348319
FRA	BEL	20329	2201910	35203264
GAB	BEL	20329	0	228077
GBR	BEL	20329	598378	7846872
GHA	BEL	20329	0	5010
GMB	BEL	20329	0	8546
GRC	BEL	20329	234640	3229055
HKG	BEL	20329	0	69349
HRV	BEL	20329	0	251881
HUN	BEL	20329	45941	169696
IRL	BEL	20329	55915	271939
ITA	BEL	20329	371000	38368532
JPN	BEL	20329	0	15812814
KOR	BEL	20329	75672	13171937
LBR	BEL	20329	0	24887
LTU	BEL	20329	0	4460
MDG	BEL	20329	0	64076
NLD	BEL	20329	6267504	8437901
NOR	BEL	20329	4067	0
PHL	BEL	20329	0	193575
PRT	BEL	20329	68148	4849350
ROU	BEL	20329	0	5021
RUS	BEL	20329	0	442325
SGP	BEL	20329	0	89799
SVN	BEL	20329	0	167945
SWE	BEL	20329	398600	483602
USA	BEL	20329	39366	0
ZAF	BEL	20329	0	898163
CAN	BHS	20329	2263	0
DNK	BHS	20329	195394	0
FIN	BHS	20329	40126	0
GBR	BHS	20329	292822	0
GRC	BHS	20329	21002	0
IRL	BHS	20329	28063	0
SWE	BHS	20329	44607	0
USA	BHS	20329	1183515	0
CAN	BMU	20329	25562	0
GBR	BMU	20329	56639	0
IRL	BMU	20329	34053	0
USA	BMU	20329	34388	0
CAN	BRB	20329	638611	0
GBR	BRB	20329	6199	0
GRD	BRB	20329	0	7661
USA	BRB	20329	28367	0
BEL	CHN	20329	14971	0
BRA	CHN	20329	248341	0
BRN	CHN	20329	0	246846
CAN	CHN	20329	197859	0
CHL	CHN	20329	48544	0
CZE	CHN	20329	0	121271
DEU	CHN	20329	45335	12242
DNK	CHN	20329	10170	0
ESP	CHN	20329	32466	0
EST	CHN	20329	0	279683
FIN	CHN	20329	10952	0
FRA	CHN	20329	203333	0
GAB	CHN	20329	0	47035
GBR	CHN	20329	123836	0
HKG	CHN	20329	3385682	56290128
HRV	CHN	20329	0	152794
HUN	CHN	20329	28178	0
IDN	CHN	20329	0	2287
IRL	CHN	20329	18643	0
ITA	CHN	20329	19374	379338
JPN	CHN	20329	0	184012
MAC	CHN	20329	0	3464998
NLD	CHN	20329	359686	1503939
PHL	CHN	20329	0	46175
PRK	CHN	20329	0	13028
RUS	CHN	20329	0	64772428
SGP	CHN	20329	38271	2815438
SVN	CHN	20329	0	317677
USA	CHN	20329	2646610	44690
VNM	CHN	20329	0	28601
TWN	CHN	20329	0	21113
CAN	COL	20329	71188	0
CRI	COL	20329	7112	0
USA	COL	20329	1230550	0
VEN	COL	20329	72213	0
COL	CRI	20329	0	7112
IRL	CRI	20329	14455	0
NIC	CRI	20329	0	1153
USA	CRI	20329	130461	0
ABW	DEU	20329	0	56299
AGO	DEU	20329	0	32830
ALB	DEU	20329	0	43163
AUT	DEU	20329	5240228	4220456
BEL	DEU	20329	73522008	2381822
BGR	DEU	20329	45512	2206
BIH	DEU	20329	0	67370
BRA	DEU	20329	447267	0
CHE	DEU	20329	139782	68940
CHN	DEU	20329	12242	45335
CZE	DEU	20329	915655	49503
DNK	DEU	20329	161722224	5960015
ESP	DEU	20329	38986540	2370032
EST	DEU	20329	0	120703
FIN	DEU	20329	68847	227184
FRA	DEU	20329	35123076	4155925
FRO	DEU	20329	0	597
GAB	DEU	20329	0	946
GBR	DEU	20329	29863840	7790761
GHA	DEU	20329	0	3729
GIB	DEU	20329	0	1731
GRC	DEU	20329	185628	1225879
HKG	DEU	20329	0	21028
HRV	DEU	20329	0	482286
HUN	DEU	20329	10549559	1752453
IDN	DEU	20329	6493	0
IRL	DEU	20329	18367298	81060
ITA	DEU	20329	13960777	2435856
JPN	DEU	20329	0	3820510
LTU	DEU	20329	0	112971
LVA	DEU	20329	0	22512
MDV	DEU	20329	0	48074
NGA	DEU	20329	0	1466
NLD	DEU	20329	38360224	8880656
NOR	DEU	20329	3523	0
PHL	DEU	20329	0	132265
POL	DEU	20329	0	59896
PRT	DEU	20329	114913	56972
ROU	DEU	20329	0	2821
RUS	DEU	20329	0	8432952
SGP	DEU	20329	0	251262
SWE	DEU	20329	1368548	1099857
THA	DEU	20329	0	15918
UKR	DEU	20329	0	28501
URY	DEU	20329	2133	0
USA	DEU	20329	503327	190588
ZAF	DEU	20329	0	23424
ANS	DEU	20329	0	1730
ARG	DNK	20329	0	2926720
AUT	DNK	20329	13769	1887072
BEL	DNK	20329	3481500	580478
BGR	DNK	20329	0	205526
BHS	DNK	20329	0	195394
BIH	DNK	20329	0	774943
BRN	DNK	20329	0	1102
BTN	DNK	20329	0	33021
CAN	DNK	20329	57308	12593822
CHE	DNK	20329	0	1061241
CHN	DNK	20329	0	10170
COG	DNK	20329	0	67046
CZE	DNK	20329	0	414525
DEU	DNK	20329	5960015	161722224
ESP	DNK	20329	5920980	3736425
EST	DNK	20329	0	898533
FIN	DNK	20329	803091	4134368
FRA	DNK	20329	12197733	24909398
FRO	DNK	20329	0	881759
GBR	DNK	20329	14483599	12583241
GIB	DNK	20329	0	2652
GIN	DNK	20329	0	3003
GRC	DNK	20329	0	28050552
GRL	DNK	20329	0	7205596
HKG	DNK	20329	0	1774792
HRV	DNK	20329	0	2288761
HUN	DNK	20329	1083418	1105466
IRL	DNK	20329	2419808	2682357
ITA	DNK	20329	154849	37495092
JPN	DNK	20329	0	571939264
KOR	DNK	20329	0	67340296
LBR	DNK	20329	0	19620
LTU	DNK	20329	0	626261
LVA	DNK	20329	0	141626
MAC	DNK	20329	0	3793
MEX	DNK	20329	0	367191
MKD	DNK	20329	0	449977
MLT	DNK	20329	0	101026
MYS	DNK	20329	0	2628
NLD	DNK	20329	3360148	7135325
NOR	DNK	20329	25504	1687163
PHL	DNK	20329	0	32404
POL	DNK	20329	0	3085035
PRK	DNK	20329	0	10274
PRT	DNK	20329	0	308367
ROU	DNK	20329	4215	0
RUS	DNK	20329	0	94943240
SGP	DNK	20329	0	278206
SVN	DNK	20329	0	1490996
SWE	DNK	20329	1861908	18491746
SYC	DNK	20329	0	138254
UKR	DNK	20329	0	120747
URY	DNK	20329	0	70588
USA	DNK	20329	194385	86657360
ZAF	DNK	20329	69881	320503
TWN	DNK	20329	0	31071
ANS	DNK	20329	211901	813785
USA	DOM	20329	101448	0
CAN	ECU	20329	54326	0
CHL	ECU	20329	457229	0
GRL	ECU	20329	0	4484
USA	ECU	20329	95999	0
ALB	ESP	20329	0	14551
AND	ESP	20329	0	81776
AUT	ESP	20329	98709	383298
BEL	ESP	20329	1907636	1666541
BIH	ESP	20329	0	292697
BOL	ESP	20329	0	19306
CHN	ESP	20329	0	32466
CZE	ESP	20329	81126	225949
DEU	ESP	20329	2370032	38986540
DNK	ESP	20329	3736425	5920980
FRA	ESP	20329	18284140	31915692
GBR	ESP	20329	1591358	1394236
GIB	ESP	20329	6084	80450
GMB	ESP	20329	0	11363
GNQ	ESP	20329	0	1923
GRC	ESP	20329	0	542706
HKG	ESP	20329	0	377973
HRV	ESP	20329	0	173313
HUN	ESP	20329	9652256	142359
IRL	ESP	20329	573278	0
ITA	ESP	20329	2155094	13328318
MKD	ESP	20329	0	41080
NLD	ESP	20329	7361710	7436988
NOR	ESP	20329	323292	0
PHL	ESP	20329	0	28009
POL	ESP	20329	0	53055
PRT	ESP	20329	799842	12125432
ROU	ESP	20329	0	9410
RUS	ESP	20329	0	669128
SWE	ESP	20329	526919	1812103
USA	ESP	20329	297443	0
ANS	ESP	20329	0	60288
BEL	FIN	20329	348319	0
BHS	FIN	20329	0	40126
BRA	FIN	20329	596245	0
CAN	FIN	20329	47726	575673
CHN	FIN	20329	0	10952
DEU	FIN	20329	227184	68847
DNK	FIN	20329	4134368	803091
EST	FIN	20329	0	1045273
FRA	FIN	20329	20797	0
GBR	FIN	20329	11750	0
GRC	FIN	20329	0	1053369
HKG	FIN	20329	0	58302
HUN	FIN	20329	146960	0
IRL	FIN	20329	5781	0
ITA	FIN	20329	0	46442
JPN	FIN	20329	0	3315190
KOR	FIN	20329	0	5289363
LTU	FIN	20329	0	143808
NLD	FIN	20329	3483	133667
NOR	FIN	20329	0	75402
PHL	FIN	20329	0	6306
ROU	FIN	20329	0	8708
RUS	FIN	20329	0	3468243
SWE	FIN	20329	1482973	1648335
USA	FIN	20329	1564324	1367021
AGO	FRA	20329	0	83404
AND	FRA	20329	0	4477
AUT	FRA	20329	316008	810040
BEL	FRA	20329	35203264	2201910
BGR	FRA	20329	0	376237
BIH	FRA	20329	0	56516
BRA	FRA	20329	446409	0
BRN	FRA	20329	0	13944
CAN	FRA	20329	92633	0
CHE	FRA	20329	0	63662
CHN	FRA	20329	0	203333
CIV	FRA	20329	0	61065
CMR	FRA	20329	0	99503
COG	FRA	20329	0	746501
COM	FRA	20329	0	50804
CZE	FRA	20329	186766	168632
DEU	FRA	20329	4155925	35123076
DJI	FRA	20329	0	97997
DNK	FRA	20329	24909398	12197733
ESP	FRA	20329	31915692	18284140
EST	FRA	20329	0	25106
FIN	FRA	20329	0	20797
FRO	FRA	20329	0	1638
GAB	FRA	20329	0	902078
GBR	FRA	20329	13187523	50095952
GHA	FRA	20329	0	4973
GIB	FRA	20329	0	23168
GIN	FRA	20329	0	14896
GNQ	FRA	20329	0	98184
GRC	FRA	20329	0	2006131
[truncated: 5,561 more rows]

## Sheet: 1998
Location_code	Partner_code	Hscode	Export_value	Import_value
ALB	AUT	20312	0	26766
BEL	AUT	20312	349936	31201
BIH	AUT	20312	0	37246
CHE	AUT	20312	0	85681
CZE	AUT	20312	1240	242035
DEU	AUT	20312	7511285	5450138
DNK	AUT	20312	5816364	41691
ESP	AUT	20312	122713	23710
FRA	AUT	20312	439979	30808
GBR	AUT	20312	61743	1146
GRC	AUT	20312	0	14245
HRV	AUT	20312	0	530652
HUN	AUT	20312	1059	848977
IRL	AUT	20312	38793	210211
ITA	AUT	20312	1450198	19481806
MKD	AUT	20312	0	226443
NLD	AUT	20312	2761626	47766
ROU	AUT	20312	0	21171
RUS	AUT	20312	0	1343
SVK	AUT	20312	0	17781
SVN	AUT	20312	0	855571
SWE	AUT	20312	0	57710
AGO	BEL	20312	0	1242
AUT	BEL	20312	31201	349936
BRN	BEL	20312	0	1661
COD	BEL	20312	0	20680
COG	BEL	20312	0	4270
CPV	BEL	20312	0	1034
CZE	BEL	20312	0	12150
DEU	BEL	20312	1595496	74445088
DNK	BEL	20312	5147894	105635
ESP	BEL	20312	17693	437889
FRA	BEL	20312	1157216	12435148
GAB	BEL	20312	0	18910
GBR	BEL	20312	891724	667131
GMB	BEL	20312	0	2148
GRC	BEL	20312	844	1288410
HRV	BEL	20312	0	268195
HUN	BEL	20312	1921	0
IRL	BEL	20312	4467	0
ITA	BEL	20312	143726	71151248
NLD	BEL	20312	7535823	6425423
PRT	BEL	20312	0	41914
ROU	BEL	20312	0	51306
RUS	BEL	20312	0	13158
SVK	BEL	20312	0	8346
SVN	BEL	20312	0	70073
SWE	BEL	20312	1535	34736
USA	BEL	20312	12402	0
ROU	BHS	20312	1000	0
USA	BHS	20312	135563	0
CAN	BRB	20312	4858	0
GRD	BRB	20312	0	4493
GBR	CHN	20312	16349	0
HKG	CHN	20312	0	19306
ITA	CHN	20312	1298	0
MNG	CHN	20312	0	9073
USA	CHN	20312	14124	0
FRA	COL	20312	950	0
USA	COL	20312	57880	0
USA	CRI	20312	30839	0
AUT	DEU	20312	5450138	7511285
BEL	DEU	20312	74445088	1595496
BIH	DEU	20312	0	26743
BRA	DEU	20312	10740	0
CHE	DEU	20312	0	3853
COG	DEU	20312	0	2088
CZE	DEU	20312	0	350563
DNK	DEU	20312	37715644	280036
ESP	DEU	20312	5054978	6513653
FIN	DEU	20312	0	84560
FRA	DEU	20312	2758804	4078533
GBR	DEU	20312	2099090	268704
GRC	DEU	20312	4995	446135
HRV	DEU	20312	0	971
HUN	DEU	20312	8364	62177
IRL	DEU	20312	191755	1936
ITA	DEU	20312	624340	139546160
LVA	DEU	20312	0	1010
NLD	DEU	20312	107734464	3205020
PRT	DEU	20312	0	2420
ROU	DEU	20312	0	4935
RUS	DEU	20312	0	53244
SWE	DEU	20312	156947	205010
USA	DEU	20312	0	34029
ANS	DEU	20312	0	47000
AUT	DNK	20312	41691	5816364
BEL	DNK	20312	105635	5147894
BRN	DNK	20312	0	575
CHE	DNK	20312	0	44923
CZE	DNK	20312	0	862399
DEU	DNK	20312	280036	37715644
ESP	DNK	20312	127454	6420328
FIN	DNK	20312	7001	2044904
FRA	DNK	20312	170745	115975856
FRO	DNK	20312	0	7993
GBR	DNK	20312	691366	79877352
GRC	DNK	20312	0	6157
HRV	DNK	20312	0	177298
IRL	DNK	20312	209094	613258
ITA	DNK	20312	6769	151962032
LVA	DNK	20312	0	19548
MKD	DNK	20312	0	33069
NLD	DNK	20312	58808	7490890
POL	DNK	20312	0	9476671
PRT	DNK	20312	0	1477570
ROU	DNK	20312	0	4911
RUS	DNK	20312	0	291874
SVK	DNK	20312	0	105458
SVN	DNK	20312	0	61355
SWE	DNK	20312	280956	2210084
USA	DNK	20312	0	1408
ANS	DNK	20312	2173	0
ALB	ESP	20312	0	9378
AND	ESP	20312	1727	123633
AUT	ESP	20312	23710	122713
BEL	ESP	20312	437889	17693
CAN	ESP	20312	25914	0
CHE	ESP	20312	0	12508
CHL	ESP	20312	0	19028
DEU	ESP	20312	6513653	5054978
DNK	ESP	20312	6420328	127454
DOM	ESP	20312	0	4540
FRA	ESP	20312	352759	33761388
GBR	ESP	20312	1407	825746
GIB	ESP	20312	0	8714
GMB	ESP	20312	0	997
GRC	ESP	20312	19395	45889
HUN	ESP	20312	2405002	0
IRL	ESP	20312	15540	0
ITA	ESP	20312	3997512	4199463
NLD	ESP	20312	13899143	1111263
PRT	ESP	20312	32162	28956182
SEN	ESP	20312	0	5619
SWE	ESP	20312	55740	0
ANS	ESP	20312	0	1217
DEU	FIN	20312	84560	0
DNK	FIN	20312	2044904	7001
EST	FIN	20312	0	1702
GRC	FIN	20312	0	4040
ITA	FIN	20312	0	160760
SWE	FIN	20312	619765	72930
AND	FRA	20312	0	3076
AUT	FRA	20312	30808	439979
BEL	FRA	20312	12435148	1157216
BFA	FRA	20312	0	6332
CHE	FRA	20312	0	2643
CIV	FRA	20312	0	26615
COL	FRA	20312	0	950
DEU	FRA	20312	4078533	2758804
DNK	FRA	20312	115975856	170745
EGY	FRA	20312	0	1942
ESP	FRA	20312	33761388	352759
GAB	FRA	20312	0	2282
GBR	FRA	20312	1581936	568231
GRC	FRA	20312	0	704369
HUN	FRA	20312	1362215	0
IRL	FRA	20312	4056409	508293
ITA	FRA	20312	2430981	111538856
LVA	FRA	20312	0	34858
MLI	FRA	20312	0	1091
NGA	FRA	20312	0	2200
NLD	FRA	20312	68464440	630256
POL	FRA	20312	0	564021
PRT	FRA	20312	16931	490574
ROU	FRA	20312	0	5524
RUS	FRA	20312	0	144279
SEN	FRA	20312	0	19709
SVN	FRA	20312	0	28908
SWE	FRA	20312	6510950	0
ANS	FRA	20312	951806	0
AUT	GBR	20312	1146	61743
BEL	GBR	20312	667131	891724
BMU	GBR	20312	0	1152
CAN	GBR	20312	24442	0
CHN	GBR	20312	0	16349
DEU	GBR	20312	268704	2099090
DNK	GBR	20312	79877352	691366
ESP	GBR	20312	825746	1407
FLK	GBR	20312	0	8715
FRA	GBR	20312	568231	1581936
GIB	GBR	20312	0	4054
GRC	GBR	20312	0	70699
GRD	GBR	20312	0	927
HUN	GBR	20312	0	110606
IRL	GBR	20312	14661151	1646152
ITA	GBR	20312	2931	1273776
JPN	GBR	20312	0	12491
NLD	GBR	20312	669869	186156
POL	GBR	20312	0	146246
PRT	GBR	20312	0	475376
SWE	GBR	20312	2612145	0
ALB	GRC	20312	0	352223
AUT	GRC	20312	14245	0
BEL	GRC	20312	1288410	844
DEU	GRC	20312	446135	4995
DNK	GRC	20312	6157	0
ESP	GRC	20312	45889	19395
FIN	GRC	20312	4040	0
FRA	GRC	20312	704369	0
GBR	GRC	20312	70699	0
ITA	GRC	20312	97007	3957
NLD	GRC	20312	7671829	19544
PRT	GRC	20312	18994	0
SWE	GRC	20312	205547	0
ANS	GRC	20312	3904	4309
USA	GTM	20312	137805	0
USA	GUY	20312	1304	0
CHN	HKG	20312	19306	0
NLD	HKG	20312	690	0
THA	HKG	20312	11579	0
USA	HKG	20312	240898	0
MEX	HND	20312	42419	0
ROU	HND	20312	1043	0
USA	HND	20312	131534	0
JPN	IDN	20312	0	193302
AUT	IRL	20312	210211	38793
BEL	IRL	20312	0	4467
DEU	IRL	20312	1936	191755
DNK	IRL	20312	613258	209094
ESP	IRL	20312	0	15540
FRA	IRL	20312	508293	4056409
GBR	IRL	20312	1646152	14661151
ITA	IRL	20312	1848111	2830218
NLD	IRL	20312	65204	29483
PRT	IRL	20312	0	10993
ALB	ITA	20312	0	5897
AUT	ITA	20312	19481806	1450198
BEL	ITA	20312	71151248	143726
CAN	ITA	20312	0	28908
CHN	ITA	20312	0	1298
DEU	ITA	20312	139546160	624340
DNK	ITA	20312	151962032	6769
ESP	ITA	20312	4199463	3997512
FIN	ITA	20312	160760	0
FRA	ITA	20312	111538856	2430981
GBR	ITA	20312	1273776	2931
GRC	ITA	20312	3957	97007
HRV	ITA	20312	0	29242
HUN	ITA	20312	9200245	0
IRL	ITA	20312	2830218	1848111
JPN	ITA	20312	0	5122
KEN	ITA	20312	0	8230
MLT	ITA	20312	0	3425
NLD	ITA	20312	237352112	78139
NOR	ITA	20312	0	19159
RUS	ITA	20312	0	1141
SVN	ITA	20312	0	455605
SWE	ITA	20312	2011612	143059
TUN	ITA	20312	0	1486
ZAF	ITA	20312	0	25371
CAN	JAM	20312	19830	0
CAN	MEX	20312	172641	0
HND	MEX	20312	0	42419
JPN	MEX	20312	0	10160
USA	MEX	20312	25508560	57550
ANS	MEX	20312	0	123772
BRN	MYS	20312	0	467908
AUT	NLD	20312	47766	2761626
BEL	NLD	20312	6425423	7535823
BIH	NLD	20312	0	4268
CAN	NLD	20312	31842	0
DEU	NLD	20312	3205020	107734464
DNK	NLD	20312	7490890	58808
ESP	NLD	20312	1111263	13899143
FRA	NLD	20312	630256	68464440
GBR	NLD	20312	186156	669869
GRC	NLD	20312	19544	7671829
HKG	NLD	20312	0	690
HRV	NLD	20312	0	455881
HUN	NLD	20312	16061	758455
IND	NLD	20312	0	2774
IRL	NLD	20312	29483	65204
ITA	NLD	20312	78139	237352112
PRT	NLD	20312	0	1336052
SVN	NLD	20312	0	592303
SWE	NLD	20312	188236	0
ITA	NOR	20312	19159	0
CAN	PAN	20312	27261	0
ROU	PAN	20312	830	0
USA	PAN	20312	457514	0
USA	PHL	20312	2768	41301
BEL	PRT	20312	41914	0
DEU	PRT	20312	2420	0
DNK	PRT	20312	1477570	0
ESP	PRT	20312	28956182	32162
FRA	PRT	20312	490574	16931
GBR	PRT	20312	475376	0
GNB	PRT	20312	0	1065
GRC	PRT	20312	0	18994
IRL	PRT	20312	10993	0
NLD	PRT	20312	1336052	0
AUT	SWE	20312	57710	0
BEL	SWE	20312	34736	1535
BRN	SWE	20312	0	21815
DEU	SWE	20312	205010	156947
DNK	SWE	20312	2210084	280956
ESP	SWE	20312	0	55740
EST	SWE	20312	0	19253
FIN	SWE	20312	72930	619765
FRA	SWE	20312	0	6510950
GBR	SWE	20312	0	2612145
GRC	SWE	20312	0	205547
ITA	SWE	20312	143059	2011612
NLD	SWE	20312	0	188236
HKG	THA	20312	0	11579
CAN	TTO	20312	32664	0
USA	TTO	20312	50892	0
ANS	TTO	20312	0	6129
ABW	USA	20312	0	119106
ALB	USA	20312	0	173348
BEL	USA	20312	0	12402
BHS	USA	20312	0	135563
BLZ	USA	20312	0	3657
BMU	USA	20312	0	6535
BRN	USA	20312	0	23926
CAN	USA	20312	74394984	5130687
CHE	USA	20312	10869	0
CHN	USA	20312	0	14124
CIV	USA	20312	0	1369
COL	USA	20312	0	57880
CRI	USA	20312	0	30839
CYM	USA	20312	0	54992
DEU	USA	20312	34029	0
DNK	USA	20312	1408	0
DOM	USA	20312	0	103757
DZA	USA	20312	0	1211
GTM	USA	20312	0	137805
GUY	USA	20312	0	1304
HKG	USA	20312	0	240898
HND	USA	20312	0	131534
HTI	USA	20312	0	179261
JPN	USA	20312	0	56919020
MEX	USA	20312	57550	25508560
NGA	USA	20312	0	5882
NIC	USA	20312	0	4041
PAN	USA	20312	0	457514
PHL	USA	20312	41301	2768
RUS	USA	20312	0	1287878
SGP	USA	20312	0	55487
TTO	USA	20312	0	50892
VCT	USA	20312	0	6714
VEN	USA	20312	0	20343
TWN	USA	20312	0	116683
ABW	VEN	20312	0	2041
USA	VEN	20312	20343	0
CAN	BGR	20312	14928	0
KHM	BGR	20312	0	1482
LTU	BGR	20312	0	1382
MLT	BGR	20312	0	5613
RUS	BGR	20312	0	5809
UKR	BGR	20312	0	12675
VCT	BGR	20312	0	3705
ANS	BGR	20312	0	2668
DEU	BRA	20312	0	10740
BEL	BRN	20312	1661	0
DNK	BRN	20312	575	0
MYS	BRN	20312	467908	0
SGP	BRN	20312	9288	0
SWE	BRN	20312	21815	0
USA	BRN	20312	23926	0
BGR	CAN	20312	0	14928
BRB	CAN	20312	0	4858
CUB	CAN	20312	0	472315
ESP	CAN	20312	0	25914
GBR	CAN	20312	0	24442
HUN	CAN	20312	0	29698
ITA	CAN	20312	28908	0
JAM	CAN	20312	0	19830
JPN	CAN	20312	0	1494108
LCA	CAN	20312	0	6791
MEX	CAN	20312	0	172641
NLD	CAN	20312	0	31842
PAN	CAN	20312	0	27261
POL	CAN	20312	0	308459
RUS	CAN	20312	0	166129
SVK	CAN	20312	0	18230
TTO	CAN	20312	0	32664
USA	CAN	20312	5130687	74394984
AUT	CHE	20312	85681	0
DEU	CHE	20312	3853	0
DNK	CHE	20312	44923	0
ESP	CHE	20312	12508	0
FRA	CHE	20312	2643	0
USA	CHE	20312	0	10869
AUT	CZE	20312	242035	1240
BEL	CZE	20312	12150	0
DEU	CZE	20312	350563	0
DNK	CZE	20312	862399	0
HRV	CZE	20312	0	79789
SVK	CZE	20312	0	521867
ANS	CZE	20312	4011	0
USA	DZA	20312	1211	0
FRA	EGY	20312	1942	0
FIN	EST	20312	1702	0
LVA	EST	20312	0	40375
RUS	EST	20312	0	1338
SWE	EST	20312	19253	0
AUT	HUN	20312	848977	1059
BEL	HUN	20312	0	1921
BIH	HUN	20312	0	40000
CAN	HUN	20312	29698	0
DEU	HUN	20312	62177	8364
ESP	HUN	20312	0	2405002
FRA	HUN	20312	0	1362215
GBR	HUN	20312	110606	0
HRV	HUN	20312	0	820551
ITA	HUN	20312	0	9200245
MKD	HUN	20312	0	136253
NLD	HUN	20312	758455	16061
POL	HUN	20312	0	77577
ROU	HUN	20312	0	1279051
RUS	HUN	20312	0	23711
SVK	HUN	20312	0	25591
SVN	HUN	20312	0	2036288
UKR	HUN	20312	0	921
NLD	IND	20312	2774	0
CAN	JPN	20312	1494108	0
GBR	JPN	20312	12491	0
IDN	JPN	20312	193302	0
ITA	JPN	20312	5122	0
MEX	JPN	20312	10160	0
USA	JPN	20312	56919020	0
BGR	LTU	20312	1382	0
DEU	LVA	20312	1010	0
DNK	LVA	20312	19548	0
EST	LVA	20312	40375	0
FRA	LVA	20312	34858	0
BGR	MLT	20312	5613	0
ITA	MLT	20312	3425	0
ROU	MLT	20312	32300	0
CAN	POL	20312	308459	0
DNK	POL	20312	9476671	0
FRA	POL	20312	564021	0
GBR	POL	20312	146246	0
HUN	POL	20312	77577	0
ANS	POL	20312	71699	0
AUT	ROU	20312	21171	0
BEL	ROU	20312	51306	0
BHS	ROU	20312	0	1000
DEU	ROU	20312	4935	0
DNK	ROU	20312	4911	0
FRA	ROU	20312	5524	0
HND	ROU	20312	0	1043
HUN	ROU	20312	1279051	0
KHM	ROU	20312	0	1000
MLT	ROU	20312	0	32300
PAN	ROU	20312	0	830
RUS	ROU	20312	0	788
UKR	ROU	20312	0	753
AUT	RUS	20312	1343	0
BEL	RUS	20312	13158	0
BGR	RUS	20312	5809	0
CAN	RUS	20312	166129	0
DEU	RUS	20312	53244	0
DNK	RUS	20312	291874	0
EST	RUS	20312	1338	0
FRA	RUS	20312	144279	0
HUN	RUS	20312	23711	0
ITA	RUS	20312	1141	0
ROU	RUS	20312	788	0
USA	RUS	20312	1287878	0
BRN	SGP	20312	0	9288
USA	SGP	20312	55487	0
AUT	SVK	20312	17781	0
BEL	SVK	20312	8346	0
CAN	SVK	20312	18230	0
CZE	SVK	20312	521867	0
DNK	SVK	20312	105458	0
HUN	SVK	20312	25591	0
BGR	UKR	20312	12675	0
HUN	UKR	20312	921	0
ROU	UKR	20312	753	0
USA	TWN	20312	116683	0
URY	ARG	20312	20626	0
ESP	CHL	20312	19028	0
FRA	CIV	20312	26615	0
USA	CIV	20312	1369	0
BEL	GAB	20312	18910	0
FRA	GAB	20312	2282	0
ZAF	GAB	20312	2693	0
ITA	KEN	20312	8230	0
UGA	KEN	20312	0	1286
ANS	KEN	20312	0	33380
FRA	NGA	20312	2200	0
USA	NGA	20312	5882	0
ITA	TUN	20312	1486	0
ZAF	TZA	20312	6914	0
ARG	URY	20312	0	20626
AGO	ZAF	20312	0	1004
GAB	ZAF	20312	0	2693
ITA	ZAF	20312	25371	0
MDV	ZAF	20312	0	2500
MOZ	ZAF	20312	0	14106
TZA	ZAF	20312	0	6914
ZMB	ZAF	20312	0	3988
ZAF	ZMB	20312	3988	0
BRB	GRD	20312	4493	0
GBR	GRD	20312	927	0
CHN	MNG	20312	9073	0
AUT	HRV	20312	530652	0
BEL	HRV	20312	268195	0
BIH	HRV	20312	298925	0
CZE	HRV	20312	79789	0
DEU	HRV	20312	971	0
DNK	HRV	20312	177298	0
HUN	HRV	20312	820551	0
ITA	HRV	20312	29242	0
NLD	HRV	20312	455881	0
AUT	MKD	20312	226443	0
DNK	MKD	20312	33069	0
HUN	MKD	20312	136253	0
AUT	SVN	20312	855571	0
BEL	SVN	20312	70073	0
DNK	SVN	20312	61355	0
FRA	SVN	20312	28908	0
HUN	SVN	20312	2036288	0
ITA	SVN	20312	455605	0
NLD	SVN	20312	592303	0
BGR	ANS	20312	2668	0
CZE	ANS	20312	0	4011
DEU	ANS	20312	47000	0
DNK	ANS	20312	0	2173
ESP	ANS	20312	1217	0
FRA	ANS	20312	0	951806
GRC	ANS	20312	4309	3904
KEN	ANS	20312	33380	0
MEX	ANS	20312	123772	0
POL	ANS	20312	0	71699
TTO	ANS	20312	6129	0
GBR	BMU	20312	1152	0
USA	BMU	20312	6535	0
CAN	CUB	20312	472315	0
ESP	DOM	20312	4540	0
USA	DOM	20312	103757	0
KEN	UGA	20312	1286	0
USA	BLZ	20312	3657	0
USA	NIC	20312	4041	0
BGR	VCT	20312	3705	0
USA	VCT	20312	6714	0
FRA	BFA	20312	6332	0
BEL	GMB	20312	2148	0
ESP	GMB	20312	997	0
ZAF	MDV	20312	2500	0
FRA	MLI	20312	1091	0
ESP	SEN	20312	5619	0
FRA	SEN	20312	19709	0
BEL	AGO	20312	1242	0
ZAF	AGO	20312	1004	0
AUT	BIH	20312	37246	0
DEU	BIH	20312	26743	0
HRV	BIH	20312	0	298925
HUN	BIH	20312	40000	0
NLD	BIH	20312	4268	0
BEL	COG	20312	4270	0
DEU	COG	20312	2088	0
DNK	FRO	20312	7993	0
USA	HTI	20312	179261	0
BGR	KHM	20312	1482	0
ROU	KHM	20312	1000	0
CAN	LCA	20312	6791	0
ZAF	MOZ	20312	14106	0
AUT	ALB	20312	26766	0
ESP	ALB	20312	9378	0
GRC	ALB	20312	352223	0
ITA	ALB	20312	5897	0
USA	ALB	20312	173348	0
ESP	AND	20312	123633	1727
FRA	AND	20312	3076	0
BEL	COD	20312	20680	0
USA	ABW	20312	119106	0
VEN	ABW	20312	2041	0
BEL	CPV	20312	1034	0
GBR	FLK	20312	8715	0
ESP	GIB	20312	8714	0
GBR	GIB	20312	4054	0
PRT	GNB	20312	1065	0
USA	CYM	20312	54992	0
BEL	AUT	20319	2429990	17940
BIH	AUT	20319	0	114452
CHE	AUT	20319	43127	6530986
CZE	AUT	20319	379556	537936
DEU	AUT	20319	15936029	12466975
DNK	AUT	20319	816191	10097
ESP	AUT	20319	580694	55101
FRA	AUT	20319	1128245	175568
GBR	AUT	20319	127368	0
GRC	AUT	20319	0	53988
HRV	AUT	20319	0	191004
HUN	AUT	20319	136148	1200845
IRL	AUT	20319	12714	1626
ITA	AUT	20319	3873810	15410190
JPN	AUT	20319	0	7892
MKD	AUT	20319	0	181427
NLD	AUT	20319	4812038	17667
ROU	AUT	20319	0	95139
SDN	AUT	20319	0	1025
SVK	AUT	20319	0	328232
SVN	AUT	20319	4896	1244972
SWE	AUT	20319	197573	0
AUT	BEL	20319	17940	2429990
BGR	BEL	20319	0	178357
COD	BEL	20319	0	21095
CZE	BEL	20319	0	319205
DEU	BEL	20319	3608226	174801328
DNK	BEL	20319	601925	1446322
ESP	BEL	20319	92120	1325199
FIN	BEL	20319	0	34437
FRA	BEL	20319	17422546	34317324
GBR	BEL	20319	2750960	14045049
GRC	BEL	20319	30190	8719291
HKG	BEL	20319	0	20455
HUN	BEL	20319	20167	315288
IRL	BEL	20319	126816	414225
ITA	BEL	20319	99690	38498152
JPN	BEL	20319	0	63293
KOR	BEL	20319	0	28486
NLD	BEL	20319	19194836	26776488
PRT	BEL	20319	8198	10734
ROU	BEL	20319	0	76031
RUS	BEL	20319	0	55972
SVK	BEL	20319	0	33601
SVN	BEL	20319	0	1165
SWE	BEL	20319	0	924405
USA	BEL	20319	85553	57832
FRA	BHS	20319	2681	0
GBR	BHS	20319	57485	0
USA	BHS	20319	619368	7988
CAN	BRB	20319	973	0
USA	BRB	20319	3654	0
DEU	CHN	20319	47462	0
DNK	CHN	20319	24379	0
HKG	CHN	20319	3191857	62809
IRL	CHN	20319	12293	0
ITA	CHN	20319	8852	0
MNG	CHN	20319	0	1871
SGP	CHN	20319	997	0
USA	CHN	20319	53178	0
ESP	COL	20319	9763	0
USA	COL	20319	52071	0
NIC	CRI	20319	0	39939
USA	CRI	20319	94938	0
AUT	DEU	20319	12466975	15936029
BEL	DEU	20319	174801328	3608226
BGR	DEU	20319	9925	0
BIH	DEU	20319	0	120344
BRA	DEU	20319	1148386	0
CHE	DEU	20319	0	2891
CHN	DEU	20319	0	47462
CZE	DEU	20319	37679	2181511
DNK	DEU	20319	148195792	4238194
ESP	DEU	20319	23035098	3016758
FIN	DEU	20319	0	898998
FRA	DEU	20319	21944022	4785474
GAB	DEU	20319	0	25071
GBR	DEU	20319	27608388	1065005
GRC	DEU	20319	1029262	821561
HKG	DEU	20319	0	39479
HRV	DEU	20319	0	48561
HUN	DEU	20319	4069864	4416900
IRL	DEU	20319	4313199	2520032
ITA	DEU	20319	13871656	11176852
JPN	DEU	20319	0	5785
LVA	DEU	20319	0	1010
NGA	DEU	20319	0	13374
NLD	DEU	20319	156398128	30176042
PRT	DEU	20319	0	55320
ROU	DEU	20319	0	114418
RUS	DEU	20319	0	728679
SVK	DEU	20319	0	7605
SVN	DEU	20319	0	5880
SWE	DEU	20319	53855	998572
USA	DEU	20319	19093	266396
ANS	DEU	20319	0	246000
AUT	DNK	20319	10097	816191
BEL	DNK	20319	1446322	601925
CHE	DNK	20319	0	656701
CHN	DNK	20319	0	24379
CZE	DNK	20319	0	529896
DEU	DNK	20319	4238194	148195792
ESP	DNK	20319	3316618	1777397
EST	DNK	20319	0	49806
FIN	DNK	20319	18630	17725996
FRA	DNK	20319	4359888	7609323
FRO	DNK	20319	0	42466
GBR	DNK	20319	10063887	31771830
GRC	DNK	20319	0	5052363
GRL	DNK	20319	0	23111
HKG	DNK	20319	0	73131
HRV	DNK	20319	0	313586
HUN	DNK	20319	0	39855
IRL	DNK	20319	426976	4807622
ITA	DNK	20319	14953	3843431
JPN	DNK	20319	0	968534
LTU	DNK	20319	0	8835
LVA	DNK	20319	0	11303
MKD	DNK	20319	0	6841
NLD	DNK	20319	4665499	10314815
NOR	DNK	20319	0	2221
POL	DNK	20319	0	32540540
PRT	DNK	20319	0	17967
RUS	DNK	20319	0	266098
SVK	DNK	20319	0	544244
SVN	DNK	20319	0	174685
SWE	DNK	20319	2044376	50543028
USA	DNK	20319	372296	12903
ANS	DNK	20319	38288	0
AND	ESP	20319	0	1267817
AUT	ESP	20319	55101	580694
BEL	ESP	20319	1325199	92120
COL	ESP	20319	0	9763
DEU	ESP	20319	3016758	23035098
DNK	ESP	20319	1777397	3316618
FRA	ESP	20319	957904	60275072
GAB	ESP	20319	0	15837
GBR	ESP	20319	34846	220691
GIB	ESP	20319	0	38162
GMB	ESP	20319	0	6131
GRC	ESP	20319	13710	72058
GTM	ESP	20319	0	2681
HKG	ESP	20319	0	25944
HUN	ESP	20319	1938274	0
IRL	ESP	20319	734210	0
ITA	ESP	20319	435878	3072795
NIC	ESP	20319	0	1250
NLD	ESP	20319	829075	362539
PRT	ESP	20319	157595	28892088
SWE	ESP	20319	4941	1697
URY	ESP	20319	0	67044
USA	ESP	20319	29927	0
BEL	FIN	20319	34437	0
DEU	FIN	20319	898998	0
DNK	FIN	20319	17725996	18630
EST	FIN	20319	0	41731
FRA	FIN	20319	84478	0
GRC	FIN	20319	0	121885
ITA	FIN	20319	5695	0
NLD	FIN	20319	59900	0
NOR	FIN	20319	0	27575
RUS	FIN	20319	0	162116
SWE	FIN	20319	1521909	1945647
AND	FRA	20319	0	3300
AUT	FRA	20319	175568	1128245
BEL	FRA	20319	34317324	17422546
BGR	FRA	20319	0	41311
BHS	FRA	20319	0	2681
BRA	FRA	20319	0	4363
CHE	FRA	20319	0	13987
CIV	FRA	20319	0	12825
CMR	FRA	20319	5279	3492
COG	FRA	20319	0	2388
CZE	FRA	20319	0	489037
DEU	FRA	20319	4785474	21944022
DJI	FRA	20319	0	36817
DNK	FRA	20319	7609323	4359888
ESP	FRA	20319	60275072	957904
FIN	FRA	20319	0	84478
GAB	FRA	20319	0	20395
GBR	FRA	20319	20271964	23925422
GHA	FRA	20319	0	10331
GNQ	FRA	20319	0	9879
GRC	FRA	20319	0	2074302
HRV	FRA	20319	0	117173
HTI	FRA	20319	0	1367
HUN	FRA	20319	0	1078318
IRL	FRA	20319	2570100	2319844
ITA	FRA	20319	433945	20923444
JPN	FRA	20319	0	287682
MEX	FRA	20319	0	39837
MLI	FRA	20319	0	4991
MYS	FRA	20319	0	7816
NGA	FRA	20319	0	1595
NLD	FRA	20319	25825298	10003503
POL	FRA	20319	0	1520806
PRT	FRA	20319	0	1684447
ROU	FRA	20319	0	20377
RUS	FRA	20319	0	357434
SVK	FRA	20319	0	98303
SVN	FRA	20319	0	8783
SWE	FRA	20319	193184	550712
USA	FRA	20319	844528	0
ZAF	FRA	20319	0	28460
ANS	FRA	20319	1153389	22518
AUT	GBR	20319	0	127368
BEL	GBR	20319	14045049	2750960
BGR	GBR	20319	914	36859
BHS	GBR	20319	0	57485
BRN	GBR	20319	0	15275
CZE	GBR	20319	0	689098
DEU	GBR	20319	1065005	27608388
DNK	GBR	20319	31771830	10063887
ESP	GBR	20319	220691	34846
ETH	GBR	20319	0	1056
FLK	GBR	20319	0	3813
FRA	GBR	20319	23925422	20271964
GHA	GBR	20319	0	18857
GIB	GBR	20319	0	6661
GRC	GBR	20319	0	35779
HKG	GBR	20319	0	34703
HUN	GBR	20319	0	2644241
IRL	GBR	20319	29740252	11757377
ITA	GBR	20319	128607	15529947
LCA	GBR	20319	0	1012
LTU	GBR	20319	1181	0
MLT	GBR	20319	0	3468
NLD	GBR	20319	15650867	13792566
POL	GBR	20319	0	2091237
PRT	GBR	20319	0	6898040
ROU	GBR	20319	960	75054
RUS	GBR	20319	0	6149
SVK	GBR	20319	0	94689
SWE	GBR	20319	6113830	845511
TZA	GBR	20319	0	5278
USA	GBR	20319	11905259	43430
ZAF	GBR	20319	0	46225
ALB	GRC	20319	0	59630
AUT	GRC	20319	53988	0
BEL	GRC	20319	8719291	30190
BGR	GRC	20319	0	30662
DEU	GRC	20319	821561	1029262
DNK	GRC	20319	5052363	0
ESP	GRC	20319	72058	13710
FIN	GRC	20319	121885	0
FRA	GRC	20319	2074302	0
GBR	GRC	20319	35779	0
IRL	GRC	20319	1355	0
ITA	GRC	20319	156981	1561
NLD	GRC	20319	18243326	7291
PAN	GRC	20319	0	2929
ANS	GRC	20319	4831	62709
ESP	GTM	20319	2681	0
HND	GTM	20319	38016	0
SLV	GTM	20319	0	7227
USA	GTM	20319	61976	0
BEL	HKG	20319	20455	0
CAN	HKG	20319	140628	0
CHN	HKG	20319	62809	3191857
DEU	HKG	20319	39479	0
DNK	HKG	20319	73131	0
ESP	HKG	20319	25944	0
GBR	HKG	20319	34703	0
IRL	HKG	20319	76370	0
MAC	HKG	20319	938	0
MYS	HKG	20319	77789	0
NLD	HKG	20319	76683	0
THA	HKG	20319	1561563	0
USA	HKG	20319	680403	0
GTM	HND	20319	0	38016
USA	HND	20319	301557	0
JPN	IDN	20319	0	31180
USA	IDN	20319	14175	0
AUT	IRL	20319	1626	12714
BEL	IRL	20319	414225	126816
CHN	IRL	20319	0	12293
CZE	IRL	20319	0	28282
DEU	IRL	20319	2520032	4313199
DNK	IRL	20319	4807622	426976
ESP	IRL	20319	0	734210
FRA	IRL	20319	2319844	2570100
GBR	IRL	20319	11757377	29740252
GRC	IRL	20319	0	1355
HKG	IRL	20319	0	76370
HUN	IRL	20319	0	93188
ITA	IRL	20319	32079	2783407
JPN	IRL	20319	0	526390
NLD	IRL	20319	354310	776202
PRT	IRL	20319	0	48249
SWE	IRL	20319	0	771518
TTO	IRL	20319	0	9694
USA	IRL	20319	894651	740296
ANS	IRL	20319	0	109873
ALB	ITA	20319	0	33699
ARG	ITA	20319	0	61271
AUT	ITA	20319	15410190	3873810
BEL	ITA	20319	38498152	99690
BOL	ITA	20319	0	797
BRA	ITA	20319	0	58164
CAN	ITA	20319	0	5806
CHN	ITA	20319	0	8852
CIV	ITA	20319	0	9701
CPV	ITA	20319	0	16289
CZE	ITA	20319	0	32929
DEU	ITA	20319	11176852	13871656
DNK	ITA	20319	3843431	14953
ESP	ITA	20319	3072795	435878
ETH	ITA	20319	0	9093
FIN	ITA	20319	0	5695
FRA	ITA	20319	20923444	433945
GAB	ITA	20319	0	20138
GBR	ITA	20319	15529947	128607
GRC	ITA	20319	1561	156981
HRV	ITA	20319	0	9018
HUN	ITA	20319	1055059	2144
IRL	ITA	20319	2783407	32079
KEN	ITA	20319	0	4163
MEX	ITA	20319	0	3742
MYS	ITA	20319	0	29105
NGA	ITA	20319	0	5682
NLD	ITA	20319	29490778	397298
PRT	ITA	20319	0	11080
ROU	ITA	20319	0	1971
SVN	ITA	20319	40410	305377
SWE	ITA	20319	39500	85925
SYC	ITA	20319	0	1061
UGA	ITA	20319	0	1675
URY	ITA	20319	0	11924
ZAF	ITA	20319	0	38769
ANS	ITA	20319	0	75974
CAN	JAM	20319	85031	0
USA	JAM	20319	65610	0
BEL	KOR	20319	28486	0
JPN	KOR	20319	0	72507592
NLD	KOR	20319	41365	0
USA	KOR	20319	1125252	0
ANS	KOR	20319	5909	0
CAN	MEX	20319	124099	0
ETH	MEX	20319	21089	0
FRA	MEX	20319	39837	0
ITA	MEX	20319	3742	0
JPN	MEX	20319	0	6091408
USA	MEX	20319	13743537	427180
ANS	MEX	20319	0	95661
BRN	MYS	20319	0	634470
CHE	MYS	20319	11785	0
FRA	MYS	20319	7816	0
HKG	MYS	20319	0	77789
ITA	MYS	20319	29105	0
SGP	MYS	20319	2777	0
ABW	NLD	20319	0	6153
AUT	NLD	20319	17667	4812038
BEL	NLD	20319	26776488	19194836
BGR	NLD	20319	0	16604
BIH	NLD	20319	0	995273
CPV	NLD	20319	0	1904
DEU	NLD	20319	30176042	156398128
DNK	NLD	20319	10314815	4665499
ESP	NLD	20319	362539	829075
FIN	NLD	20319	0	59900
FRA	NLD	20319	10003503	25825298
GBR	NLD	20319	13792566	15650867
GRC	NLD	20319	7291	18243326
HKG	NLD	20319	0	76683
HRV	NLD	20319	0	607997
HUN	NLD	20319	160329	712227
IND	NLD	20319	0	3963
IRL	NLD	20319	776202	354310
ITA	NLD	20319	397298	29490778
JPN	NLD	20319	0	94961
KOR	NLD	20319	0	41365
MDA	NLD	20319	0	1411
PRT	NLD	20319	0	194493
ROU	NLD	20319	0	118029
RUS	NLD	20319	0	6229
SVN	NLD	20319	14986	808933
SWE	NLD	20319	182417	88086
USA	NLD	20319	175153	0
DNK	NOR	20319	2221	0
FIN	NOR	20319	27575	0
SWE	NOR	20319	72001	0
BGR	PAN	20319	1706	0
GRC	PAN	20319	2929	0
ROU	PAN	20319	4983	0
USA	PAN	20319	128542	0
USA	PER	20319	7777	0
CAN	PHL	20319	14596	0
USA	PHL	20319	33024	0
AGO	PRT	20319	0	1950
BEL	PRT	20319	10734	8198
BRA	PRT	20319	0	5885
DEU	PRT	20319	55320	0
DNK	PRT	20319	17967	0
ESP	PRT	20319	28892088	157595
FRA	PRT	20319	1684447	0
GBR	PRT	20319	6898040	0
IRL	PRT	20319	48249	0
ITA	PRT	20319	11080	0
MOZ	PRT	20319	0	1204
NLD	PRT	20319	194493	0
AUT	SDN	20319	1025	0
AUT	SWE	20319	0	197573
BEL	SWE	20319	924405	0
CZE	SWE	20319	0	13375
DEU	SWE	20319	998572	53855
DNK	SWE	20319	50543028	2044376
ESP	SWE	20319	1697	4941
EST	SWE	20319	0	2689
FIN	SWE	20319	1945647	1521909
FRA	SWE	20319	550712	193184
GBR	SWE	20319	845511	6113830
HUN	SWE	20319	47856	32857
IRL	SWE	20319	771518	0
ITA	SWE	20319	85925	39500
NLD	SWE	20319	88086	182417
NOR	SWE	20319	0	72001
RUS	SWE	20319	0	1370
HKG	THA	20319	0	1561563
JPN	THA	20319	0	43621
CAN	TTO	20319	25763	0
IRL	TTO	20319	9694	0
USA	TTO	20319	21974	0
ABW	USA	20319	0	28229
ALB	USA	20319	0	23058
BEL	USA	20319	57832	85553
BGR	USA	20319	0	2277
BHS	USA	20319	7988	619368
BMU	USA	20319	0	378724
BOL	USA	20319	0	1254
BRA	USA	20319	0	29470
BRB	USA	20319	0	3654
CAN	USA	20319	176543888	36218280
CHN	USA	20319	0	53178
COL	USA	20319	0	52071
CRI	USA	20319	0	94938
DEU	USA	20319	266396	19093
DNK	USA	20319	12903	372296
DOM	USA	20319	0	460860
ESP	USA	20319	0	29927
EST	USA	20319	0	100579
FRA	USA	20319	0	844528
GBR	USA	20319	43430	11905259
GTM	USA	20319	0	61976
HKG	USA	20319	0	680403
HND	USA	20319	0	301557
HTI	USA	20319	0	22284
IDN	USA	20319	0	14175
IRL	USA	20319	740296	894651
JAM	USA	20319	0	65610
JPN	USA	20319	0	279085120
KOR	USA	20319	0	1125252
LCA	USA	20319	0	10445
MDA	USA	20319	0	16434
MEX	USA	20319	427180	13743537
MKD	USA	20319	0	3058
NIC	USA	20319	0	17370
NLD	USA	20319	0	175153
PAN	USA	20319	0	128542
PER	USA	20319	0	7777
PHL	USA	20319	0	33024
ROU	USA	20319	0	6437
RUS	USA	20319	0	1178948
SGP	USA	20319	0	80300
SLV	USA	20319	0	33143
TTO	USA	20319	0	21974
VCT	USA	20319	0	4904
VEN	USA	20319	0	37261
TWN	USA	20319	0	883853
USA	VEN	20319	37261	0
BEL	BGR	20319	178357	0
CZE	BGR	20319	6021	0
DEU	BGR	20319	0	9925
FRA	BGR	20319	41311	0
GBR	BGR	20319	36859	914
GRC	BGR	20319	30662	0
KHM	BGR	20319	0	2023
MLT	BGR	20319	0	8488
NLD	BGR	20319	16604	0
PAN	BGR	20319	0	1706
RUS	BGR	20319	0	9582
UKR	BGR	20319	0	11192
USA	BGR	20319	2277	0
VCT	BGR	20319	0	12289
ANS	BGR	20319	0	2906
RUS	BLR	20319	0	1042099
DEU	BRA	20319	0	1148386
FRA	BRA	20319	4363	0
ITA	BRA	20319	58164	0
PRT	BRA	20319	5885	0
USA	BRA	20319	29470	0
GBR	BRN	20319	15275	0
MYS	BRN	20319	634470	0
SGP	BRN	20319	24786	0
BLZ	CAN	20319	0	13759
BRB	CAN	20319	0	973
CUB	CAN	20319	0	116368
EST	CAN	20319	0	6147
HKG	CAN	20319	0	140628
HUN	CAN	20319	0	154942
ITA	CAN	20319	5806	0
JAM	CAN	20319	0	85031
JPN	CAN	20319	0	60561544
MEX	CAN	20319	0	124099
PHL	CAN	20319	0	14596
POL	CAN	20319	0	453361
RUS	CAN	20319	0	74031
TTO	CAN	20319	0	25763
USA	CAN	20319	36218280	176543888
TWN	CAN	20319	0	20613
AUT	CHE	20319	6530986	43127
DEU	CHE	20319	2891	0
DNK	CHE	20319	656701	0
FRA	CHE	20319	13987	0
MYS	CHE	20319	0	11785
AUT	CZE	20319	537936	379556
BEL	CZE	20319	319205	0
BGR	CZE	20319	0	6021
DEU	CZE	20319	2181511	37679
DNK	CZE	20319	529896	0
FRA	CZE	20319	489037	0
GBR	CZE	20319	689098	0
HUN	CZE	20319	0	25740
IRL	CZE	20319	28282	0
ITA	CZE	20319	32929	0
POL	CZE	20319	0	73389
ROU	CZE	20319	0	69625
SVK	CZE	20319	0	2827111
SWE	CZE	20319	13375	0
UKR	CZE	20319	0	1781
ANS	CZE	20319	5670	0
CAN	EST	20319	6147	0
DNK	EST	20319	49806	0
FIN	EST	20319	41731	0
LTU	EST	20319	0	3671
LVA	EST	20319	0	274968
ROU	EST	20319	447	0
SWE	EST	20319	2689	0
USA	EST	20319	100579	0
ANS	EST	20319	0	3750
FRA	GHA	20319	10331	0
GBR	GHA	20319	18857	0
AUT	HUN	20319	1200845	136148
BEL	HUN	20319	315288	20167
BIH	HUN	20319	0	1707000
CAN	HUN	20319	154942	0
CZE	HUN	20319	25740	0
DEU	HUN	20319	4416900	4069864
DNK	HUN	20319	39855	0
ESP	HUN	20319	0	1938274
FRA	HUN	20319	1078318	0
GBR	HUN	20319	2644241	0
HRV	HUN	20319	0	307662
IRL	HUN	20319	93188	0
ITA	HUN	20319	2144	1055059
MKD	HUN	20319	0	134863
NLD	HUN	20319	712227	160329
ROU	HUN	20319	0	1180097
RUS	HUN	20319	0	214192
SVK	HUN	20319	0	57618
SVN	HUN	20319	0	1659574
SWE	HUN	20319	32857	47856
UKR	HUN	20319	0	5524
CIV	IND	20319	0	29227
MUS	IND	20319	0	28912
NLD	IND	20319	3963	0
AUT	JPN	20319	7892	0
BEL	JPN	20319	63293	0
CAN	JPN	20319	60561544	0
DEU	JPN	20319	5785	0
DNK	JPN	20319	968534	0
FRA	JPN	20319	287682	0
IDN	JPN	20319	31180	0
IRL	JPN	20319	526390	0
KOR	JPN	20319	72507592	0
MEX	JPN	20319	6091408	0
NLD	JPN	20319	94961	0
THA	JPN	20319	43621	0
USA	JPN	20319	279085120	0
DNK	LTU	20319	8835	0
EST	LTU	20319	3671	0
GBR	LTU	20319	0	1181
LVA	LTU	20319	0	2700
RUS	LTU	20319	0	4961
DEU	LVA	20319	1010	0
DNK	LVA	20319	11303	0
EST	LVA	20319	274968	0
LTU	LVA	20319	2700	0
POL	LVA	20319	97470	0
BGR	MLT	20319	8488	0
GBR	MLT	20319	3468	0
ROU	MLT	20319	5873	0
ZAF	MWI	20319	1109	0
CAN	POL	20319	453361	0
CZE	POL	20319	73389	0
DNK	POL	20319	32540540	0
FRA	POL	20319	1520806	0
GBR	POL	20319	2091237	0
LVA	POL	20319	0	97470
RUS	POL	20319	0	52651
UKR	POL	20319	0	68602
ANS	POL	20319	62047	124221
AUT	ROU	20319	95139	0
BEL	ROU	20319	76031	0
CZE	ROU	20319	69625	0
DEU	ROU	20319	114418	0
EST	ROU	20319	0	447
FRA	ROU	20319	20377	0
GBR	ROU	20319	75054	960
HUN	ROU	20319	1180097	0
ITA	ROU	20319	1971	0
MLT	ROU	20319	0	5873
NLD	ROU	20319	118029	0
PAN	ROU	20319	0	4983
RUS	ROU	20319	0	1577
UKR	ROU	20319	0	10539
USA	ROU	20319	6437	0
BEL	RUS	20319	55972	0
BGR	RUS	20319	9582	0
BLR	RUS	20319	1042099	0
CAN	RUS	20319	74031	0
DEU	RUS	20319	728679	0
DNK	RUS	20319	266098	0
FIN	RUS	20319	162116	0
FRA	RUS	20319	357434	0
GBR	RUS	20319	6149	0
HUN	RUS	20319	214192	0
LTU	RUS	20319	4961	0
NLD	RUS	20319	6229	0
POL	RUS	20319	52651	0
ROU	RUS	20319	1577	0
SWE	RUS	20319	1370	0
UKR	RUS	20319	676746	0
USA	RUS	20319	1178948	0
BRN	SGP	20319	0	24786
CHN	SGP	20319	0	997
MMR	SGP	20319	0	1819
MYS	SGP	20319	0	2777
SYC	SGP	20319	0	11803
USA	SGP	20319	80300	0
AUT	SVK	20319	328232	0
BEL	SVK	20319	33601	0
CZE	SVK	20319	2827111	0
DEU	SVK	20319	7605	0
DNK	SVK	20319	544244	0
FRA	SVK	20319	98303	0
GBR	SVK	20319	94689	0
HUN	SVK	20319	57618	0
UKR	SVK	20319	0	3473
BGR	UKR	20319	11192	0
CZE	UKR	20319	1781	0
HUN	UKR	20319	5524	0
POL	UKR	20319	68602	0
ROU	UKR	20319	10539	0
RUS	UKR	20319	0	676746
SVK	UKR	20319	3473	0
VCT	UKR	20319	0	1585
ANS	UKR	20319	0	2998
CAN	TWN	20319	20613	0
USA	TWN	20319	883853	0
ITA	ARG	20319	61271	0
FRA	CIV	20319	12825	0
IND	CIV	20319	29227	0
ITA	CIV	20319	9701	0
ANS	CIV	20319	0	1171
DEU	GAB	20319	25071	0
ESP	GAB	20319	15837	0
FRA	GAB	20319	20395	0
ITA	GAB	20319	20138	0
ZAF	GAB	20319	3188	0
ITA	KEN	20319	4163	0
TZA	KEN	20319	2074	9726
DEU	NGA	20319	13374	0
FRA	NGA	20319	1595	0
ITA	NGA	20319	5682	0
GBR	TZA	20319	5278	0
KEN	TZA	20319	9726	2074
ZAF	TZA	20319	4522	0
ESP	URY	20319	67044	0
ITA	URY	20319	11924	0
AGO	ZAF	20319	0	17927
COD	ZAF	20319	0	8958
COM	ZAF	20319	0	4190
CPV	ZAF	20319	0	1158
DMA	ZAF	20319	9419	0
FRA	ZAF	20319	28460	0
GAB	ZAF	20319	0	3188
GBR	ZAF	20319	46225	0
ITA	ZAF	20319	38769	0
MDV	ZAF	20319	0	766
MOZ	ZAF	20319	0	240890
MUS	ZAF	20319	0	3516
MWI	ZAF	20319	0	1109
TZA	ZAF	20319	0	4522
ZMB	ZAF	20319	0	7116
ZAF	ZMB	20319	7116	0
CHN	MNG	20319	1871	0
AUT	HRV	20319	191004	0
BIH	HRV	20319	197899	2102
DEU	HRV	20319	48561	0
DNK	HRV	20319	313586	0
FRA	HRV	20319	117173	0
HUN	HRV	20319	307662	0
ITA	HRV	20319	9018	0
NLD	HRV	20319	607997	0
SVN	HRV	20319	7104	4317
NLD	MDA	20319	1411	0
USA	MDA	20319	16434	0
AUT	MKD	20319	181427	0
DNK	MKD	20319	6841	0
HUN	MKD	20319	134863	0
USA	MKD	20319	3058	0
AUT	SVN	20319	1244972	4896
BEL	SVN	20319	1165	0
DEU	SVN	20319	5880	0
DNK	SVN	20319	174685	0
FRA	SVN	20319	8783	0
HRV	SVN	20319	4317	7104
HUN	SVN	20319	1659574	0
ITA	SVN	20319	305377	40410
NLD	SVN	20319	808933	14986
BGR	ANS	20319	2906	0
CIV	ANS	20319	1171	0
CZE	ANS	20319	0	5670
DEU	ANS	20319	246000	0
DNK	ANS	20319	0	38288
EST	ANS	20319	3750	0
FRA	ANS	20319	22518	1153389
GRC	ANS	20319	62709	4831
IRL	ANS	20319	109873	0
ITA	ANS	20319	75974	0
KOR	ANS	20319	0	5909
MEX	ANS	20319	95661	0
POL	ANS	20319	124221	62047
UKR	ANS	20319	2998	0
USA	BMU	20319	378724	0
CAN	CUB	20319	116368	0
USA	DOM	20319	460860	0
ITA	UGA	20319	1675	0
CAN	BLZ	20319	13759	0
ITA	BOL	20319	797	0
USA	BOL	20319	1254	0
GBR	ETH	20319	1056	0
ITA	ETH	20319	9093	0
MEX	ETH	20319	0	21089
CRI	NIC	20319	39939	0
ESP	NIC	20319	1250	0
USA	NIC	20319	17370	0
GTM	SLV	20319	7227	0
USA	SLV	20319	33143	0
BGR	VCT	20319	12289	0
UKR	VCT	20319	1585	0
USA	VCT	20319	4904	0
FRA	CMR	20319	3492	5279
ZAF	COM	20319	4190	0
ESP	GMB	20319	6131	0
HKG	MAC	20319	0	938
ZAF	MDV	20319	766	0
FRA	MLI	20319	4991	0
IND	MUS	20319	28912	0
ZAF	MUS	20319	3516	0
ZWE	MUS	20319	2054	0
ITA	SYC	20319	1061	0
SGP	SYC	20319	11803	0
PRT	AGO	20319	1950	0
ZAF	AGO	20319	17927	0
AUT	BIH	20319	114452	0
DEU	BIH	20319	120344	0
HRV	BIH	20319	2102	197899
HUN	BIH	20319	1707000	0
NLD	BIH	20319	995273	0
FRA	COG	20319	2388	0
FRA	DJI	20319	36817	0
ZAF	DMA	20319	0	9419
DNK	FRO	20319	42466	0
FRA	HTI	20319	1367	0
USA	HTI	20319	22284	0
BGR	KHM	20319	2023	0
GBR	LCA	20319	1012	0
USA	LCA	20319	10445	0
SGP	MMR	20319	1819	0
PRT	MOZ	20319	1204	0
ZAF	MOZ	20319	240890	0
MUS	ZWE	20319	0	2054
GRC	ALB	20319	59630	0
ITA	ALB	20319	33699	0
USA	ALB	20319	23058	0
ESP	AND	20319	1267817	0
FRA	AND	20319	3300	0
BEL	COD	20319	21095	0
ZAF	COD	20319	8958	0
DNK	GRL	20319	23111	0
NLD	ABW	20319	6153	0
USA	ABW	20319	28229	0
ITA	CPV	20319	16289	0
NLD	CPV	20319	1904	0
ZAF	CPV	20319	1158	0
GBR	FLK	20319	3813	0
ESP	GIB	20319	38162	0
GBR	GIB	20319	6661	0
FRA	GNQ	20319	9879	0
BEL	AUT	20630	165680	0
CHE	AUT	20630	0	21308
CZE	AUT	20630	0	561885
DEU	AUT	20630	591411	1402749
DNK	AUT	20630	6763	0
FRA	AUT	20630	3930	30516
GRC	AUT	20630	0	1189
HRV	AUT	20630	0	5193
HUN	AUT	20630	1211	270453
ITA	AUT	20630	1424	157565
MKD	AUT	20630	0	4578
NLD	AUT	20630	10038	2892
POL	AUT	20630	0	17348
ROU	AUT	20630	0	29901
SVN	AUT	20630	0	24083
AUT	BEL	20630	0	165680
COD	BEL	20630	0	13744
CZE	BEL	20630	0	15751
DEU	BEL	20630	800677	4903913
DNK	BEL	20630	1185572	111998
ESP	BEL	20630	90471	467963
FRA	BEL	20630	678804	850225
GBR	BEL	20630	1700976	58261
GRC	BEL	20630	0	131378
HKG	BEL	20630	0	17651
HUN	BEL	20630	0	21575
IRL	BEL	20630	9415	0
ITA	BEL	20630	3105	17351
NLD	BEL	20630	3972116	2567806
PRT	BEL	20630	994	16814
ROU	BEL	20630	0	18535
RUS	BEL	20630	0	26176
USA	BEL	20630	1128	0
USA	BHS	20630	2941	0
CAN	CHN	20630	91815	0
HKG	CHN	20630	704930	0
NLD	CHN	20630	14668	0
USA	CHN	20630	3792	0
CAN	COL	20630	13925	0
USA	COL	20630	186854	0
HND	CRI	20630	0	17391
AUT	DEU	20630	1402749	591411
BEL	DEU	20630	4903913	800677
BGR	DEU	20630	0	25843
CHE	DEU	20630	58118	183986
CZE	DEU	20630	0	1953
DNK	DEU	20630	6254566	709452
ESP	DEU	20630	677686	1303
FRA	DEU	20630	482286	745905
GBR	DEU	20630	2697384	58391
GRC	DEU	20630	0	1940
HUN	DEU	20630	0	20726
IRL	DEU	20630	58827	169331
ITA	DEU	20630	164258	231150
NLD	DEU	20630	12578926	5309374
ROU	DEU	20630	0	1973
RUS	DEU	20630	0	18283
SWE	DEU	20630	18342	1165865
AUT	DNK	20630	0	6763
BEL	DNK	20630	111998	1185572
CHE	DNK	20630	0	34807
CZE	DNK	20630	0	11563
DEU	DNK	20630	709452	6254566
ESP	DNK	20630	45940	0
FRA	DNK	20630	29396	362420
FRO	DNK	20630	0	14436
GBR	DNK	20630	9829	0
GRC	DNK	20630	0	8001
GRL	DNK	20630	0	4734
HUN	DNK	20630	0	11598
ITA	DNK	20630	0	1733
LTU	DNK	20630	0	28905
NLD	DNK	20630	448161	516547
NOR	DNK	20630	3843	0
PHL	DNK	20630	0	5829
POL	DNK	20630	0	1795
ROU	DNK	20630	0	16058
RUS	DNK	20630	0	82286
SGP	DNK	20630	0	6705
SWE	DNK	20630	14892	4325488
AND	ESP	20630	0	82861
BEL	ESP	20630	467963	90471
CZE	ESP	20630	0	8302
DEU	ESP	20630	1303	677686
DNK	ESP	20630	0	45940
FRA	ESP	20630	462994	1966016
GBR	ESP	20630	903945	0
GRC	ESP	20630	0	17333
IRL	ESP	20630	16868	108010
ITA	ESP	20630	33588	454360
NLD	ESP	20630	10807	8956
PRT	ESP	20630	40277	646154
RUS	ESP	20630	0	5463
EST	FIN	20630	0	11826
RUS	FIN	20630	0	81763
SWE	FIN	20630	0	161863
ALB	FRA	20630	0	680
AND	FRA	20630	0	4455
AUT	FRA	20630	30516	3930
BEL	FRA	20630	850225	678804
COG	FRA	20630	0	15014
CZE	FRA	20630	0	27612
DEU	FRA	20630	745905	482286
DNK	FRA	20630	362420	29396
ESP	FRA	20630	1966016	462994
GAB	FRA	20630	0	33945
GBR	FRA	20630	327235	16905
GRC	FRA	20630	0	21272
HKG	FRA	20630	0	14200
HUN	FRA	20630	0	8663
IRL	FRA	20630	38683	24336
ITA	FRA	20630	689256	692752
JPN	FRA	20630	0	6849
NLD	FRA	20630	881091	796530
PRT	FRA	20630	0	14789
RUS	FRA	20630	0	34535
SEN	FRA	20630	0	1314
USA	FRA	20630	0	1838
ANS	FRA	20630	27041	0
BEL	GBR	20630	58261	1700976
DEU	GBR	20630	58391	2697384
DNK	GBR	20630	0	9829
ESP	GBR	20630	0	903945
FRA	GBR	20630	16905	327235
IRL	GBR	20630	88984	703488
ITA	GBR	20630	0	10985
NLD	GBR	20630	1247808	1051866
POL	GBR	20630	0	31602
PRT	GBR	20630	0	3834
USA	GBR	20630	46182	0
AUT	GRC	20630	1189	0
BEL	GRC	20630	131378	0
BGR	GRC	20630	0	297055
DEU	GRC	20630	1940	0
DNK	GRC	20630	8001	0
ESP	GRC	20630	17333	0
FRA	GRC	20630	21272	0
ITA	GRC	20630	32077	0
MLT	GRC	20630	0	2071
NLD	GRC	20630	75457	0
NIC	GTM	20630	14751	0
USA	GTM	20630	6059	0
BEL	HKG	20630	17651	0
CAN	HKG	20630	73816	0
CHN	HKG	20630	0	704930
FRA	HKG	20630	14200	0
NLD	HKG	20630	40287	0
THA	HKG	20630	350405	0
USA	HKG	20630	965352	0
CRI	HND	20630	17391	0
USA	HND	20630	2200	0
BEL	IRL	20630	0	9415
CZE	IRL	20630	0	6735
DEU	IRL	20630	169331	58827
ESP	IRL	20630	108010	16868
FRA	IRL	20630	24336	38683
GBR	IRL	20630	703488	88984
ITA	IRL	20630	0	7242
NLD	IRL	20630	0	34198
NOR	IRL	20630	0	10177
ALB	ITA	20630	0	1316
AUT	ITA	20630	157565	1424
BEL	ITA	20630	17351	3105
BIH	ITA	20630	0	42648
CHE	ITA	20630	0	32608
CZE	ITA	20630	0	36005
DEU	ITA	20630	231150	164258
DNK	ITA	20630	1733	0
ESP	ITA	20630	454360	33588
FRA	ITA	20630	692752	689256
GBR	ITA	20630	10985	0
GRC	ITA	20630	0	32077
IRL	ITA	20630	7242	0
NLD	ITA	20630	40175	2775
ROU	ITA	20630	0	25953
RUS	ITA	20630	0	7135
SVK	ITA	20630	0	26201
SWE	ITA	20630	5239	0
JPN	KOR	20630	0	290179
CAN	MEX	20630	7324	0
USA	MEX	20630	2593505	0
VEN	MEX	20630	6987	0
ANS	MEX	20630	0	1724
BRN	MYS	20630	0	310295
USA	MYS	20630	62710	0
AUT	NLD	20630	2892	10038
BEL	NLD	20630	2567806	3972116
BGR	NLD	20630	0	4284
BIH	NLD	20630	0	37890
CHN	NLD	20630	0	14668
DEU	NLD	20630	5309374	12578926
DNK	NLD	20630	516547	448161
ESP	NLD	20630	8956	10807
FRA	NLD	20630	796530	881091
GBR	NLD	20630	1051866	1247808
GRC	NLD	20630	0	75457
HKG	NLD	20630	0	40287
IRL	NLD	20630	34198	0
ITA	NLD	20630	2775	40175
LTU	NLD	20630	0	7184
PRT	NLD	20630	0	1724
SLE	NLD	20630	0	30282
SVN	NLD	20630	0	3879
SWE	NLD	20630	0	21066
DNK	NOR	20630	0	3843
IRL	NOR	20630	10177	0
CAN	PAN	20630	32291	0
USA	PAN	20630	172175	0
CHL	PER	20630	2041	0
CAN	PHL	20630	38473	0
DNK	PHL	20630	5829	0
USA	PHL	20630	79987	0
BEL	PRT	20630	16814	994
ESP	PRT	20630	646154	40277
FRA	PRT	20630	14789	0
GBR	PRT	20630	3834	0
NLD	PRT	20630	1724	0
DEU	SWE	20630	1165865	18342
DNK	SWE	20630	4325488	14892
EST	SWE	20630	0	17643
FIN	SWE	20630	161863	0
ITA	SWE	20630	0	5239
NLD	SWE	20630	21066	0
HKG	THA	20630	0	350405
USA	TTO	20630	57081	0
ARG	USA	20630	0	25986
BEL	USA	20630	0	1128
BHS	USA	20630	0	2941
BOL	USA	20630	0	7389
BRA	USA	20630	0	199952
CAN	USA	20630	4626864	156013
CHN	USA	20630	0	3792
COL	USA	20630	0	186854
CYM	USA	20630	0	2410
DOM	USA	20630	0	19217
EST	USA	20630	0	11069
FRA	USA	20630	1838	0
GBR	USA	20630	0	46182
GTM	USA	20630	0	6059
HKG	USA	20630	0	965352
HND	USA	20630	0	2200
HUN	USA	20630	0	22612
JPN	USA	20630	0	2872639
LCA	USA	20630	0	3532
MEX	USA	20630	0	2593505
MYS	USA	20630	0	62710
PAN	USA	20630	0	172175
PHL	USA	20630	0	79987
RUS	USA	20630	0	450600
SLV	USA	20630	0	4822
TTO	USA	20630	0	57081
VCT	USA	20630	0	2038
VEN	USA	20630	0	33803
TWN	USA	20630	0	273681
MEX	VEN	20630	0	6987
USA	VEN	20630	33803	0
DEU	BGR	20630	25843	0
GRC	BGR	20630	297055	0
NLD	BGR	20630	4284	0
ANS	BGR	20630	0	2463
POL	BLR	20630	45015	0
RUS	BLR	20630	18317	0
AGO	BRA	20630	0	15109
USA	BRA	20630	199952	0
MYS	BRN	20630	310295	0
CHL	CAN	20630	0	11476
CHN	CAN	20630	0	91815
COL	CAN	20630	0	13925
EST	CAN	20630	0	23312
HKG	CAN	20630	0	73816
JPN	CAN	20630	0	7420
MEX	CAN	20630	0	7324
PAN	CAN	20630	0	32291
PHL	CAN	20630	0	38473
ROU	CAN	20630	0	27780
USA	CAN	20630	156013	4626864
AUT	CHE	20630	21308	0
DEU	CHE	20630	183986	58118
DNK	CHE	20630	34807	0
ITA	CHE	20630	32608	0
AUT	CZE	20630	561885	0
BEL	CZE	20630	15751	0
DEU	CZE	20630	1953	0
DNK	CZE	20630	11563	0
ESP	CZE	20630	8302	0
FRA	CZE	20630	27612	0
IRL	CZE	20630	6735	0
ITA	CZE	20630	36005	0
CAN	EST	20630	23312	0
FIN	EST	20630	11826	0
MDA	EST	20630	0	6154
SWE	EST	20630	17643	0
USA	EST	20630	11069	0
AUT	HUN	20630	270453	1211
BEL	HUN	20630	21575	0
DEU	HUN	20630	20726	0
DNK	HUN	20630	11598	0
FRA	HUN	20630	8663	0
ROU	HUN	20630	0	10633
RUS	HUN	20630	0	1897
USA	HUN	20630	22612	0
CAN	JPN	20630	7420	0
FRA	JPN	20630	6849	0
KOR	JPN	20630	290179	0
USA	JPN	20630	2872639	0
DNK	LTU	20630	28905	0
NLD	LTU	20630	7184	0
POL	LVA	20630	9519	0
GRC	MLT	20630	2071	0
ROU	MLT	20630	979	0
AUT	POL	20630	17348	0
BLR	POL	20630	0	45015
DNK	POL	20630	1795	0
GBR	POL	20630	31602	0
LVA	POL	20630	0	9519
RUS	POL	20630	0	194672
UKR	POL	20630	0	12465
AUT	ROU	20630	29901	0
BEL	ROU	20630	18535	0
CAN	ROU	20630	27780	0
DEU	ROU	20630	1973	0
DNK	ROU	20630	16058	0
HUN	ROU	20630	10633	0
ITA	ROU	20630	25953	0
MLT	ROU	20630	0	979
BEL	RUS	20630	26176	0
BLR	RUS	20630	0	18317
DEU	RUS	20630	18283	0
DNK	RUS	20630	82286	0
ESP	RUS	20630	5463	0
FIN	RUS	20630	81763	0
FRA	RUS	20630	34535	0
HUN	RUS	20630	1897	0
ITA	RUS	20630	7135	0
POL	RUS	20630	194672	0
USA	RUS	20630	450600	0
DNK	SGP	20630	6705	0
ITA	SVK	20630	26201	0
POL	UKR	20630	12465	0
USA	TWN	20630	273681	0
USA	ARG	20630	25986	0
CAN	CHL	20630	11476	0
PER	CHL	20630	0	2041
FRA	GAB	20630	33945	0
AGO	ZMB	20630	0	15363
AUT	HRV	20630	5193	0
EST	MDA	20630	6154	0
AUT	MKD	20630	4578	0
AUT	SVN	20630	24083	0
NLD	SVN	20630	3879	0
BGR	ANS	20630	2463	0
FRA	ANS	20630	0	27041
MEX	ANS	20630	1724	0
USA	DOM	20630	19217	0
USA	BOL	20630	7389	0
GTM	NIC	20630	0	14751
USA	SLV	20630	4822	0
USA	VCT	20630	2038	0
FRA	SEN	20630	1314	0
BRA	AGO	20630	15109	0
ZMB	AGO	20630	15363	0
ITA	BIH	20630	42648	0
NLD	BIH	20630	37890	0
FRA	COG	20630	15014	0
DNK	FRO	20630	14436	0
USA	LCA	20630	3532	0
NLD	SLE	20630	30282	0
FRA	ALB	20630	680	0
ITA	ALB	20630	1316	0
ESP	AND	20630	82861	0
FRA	AND	20630	4455	0
BEL	COD	20630	13744	0
DNK	GRL	20630	4734	0
USA	CYM	20630	2410	0
BEL	AUT	20329	645738	4268
BGR	AUT	20329	0	155538
BIH	AUT	20329	0	88142
CHE	AUT	20329	0	459763
CHN	AUT	20329	0	12233
CZE	AUT	20329	15024	277817
DEU	AUT	20329	22680954	3785676
DNK	AUT	20329	2844716	145920
ESP	AUT	20329	370979	34493
FIN	AUT	20329	0	16248
FRA	AUT	20329	312152	257407
GBR	AUT	20329	35240	54902
GRC	AUT	20329	0	4153
HKG	AUT	20329	0	13207
HRV	AUT	20329	0	609972
HUN	AUT	20329	379069	771898
IND	AUT	20329	33495	0
IRL	AUT	20329	0	14499
ITA	AUT	20329	558157	1586953
JPN	AUT	20329	0	69437
LTU	AUT	20329	0	23912
MKD	AUT	20329	0	1090772
NLD	AUT	20329	3639142	59601
POL	AUT	20329	0	62152
ROU	AUT	20329	0	1513186
RUS	AUT	20329	0	796712
SVK	AUT	20329	0	165886
SVN	AUT	20329	8813	630594
SWE	AUT	20329	2677	19327
UKR	AUT	20329	0	20307
AGO	BEL	20329	0	74643
ALB	BEL	20329	0	132387
AUT	BEL	20329	4268	645738
BGR	BEL	20329	0	800306
BIH	BEL	20329	0	55005
CAN	BEL	20329	64679	0
CHE	BEL	20329	0	5901
CHN	BEL	20329	0	219732
CIV	BEL	20329	0	60439
COD	BEL	20329	0	57698
COG	BEL	20329	0	306949
CPV	BEL	20329	0	7534
CZE	BEL	20329	4730	173832
DEU	BEL	20329	4593124	48429116
DNK	BEL	20329	207264	695154
ESP	BEL	20329	936476	9082043
FIN	BEL	20329	0	4734
FRA	BEL	20329	2284059	27939334
GAB	BEL	20329	0	93823
GBR	BEL	20329	459158	2137038
GMB	BEL	20329	0	7682
GRC	BEL	20329	42684	2177270
HKG	BEL	20329	0	326049
HRV	BEL	20329	23190	257242
HUN	BEL	20329	0	505647
IRL	BEL	20329	41195	7834
ITA	BEL	20329	299691	33419324
JPN	BEL	20329	0	2870397
KOR	BEL	20329	81996	12537405
LBR	BEL	20329	0	2455
MAC	BEL	20329	0	3059
NLD	BEL	20329	3777671	8037192
NOR	BEL	20329	1320	0
PHL	BEL	20329	0	215567
POL	BEL	20329	0	26119
PRT	BEL	20329	1116	5266008
ROU	BEL	20329	0	502041
RUS	BEL	20329	0	1042956
SGP	BEL	20329	0	51106
SVK	BEL	20329	0	9436
SVN	BEL	20329	0	238702
SWE	BEL	20329	107791	211482
THA	BEL	20329	0	20953
UKR	BEL	20329	0	42001
USA	BEL	20329	211728	0
ZAF	BEL	20329	0	687499
ANS	BEL	20329	0	59991
DNK	BHS	20329	57387	0
GBR	BHS	20329	574796	0
GRC	BHS	20329	21140	0
IRL	BHS	20329	22087	0
MKD	BHS	20329	0	34964
USA	BHS	20329	568077	0
CAN	BRB	20329	310374	0
DEU	BRB	20329	2895	0
GRD	BRB	20329	0	4390
USA	BRB	20329	168901	0
AUT	CHN	20329	12233	0
BEL	CHN	20329	219732	0
BRA	CHN	20329	85509	0
BRN	CHN	20329	0	5751
CAN	CHN	20329	363506	0
CHE	CHN	20329	9585	0
CHL	CHN	20329	34409	0
CPV	CHN	20329	0	1363
DEU	CHN	20329	3081763	3897
DNK	CHN	20329	541042	0
ESP	CHN	20329	35184	0
EST	CHN	20329	0	35325
FIN	CHN	20329	217291	0
FRA	CHN	20329	2809660	0
GAB	CHN	20329	0	5182
GBR	CHN	20329	510863	0
HKG	CHN	20329	3346230	48334432
HRV	CHN	20329	0	114126
HUN	CHN	20329	30476	0
IRL	CHN	20329	39927	0
ITA	CHN	20329	22267	76353
LKA	CHN	20329	0	35013
MAC	CHN	20329	0	3346520
MKD	CHN	20329	0	2395
NLD	CHN	20329	807945	627225
PHL	CHN	20329	0	127298
PRK	CHN	20329	0	24581
RUS	CHN	20329	0	76700688
SGP	CHN	20329	0	1368015
USA	CHN	20329	5042452	0
TWN	CHN	20329	100288	0
CAN	COL	20329	131563	0
CHL	COL	20329	874676	0
CRI	COL	20329	1230	0
USA	COL	20329	4845000	0
COL	CRI	20329	0	1230
USA	CRI	20329	735356	0
ABW	DEU	20329	0	1007
ALB	DEU	20329	0	20856
ARG	DEU	20329	0	999
AUT	DEU	20329	3785676	22680954
BEL	DEU	20329	48429116	4593124
BGR	DEU	20329	0	1823918
BIH	DEU	20329	0	659319
BLR	DEU	20329	0	1905
BRA	DEU	20329	131808	0
BRB	DEU	20329	0	2895
CAN	DEU	20329	64934	3842
CHE	DEU	20329	6946	72255
CHN	DEU	20329	3897	3081763
CZE	DEU	20329	204744	842723
DNK	DEU	20329	105098664	9431768
ESP	DEU	20329	30338184	2301707
FIN	DEU	20329	3023	145969
FRA	DEU	20329	23642168	7647410
GAB	DEU	20329	0	61202
GBR	DEU	20329	25348714	8395308
GHA	DEU	20329	0	14037
GIB	DEU	20329	0	1001
GRC	DEU	20329	7403	1050472
HKG	DEU	20329	0	1329320
HRV	DEU	20329	0	390438
HUN	DEU	20329	6025966	1366820
IRL	DEU	20329	14738755	2529426
ITA	DEU	20329	9192640	28295928
JPN	DEU	20329	0	3051376
KOR	DEU	20329	0	240903
LTU	DEU	20329	0	370598
LVA	DEU	20329	0	36614
MAC	DEU	20329	0	833
MDA	DEU	20329	0	16319
MDV	DEU	20329	0	46070
NGA	DEU	20329	0	3344
NLD	DEU	20329	23816506	13956038
NOR	DEU	20329	1289	0
PHL	DEU	20329	0	45041
PRT	DEU	20329	0	198684
ROU	DEU	20329	0	905461
RUS	DEU	20329	0	6251195
SGP	DEU	20329	0	404353
SWE	DEU	20329	83924	91258
THA	DEU	20329	0	5368
TZA	DEU	20329	0	1250
UKR	DEU	20329	0	284538
USA	DEU	20329	271550	81063
ANS	DEU	20329	0	22000
ABW	DNK	20329	0	59680
ARG	DNK	20329	0	4294727
AUT	DNK	20329	145920	2844716
BEL	DNK	20329	695154	207264
BGR	DNK	20329	0	518977
BHS	DNK	20329	0	57387
BIH	DNK	20329	0	812479
BLR	DNK	20329	0	46987
BOL	DNK	20329	0	13298
BRA	DNK	20329	0	31856
CAN	DNK	20329	215969	15086159
CHE	DNK	20329	0	359123
CHL	DNK	20329	0	34836
CHN	DNK	20329	0	541042
CZE	DNK	20329	0	1482585
DEU	DNK	20329	9431768	105098664
DMA	DNK	20329	0	64062
DOM	DNK	20329	0	31696
ECU	DNK	20329	0	16939
ESP	DNK	20329	2929320	5189678
EST	DNK	20329	0	362013
FIN	DNK	20329	141178	3078914
FRA	DNK	20329	13298694	17186162
FRO	DNK	20329	0	1125586
GBR	DNK	20329	10093266	11567621
GHA	DNK	20329	0	1960
GIB	DNK	20329	0	3597
GRC	DNK	20329	0	22598608
GRL	DNK	20329	0	5252936
HKG	DNK	20329	0	2409076
HRV	DNK	20329	0	2206125
HUN	DNK	20329	46365	572574
IND	DNK	20329	0	1349
IRL	DNK	20329	1536950	615634
ITA	DNK	20329	101926	24165402
JPN	DNK	20329	0	454139616
KOR	DNK	20329	0	54198452
LBR	DNK	20329	0	5791
LTU	DNK	20329	0	811070
LVA	DNK	20329	0	698271
MAC	DNK	20329	0	6108
MDA	DNK	20329	0	51444
MEX	DNK	20329	0	68624
MKD	DNK	20329	0	572112
MUS	DNK	20329	0	44646
NIC	DNK	20329	0	79070
NLD	DNK	20329	2560347	4536106
NOR	DNK	20329	33332	1347105
PER	DNK	20329	0	22976
PHL	DNK	20329	0	824584
POL	DNK	20329	0	3874350
PRK	DNK	20329	0	14497
PRT	DNK	20329	0	80511
ROU	DNK	20329	0	424635
RUS	DNK	20329	27667	91531272
SGP	DNK	20329	0	812390
SLV	DNK	20329	0	162359
SVK	DNK	20329	0	34224
SVN	DNK	20329	0	1223743
SWE	DNK	20329	2799308	25555364
SYC	DNK	20329	0	74294
UKR	DNK	20329	0	60526
USA	DNK	20329	252834	95473912
VGB	DNK	20329	0	18688
ZAF	DNK	20329	0	9343
TWN	DNK	20329	0	1338212
ANS	DNK	20329	100785	441262
CAN	ECU	20329	38783	0
CHL	ECU	20329	748281	0
DNK	ECU	20329	16939	0
IRL	ECU	20329	94161	0
USA	ECU	20329	29011	0
ALB	ESP	20329	0	249978
AND	ESP	20329	0	122901
[truncated: 5,909 more rows]

## Sheet: 1999
Location_code	Partner_code	Hscode	Export_value	Import_value
ALB	AUT	20319	0	611
BEL	AUT	20319	2597686	9147
BIH	AUT	20319	0	160565
CHE	AUT	20319	0	9521372
CZE	AUT	20319	163966	592284
DEU	AUT	20319	18106006	10534553
DNK	AUT	20319	1330165	18225
ESP	AUT	20319	90634	1554433
EST	AUT	20319	0	21586
FRA	AUT	20319	407490	116030
GBR	AUT	20319	24211	6701
GRC	AUT	20319	0	40821
HRV	AUT	20319	0	28324
HUN	AUT	20319	393732	431338
IRL	AUT	20319	1064	940
ITA	AUT	20319	6001078	18163800
MKD	AUT	20319	0	56739
NLD	AUT	20319	3913475	8698
POL	AUT	20319	0	20785
RUS	AUT	20319	0	43427
SVK	AUT	20319	0	758242
SVN	AUT	20319	0	438632
SWE	AUT	20319	57129	0
AUT	BEL	20319	9147	2597686
BGR	BEL	20319	0	9679
CZE	BEL	20319	9066	113252
DEU	BEL	20319	3239792	150498272
DNK	BEL	20319	237475	491360
ESP	BEL	20319	656793	1130396
FIN	BEL	20319	0	974129
FRA	BEL	20319	8250860	21291066
GBR	BEL	20319	2639358	14077085
GIN	BEL	20319	0	2922
GRC	BEL	20319	16983	4791180
HUN	BEL	20319	9816	313258
IRL	BEL	20319	24121	523862
ITA	BEL	20319	268710	19830764
KOR	BEL	20319	0	6186
LUX	BEL	20319	553470	5697762
NLD	BEL	20319	13595387	26103496
PRT	BEL	20319	104441	49992
RUS	BEL	20319	0	51905
RWA	BEL	20319	0	796
SVK	BEL	20319	0	296801
SVN	BEL	20319	0	7691
SWE	BEL	20319	0	44499
USA	BEL	20319	108227	0
BEL	BGR	20319	9679	0
DEU	BGR	20319	1994	0
FRA	BGR	20319	994	0
GRC	BGR	20319	0	994
MLT	BGR	20319	0	7582
NLD	BGR	20319	9372	0
PAN	BGR	20319	0	1068
RUS	BGR	20319	0	5771
UKR	BGR	20319	0	89169
USA	BGR	20319	0	980
VCT	BGR	20319	0	5056
ESP	BHS	20319	1427	0
GBR	BHS	20319	25248	0
USA	BHS	20319	203751	0
ARG	BOL	20319	2904	0
CAN	BRB	20319	36845	0
USA	BRB	20319	28310	0
AUT	CHE	20319	9521372	0
DEU	CHE	20319	149389	93108
DNK	CHE	20319	946892	0
ESP	CHE	20319	5988	0
FRA	CHE	20319	216420	0
ITA	CHE	20319	42012	0
MYS	CHE	20319	0	1931
ROU	CHE	20319	941	0
USA	CHE	20319	17071	0
CAN	CHN	20319	23188	0
DEU	CHN	20319	31993	0
DNK	CHN	20319	70648	0
FRA	CHN	20319	1077	0
HKG	CHN	20319	543792	302132
NLD	CHN	20319	16571	0
USA	CHN	20319	3887	0
ESP	COL	20319	6347	0
USA	CRI	20319	88308	0
CAN	CUB	20319	190631	0
ESP	CUB	20319	94319	0
ANS	CUB	20319	0	2391
ARG	DEU	20319	33833	0
AUT	DEU	20319	10534553	18106006
BEL	DEU	20319	150498272	3239792
BFA	DEU	20319	184598	0
BGR	DEU	20319	0	1994
BIH	DEU	20319	0	224383
BRA	DEU	20319	58150	0
CHE	DEU	20319	93108	149389
CHL	DEU	20319	48575	0
CHN	DEU	20319	0	31993
CZE	DEU	20319	94532	3002532
DNK	DEU	20319	134705088	4833898
ESP	DEU	20319	29251196	2293780
EST	DEU	20319	0	42081
FIN	DEU	20319	0	2017666
FRA	DEU	20319	17888832	4021683
GBR	DEU	20319	20333094	2611924
GRC	DEU	20319	16407	1714358
HRV	DEU	20319	0	105096
HUN	DEU	20319	4223726	3423371
IRL	DEU	20319	3848895	3719635
ITA	DEU	20319	13138386	10456774
JPN	DEU	20319	0	7654
LTU	DEU	20319	0	169125
LUX	DEU	20319	134859	209877
MAR	DEU	20319	0	1761
NLD	DEU	20319	148450080	38972712
NOR	DEU	20319	1328	0
POL	DEU	20319	0	64456
PRT	DEU	20319	0	57657
ROU	DEU	20319	0	158928
RUS	DEU	20319	0	145243
SVK	DEU	20319	0	504671
SWE	DEU	20319	22149	6346742
USA	DEU	20319	166558	0
ANS	DEU	20319	0	778277
AUT	DNK	20319	18225	1330165
BEL	DNK	20319	491360	237475
BLR	DNK	20319	0	46612
BRA	DNK	20319	0	10589
CAN	DNK	20319	0	439378
CHE	DNK	20319	0	946892
CHN	DNK	20319	0	70648
CZE	DNK	20319	0	1847259
DEU	DNK	20319	4833898	134705088
ESP	DNK	20319	3289616	50120
EST	DNK	20319	0	136532
FIN	DNK	20319	0	17172214
FRA	DNK	20319	4309196	3151716
FRO	DNK	20319	0	9409
GBR	DNK	20319	3821704	24045818
GHA	DNK	20319	0	14663
GRC	DNK	20319	6005	2234636
GRL	DNK	20319	0	1940
HKG	DNK	20319	0	103867
HRV	DNK	20319	0	66980
IRL	DNK	20319	940539	1142024
ITA	DNK	20319	52537	14109168
JPN	DNK	20319	0	1470726
KEN	DNK	20319	0	11779
KOR	DNK	20319	0	38852
LTU	DNK	20319	0	5426
LUX	DNK	20319	0	5721
MDA	DNK	20319	0	6839
NLD	DNK	20319	6134740	5734826
NOR	DNK	20319	51688	2473
POL	DNK	20319	19134	14784618
PRT	DNK	20319	0	328682
RUS	DNK	20319	0	2260196
SVK	DNK	20319	0	130312
SWE	DNK	20319	5699314	58732248
USA	DNK	20319	0	67590
ANS	DNK	20319	13198	0
ITA	ECU	20319	1597	0
AND	ESP	20319	4047	1279430
ARG	ESP	20319	0	149054
AUT	ESP	20319	1554433	90634
BEL	ESP	20319	1130396	656793
BHS	ESP	20319	0	1427
CHE	ESP	20319	0	5988
CHL	ESP	20319	0	2934
COL	ESP	20319	0	6347
CUB	ESP	20319	0	94319
DEU	ESP	20319	2293780	29251196
DNK	ESP	20319	50120	3289616
FIN	ESP	20319	0	7711
FRA	ESP	20319	453111	80093840
GBR	ESP	20319	249333	344347
GIB	ESP	20319	0	63123
GMB	ESP	20319	0	3123
GRC	ESP	20319	0	86467
HUN	ESP	20319	811094	0
IRL	ESP	20319	1001015	49575
ITA	ESP	20319	658530	2070901
LUX	ESP	20319	0	1754
NIC	ESP	20319	0	2179
NLD	ESP	20319	999991	663108
PER	ESP	20319	0	9516
PRT	ESP	20319	492391	30430394
PRY	ESP	20319	0	7217
RUS	ESP	20319	0	25484
SLV	ESP	20319	0	6519
SWE	ESP	20319	0	3980
URY	ESP	20319	0	30925
USA	ESP	20319	68521	0
VEN	ESP	20319	0	35636
AUT	EST	20319	21586	0
CAN	EST	20319	13718	0
DEU	EST	20319	42081	0
DNK	EST	20319	136532	0
FIN	EST	20319	74169	0
LTU	EST	20319	8555	653447
LVA	EST	20319	0	409454
NOR	EST	20319	145959	0
POL	EST	20319	28558	0
RUS	EST	20319	0	1852
SWE	EST	20319	1586	0
ITA	ETH	20319	11670	0
BEL	FIN	20319	974129	0
CAN	FIN	20319	0	4553
DEU	FIN	20319	2017666	0
DNK	FIN	20319	17172214	0
ESP	FIN	20319	7711	0
EST	FIN	20319	0	74169
GBR	FIN	20319	10429	0
GRC	FIN	20319	0	7849
NLD	FIN	20319	97546	0
RUS	FIN	20319	0	90426
SWE	FIN	20319	2036266	1684228
AGO	FRA	20319	0	22986
AND	FRA	20319	0	15251
AUT	FRA	20319	116030	407490
BEL	FRA	20319	21291066	8250860
BGR	FRA	20319	0	994
CHE	FRA	20319	0	216420
CHN	FRA	20319	0	1077
CMR	FRA	20319	0	4433
COG	FRA	20319	0	5857
COM	FRA	20319	0	64871
CZE	FRA	20319	0	594026
DEU	FRA	20319	4021683	17888832
DJI	FRA	20319	0	47042
DNK	FRA	20319	3151716	4309196
ESP	FRA	20319	80093840	453111
GAB	FRA	20319	0	34305
GBR	FRA	20319	18679150	19941194
GRC	FRA	20319	10603	1947303
HRV	FRA	20319	0	18878
HUN	FRA	20319	257849	265125
IRL	FRA	20319	3102353	3968384
ITA	FRA	20319	386122	17317908
JPN	FRA	20319	0	1002908
KOR	FRA	20319	0	241099
LUX	FRA	20319	1257650	691779
LVA	FRA	20319	0	17136
MLI	FRA	20319	0	1260
MLT	FRA	20319	0	7201
NLD	FRA	20319	34899136	9117916
POL	FRA	20319	0	263212
PRT	FRA	20319	6163	1284752
ROU	FRA	20319	0	21545
RUS	FRA	20319	0	42168
SEN	FRA	20319	0	1277
SGP	FRA	20319	0	44570
STP	FRA	20319	8303	0
SVN	FRA	20319	0	2571
SWE	FRA	20319	3185898	242677
TGO	FRA	20319	0	2515
TUN	FRA	20319	0	1449
UKR	FRA	20319	0	16610
USA	FRA	20319	249397	0
ZAF	FRA	20319	0	53992
ANS	FRA	20319	1802268	0
AUT	GBR	20319	6701	24211
BEL	GBR	20319	14077085	2639358
BEN	GBR	20319	0	15352
BHS	GBR	20319	0	25248
BMU	GBR	20319	0	11433
CZE	GBR	20319	0	337091
DEU	GBR	20319	2611924	20333094
DMA	GBR	20319	0	4179
DNK	GBR	20319	24045818	3821704
ESP	GBR	20319	344347	249333
FIN	GBR	20319	0	10429
FRA	GBR	20319	19941194	18679150
FRO	GBR	20319	0	1466
GIB	GBR	20319	0	8074
GRC	GBR	20319	0	1503
GRD	GBR	20319	0	761
HKG	GBR	20319	0	8374
HUN	GBR	20319	259396	564708
IRL	GBR	20319	22246188	11065680
ITA	GBR	20319	48588	8565559
JPN	GBR	20319	0	1460
KNA	GBR	20319	0	1350
LUX	GBR	20319	0	4358
NGA	GBR	20319	0	19013
NLD	GBR	20319	26228456	9421055
POL	GBR	20319	0	1790195
PRT	GBR	20319	1197	4988209
SVK	GBR	20319	0	225682
SWE	GBR	20319	3496061	901882
USA	GBR	20319	4052728	104081
ZAF	GBR	20319	0	28244
ALB	GRC	20319	0	98548
AUT	GRC	20319	40821	0
BEL	GRC	20319	4791180	16983
BGR	GRC	20319	994	0
BRA	GRC	20319	0	1875
DEU	GRC	20319	1714358	16407
DNK	GRC	20319	2234636	6005
ESP	GRC	20319	86467	0
FIN	GRC	20319	7849	0
FRA	GRC	20319	1947303	10603
GBR	GRC	20319	1503	0
ITA	GRC	20319	189313	0
LBR	GRC	20319	0	2417
MLT	GRC	20319	0	13002
NLD	GRC	20319	22579810	19752
PAN	GRC	20319	0	2794
SWE	GRC	20319	6161	0
ANS	GRC	20319	145831	4711
HND	GTM	20319	58051	0
SLV	GTM	20319	0	7885
USA	GTM	20319	137079	0
CAN	HKG	20319	10271	0
CHN	HKG	20319	302132	543792
DNK	HKG	20319	103867	0
GBR	HKG	20319	8374	0
IRL	HKG	20319	32178	0
MYS	HKG	20319	50454	0
NLD	HKG	20319	152208	0
THA	HKG	20319	586193	0
USA	HKG	20319	306656	0
JPN	IDN	20319	0	35972
MYS	IDN	20319	0	19655
SGP	IDN	20319	0	1696
USA	IDN	20319	13717	0
TWN	IDN	20319	0	20052
AUT	IRL	20319	940	1064
BEL	IRL	20319	523862	24121
CMR	IRL	20319	0	4901
CZE	IRL	20319	0	13765
DEU	IRL	20319	3719635	3848895
DNK	IRL	20319	1142024	940539
EGY	IRL	20319	0	29726
ESP	IRL	20319	49575	1001015
FRA	IRL	20319	3968384	3102353
FRO	IRL	20319	0	925
GBR	IRL	20319	11065680	22246188
HKG	IRL	20319	0	32178
HUN	IRL	20319	0	79064
ITA	IRL	20319	0	1555480
JAM	IRL	20319	0	11070
LUX	IRL	20319	0	7230
MYS	IRL	20319	11558	0
NLD	IRL	20319	1495574	308868
POL	IRL	20319	0	112353
PRT	IRL	20319	0	23671
SVK	IRL	20319	0	115490
SWE	IRL	20319	0	449912
USA	IRL	20319	326081	1835606
ANS	IRL	20319	337057	0
ALB	ITA	20319	0	7195
AUT	ITA	20319	18163800	6001078
BEL	ITA	20319	19830764	268710
BRA	ITA	20319	0	60258
CHE	ITA	20319	0	42012
CPV	ITA	20319	0	17418
DEU	ITA	20319	10456774	13138386
DNK	ITA	20319	14109168	52537
DZA	ITA	20319	0	973
ECU	ITA	20319	0	1597
ESP	ITA	20319	2070901	658530
ETH	ITA	20319	0	11670
FRA	ITA	20319	17317908	386122
GBR	ITA	20319	8565559	48588
GRC	ITA	20319	0	189313
HRV	ITA	20319	0	38701
HUN	ITA	20319	836193	22315
IRL	ITA	20319	1555480	0
KEN	ITA	20319	0	1437
LUX	ITA	20319	4903	146022
MEX	ITA	20319	0	7239
MYS	ITA	20319	0	15804
NLD	ITA	20319	22449116	183850
NOR	ITA	20319	0	6597
POL	ITA	20319	0	4787
PRT	ITA	20319	0	62069
ROU	ITA	20319	983	0
RUS	ITA	20319	0	13638
SVN	ITA	20319	6001	257078
SWE	ITA	20319	42436	112366
URY	ITA	20319	0	21022
USA	ITA	20319	0	2257
ZAF	ITA	20319	0	70105
ANS	ITA	20319	0	87446
CAN	JAM	20319	149504	0
IRL	JAM	20319	11070	0
BEL	KOR	20319	6186	0
CAN	KOR	20319	1719594	0
DNK	KOR	20319	38852	0
FRA	KOR	20319	241099	0
JPN	KOR	20319	0	98695536
NLD	KOR	20319	116815	0
USA	KOR	20319	1372367	0
TWN	KOR	20319	0	57227
KEN	LKA	20319	20032	0
MDV	LKA	20319	0	1366
THA	LKA	20319	1071	0
CAN	MEX	20319	509061	0
ITA	MEX	20319	7239	0
JPN	MEX	20319	0	22350076
USA	MEX	20319	14892171	19953184
BRA	MYS	20319	0	17359
BRN	MYS	20319	0	313878
CAN	MYS	20319	21525	0
CHE	MYS	20319	1931	0
HKG	MYS	20319	0	50454
IDN	MYS	20319	19655	0
IRL	MYS	20319	0	11558
ITA	MYS	20319	15804	0
NLD	MYS	20319	6510	0
SGP	MYS	20319	0	9935
USA	MYS	20319	101826	0
ESP	NIC	20319	2179	0
HND	NIC	20319	0	2348
SLV	NIC	20319	0	6459
USA	NIC	20319	86216	0
ABW	NLD	20319	0	1962
ALB	NLD	20319	0	34803
ARG	NLD	20319	0	59732
AUT	NLD	20319	8698	3913475
BEL	NLD	20319	26103496	13595387
BGR	NLD	20319	0	9372
BIH	NLD	20319	0	725547
CHN	NLD	20319	0	16571
CZE	NLD	20319	0	24655
DEU	NLD	20319	38972712	148450080
DNK	NLD	20319	5734826	6134740
ESP	NLD	20319	663108	999991
FIN	NLD	20319	0	97546
FRA	NLD	20319	9117916	34899136
GBR	NLD	20319	9421055	26228456
GIB	NLD	20319	0	23751
GRC	NLD	20319	19752	22579810
HKG	NLD	20319	0	152208
HRV	NLD	20319	0	62611
HUN	NLD	20319	177874	220324
IRL	NLD	20319	308868	1495574
ITA	NLD	20319	183850	22449116
JPN	NLD	20319	0	182869
KOR	NLD	20319	0	116815
LUX	NLD	20319	0	140706
MDA	NLD	20319	0	15257
MYS	NLD	20319	0	6510
PHL	NLD	20319	0	5137
POL	NLD	20319	0	33418
PRT	NLD	20319	0	33070
ROU	NLD	20319	0	269443
RUS	NLD	20319	0	264140
SGP	NLD	20319	0	10619
SVK	NLD	20319	0	104660
SVN	NLD	20319	0	83203
SWE	NLD	20319	212844	16257
USA	NLD	20319	90212	0
DEU	NOR	20319	0	1328
DNK	NOR	20319	2473	51688
EST	NOR	20319	0	145959
ITA	NOR	20319	6597	0
POL	NOR	20319	0	33559
SWE	NOR	20319	7792	74814
BGR	PAN	20319	1068	0
CAN	PAN	20319	22640	0
GRC	PAN	20319	2794	0
ROU	PAN	20319	2853	0
USA	PAN	20319	19769	0
ESP	PER	20319	9516	0
CAN	PHL	20319	27313	0
NLD	PHL	20319	5137	0
USA	PHL	20319	108340	0
AGO	PRT	20319	0	68989
BEL	PRT	20319	49992	104441
BRA	PRT	20319	0	4475
DEU	PRT	20319	57657	0
DNK	PRT	20319	328682	0
ESP	PRT	20319	30430394	492391
FRA	PRT	20319	1284752	6163
GBR	PRT	20319	4988209	1197
IRL	PRT	20319	23671	0
ITA	PRT	20319	62069	0
NLD	PRT	20319	33070	0
USA	PRT	20319	375346	0
ANS	PRT	20319	0	1240
BGD	SGP	20319	0	6835
CAN	SGP	20319	1624	0
FRA	SGP	20319	44570	0
IDN	SGP	20319	1696	0
MYS	SGP	20319	9935	0
NLD	SGP	20319	10619	0
USA	SGP	20319	190073	0
ESP	SLV	20319	6519	0
GTM	SLV	20319	7885	0
NIC	SLV	20319	6459	0
USA	SLV	20319	825915	0
AUT	SWE	20319	0	57129
BEL	SWE	20319	44499	0
DEU	SWE	20319	6346742	22149
DNK	SWE	20319	58732248	5699314
ESP	SWE	20319	3980	0
EST	SWE	20319	0	1586
FIN	SWE	20319	1684228	2036266
FRA	SWE	20319	242677	3185898
GBR	SWE	20319	901882	3496061
GRC	SWE	20319	0	6161
IRL	SWE	20319	449912	0
ITA	SWE	20319	112366	42436
NLD	SWE	20319	16257	212844
NOR	SWE	20319	74814	7792
USA	SWE	20319	0	133569
HKG	THA	20319	0	586193
LKA	THA	20319	0	1071
CAN	TTO	20319	14222	0
GRD	TTO	20319	0	760
USA	TTO	20319	19114	0
ESP	URY	20319	30925	0
ITA	URY	20319	21022	0
ABW	USA	20319	0	58603
ALB	USA	20319	0	17083
ATG	USA	20319	0	12937
BEL	USA	20319	0	108227
BGR	USA	20319	980	0
BHS	USA	20319	0	203751
BMU	USA	20319	0	400522
BRB	USA	20319	0	28310
CAN	USA	20319	224108880	30796236
CHE	USA	20319	0	17071
CHN	USA	20319	0	3887
CRI	USA	20319	0	88308
DEU	USA	20319	0	166558
DMA	USA	20319	0	1383
DNK	USA	20319	67590	0
DOM	USA	20319	0	550833
ESP	USA	20319	0	68521
FRA	USA	20319	0	249397
GBR	USA	20319	104081	4052728
GRD	USA	20319	0	6560
GTM	USA	20319	0	137079
HKG	USA	20319	0	306656
HND	USA	20319	0	495427
HTI	USA	20319	0	21797
IDN	USA	20319	0	13717
IRL	USA	20319	1835606	326081
ITA	USA	20319	2257	0
JPN	USA	20319	0	313031392
KOR	USA	20319	0	1372367
LCA	USA	20319	0	16308
MEX	USA	20319	19953184	14892171
MSR	USA	20319	0	4490
MYS	USA	20319	0	101826
NIC	USA	20319	0	86216
NLD	USA	20319	0	90212
PAN	USA	20319	0	19769
PHL	USA	20319	0	108340
PRT	USA	20319	0	375346
RUS	USA	20319	0	19324
SGP	USA	20319	0	190073
SLV	USA	20319	0	825915
SWE	USA	20319	133569	0
TCA	USA	20319	0	528664
TTO	USA	20319	0	19114
VCT	USA	20319	0	1885
VEN	USA	20319	0	159543
TWN	USA	20319	0	600629
ESP	VEN	20319	35636	0
USA	VEN	20319	159543	0
DNK	BLR	20319	46612	0
LVA	BLR	20319	0	1644
RUS	BLR	20319	0	840412
DEU	BRA	20319	0	58150
DNK	BRA	20319	10589	0
GRC	BRA	20319	1875	0
ITA	BRA	20319	60258	0
MYS	BRA	20319	17359	0
PRT	BRA	20319	4475	0
ZAF	BRA	20319	0	13843
BRB	CAN	20319	0	36845
CHN	CAN	20319	0	23188
CUB	CAN	20319	0	190631
DNK	CAN	20319	439378	0
EST	CAN	20319	0	13718
FIN	CAN	20319	4553	0
HKG	CAN	20319	0	10271
JAM	CAN	20319	0	149504
JPN	CAN	20319	0	76884256
KOR	CAN	20319	0	1719594
MEX	CAN	20319	0	509061
MYS	CAN	20319	0	21525
PAN	CAN	20319	0	22640
PHL	CAN	20319	0	27313
SGP	CAN	20319	0	1624
TTO	CAN	20319	0	14222
USA	CAN	20319	30796236	224108880
TWN	CAN	20319	0	143375
ANS	CAN	20319	6866	0
ARG	CHL	20319	0	1567558
DEU	CHL	20319	0	48575
ESP	CHL	20319	2934	0
AUT	CZE	20319	592284	163966
BEL	CZE	20319	113252	9066
DEU	CZE	20319	3002532	94532
DNK	CZE	20319	1847259	0
FRA	CZE	20319	594026	0
GBR	CZE	20319	337091	0
IRL	CZE	20319	13765	0
NLD	CZE	20319	24655	0
RUS	CZE	20319	0	6900
SVK	CZE	20319	0	507636
UKR	CZE	20319	0	1778
ITA	DZA	20319	973	0
IRL	EGY	20319	29726	0
DNK	GHA	20319	14663	0
ZAF	GHA	20319	2423	0
AUT	HRV	20319	28324	0
BIH	HRV	20319	40115	0
DEU	HRV	20319	105096	0
DNK	HRV	20319	66980	0
FRA	HRV	20319	18878	0
HUN	HRV	20319	176841	0
ITA	HRV	20319	38701	0
NLD	HRV	20319	62611	0
SVN	HRV	20319	5330	0
AUT	HUN	20319	431338	393732
BEL	HUN	20319	313258	9816
BIH	HUN	20319	0	1569935
DEU	HUN	20319	3423371	4223726
ESP	HUN	20319	0	811094
FRA	HUN	20319	265125	257849
GBR	HUN	20319	564708	259396
HRV	HUN	20319	0	176841
IRL	HUN	20319	79064	0
ITA	HUN	20319	22315	836193
MKD	HUN	20319	0	6993
MLT	HUN	20319	0	2269
NLD	HUN	20319	220324	177874
POL	HUN	20319	0	351551
ROU	HUN	20319	0	94718
RUS	HUN	20319	0	5381
SVK	HUN	20319	0	25459
SVN	HUN	20319	0	1290197
UKR	HUN	20319	0	911
NPL	IND	20319	14139	708
CAN	JPN	20319	76884256	0
DEU	JPN	20319	7654	0
DNK	JPN	20319	1470726	0
FRA	JPN	20319	1002908	0
GBR	JPN	20319	1460	0
IDN	JPN	20319	35972	0
KOR	JPN	20319	98695536	0
MEX	JPN	20319	22350076	0
NLD	JPN	20319	182869	0
UKR	JPN	20319	13148	0
USA	JPN	20319	313031392	0
BLR	LVA	20319	1644	0
EST	LVA	20319	409454	0
FRA	LVA	20319	17136	0
LTU	LVA	20319	952	0
POL	LVA	20319	19639	0
RUS	LVA	20319	0	937
GBR	NGA	20319	19013	0
ALB	POL	20319	0	11329
AUT	POL	20319	20785	0
DEU	POL	20319	64456	0
DNK	POL	20319	14784618	19134
EST	POL	20319	0	28558
FRA	POL	20319	263212	0
GBR	POL	20319	1790195	0
HUN	POL	20319	351551	0
IRL	POL	20319	112353	0
ITA	POL	20319	4787	0
LVA	POL	20319	0	19639
NLD	POL	20319	33418	0
NOR	POL	20319	33559	0
RUS	POL	20319	0	161939
AUT	RUS	20319	43427	0
BEL	RUS	20319	51905	0
BGR	RUS	20319	5771	0
BLR	RUS	20319	840412	0
CZE	RUS	20319	6900	0
DEU	RUS	20319	145243	0
DNK	RUS	20319	2260196	0
ESP	RUS	20319	25484	0
EST	RUS	20319	1852	0
FIN	RUS	20319	90426	0
FRA	RUS	20319	42168	0
HUN	RUS	20319	5381	0
ITA	RUS	20319	13638	0
LVA	RUS	20319	937	0
NLD	RUS	20319	264140	0
POL	RUS	20319	161939	0
ROU	RUS	20319	765	0
USA	RUS	20319	19324	0
AUT	SVK	20319	758242	0
BEL	SVK	20319	296801	0
CZE	SVK	20319	507636	0
DEU	SVK	20319	504671	0
DNK	SVK	20319	130312	0
GBR	SVK	20319	225682	0
HUN	SVK	20319	25459	0
IRL	SVK	20319	115490	0
NLD	SVK	20319	104660	0
AUT	SVN	20319	438632	0
BEL	SVN	20319	7691	0
FRA	SVN	20319	2571	0
HRV	SVN	20319	0	5330
HUN	SVN	20319	1290197	0
ITA	SVN	20319	257078	6001
MKD	SVN	20319	0	34698
NLD	SVN	20319	83203	0
BGR	UKR	20319	89169	0
CZE	UKR	20319	1778	0
FRA	UKR	20319	16610	0
HUN	UKR	20319	911	0
JPN	UKR	20319	0	13148
ROU	UKR	20319	932	0
CAN	TWN	20319	143375	0
IDN	TWN	20319	20052	0
KOR	TWN	20319	57227	0
USA	TWN	20319	600629	0
BOL	ARG	20319	0	2904
CHL	ARG	20319	1567558	0
DEU	ARG	20319	0	33833
ESP	ARG	20319	149054	0
NLD	ARG	20319	59732	0
FRA	GAB	20319	34305	0
ZAF	GAB	20319	11394	0
DNK	KEN	20319	11779	0
ITA	KEN	20319	1437	0
LKA	KEN	20319	0	20032
MWI	KEN	20319	0	6407
TZA	KEN	20319	0	816
BEL	LUX	20319	5697762	553470
DEU	LUX	20319	209877	134859
DNK	LUX	20319	5721	0
ESP	LUX	20319	1754	0
FRA	LUX	20319	691779	1257650
GBR	LUX	20319	4358	0
IRL	LUX	20319	7230	0
ITA	LUX	20319	146022	4903
NLD	LUX	20319	140706	0
ROU	LUX	20319	0	5929
DEU	MAR	20319	1761	0
FRA	SEN	20319	1277	0
FRA	STP	20319	0	8303
AGO	ZAF	20319	0	63099
BRA	ZAF	20319	13843	0
COD	ZAF	20319	0	1552
COM	ZAF	20319	0	3646
CPV	ZAF	20319	0	3446
FRA	ZAF	20319	53992	0
GAB	ZAF	20319	0	11394
GBR	ZAF	20319	28244	0
GHA	ZAF	20319	0	2423
ITA	ZAF	20319	70105	0
MOZ	ZAF	20319	0	543111
MUS	ZAF	20319	0	30069
MWI	ZAF	20319	0	2383
SYC	ZAF	20319	0	28980
TZA	ZAF	20319	0	1037
USA	ATG	20319	12937	0
GBR	KNA	20319	1350	0
MSR	KNA	20319	0	1746
DNK	MDA	20319	6839	0
NLD	MDA	20319	15257	0
AUT	MKD	20319	56739	0
HUN	MKD	20319	6993	0
SVN	MKD	20319	34698	0
BGR	MLT	20319	7582	0
FRA	MLT	20319	7201	0
GRC	MLT	20319	13002	0
HUN	MLT	20319	2269	0
ROU	MLT	20319	27607	0
CHE	ROU	20319	0	941
DEU	ROU	20319	158928	0
FRA	ROU	20319	21545	0
HND	ROU	20319	0	138
HUN	ROU	20319	94718	0
ITA	ROU	20319	0	983
LUX	ROU	20319	5929	0
MLT	ROU	20319	0	27607
NLD	ROU	20319	269443	0
PAN	ROU	20319	0	2853
RUS	ROU	20319	0	765
UKR	ROU	20319	0	932
VCT	ROU	20319	0	1886
FRA	TUN	20319	1449	0
CAN	ANS	20319	0	6866
CUB	ANS	20319	2391	0
DEU	ANS	20319	778277	0
DNK	ANS	20319	0	13198
FRA	ANS	20319	0	1802268
GRC	ANS	20319	4711	145831
IRL	ANS	20319	0	337057
ITA	ANS	20319	87446	0
PRT	ANS	20319	1240	0
GBR	BMU	20319	11433	0
USA	BMU	20319	400522	0
USA	DOM	20319	550833	0
GBR	DMA	20319	4179	0
USA	DMA	20319	1383	0
ESP	GMB	20319	3123	0
GBR	GRD	20319	761	0
TTO	GRD	20319	760	0
USA	GRD	20319	6560	0
GTM	HND	20319	0	58051
NIC	HND	20319	2348	0
ROU	HND	20319	138	0
USA	HND	20319	495427	0
USA	LCA	20319	16308	0
BGR	VCT	20319	5056	0
ROU	VCT	20319	1886	0
USA	VCT	20319	1885	0
AUT	ALB	20319	611	0
GRC	ALB	20319	98548	0
ITA	ALB	20319	7195	0
NLD	ALB	20319	34803	0
POL	ALB	20319	11329	0
USA	ALB	20319	17083	0
GBR	BEN	20319	15352	0
DEU	BFA	20319	0	184598
FRA	CMR	20319	4433	0
IRL	CMR	20319	4901	0
FRA	COM	20319	64871	0
ZAF	COM	20319	3646	0
BEL	GIN	20319	2922	0
DEU	LTU	20319	169125	0
DNK	LTU	20319	5426	0
EST	LTU	20319	653447	8555
LVA	LTU	20319	0	952
LKA	MDV	20319	1366	0
FRA	MLI	20319	1260	0
ZAF	MUS	20319	30069	0
ZWE	MUS	20319	18735	0
KEN	MWI	20319	6407	0
ZAF	MWI	20319	2383	0
ZWE	MWI	20319	12207	0
IND	NPL	20319	708	14139
BEL	RWA	20319	796	0
ZAF	SYC	20319	28980	0
FRA	TGO	20319	2515	0
KEN	TZA	20319	816	0
ZAF	TZA	20319	1037	0
FRA	AGO	20319	22986	0
PRT	AGO	20319	68989	0
ZAF	AGO	20319	63099	0
SGP	BGD	20319	6835	0
AUT	BIH	20319	160565	0
DEU	BIH	20319	224383	0
HRV	BIH	20319	0	40115
HUN	BIH	20319	1569935	0
NLD	BIH	20319	725547	0
FRA	COG	20319	5857	0
FRA	DJI	20319	47042	0
USA	HTI	20319	21797	0
GRC	LBR	20319	2417	0
ZAF	MOZ	20319	543111	0
ESP	PRY	20319	7217	0
MUS	ZWE	20319	0	18735
MWI	ZWE	20319	0	12207
ESP	GIB	20319	63123	0
GBR	GIB	20319	8074	0
NLD	GIB	20319	23751	0
KNA	MSR	20319	1746	0
USA	MSR	20319	4490	0
ESP	AND	20319	1279430	4047
FRA	AND	20319	15251	0
MYS	BRN	20319	313878	0
ZAF	COD	20319	1552	0
DNK	GRL	20319	1940	0
USA	TCA	20319	528664	0
NLD	ABW	20319	1962	0
USA	ABW	20319	58603	0
ITA	CPV	20319	17418	0
ZAF	CPV	20319	3446	0
DNK	FRO	20319	9409	0
GBR	FRO	20319	1466	0
IRL	FRO	20319	925	0
ALB	AUT	20329	0	32529
BEL	AUT	20329	1363725	0
BGR	AUT	20329	0	176322
BIH	AUT	20329	0	404745
BLR	AUT	20329	0	24990
BRA	AUT	20329	806	0
CAN	AUT	20329	27329	0
CHE	AUT	20329	0	301368
CZE	AUT	20329	54776	744810
DEU	AUT	20329	40035320	4144236
DNK	AUT	20329	1317294	395051
ESP	AUT	20329	529658	72695
FRA	AUT	20329	233709	374775
GBR	AUT	20329	24692	48202
GRC	AUT	20329	0	9906
HRV	AUT	20329	25818	1240328
HUN	AUT	20329	236291	300648
IND	AUT	20329	2596	0
IRL	AUT	20329	1064	19370
ITA	AUT	20329	2525461	2875107
JPN	AUT	20329	0	980360
KOR	AUT	20329	0	249131
LTU	AUT	20329	0	14970
MKD	AUT	20329	0	1224082
NLD	AUT	20329	3431203	55043
POL	AUT	20329	0	756152
ROU	AUT	20329	0	721012
RUS	AUT	20329	20467	8686757
SVK	AUT	20329	0	334162
SVN	AUT	20329	11501	709370
SWE	AUT	20329	3593	120096
ZAF	AUT	20329	0	13859
AGO	BEL	20329	0	38309
ALB	BEL	20329	0	9601
AUT	BEL	20329	0	1363725
BGR	BEL	20329	11966	528045
BIH	BEL	20329	0	30501
BLR	BEL	20329	8591	0
BRA	BEL	20329	61382	0
CHN	BEL	20329	0	9773
COD	BEL	20329	0	57910
COG	BEL	20329	0	104153
CPV	BEL	20329	0	8336
CZE	BEL	20329	24358	382664
DEU	BEL	20329	7550004	33889548
DNK	BEL	20329	22732	1086940
ESP	BEL	20329	461706	1574062
EST	BEL	20329	9653	112475
FIN	BEL	20329	5640	134102
FRA	BEL	20329	1865544	20581934
GAB	BEL	20329	0	77606
GBR	BEL	20329	471092	3332630
GMB	BEL	20329	0	3005
GRC	BEL	20329	68609	1216456
HKG	BEL	20329	0	28826
HRV	BEL	20329	0	39687
HUN	BEL	20329	0	240181
IRL	BEL	20329	10340	29055
ITA	BEL	20329	138525	13526238
JPN	BEL	20329	0	1616009
KOR	BEL	20329	54270	12002530
LTU	BEL	20329	10873	0
LUX	BEL	20329	33091	135777
MAC	BEL	20329	0	9606
MAR	BEL	20329	0	2180
MLT	BEL	20329	0	13305
NLD	BEL	20329	3334631	5676394
NOR	BEL	20329	2149	0
PHL	BEL	20329	54345	380834
POL	BEL	20329	0	122209
PRT	BEL	20329	0	2392715
ROU	BEL	20329	0	78729
RUS	BEL	20329	39657	2442082
SGP	BEL	20329	26691	37299
SVK	BEL	20329	0	201318
SVN	BEL	20329	0	59020
SWE	BEL	20329	0	457858
THA	BEL	20329	0	42329
UKR	BEL	20329	0	21256
USA	BEL	20329	56981	50046
ZAF	BEL	20329	0	1044963
TWN	BEL	20329	0	39147
ANS	BEL	20329	0	10513
AUT	BGR	20329	176322	0
BEL	BGR	20329	528045	11966
BRA	BGR	20329	49361	0
CAN	BGR	20329	34321	0
DEU	BGR	20329	1032720	0
DNK	BGR	20329	86697	0
ESP	BGR	20329	897904	0
FRA	BGR	20329	1624642	0
GBR	BGR	20329	53653	0
GRC	BGR	20329	19611	994
HUN	BGR	20329	137452	0
ITA	BGR	20329	120543	0
LBR	BGR	20329	0	5307
LTU	BGR	20329	0	764
MLT	BGR	20329	0	7582
NLD	BGR	20329	192936	0
NOR	BGR	20329	8582	0
POL	BGR	20329	32164	0
RUS	BGR	20329	0	3847
SVN	BGR	20329	34790	0
UKR	BGR	20329	0	67938
USA	BGR	20329	0	980
VCT	BGR	20329	0	4045
CAN	BHS	20329	25229	0
DEU	BHS	20329	1078	0
GBR	BHS	20329	620135	0
GRC	BHS	20329	24665	0
IRL	BHS	20329	94012	0
ROU	BHS	20329	1000	0
SWE	BHS	20329	43404	0
USA	BHS	20329	337151	0
CHL	BOL	20329	2728	0
USA	BOL	20329	40734	0
CAN	BRB	20329	306460	0
DEU	BRB	20329	1603	0
GBR	BRB	20329	6749	0
GRD	BRB	20329	0	5750
IRL	BRB	20329	6048	0
USA	BRB	20329	38357	0
ALB	CHE	20329	0	6072
AUT	CHE	20329	301368	0
BRA	CHE	20329	1292018	0
DEU	CHE	20329	89212	0
DNK	CHE	20329	97008	0
ESP	CHE	20329	118042	0
FRA	CHE	20329	77274	0
GBR	CHE	20329	4158	0
HUN	CHE	20329	41444	0
ITA	CHE	20329	124920	0
NLD	CHE	20329	4351	0
RUS	CHE	20329	0	1951
BEL	CHN	20329	9773	0
BRN	CHN	20329	0	116390
CAN	CHN	20329	280967	0
CPV	CHN	20329	0	1071
CUB	CHN	20329	0	37287
DEU	CHN	20329	5781729	0
DNK	CHN	20329	305742	0
ESP	CHN	20329	78544	0
FRA	CHN	20329	868231	0
GBR	CHN	20329	283934	0
HKG	CHN	20329	13266839	49398012
IRL	CHN	20329	40699	0
ITA	CHN	20329	5219	0
JPN	CHN	20329	98021	3277
KOR	CHN	20329	0	124275
MAC	CHN	20329	836	1892841
MYS	CHN	20329	0	52943
NLD	CHN	20329	210919	92465
NOR	CHN	20329	9698	0
PHL	CHN	20329	0	97063
RUS	CHN	20329	0	9783567
SGP	CHN	20329	0	2248808
THA	CHN	20329	18305	0
USA	CHN	20329	2760278	0
VEN	CHN	20329	0	2038
TWN	CHN	20329	0	46891
BRA	COL	20329	22116	0
CAN	COL	20329	187839	0
CHL	COL	20329	1268880	0
CRI	COL	20329	1520	0
ECU	COL	20329	76096	0
GBR	COL	20329	3703	0
PER	COL	20329	1403	0
USA	COL	20329	5405170	0
CAN	CRI	20329	60704	0
COL	CRI	20329	0	1520
USA	CRI	20329	1010448	0
CAN	CUB	20329	3768808	0
CHN	CUB	20329	37287	0
ESP	CUB	20329	459190	0
MEX	CUB	20329	50890	0
ABW	DEU	20329	0	28625
AGO	DEU	20329	0	6449
ARG	DEU	20329	0	2121
ATG	DEU	20329	0	741
AUT	DEU	20329	4144236	40035320
BEL	DEU	20329	33889548	7550004
BGR	DEU	20329	0	1032720
BHS	DEU	20329	0	1078
BIH	DEU	20329	0	105725
BRA	DEU	20329	111158	0
BRB	DEU	20329	0	1603
CAN	DEU	20329	89278	4330
CHE	DEU	20329	0	89212
CHL	DEU	20329	0	1577
CHN	DEU	20329	0	5781729
COG	DEU	20329	0	43332
CZE	DEU	20329	56148	547613
DNK	DEU	20329	67250744	10999566
ESP	DEU	20329	30097180	4442324
FIN	DEU	20329	0	234153
FRA	DEU	20329	15744988	13408879
FRO	DEU	20329	0	627
GAB	DEU	20329	0	1542
GBR	DEU	20329	12235120	10056351
GHA	DEU	20329	0	1662
GNQ	DEU	20329	0	15029
GRC	DEU	20329	1855	2259740
HKG	DEU	20329	0	844164
HRV	DEU	20329	0	145371
HUN	DEU	20329	7673933	360984
IRL	DEU	20329	10018416	4096508
ISL	DEU	20329	0	9565
ITA	DEU	20329	10684399	48816716
JPN	DEU	20329	0	1789698
KEN	DEU	20329	0	9722
KOR	DEU	20329	0	609499
LBR	DEU	20329	0	11981
LTU	DEU	20329	0	126038
LUX	DEU	20329	11098	22393
LVA	DEU	20329	0	2662
MAC	DEU	20329	0	57097
MDA	DEU	20329	0	15839
MDV	DEU	20329	0	26290
NGA	DEU	20329	0	28471
NLD	DEU	20329	23536508	19065224
NOR	DEU	20329	2590	3151
PER	DEU	20329	0	2916
PHL	DEU	20329	0	646348
POL	DEU	20329	0	11511
PRT	DEU	20329	87886	226118
ROU	DEU	20329	0	840084
RUS	DEU	20329	0	17215646
SGP	DEU	20329	0	209816
SVK	DEU	20329	0	201250
SVN	DEU	20329	1075	0
SWE	DEU	20329	288940	1552532
THA	DEU	20329	0	2003
UKR	DEU	20329	0	78351
USA	DEU	20329	92999	141152
ZAF	DEU	20329	0	10594
ANS	DEU	20329	0	8163
ARG	DNK	20329	0	4104688
AUT	DNK	20329	395051	1317294
BEL	DNK	20329	1086940	22732
BGR	DNK	20329	0	86697
BIH	DNK	20329	0	1050796
BLR	DNK	20329	0	125364
BRA	DNK	20329	0	54550
BRN	DNK	20329	0	19276
BTN	DNK	20329	0	11006
CAN	DNK	20329	0	21461598
CHE	DNK	20329	0	97008
CHN	DNK	20329	0	305742
CZE	DNK	20329	0	1069409
DEU	DNK	20329	10999566	67250744
DOM	DNK	20329	0	106276
ECU	DNK	20329	0	14332
ESP	DNK	20329	2183322	2411709
EST	DNK	20329	9539	1631830
FIN	DNK	20329	225747	3599472
FRA	DNK	20329	13567151	17187140
FRO	DNK	20329	0	1049544
GAB	DNK	20329	0	7100
GBR	DNK	20329	4858886	10685076
GRC	DNK	20329	0	19006646
GRL	DNK	20329	0	4298555
HKG	DNK	20329	0	2157476
HRV	DNK	20329	0	1788492
HUN	DNK	20329	64066	113231
IRL	DNK	20329	1931816	147460
ISL	DNK	20329	0	13950
ITA	DNK	20329	158972	14995508
JPN	DNK	20329	113525	574142208
KEN	DNK	20329	0	11866
KOR	DNK	20329	0	78900072
LBR	DNK	20329	0	49889
LTU	DNK	20329	0	146612
LUX	DNK	20329	0	8407
MAC	DNK	20329	0	20290
MEX	DNK	20329	0	161128
MKD	DNK	20329	0	159894
MUS	DNK	20329	0	105593
MYS	DNK	20329	0	145380
NGA	DNK	20329	0	28105
NIC	DNK	20329	0	22398
NLD	DNK	20329	4184675	1400652
NOR	DNK	20329	23263	1172103
PHL	DNK	20329	0	3616240
POL	DNK	20329	7661	5697126
PRK	DNK	20329	0	9633
PRT	DNK	20329	0	1161450
ROU	DNK	20329	0	11616
RUS	DNK	20329	0	42918364
SGP	DNK	20329	42423	4527614
SLE	DNK	20329	0	13100
SLV	DNK	20329	0	50143
SPM	DNK	20329	0	18114
SVN	DNK	20329	0	430509
SWE	DNK	20329	3219300	24100730
SYC	DNK	20329	0	110975
UKR	DNK	20329	0	38003
USA	DNK	20329	20031	86531432
ZAF	DNK	20329	0	13736
TWN	DNK	20329	0	1414712
ANS	DNK	20329	60880	458993
CAN	ECU	20329	18528	0
CHL	ECU	20329	118452	0
COL	ECU	20329	0	76096
DNK	ECU	20329	14332	0
USA	ECU	20329	22799	0
ABW	ESP	20329	0	22993
ALB	ESP	20329	0	950726
AND	ESP	20329	0	63758
AUT	ESP	20329	72695	529658
BEL	ESP	20329	1574062	461706
BGR	ESP	20329	0	897904
BIH	ESP	20329	0	11946
CAN	ESP	20329	17482	0
CHE	ESP	20329	0	118042
CHL	ESP	20329	0	54648
CHN	ESP	20329	0	78544
CUB	ESP	20329	0	459190
CZE	ESP	20329	0	140664
DEU	ESP	20329	4442324	30097180
DNK	ESP	20329	2411709	2183322
FIN	ESP	20329	0	5231
FRA	ESP	20329	8064442	23272306
GAB	ESP	20329	0	8994
GBR	ESP	20329	1829446	2329248
GHA	ESP	20329	0	10794
GIB	ESP	20329	0	32457
GMB	ESP	20329	0	4907
GNQ	ESP	20329	0	66200
GRC	ESP	20329	0	2465801
HKG	ESP	20329	0	190150
HRV	ESP	20329	0	50083
HUN	ESP	20329	12356007	194266
IRL	ESP	20329	134989	190416
ITA	ESP	20329	2531187	10320765
NLD	ESP	20329	4055163	3312228
PHL	ESP	20329	0	4817
POL	ESP	20329	69224	37826
PRT	ESP	20329	176093	12664225
ROU	ESP	20329	0	28912
RUS	ESP	20329	0	14303773
STP	ESP	20329	0	4793
SWE	ESP	20329	55326	441354
UKR	ESP	20329	0	24932
VEN	ESP	20329	0	31660
ZAF	ESP	20329	0	367888
ANS	ESP	20329	0	219565
BEL	EST	20329	112475	9653
CAN	EST	20329	291183	0
DNK	EST	20329	1631830	9539
FIN	EST	20329	407826	0
HUN	EST	20329	15147	0
LBR	EST	20329	0	1507
LTU	EST	20329	0	70878
LVA	EST	20329	0	132531
NLD	EST	20329	6037	0
NOR	EST	20329	279141	0
POL	EST	20329	22838	7442
RUS	EST	20329	0	7527
SWE	EST	20329	2414154	0
USA	EST	20329	30862	0
ANS	EST	20329	0	5699
HUN	ETH	20329	15688	0
KEN	ETH	20329	1482	0
BEL	FIN	20329	134102	5640
BRA	FIN	20329	316311	10357
CAN	FIN	20329	0	594361
DEU	FIN	20329	234153	0
DNK	FIN	20329	3599472	225747
ESP	FIN	20329	5231	0
EST	FIN	20329	0	407826
GBR	FIN	20329	16857	0
GRC	FIN	20329	0	1396549
HUN	FIN	20329	0	17001
IRL	FIN	20329	22990	0
JPN	FIN	20329	0	1083547
KOR	FIN	20329	51726	2953674
LTU	FIN	20329	0	41436
MEX	FIN	20329	489018	0
NLD	FIN	20329	9938	0
NOR	FIN	20329	46457	46099
ROU	FIN	20329	0	177924
RUS	FIN	20329	0	2586124
SGP	FIN	20329	0	26392
SWE	FIN	20329	1623199	721788
UKR	FIN	20329	0	4484
USA	FIN	20329	0	2106960
AGO	FRA	20329	0	395502
ALB	FRA	20329	0	284611
AUT	FRA	20329	374775	233709
BEL	FRA	20329	20581934	1865544
BGR	FRA	20329	0	1624642
BIH	FRA	20329	0	6037
CAN	FRA	20329	0	87525
CHE	FRA	20329	0	77274
CHN	FRA	20329	0	868231
CIV	FRA	20329	0	344300
CMR	FRA	20329	0	71390
COG	FRA	20329	0	1185705
COM	FRA	20329	0	35426
CZE	FRA	20329	4965	1077666
DEU	FRA	20329	13408879	15744988
DJI	FRA	20329	0	99312
DNK	FRA	20329	17187140	13567151
ESP	FRA	20329	23272306	8064442
GAB	FRA	20329	0	766763
GBR	FRA	20329	5807938	37662276
GHA	FRA	20329	0	31119
GIB	FRA	20329	0	13001
GIN	FRA	20329	0	1743
GNB	FRA	20329	0	7338
GNQ	FRA	20329	0	266329
GRC	FRA	20329	14934	1827771
HKG	FRA	20329	0	2111820
HRV	FRA	20329	0	575956
HTI	FRA	20329	0	407585
HUN	FRA	20329	1465768	787088
IRL	FRA	20329	3494817	8149914
ITA	FRA	20329	1906173	20873170
JPN	FRA	20329	0	43458392
KOR	FRA	20329	0	26231032
LBR	FRA	20329	0	132213
LUX	FRA	20329	231074	7061
LVA	FRA	20329	0	18405
MAR	FRA	20329	0	2406
MDG	FRA	20329	0	47269
MDV	FRA	20329	0	645
MKD	FRA	20329	0	303213
MLI	FRA	20329	0	1001
MLT	FRA	20329	0	6365
MUS	FRA	20329	0	14482
MYS	FRA	20329	0	5785
NGA	FRA	20329	0	9424
NLD	FRA	20329	11927420	4839690
NOR	FRA	20329	11083	0
PHL	FRA	20329	0	4881497
POL	FRA	20329	0	904394
PRT	FRA	20329	69687	2058604
ROU	FRA	20329	0	177549
RUS	FRA	20329	18940	36562728
SEN	FRA	20329	0	134611
SGP	FRA	20329	0	2486097
SVK	FRA	20329	0	571931
SVN	FRA	20329	0	378452
SWE	FRA	20329	112628	189504
SYC	FRA	20329	0	16156
TGO	FRA	20329	0	111311
UKR	FRA	20329	0	166125
USA	FRA	20329	88100	113910
VNM	FRA	20329	0	5721
ZAF	FRA	20329	0	4634144
ANS	FRA	20329	1529072	0
AGO	GBR	20329	0	10607
ARG	GBR	20329	0	883
ATG	GBR	20329	0	2860
AUT	GBR	20329	48202	24692
BEL	GBR	20329	3332630	471092
BGR	GBR	20329	0	53653
BHS	GBR	20329	0	620135
BLR	GBR	20329	0	8590
BMU	GBR	20329	0	23694
BRB	GBR	20329	0	6749
CAN	GBR	20329	7376	0
CHE	GBR	20329	0	4158
CHN	GBR	20329	0	283934
COL	GBR	20329	0	3703
CZE	GBR	20329	0	87653
DEU	GBR	20329	10056351	12235120
DMA	GBR	20329	0	5454
DNK	GBR	20329	10685076	4858886
DZA	GBR	20329	0	3911
ESP	GBR	20329	2329248	1829446
FIN	GBR	20329	0	16857
FLK	GBR	20329	0	46985
FRA	GBR	20329	37662276	5807938
GHA	GBR	20329	0	22378
GIB	GBR	20329	0	12823
GNQ	GBR	20329	0	1014
GRC	GBR	20329	73571	588517
GRD	GBR	20329	0	10092
HKG	GBR	20329	0	1304714
HND	GBR	20329	0	2251
HRV	GBR	20329	0	59966
HTI	GBR	20329	0	55781
HUN	GBR	20329	135591	348264
IRL	GBR	20329	9403225	7480710
ITA	GBR	20329	135015	6127480
JAM	GBR	20329	0	54181
JPN	GBR	20329	0	14610793
KNA	GBR	20329	0	90763
KOR	GBR	20329	0	536667
LCA	GBR	20329	0	19359
MAC	GBR	20329	0	4856
MKD	GBR	20329	0	1526
MLT	GBR	20329	0	7048
NLD	GBR	20329	6666076	3844435
NOR	GBR	20329	0	2493
PAN	GBR	20329	0	55292
PHL	GBR	20329	0	313141
POL	GBR	20329	18267	2738707
PRT	GBR	20329	75671	1795441
ROU	GBR	20329	0	20248
RUS	GBR	20329	8707	3354453
SGP	GBR	20329	0	1338776
SHN	GBR	20329	0	29471
SVK	GBR	20329	0	9818
SVN	GBR	20329	0	1248
SWE	GBR	20329	597222	886428
TCA	GBR	20329	0	16204
TTO	GBR	20329	0	35391
USA	GBR	20329	63040	10818940
VCT	GBR	20329	0	10213
ZAF	GBR	20329	0	1022471
TWN	GBR	20329	0	175475
ALB	GRC	20329	0	48005
AUT	GRC	20329	9906	0
BEL	GRC	20329	1216456	68609
BGR	GRC	20329	994	19611
BHS	GRC	20329	0	24665
BIH	GRC	20329	0	1432
BMU	GRC	20329	0	1842
DEU	GRC	20329	2259740	1855
DNK	GRC	20329	19006646	0
ESP	GRC	20329	2465801	0
FIN	GRC	20329	1396549	0
FRA	GRC	20329	1827771	14934
GBR	GRC	20329	588517	73571
HUN	GRC	20329	57652	0
IRL	GRC	20329	155394	0
ITA	GRC	20329	107852	0
MKD	GRC	20329	0	11175
MLT	GRC	20329	0	70301
NLD	GRC	20329	2915163	18976
NOR	GRC	20329	0	4897
PAN	GRC	20329	0	25146
ROU	GRC	20329	0	382268
RUS	GRC	20329	0	105466
SWE	GRC	20329	573558	0
USA	GRC	20329	74918	31979
ANS	GRC	20329	0	154571
CHL	GTM	20329	33331	0
SLV	GTM	20329	1754	0
USA	GTM	20329	664528	0
USA	GUY	20329	10350	0
ARG	HKG	20329	40179	0
BEL	HKG	20329	28826	0
BRA	HKG	20329	45271000	0
CAN	HKG	20329	2150517	0
CHN	HKG	20329	49398012	13266839
DEU	HKG	20329	844164	0
DNK	HKG	20329	2157476	0
ESP	HKG	20329	190150	0
FRA	HKG	20329	2111820	0
GBR	HKG	20329	1304714	0
IRL	HKG	20329	146852	0
JPN	HKG	20329	60400	0
KOR	HKG	20329	17573	0
MAC	HKG	20329	0	2029174
MDV	HKG	20329	0	2243
NLD	HKG	20329	6538192	0
PHL	HKG	20329	0	44433
SWE	HKG	20329	43042	0
THA	HKG	20329	229299	26606
USA	HKG	20329	9880521	0
VNM	HKG	20329	29174	0
ZAF	HKG	20329	89621	0
TWN	HKG	20329	34594	0
JPN	IDN	20329	1160	10193
SGP	IDN	20329	0	41502
USA	IDN	20329	110070	0
AND	IRL	20329	0	2153
AUT	IRL	20329	19370	1064
BEL	IRL	20329	29055	10340
BHS	IRL	20329	0	94012
BRB	IRL	20329	0	6048
CHN	IRL	20329	0	40699
DEU	IRL	20329	4096508	10018416
DNK	IRL	20329	147460	1931816
ESP	IRL	20329	190416	134989
FIN	IRL	20329	0	22990
FRA	IRL	20329	8149914	3494817
FRO	IRL	20329	0	8556
GBR	IRL	20329	7480710	9403225
GIB	IRL	20329	0	3910
GRC	IRL	20329	0	155394
HKG	IRL	20329	0	146852
HRV	IRL	20329	0	66881
ITA	IRL	20329	56331	4083201
JAM	IRL	20329	0	9518
JPN	IRL	20329	0	37333088
KOR	IRL	20329	0	2772640
NLD	IRL	20329	2962205	691328
PHL	IRL	20329	0	5522
PRK	IRL	20329	0	25080
PRT	IRL	20329	0	352721
RUS	IRL	20329	0	2278013
SGP	IRL	20329	0	27076
SVN	IRL	20329	0	27607
SWE	IRL	20329	0	2395602
THA	IRL	20329	0	30360
USA	IRL	20329	70993	8336086
VCT	IRL	20329	0	2064
ZAF	IRL	20329	0	131761
ZWE	IRL	20329	0	9816
TWN	IRL	20329	0	33036
ANS	IRL	20329	114445	11075
ALB	ITA	20329	0	3772981
AUT	ITA	20329	2875107	2525461
BEL	ITA	20329	13526238	138525
BGR	ITA	20329	0	120543
BIH	ITA	20329	0	104641
CAN	ITA	20329	0	134855
CHE	ITA	20329	0	124920
CHN	ITA	20329	0	5219
CIV	ITA	20329	0	8900
CZE	ITA	20329	0	592808
DEU	ITA	20329	48816716	10684399
DNK	ITA	20329	14995508	158972
ESP	ITA	20329	10320765	2531187
FRA	ITA	20329	20873170	1906173
GAB	ITA	20329	0	18003
GBR	ITA	20329	6127480	135015
GRC	ITA	20329	0	107852
HRV	ITA	20329	3421	247097
HUN	ITA	20329	4646827	80895
IRL	ITA	20329	4083201	56331
KEN	ITA	20329	0	2834
LUX	ITA	20329	100714	8472
MDV	ITA	20329	0	14050
MKD	ITA	20329	0	5202
NLD	ITA	20329	10933752	644966
PHL	ITA	20329	0	713705
PRT	ITA	20329	0	16161
ROU	ITA	20329	983	138622
RUS	ITA	20329	0	4110999
SVN	ITA	20329	152224	1373659
SWE	ITA	20329	892329	1175143
USA	ITA	20329	4017926	0
ANS	ITA	20329	0	4721
CAN	JAM	20329	412990	0
GBR	JAM	20329	54181	0
IRL	JAM	20329	9518	0
USA	JAM	20329	9318	0
AUT	KOR	20329	249131	0
BEL	KOR	20329	12002530	54270
CAN	KOR	20329	14353525	0
CHN	KOR	20329	124275	0
DEU	KOR	20329	609499	0
DNK	KOR	20329	78900072	0
FIN	KOR	20329	2953674	51726
FRA	KOR	20329	26231032	0
GBR	KOR	20329	536667	0
HKG	KOR	20329	0	17573
HUN	KOR	20329	15173295	0
IRL	KOR	20329	2772640	0
JPN	KOR	20329	88115	239085488
MEX	KOR	20329	47569	0
NLD	KOR	20329	19301712	0
PHL	KOR	20329	0	1410649
RUS	KOR	20329	0	635392
SGP	KOR	20329	11594	0
SWE	KOR	20329	3314054	0
THA	KOR	20329	0	495498
USA	KOR	20329	26389872	0
TWN	KOR	20329	0	1152475
CAN	LKA	20329	6462	0
IND	LKA	20329	0	896
MDV	LKA	20329	0	143131
CAN	MEX	20329	2401564	97350
CUB	MEX	20329	0	50890
DNK	MEX	20329	161128	0
FIN	MEX	20329	0	489018
JPN	MEX	20329	0	101278152
KOR	MEX	20329	0	47569
NIC	MEX	20329	8984	0
SWE	MEX	20329	54504	0
USA	MEX	20329	19216508	588717
TWN	MEX	20329	0	310641
BRN	MYS	20329	0	52152
CHN	MYS	20329	52943	0
DNK	MYS	20329	145380	0
FRA	MYS	20329	5785	0
IND	MYS	20329	23160	0
MDV	MYS	20329	0	1694
NLD	MYS	20329	6794	0
PHL	MYS	20329	0	10970
SGP	MYS	20329	8684	0
THA	MYS	20329	633060	0
USA	MYS	20329	244518	0
CAN	NIC	20329	14023	0
DNK	NIC	20329	22398	0
MEX	NIC	20329	0	8984
USA	NIC	20329	215087	0
ABW	NLD	20329	0	1180193
AGO	NLD	20329	0	201178
ALB	NLD	20329	0	36591
ARG	NLD	20329	0	15034
ATG	NLD	20329	0	1882
AUT	NLD	20329	55043	3431203
BEL	NLD	20329	5676394	3334631
BGR	NLD	20329	0	192936
BIH	NLD	20329	0	1345835
BRA	NLD	20329	2594929	0
BRN	NLD	20329	0	24338
CAF	NLD	20329	0	1352
CAN	NLD	20329	7755	0
CHE	NLD	20329	0	4351
CHN	NLD	20329	92465	210919
CIV	NLD	20329	0	12574
CMR	NLD	20329	0	9141
COD	NLD	20329	0	44072
COG	NLD	20329	0	245442
CPV	NLD	20329	0	1116
CZE	NLD	20329	0	70286
DEU	NLD	20329	19065224	23536508
DNK	NLD	20329	1400652	4184675
ESP	NLD	20329	3312228	4055163
EST	NLD	20329	0	6037
FIN	NLD	20329	0	9938
FRA	NLD	20329	4839690	11927420
GAB	NLD	20329	0	213249
GBR	NLD	20329	3844435	6666076
GHA	NLD	20329	0	5886
GIB	NLD	20329	0	35869
GIN	NLD	20329	0	1291
GMB	NLD	20329	0	4401
GNQ	NLD	20329	0	15498
GRC	NLD	20329	18976	2915163
HKG	NLD	20329	0	6538192
HRV	NLD	20329	20978	3153631
HUN	NLD	20329	915906	2479491
IRL	NLD	20329	691328	2962205
ITA	NLD	20329	644966	10933752
JPN	NLD	20329	0	39778528
KEN	NLD	20329	0	28678
KOR	NLD	20329	0	19301712
LBR	NLD	20329	0	20117
LTU	NLD	20329	40876	219461
LUX	NLD	20329	0	95960
LVA	NLD	20329	0	100860
MAC	NLD	20329	0	173092
MAR	NLD	20329	0	4213
MDA	NLD	20329	0	71575
MDV	NLD	20329	0	4185
MKD	NLD	20329	0	11620
MLT	NLD	20329	0	35365
MYS	NLD	20329	0	6794
NGA	NLD	20329	0	36083
NOR	NLD	20329	7446	8947
PHL	NLD	20329	0	423366
POL	NLD	20329	0	227082
PRK	NLD	20329	0	31912
PRT	NLD	20329	0	145288
ROU	NLD	20329	0	2058982
RUS	NLD	20329	6425	9511871
SGP	NLD	20329	31941	3339626
SVK	NLD	20329	0	101119
SVN	NLD	20329	155285	3650716
SWE	NLD	20329	35768	960796
SYC	NLD	20329	0	24355
UKR	NLD	20329	0	12804
URY	NLD	20329	0	3922
USA	NLD	20329	4393180	29489
ZAF	NLD	20329	0	2188
ANS	NLD	20329	0	266266
BEL	NOR	20329	0	2149
BGR	NOR	20329	0	8582
CHN	NOR	20329	0	9698
DEU	NOR	20329	3151	2590
DNK	NOR	20329	1172103	23263
EST	NOR	20329	0	279141
FIN	NOR	20329	46099	46457
FRA	NOR	20329	0	11083
GBR	NOR	20329	2493	0
GRC	NOR	20329	4897	0
LVA	NOR	20329	0	28875
NLD	NOR	20329	8947	7446
POL	NOR	20329	0	12317
RUS	NOR	20329	0	614607
SWE	NOR	20329	513049	128481
CAN	PAN	20329	281268	0
GBR	PAN	20329	55292	0
GRC	PAN	20329	25146	0
ROU	PAN	20329	1902	0
USA	PAN	20329	1963162	0
CAN	PER	20329	112874	0
COL	PER	20329	0	1403
DEU	PER	20329	2916	0
USA	PER	20329	22250	0
BEL	PHL	20329	380834	54345
CAN	PHL	20329	1934224	0
CHN	PHL	20329	97063	0
DEU	PHL	20329	646348	0
DNK	PHL	20329	3616240	0
ESP	PHL	20329	4817	0
FRA	PHL	20329	4881497	0
GBR	PHL	20329	313141	0
HKG	PHL	20329	44433	0
HUN	PHL	20329	9486	0
IND	PHL	20329	342623	0
IRL	PHL	20329	5522	0
ITA	PHL	20329	713705	0
JPN	PHL	20329	26770	0
KOR	PHL	20329	1410649	0
MYS	PHL	20329	10970	0
NLD	PHL	20329	423366	0
SGP	PHL	20329	9638	0
SWE	PHL	20329	297992	0
THA	PHL	20329	222359	0
USA	PHL	20329	1767006	0
ZAF	PHL	20329	81429	0
TWN	PHL	20329	20821	0
AGO	PRT	20329	0	1204518
ALB	PRT	20329	0	26030
BEL	PRT	20329	2392715	0
BRA	PRT	20329	18816	0
CPV	PRT	20329	0	63397
DEU	PRT	20329	226118	87886
DNK	PRT	20329	1161450	0
ESP	PRT	20329	12664225	176093
FRA	PRT	20329	2058604	69687
GBR	PRT	20329	1795441	75671
IRL	PRT	20329	352721	0
ITA	PRT	20329	16161	0
NLD	PRT	20329	145288	0
RUS	PRT	20329	0	310692
STP	PRT	20329	0	12592
ANS	PRT	20329	0	108293
BEL	SGP	20329	37299	26691
BRA	SGP	20329	59690	0
BRN	SGP	20329	0	264649
CAN	SGP	20329	234904	0
CHN	SGP	20329	2248808	0
DEU	SGP	20329	209816	0
DNK	SGP	20329	4527614	42423
FIN	SGP	20329	26392	0
FRA	SGP	20329	2486097	0
GBR	SGP	20329	1338776	0
IDN	SGP	20329	41502	0
IND	SGP	20329	0	1479
IRL	SGP	20329	27076	0
KOR	SGP	20329	0	11594
MDV	SGP	20329	0	33776
MMR	SGP	20329	0	23946
MYS	SGP	20329	0	8684
NLD	SGP	20329	3339626	31941
PHL	SGP	20329	0	9638
SWE	SGP	20329	808606	0
SYC	SGP	20329	0	62813
THA	SGP	20329	0	3202
USA	SGP	20329	579138	0
ZAF	SGP	20329	742280	0
DNK	SLV	20329	50143	0
GTM	SLV	20329	0	1754
USA	SLV	20329	65434	0
AUT	SWE	20329	120096	3593
BEL	SWE	20329	457858	0
BHS	SWE	20329	0	43404
BRA	SWE	20329	99259	60491
BRN	SWE	20329	0	11318
DEU	SWE	20329	1552532	288940
DNK	SWE	20329	24100730	3219300
ESP	SWE	20329	441354	55326
EST	SWE	20329	0	2414154
FIN	SWE	20329	721788	1623199
FRA	SWE	20329	189504	112628
GBR	SWE	20329	886428	597222
GRC	SWE	20329	0	573558
HKG	SWE	20329	0	43042
HUN	SWE	20329	2061044	539358
IRL	SWE	20329	2395602	0
ITA	SWE	20329	1175143	892329
JPN	SWE	20329	0	2871880
KOR	SWE	20329	0	3314054
MEX	SWE	20329	0	54504
NLD	SWE	20329	960796	35768
NOR	SWE	20329	128481	513049
PHL	SWE	20329	0	297992
POL	SWE	20329	0	129046
RUS	SWE	20329	2025	1386730
SGP	SWE	20329	0	808606
USA	SWE	20329	21694	664813
BEL	THA	20329	42329	0
CAN	THA	20329	87280	0
CHN	THA	20329	0	18305
DEU	THA	20329	2003	0
HKG	THA	20329	26606	229299
IRL	THA	20329	30360	0
JPN	THA	20329	0	15938
KOR	THA	20329	495498	0
MAC	THA	20329	0	1302
MDV	THA	20329	0	4999
MYS	THA	20329	0	633060
PHL	THA	20329	0	222359
SGP	THA	20329	3202	0
USA	THA	20329	398974	0
TWN	THA	20329	0	974
ATG	TTO	20329	0	10879
CAN	TTO	20329	752811	1196
GBR	TTO	20329	35391	0
GRD	TTO	20329	0	4516
LCA	TTO	20329	0	7018
USA	TTO	20329	21515	0
ANS	TTO	20329	0	65727
BRA	URY	20329	9194169	0
CAN	URY	20329	28022	0
NLD	URY	20329	3922	0
USA	URY	20329	29432	32825
ABW	USA	20329	0	37825
ALB	USA	20329	0	24254
ARG	USA	20329	0	68461
ATG	USA	20329	0	3099
BEL	USA	20329	50046	56981
BGR	USA	20329	980	0
BHS	USA	20329	0	337151
BLZ	USA	20329	0	15045
BMU	USA	20329	0	3044
BOL	USA	20329	0	40734
BRA	USA	20329	36313	25912
BRB	USA	20329	0	38357
CAN	USA	20329	61657856	24126570
CHL	USA	20329	1871	56623
CHN	USA	20329	0	2760278
CIV	USA	20329	0	1198
COL	USA	20329	0	5405170
CRI	USA	20329	0	1010448
CYM	USA	20329	0	4591
DEU	USA	20329	141152	92999
DMA	USA	20329	0	16696
DNK	USA	20329	86531432	20031
DOM	USA	20329	0	3587403
ECU	USA	20329	0	22799
EST	USA	20329	0	30862
FIN	USA	20329	2106960	0
FRA	USA	20329	113910	88100
GAB	USA	20329	0	3890
GBR	USA	20329	10818940	63040
GRC	USA	20329	31979	74918
GRD	USA	20329	0	56501
GTM	USA	20329	0	664528
GUY	USA	20329	0	10350
HKG	USA	20329	0	9880521
HND	USA	20329	0	1531253
HTI	USA	20329	0	759489
HUN	USA	20329	0	15949
IDN	USA	20329	0	110070
IRL	USA	20329	8336086	70993
ITA	USA	20329	0	4017926
JAM	USA	20329	0	9318
JPN	USA	20329	0	139642704
KHM	USA	20329	0	63206
KNA	USA	20329	2163	98272
KOR	USA	20329	0	26389872
LCA	USA	20329	0	29652
MAC	USA	20329	0	57351
MEX	USA	20329	588717	19216508
MKD	USA	20329	0	1581
MSR	USA	20329	0	7911
MYS	USA	20329	0	244518
NIC	USA	20329	0	215087
NLD	USA	20329	29489	4393180
PAN	USA	20329	0	1963162
PER	USA	20329	0	22250
PHL	USA	20329	0	1767006
POL	USA	20329	0	68941
RUS	USA	20329	0	665986
SGP	USA	20329	0	579138
SLV	USA	20329	0	65434
SWE	USA	20329	664813	21694
TCA	USA	20329	0	53678
THA	USA	20329	0	398974
TTO	USA	20329	0	21515
UKR	USA	20329	0	29017
URY	USA	20329	32825	29432
VCT	USA	20329	0	43325
VEN	USA	20329	0	605384
VGB	USA	20329	0	6918
ZAF	USA	20329	0	34311
TWN	USA	20329	31276	22443506
CHL	VEN	20329	1011209	0
CHN	VEN	20329	2038	0
ESP	VEN	20329	31660	0
USA	VEN	20329	605384	0
AUT	BLR	20329	24990	0
BEL	BLR	20329	0	8591
DNK	BLR	20329	125364	0
GBR	BLR	20329	8590	0
POL	BLR	20329	80759	0
RUS	BLR	20329	61386	21385
AGO	BRA	20329	0	75374
ALB	BRA	20329	0	320928
ARG	BRA	20329	30513	47514456
AUT	BRA	20329	0	806
BEL	BRA	20329	0	61382
BGR	BRA	20329	0	49361
CAN	BRA	20329	132583	3498
CHE	BRA	20329	0	1292018
COL	BRA	20329	0	22116
CPV	BRA	20329	0	9501
DEU	BRA	20329	0	111158
DNK	BRA	20329	54550	0
FIN	BRA	20329	10357	316311
GAB	BRA	20329	0	22825
HKG	BRA	20329	0	45271000
HTI	BRA	20329	0	31295
MAR	BRA	20329	0	1710
MKD	BRA	20329	0	36626
NLD	BRA	20329	0	2594929
PRT	BRA	20329	0	18816
PRY	BRA	20329	0	15157
RUS	BRA	20329	0	45806
SGP	BRA	20329	0	59690
SWE	BRA	20329	60491	99259
URY	BRA	20329	0	9194169
USA	BRA	20329	25912	36313
VGB	BRA	20329	0	13265
ZAF	BRA	20329	0	429136
ANS	BRA	20329	0	166919
ALB	CAN	20329	0	15047
ARG	CAN	20329	0	116192
ATG	CAN	20329	0	4866
AUT	CAN	20329	0	27329
BGR	CAN	20329	0	34321
BHS	CAN	20329	0	25229
BLZ	CAN	20329	0	21716
BMU	CAN	20329	0	6287
BRA	CAN	20329	3498	132583
BRB	CAN	20329	0	306460
CHL	CAN	20329	0	1158011
CHN	CAN	20329	0	280967
CIV	CAN	20329	0	25820
COL	CAN	20329	0	187839
CRI	CAN	20329	0	60704
CUB	CAN	20329	0	3768808
CZE	CAN	20329	0	17016
DEU	CAN	20329	4330	89278
DNK	CAN	20329	21461598	0
DOM	CAN	20329	0	438680
DZA	CAN	20329	0	3051
ECU	CAN	20329	0	18528
ESP	CAN	20329	0	17482
EST	CAN	20329	0	291183
FIN	CAN	20329	594361	0
FRA	CAN	20329	87525	0
GAB	CAN	20329	0	3039
GBR	CAN	20329	0	7376
GHA	CAN	20329	0	18360
HKG	CAN	20329	0	2150517
HND	CAN	20329	0	134489
HRV	CAN	20329	0	7528
HTI	CAN	20329	0	300284
HUN	CAN	20329	0	604660
ITA	CAN	20329	134855	0
JAM	CAN	20329	0	412990
JPN	CAN	20329	0	145959552
KNA	CAN	20329	0	5589
KOR	CAN	20329	0	14353525
LCA	CAN	20329	0	43778
LKA	CAN	20329	0	6462
LVA	CAN	20329	0	10142
MAC	CAN	20329	0	10152
MEX	CAN	20329	97350	2401564
NIC	CAN	20329	0	14023
NLD	CAN	20329	0	7755
PAN	CAN	20329	0	281268
PER	CAN	20329	0	112874
PHL	CAN	20329	0	1934224
POL	CAN	20329	0	747336
PRK	CAN	20329	0	120831
ROU	CAN	20329	0	21936
RUS	CAN	20329	0	1011882
SGP	CAN	20329	0	234904
SVK	CAN	20329	0	49151
THA	CAN	20329	0	87280
TTO	CAN	20329	1196	752811
URY	CAN	20329	0	28022
USA	CAN	20329	24126570	61657856
ZAF	CAN	20329	0	170848
TWN	CAN	20329	0	6615670
ANS	CAN	20329	39533	0
ARG	CHL	20329	0	1917091
BOL	CHL	20329	0	2728
CAN	CHL	20329	1158011	0
COL	CHL	20329	0	1268880
DEU	CHL	20329	1577	0
ECU	CHL	20329	0	118452
ESP	CHL	20329	54648	0
GTM	CHL	20329	0	33331
JPN	CHL	20329	0	17396124
USA	CHL	20329	56623	1871
VEN	CHL	20329	0	1011209
ANS	CHL	20329	0	2103
AUT	CZE	20329	744810	54776
BEL	CZE	20329	382664	24358
CAN	CZE	20329	17016	0
DEU	CZE	20329	547613	56148
DNK	CZE	20329	1069409	0
ESP	CZE	20329	140664	0
FRA	CZE	20329	1077666	4965
GBR	CZE	20329	87653	0
HUN	CZE	20329	428017	0
ITA	CZE	20329	592808	0
NLD	CZE	20329	70286	0
POL	CZE	20329	0	43203
ROU	CZE	20329	0	146183
RUS	CZE	20329	0	6324
SVK	CZE	20329	0	1678039
CAN	DZA	20329	3051	0
GBR	DZA	20329	3911	0
CAN	GHA	20329	18360	0
DEU	GHA	20329	1662	0
ESP	GHA	20329	10794	0
FRA	GHA	20329	31119	0
GBR	GHA	20329	22378	0
NLD	GHA	20329	5886	0
AUT	HRV	20329	1240328	25818
BEL	HRV	20329	39687	0
BIH	HRV	20329	156104	217962
CAN	HRV	20329	7528	0
DEU	HRV	20329	145371	0
DNK	HRV	20329	1788492	0
ESP	HRV	20329	50083	0
FRA	HRV	20329	575956	0
GBR	HRV	20329	59966	0
HUN	HRV	20329	2212124	0
IRL	HRV	20329	66881	0
ITA	HRV	20329	247097	3421
NLD	HRV	20329	3153631	20978
[truncated: 6,037 more rows]

## Sheet: 2000
Location_code	Partner_code	Hscode	Export_value	Import_value
GBR	ATG	20312	1440	0
USA	ATG	20312	48984	0
BEL	AUT	20312	564974	1280
BIH	AUT	20312	0	105942
CHE	AUT	20312	0	27164
CZE	AUT	20312	3601	19789
DEU	AUT	20312	6889303	3029102
DNK	AUT	20312	4980502	0
ESP	AUT	20312	372740	2807
FRA	AUT	20312	187377	35631
GRC	AUT	20312	0	60414
HRV	AUT	20312	0	269589
HUN	AUT	20312	33039	102205
ITA	AUT	20312	3931490	25800146
MKD	AUT	20312	0	40624
NLD	AUT	20312	1548501	44452
ROU	AUT	20312	0	36685
SVK	AUT	20312	0	4142
SVN	AUT	20312	0	324257
AUT	BEL	20312	1280	564974
BGR	BEL	20312	0	46346
CZE	BEL	20312	0	30408
DEU	BEL	20312	421745	71179224
DNK	BEL	20312	2649063	88332
ESP	BEL	20312	25700	330677
FIN	BEL	20312	0	155685
FRA	BEL	20312	1233573	15455702
GBR	BEL	20312	36657	6270120
GRC	BEL	20312	0	1232510
HUN	BEL	20312	0	25740
IRL	BEL	20312	0	1276
ITA	BEL	20312	215114	46779124
LUX	BEL	20312	82179	3048058
MLT	BEL	20312	0	2330
NLD	BEL	20312	11644454	9031142
POL	BEL	20312	0	828683
PRT	BEL	20312	0	57558
RUS	BEL	20312	0	38920
SVN	BEL	20312	0	622607
SWE	BEL	20312	0	1400
USA	BEL	20312	63810	0
BEL	BGR	20312	46346	0
DNK	BGR	20312	159439	0
MLT	BGR	20312	0	2278
ROU	BGR	20312	848	0
RUS	BGR	20312	0	1005
UKR	BGR	20312	0	5978
VCT	BGR	20312	0	2702
ANS	BGR	20312	0	15890
USA	BHS	20312	26056	0
AGO	BRA	20312	0	6320
USA	BRB	20312	1751	0
CHN	CAN	20312	0	122458
CUB	CAN	20312	0	180008
IDN	CAN	20312	0	14688
JAM	CAN	20312	0	23154
JPN	CAN	20312	0	1275005
KOR	CAN	20312	0	7619
LCA	CAN	20312	0	15133
MEX	CAN	20312	0	2273952
NLD	CAN	20312	0	32055
PAN	CAN	20312	0	28435
POL	CAN	20312	0	973998
PRK	CAN	20312	0	24569
RUS	CAN	20312	0	9185
TTO	CAN	20312	0	50799
USA	CAN	20312	11416250	115364928
AUT	CHE	20312	27164	0
DEU	CHE	20312	7853	0
FRA	CHE	20312	1239	0
ITA	CHE	20312	1447	0
USA	CHE	20312	0	15597
ARG	CHL	20312	0	945146
USA	CHL	20312	0	2835
ANS	CHL	20312	0	4987
CAN	CHN	20312	122458	0
HKG	CHN	20312	0	84484
IRL	CHN	20312	4985	0
NLD	CHN	20312	8177	0
USA	CHN	20312	1467	0
USA	COL	20312	7597	0
HND	CRI	20312	0	2463
USA	CRI	20312	6582	0
CAN	CUB	20312	180008	0
ESP	CUB	20312	41398	0
ANS	CUB	20312	0	1085
AUT	CZE	20312	19789	3601
BEL	CZE	20312	30408	0
DEU	CZE	20312	53532	2000
DNK	CZE	20312	761244	0
FRA	CZE	20312	53534	0
ITA	CZE	20312	2670	0
NLD	CZE	20312	61619	0
SVK	CZE	20312	3762	380664
ARG	DEU	20312	251970	0
AUT	DEU	20312	3029102	6889303
BEL	DEU	20312	71179224	421745
CHE	DEU	20312	0	7853
CZE	DEU	20312	2000	53532
DNK	DEU	20312	39408988	661144
ESP	DEU	20312	10000461	3157831
EST	DEU	20312	2950	0
FIN	DEU	20312	0	873139
FRA	DEU	20312	3693016	4319011
GBR	DEU	20312	925748	2251448
GRC	DEU	20312	4374	1289496
HUN	DEU	20312	34947	84053
IDN	DEU	20312	0	1190
IRL	DEU	20312	58457	82121
ITA	DEU	20312	1161465	100268920
LUX	DEU	20312	245708	142032
MKD	DEU	20312	0	2890
NLD	DEU	20312	102457488	816014
PHL	DEU	20312	0	18531
PRT	DEU	20312	12776	0
ROU	DEU	20312	0	980
RUS	DEU	20312	0	6883
SGP	DEU	20312	0	966
SVK	DEU	20312	0	28499
SWE	DEU	20312	0	1732046
USA	DEU	20312	71386	0
ANS	DEU	20312	0	10515
AUT	DNK	20312	0	4980502
BEL	DNK	20312	88332	2649063
BGR	DNK	20312	0	159439
CZE	DNK	20312	0	761244
DEU	DNK	20312	661144	39408988
ESP	DNK	20312	0	5281960
EST	DNK	20312	0	1054536
FIN	DNK	20312	0	1719472
FRA	DNK	20312	38789	83270896
FRO	DNK	20312	0	5385
GBR	DNK	20312	21760	122250672
GRC	DNK	20312	0	263141
HRV	DNK	20312	0	25744
HUN	DNK	20312	0	19013
IRL	DNK	20312	20851	984826
ITA	DNK	20312	150039	132057248
LTU	DNK	20312	0	22533
NLD	DNK	20312	478749	4461552
NOR	DNK	20312	0	6119
POL	DNK	20312	0	10034585
RUS	DNK	20312	0	197874
SVK	DNK	20312	0	16895
SWE	DNK	20312	628836	4065857
USA	DNK	20312	0	1439
PER	ECU	20312	4516	0
ALB	ESP	20312	0	23887
AND	ESP	20312	0	6398
AUT	ESP	20312	2807	372740
BEL	ESP	20312	330677	25700
CIV	ESP	20312	0	5227
CUB	ESP	20312	0	41398
DEU	ESP	20312	3157831	10000461
DNK	ESP	20312	5281960	0
FRA	ESP	20312	587513	62976000
GAB	ESP	20312	0	807
GBR	ESP	20312	4623	1563270
GIB	ESP	20312	0	10755
GRC	ESP	20312	0	350289
HRV	ESP	20312	0	31997
HUN	ESP	20312	870995	0
IRL	ESP	20312	4043	25032
ITA	ESP	20312	5145226	6892199
LUX	ESP	20312	0	23441
NAM	ESP	20312	0	689
NLD	ESP	20312	29576396	91222
PRT	ESP	20312	32413	41662140
PRY	ESP	20312	0	5807
RUS	ESP	20312	0	66118
SWE	ESP	20312	0	299311
USA	ESP	20312	1498	0
ANS	ESP	20312	0	3813
BEL	FIN	20312	155685	0
DEU	FIN	20312	873139	0
DNK	FIN	20312	1719472	0
EST	FIN	20312	0	91898
IRL	FIN	20312	1562	0
ITA	FIN	20312	16540	0
SWE	FIN	20312	77163	144283
AUT	FRA	20312	35631	187377
BEL	FRA	20312	15455702	1233573
CHE	FRA	20312	0	1239
CZE	FRA	20312	0	53534
DEU	FRA	20312	4319011	3693016
DNK	FRA	20312	83270896	38789
ESP	FRA	20312	62976000	587513
GBR	FRA	20312	811152	1006360
GRC	FRA	20312	0	1254826
HUN	FRA	20312	716976	407210
IDN	FRA	20312	3224	0
IRL	FRA	20312	228913	515514
ITA	FRA	20312	2789178	95555920
LUX	FRA	20312	177091	30869
MKD	FRA	20312	0	1628
MLI	FRA	20312	13886	0
NLD	FRA	20312	74106720	77429
PHL	FRA	20312	0	64426
PRT	FRA	20312	20193	278275
RUS	FRA	20312	0	61547
SEN	FRA	20312	0	16729
SVN	FRA	20312	0	26454
SWE	FRA	20312	2445697	4091
USA	FRA	20312	125001	0
ATG	GBR	20312	0	1440
BEL	GBR	20312	6270120	36657
BMU	GBR	20312	0	4807
DEU	GBR	20312	2251448	925748
DNK	GBR	20312	122250672	21760
ESP	GBR	20312	1563270	4623
FLK	GBR	20312	0	13217
FRA	GBR	20312	1006360	811152
GRC	GBR	20312	0	6504
IRL	GBR	20312	17743176	1142584
ITA	GBR	20312	22457	1081838
JPN	GBR	20312	0	15895
KOR	GBR	20312	0	64554
LCA	GBR	20312	0	1856
NLD	GBR	20312	37290280	50306
PRT	GBR	20312	172730	696165
SWE	GBR	20312	1294471	0
USA	GBR	20312	20624	82757
ZAF	GBR	20312	0	32865
AUT	GRC	20312	60414	0
BEL	GRC	20312	1232510	0
DEU	GRC	20312	1289496	4374
DNK	GRC	20312	263141	0
ESP	GRC	20312	350289	0
FRA	GRC	20312	1254826	0
GBR	GRC	20312	6504	0
ITA	GRC	20312	110965	25205
NLD	GRC	20312	13232396	0
USA	GTM	20312	804278	0
USA	GUY	20312	10006	0
CHN	HKG	20312	84484	0
IRL	HKG	20312	20360	0
ITA	HKG	20312	26767	0
JPN	HKG	20312	12850	0
KOR	HKG	20312	19513	0
NLD	HKG	20312	25234	0
THA	HKG	20312	35102	0
USA	HKG	20312	246564	0
VEN	HKG	20312	0	6840
CAN	IDN	20312	14688	0
DEU	IDN	20312	1190	0
FRA	IDN	20312	0	3224
NLD	IDN	20312	7353	0
USA	IDN	20312	11118	0
NLD	IND	20312	21695	0
SGP	IND	20312	2106	0
BEL	IRL	20312	1276	0
CHN	IRL	20312	0	4985
DEU	IRL	20312	82121	58457
DNK	IRL	20312	984826	20851
ESP	IRL	20312	25032	4043
FIN	IRL	20312	0	1562
FRA	IRL	20312	515514	228913
GBR	IRL	20312	1142584	17743176
HKG	IRL	20312	0	20360
ITA	IRL	20312	10165	670861
JAM	IRL	20312	0	15500
JPN	IRL	20312	0	127475
NLD	IRL	20312	1207419	145030
PRT	IRL	20312	0	26220
RUS	IRL	20312	0	30891
USA	IRL	20312	0	104234
ANS	IRL	20312	0	5791
ALB	ITA	20312	0	12301
AUT	ITA	20312	25800146	3931490
BEL	ITA	20312	46779124	215114
CHE	ITA	20312	0	1447
CZE	ITA	20312	0	2670
DEU	ITA	20312	100268920	1161465
DNK	ITA	20312	132057248	150039
ERI	ITA	20312	0	4158
ESP	ITA	20312	6892199	5145226
FIN	ITA	20312	0	16540
FRA	ITA	20312	95555920	2789178
GBR	ITA	20312	1081838	22457
GRC	ITA	20312	25205	110965
HKG	ITA	20312	0	26767
HRV	ITA	20312	0	61659
HUN	ITA	20312	7902924	17725
IRL	ITA	20312	670861	10165
JPN	ITA	20312	0	48169
KEN	ITA	20312	0	3148
LUX	ITA	20312	140679	2471
MYS	ITA	20312	0	6305
NLD	ITA	20312	262273360	74442
NOR	ITA	20312	0	1310
PRT	ITA	20312	27212	2423
SVN	ITA	20312	0	1242883
SWE	ITA	20312	432416	407386
USA	ITA	20312	23267	27588
ZAF	ITA	20312	0	4317
CAN	JPN	20312	1275005	0
GBR	JPN	20312	15895	0
HKG	JPN	20312	0	12850
IRL	JPN	20312	127475	0
ITA	JPN	20312	48169	0
KOR	JPN	20312	47986	0
MEX	JPN	20312	164563	0
USA	JPN	20312	60382572	0
ROU	KHM	20312	1000	0
CAN	KOR	20312	7619	0
GBR	KOR	20312	64554	0
HKG	KOR	20312	0	19513
JPN	KOR	20312	0	47986
NLD	KOR	20312	51698	0
PHL	KOR	20312	0	121140
USA	KOR	20312	669754	0
CAN	MEX	20312	2273952	0
JPN	MEX	20312	0	164563
USA	MEX	20312	51295996	1487860
BRN	MYS	20312	0	304845
ITA	MYS	20312	6305	0
NLD	MYS	20312	1549	0
AUT	NLD	20312	44452	1548501
BEL	NLD	20312	9031142	11644454
BIH	NLD	20312	0	1843
CAN	NLD	20312	32055	0
CHN	NLD	20312	0	8177
CZE	NLD	20312	0	61619
DEU	NLD	20312	816014	102457488
DNK	NLD	20312	4461552	478749
ESP	NLD	20312	91222	29576396
FRA	NLD	20312	77429	74106720
GBR	NLD	20312	50306	37290280
GHA	NLD	20312	0	2374
GRC	NLD	20312	0	13232396
HKG	NLD	20312	0	25234
HRV	NLD	20312	0	277312
HUN	NLD	20312	13867	1240556
IDN	NLD	20312	0	7353
IND	NLD	20312	0	21695
IRL	NLD	20312	145030	1207419
ITA	NLD	20312	74442	262273360
KOR	NLD	20312	0	51698
LUX	NLD	20312	0	17591
MDA	NLD	20312	0	97106
MYS	NLD	20312	0	1549
POL	NLD	20312	0	131841
PRT	NLD	20312	0	703509
ROU	NLD	20312	0	113159
RUS	NLD	20312	0	85927
SVK	NLD	20312	0	5884
SVN	NLD	20312	0	14591
SWE	NLD	20312	82468	88734
USA	NLD	20312	2648	0
DNK	NOR	20312	6119	0
EST	NOR	20312	0	22114
ITA	NOR	20312	1310	0
POL	NOR	20312	0	18903
SWE	NOR	20312	1068	0
CAN	PAN	20312	28435	0
USA	PAN	20312	201507	0
ECU	PER	20312	0	4516
DEU	PHL	20312	18531	0
FRA	PHL	20312	64426	0
KOR	PHL	20312	121140	0
TWN	PHL	20312	38116	0
BEL	POL	20312	828683	0
CAN	POL	20312	973998	0
DNK	POL	20312	10034585	0
NLD	POL	20312	131841	0
NOR	POL	20312	18903	0
RUS	POL	20312	0	77122
BEL	PRT	20312	57558	0
DEU	PRT	20312	0	12776
ESP	PRT	20312	41662140	32413
FRA	PRT	20312	278275	20193
GBR	PRT	20312	696165	172730
IRL	PRT	20312	26220	0
ITA	PRT	20312	2423	27212
NLD	PRT	20312	703509	0
USA	PRT	20312	24523	0
DEU	SGP	20312	966	0
IND	SGP	20312	0	2106
USA	SGP	20312	31600	0
USA	SLV	20312	120114	0
BEL	SWE	20312	1400	0
DEU	SWE	20312	1732046	0
DNK	SWE	20312	4065857	628836
ESP	SWE	20312	299311	0
EST	SWE	20312	1320	0
FIN	SWE	20312	144283	77163
FRA	SWE	20312	4091	2445697
GBR	SWE	20312	0	1294471
HUN	SWE	20312	0	1956
ITA	SWE	20312	407386	432416
NLD	SWE	20312	88734	82468
NOR	SWE	20312	0	1068
HKG	THA	20312	0	35102
CAN	TTO	20312	50799	0
GRD	TTO	20312	0	853
USA	TTO	20312	18422	0
ABW	USA	20312	0	3078
AIA	USA	20312	0	5457
ATG	USA	20312	0	48984
BEL	USA	20312	0	63810
BHS	USA	20312	0	26056
BLZ	USA	20312	0	15060
BMU	USA	20312	0	10122
BRB	USA	20312	0	1751
CAN	USA	20312	115364928	11416250
CHE	USA	20312	15597	0
CHL	USA	20312	2835	0
CHN	USA	20312	0	1467
COL	USA	20312	0	7597
CRI	USA	20312	0	6582
CYM	USA	20312	0	13154
DEU	USA	20312	0	71386
DMA	USA	20312	0	4898
DNK	USA	20312	1439	0
DOM	USA	20312	0	220023
ESP	USA	20312	0	1498
FRA	USA	20312	0	125001
GBR	USA	20312	82757	20624
GTM	USA	20312	0	804278
GUY	USA	20312	0	10006
HKG	USA	20312	0	246564
HND	USA	20312	0	836304
HTI	USA	20312	0	35739
IDN	USA	20312	0	11118
IRL	USA	20312	104234	0
ITA	USA	20312	27588	23267
JPN	USA	20312	0	60382572
KNA	USA	20312	0	2102
KOR	USA	20312	0	669754
LCA	USA	20312	0	13372
MEX	USA	20312	1487860	51295996
NIC	USA	20312	0	171494
NLD	USA	20312	0	2648
PAN	USA	20312	0	201507
PRT	USA	20312	0	24523
ROU	USA	20312	0	18779
RUS	USA	20312	0	88435
SGP	USA	20312	0	31600
SLV	USA	20312	0	120114
TTO	USA	20312	0	18422
VCT	USA	20312	0	6150
VEN	USA	20312	0	8037
ZAF	USA	20312	0	12278
TWN	USA	20312	0	698471
HKG	VEN	20312	6840	0
USA	VEN	20312	8037	0
PHL	TWN	20312	0	38116
USA	TWN	20312	698471	0
NLD	GHA	20312	2374	0
AUT	HUN	20312	102205	33039
BEL	HUN	20312	25740	0
DEU	HUN	20312	84053	34947
DNK	HUN	20312	19013	0
ESP	HUN	20312	0	870995
FRA	HUN	20312	407210	716976
HRV	HUN	20312	0	327536
ITA	HUN	20312	17725	7902924
NLD	HUN	20312	1240556	13867
ROU	HUN	20312	0	102329
SVK	HUN	20312	0	102704
SVN	HUN	20312	0	1268127
SWE	HUN	20312	1956	0
UKR	HUN	20312	0	882
ITA	KEN	20312	3148	0
TZA	KEN	20312	0	2365
UGA	KEN	20312	0	4412
ANS	KEN	20312	0	20610
MDV	LKA	20312	0	2304
EST	LVA	20312	448658	0
RUS	LVA	20312	0	4462
ANS	LVA	20312	0	4276
BEL	RUS	20312	38920	0
BGR	RUS	20312	1005	0
CAN	RUS	20312	9185	0
DEU	RUS	20312	6883	0
DNK	RUS	20312	197874	0
ESP	RUS	20312	66118	0
EST	RUS	20312	7658	0
FRA	RUS	20312	61547	0
IRL	RUS	20312	30891	0
LVA	RUS	20312	4462	0
NLD	RUS	20312	85927	0
POL	RUS	20312	77122	0
ROU	RUS	20312	826	0
USA	RUS	20312	88435	0
AUT	SVK	20312	4142	0
CZE	SVK	20312	380664	3762
DEU	SVK	20312	28499	0
DNK	SVK	20312	16895	0
HUN	SVK	20312	102704	0
NLD	SVK	20312	5884	0
AUT	SVN	20312	324257	0
BEL	SVN	20312	622607	0
FRA	SVN	20312	26454	0
HUN	SVN	20312	1268127	0
ITA	SVN	20312	1242883	0
NLD	SVN	20312	14591	0
BGR	UKR	20312	5978	0
HUN	UKR	20312	882	0
CHL	ARG	20312	945146	0
DEU	ARG	20312	0	251970
ESP	CIV	20312	5227	0
ZAF	CIV	20312	964	0
ESP	GAB	20312	807	0
BEL	LUX	20312	3048058	82179
DEU	LUX	20312	142032	245708
ESP	LUX	20312	23441	0
FRA	LUX	20312	30869	177091
ITA	LUX	20312	2471	140679
NLD	LUX	20312	17591	0
FRA	MLI	20312	0	13886
ZAF	MOZ	20312	10385	0
AGO	NAM	20312	0	1483
ESP	NAM	20312	689	0
ZAF	NAM	20312	9140	2160
ESP	PRY	20312	5807	0
ZAF	SWZ	20312	0	558
KEN	TZA	20312	2365	0
ZAF	TZA	20312	1689	0
AGO	ZAF	20312	0	27553
BWA	ZAF	20312	0	1426
CIV	ZAF	20312	0	964
GBR	ZAF	20312	32865	0
ITA	ZAF	20312	4317	0
LSO	ZAF	20312	0	3317
MOZ	ZAF	20312	0	10385
NAM	ZAF	20312	2160	9140
SWZ	ZAF	20312	558	0
TZA	ZAF	20312	0	1689
USA	ZAF	20312	12278	0
ZWE	ZAF	20312	26533	0
MWI	ZMB	20312	0	1937
MWI	ZWE	20312	0	24665
ZAF	ZWE	20312	0	26533
USA	DOM	20312	220023	0
USA	KNA	20312	2102	0
CAN	LCA	20312	15133	0
GBR	LCA	20312	1856	0
USA	LCA	20312	13372	0
NLD	MDA	20312	97106	0
AUT	HRV	20312	269589	0
DNK	HRV	20312	25744	0
ESP	HRV	20312	31997	0
HUN	HRV	20312	327536	0
ITA	HRV	20312	61659	0
NLD	HRV	20312	277312	0
AUT	MKD	20312	40624	0
DEU	MKD	20312	2890	0
FRA	MKD	20312	1628	0
BEL	MLT	20312	2330	0
BGR	MLT	20312	2278	0
ROU	MLT	20312	53265	0
CAN	PRK	20312	24569	0
AUT	ROU	20312	36685	0
BGR	ROU	20312	0	848
DEU	ROU	20312	980	0
HND	ROU	20312	0	2575
HUN	ROU	20312	102329	0
KHM	ROU	20312	0	1000
MLT	ROU	20312	0	53265
NLD	ROU	20312	113159	0
RUS	ROU	20312	0	826
USA	ROU	20312	18779	0
BGR	VCT	20312	2702	0
USA	VCT	20312	6150	0
BGR	ANS	20312	15890	0
CHL	ANS	20312	4987	0
CUB	ANS	20312	1085	0
DEU	ANS	20312	10515	0
ESP	ANS	20312	3813	0
IRL	ANS	20312	5791	0
KEN	ANS	20312	20610	0
LVA	ANS	20312	4276	0
USA	DMA	20312	4898	0
USA	ABW	20312	3078	0
USA	AIA	20312	5457	0
ESP	ALB	20312	23887	0
ITA	ALB	20312	12301	0
USA	BLZ	20312	15060	0
ZAF	BWA	20312	1426	0
TTO	GRD	20312	853	0
CRI	HND	20312	2463	0
ROU	HND	20312	2575	0
USA	HND	20312	836304	0
CAN	JAM	20312	23154	0
IRL	JAM	20312	15500	0
USA	NIC	20312	171494	0
DEU	EST	20312	0	2950
DNK	EST	20312	1054536	0
FIN	EST	20312	91898	0
LTU	EST	20312	0	669359
LVA	EST	20312	0	448658
NOR	EST	20312	22114	0
RUS	EST	20312	0	7658
SWE	EST	20312	0	1320
DNK	LTU	20312	22533	0
EST	LTU	20312	669359	0
LKA	MDV	20312	2304	0
ZMB	MWI	20312	1937	0
ZWE	MWI	20312	24665	0
FRA	SEN	20312	16729	0
KEN	UGA	20312	4412	0
BRA	AGO	20312	6320	0
NAM	AGO	20312	1483	0
ZAF	AGO	20312	27553	0
AUT	BIH	20312	105942	0
NLD	BIH	20312	1843	0
MYS	BRN	20312	304845	0
DNK	FRO	20312	5385	0
USA	HTI	20312	35739	0
ZAF	LSO	20312	3317	0
ESP	GIB	20312	10755	0
ESP	AND	20312	6398	0
GBR	BMU	20312	4807	0
USA	BMU	20312	10122	0
ITA	ERI	20312	4158	0
GBR	FLK	20312	13217	0
USA	CYM	20312	13154	0
GBR	ATG	20319	9611	0
USA	ATG	20319	3543	0
BEL	AUT	20319	2561793	11262
BGR	AUT	20319	0	14042
BIH	AUT	20319	0	584831
BRA	AUT	20319	11830	0
CHE	AUT	20319	0	9011285
CZE	AUT	20319	46374	652710
DEU	AUT	20319	16459789	7103653
DNK	AUT	20319	927871	0
ESP	AUT	20319	753454	676499
EST	AUT	20319	0	33597
FRA	AUT	20319	293082	128644
GBR	AUT	20319	7136	0
GRC	AUT	20319	0	47688
HRV	AUT	20319	0	59860
HUN	AUT	20319	99382	2234486
IRN	AUT	20319	3978	0
ITA	AUT	20319	5732954	26003494
KOR	AUT	20319	0	60671
MKD	AUT	20319	0	60394
NLD	AUT	20319	8837546	28445
POL	AUT	20319	0	17005
ROU	AUT	20319	0	454824
RUS	AUT	20319	0	70519
SVK	AUT	20319	0	361857
SVN	AUT	20319	0	1524677
ALB	BEL	20319	0	2717
AUT	BEL	20319	11262	2561793
BGR	BEL	20319	0	28518
CZE	BEL	20319	0	155654
DEU	BEL	20319	6146153	148156720
DNK	BEL	20319	233399	195700
ESP	BEL	20319	1000733	292759
FIN	BEL	20319	0	1859199
FRA	BEL	20319	9089504	30678642
GBR	BEL	20319	4094278	21294276
GRC	BEL	20319	1468	7380853
HUN	BEL	20319	3876	60311
IRL	BEL	20319	56911	1348355
ITA	BEL	20319	155212	14372648
LUX	BEL	20319	358332	7044722
NLD	BEL	20319	17467546	34825820
POL	BEL	20319	0	1752818
PRT	BEL	20319	0	71426
ROU	BEL	20319	0	4170
RUS	BEL	20319	0	82129
SVK	BEL	20319	0	110032
SVN	BEL	20319	0	6207
SWE	BEL	20319	0	320224
USA	BEL	20319	66811	0
ZAF	BEL	20319	0	7551
AUT	BGR	20319	14042	0
BEL	BGR	20319	28518	0
BLZ	BGR	20319	0	1248
CAN	BGR	20319	57487	0
DEU	BGR	20319	23515	0
DNK	BGR	20319	349457	0
ESP	BGR	20319	74802	0
MLT	BGR	20319	0	23814
NLD	BGR	20319	10159	0
PAN	BGR	20319	0	2034
RUS	BGR	20319	0	2505
UKR	BGR	20319	0	14715
USA	BGR	20319	0	1391
VCT	BGR	20319	0	16536
ANS	BGR	20319	0	137166
GBR	BHS	20319	1138	0
GRC	BHS	20319	2144	0
ROU	BHS	20319	10000	0
USA	BHS	20319	38271	0
AGO	BRA	20319	0	24461
ARG	BRA	20319	0	292322
AUT	BRA	20319	0	11830
FRA	BRA	20319	2057	0
HKG	BRA	20319	0	1485
ITA	BRA	20319	72105	0
MKD	BRA	20319	0	838
PRT	BRA	20319	1118	0
CAN	BRB	20319	37532	0
FRA	BRB	20319	0	22074
BGR	CAN	20319	0	57487
BRB	CAN	20319	0	37532
CHL	CAN	20319	0	35616
CHN	CAN	20319	0	63601
COL	CAN	20319	0	97985
CRI	CAN	20319	0	8366
CUB	CAN	20319	0	181481
DNK	CAN	20319	142741	0
DOM	CAN	20319	0	73968
GTM	CAN	20319	0	26001
HKG	CAN	20319	0	23511
HND	CAN	20319	0	24746
HTI	CAN	20319	0	18187
IDN	CAN	20319	0	33060
JAM	CAN	20319	0	252102
JPN	CAN	20319	0	133134232
KOR	CAN	20319	0	1441693
LCA	CAN	20319	0	37600
MAC	CAN	20319	0	2390
MEX	CAN	20319	0	1195990
MYS	CAN	20319	0	37827
NLD	CAN	20319	0	3698
PAN	CAN	20319	0	23837
PHL	CAN	20319	0	25825
POL	CAN	20319	0	34358
PRK	CAN	20319	0	15834
RUS	CAN	20319	0	207285
TTO	CAN	20319	0	18674
URY	CAN	20319	0	12379
USA	CAN	20319	43854592	324665824
VEN	CAN	20319	0	12488
ZAF	CAN	20319	0	22968
AUT	CHE	20319	9011285	0
DEU	CHE	20319	856931	135068
DNK	CHE	20319	151159	0
ESP	CHE	20319	5902	0
FRA	CHE	20319	33998	0
HUN	CHE	20319	1807	0
ITA	CHE	20319	62316	0
JPN	CHE	20319	0	4776
USA	CHE	20319	2046	0
ARG	CHL	20319	0	4813212
CAN	CHL	20319	35616	0
ESP	CHL	20319	13602	0
ANS	CHL	20319	0	4115
CAN	CHN	20319	63601	0
DNK	CHN	20319	71927	0
ESP	CHN	20319	84312	0
GBR	CHN	20319	79813	0
HKG	CHN	20319	308071	98449
ITA	CHN	20319	40413	0
LKA	CHN	20319	0	3112
USA	CHN	20319	98970	0
CAN	COL	20319	97985	0
USA	COL	20319	2702	0
CAN	CRI	20319	8366	0
NIC	CRI	20319	0	11681
SLV	CRI	20319	0	1706
USA	CRI	20319	12128	0
CAN	CUB	20319	181481	0
ESP	CUB	20319	15414	0
AUT	CZE	20319	652710	46374
BEL	CZE	20319	155654	0
DEU	CZE	20319	2394003	124300
DNK	CZE	20319	3252729	57832
FRA	CZE	20319	538902	0
GBR	CZE	20319	39520	0
IRL	CZE	20319	23634	0
ITA	CZE	20319	19799	0
NLD	CZE	20319	63352	0
SVK	CZE	20319	0	722232
ARG	DEU	20319	606769	0
AUT	DEU	20319	7103653	16459789
BEL	DEU	20319	148156720	6146153
BGR	DEU	20319	0	23515
BIH	DEU	20319	0	15234
CHE	DEU	20319	135068	856931
CZE	DEU	20319	124300	2394003
DNK	DEU	20319	114471680	14154481
ESP	DEU	20319	28690378	740156
FIN	DEU	20319	0	1761926
FRA	DEU	20319	15298782	9250559
GBR	DEU	20319	12094712	9364044
GRC	DEU	20319	6437	2749942
HKG	DEU	20319	0	66610
HUN	DEU	20319	535040	7656718
IRL	DEU	20319	3443026	4428760
ITA	DEU	20319	9216903	17521542
JPN	DEU	20319	0	966
LTU	DEU	20319	0	231531
LUX	DEU	20319	70069	183458
MDA	DEU	20319	0	15779
MYS	DEU	20319	0	21091
NLD	DEU	20319	151121680	44979708
POL	DEU	20319	0	17578
PRT	DEU	20319	1722	1912
ROU	DEU	20319	0	373239
RUS	DEU	20319	0	96349
SVK	DEU	20319	0	557109
SWE	DEU	20319	45353	9563620
UKR	DEU	20319	0	1961
USA	DEU	20319	37859	0
ANS	DEU	20319	0	101276
ARG	DNK	20319	0	63281
AUT	DNK	20319	0	927871
BEL	DNK	20319	195700	233399
BGR	DNK	20319	0	349457
BIH	DNK	20319	0	9824
BLR	DNK	20319	0	13996
CAN	DNK	20319	0	142741
CHE	DNK	20319	0	151159
CHN	DNK	20319	0	71927
CZE	DNK	20319	57832	3252729
DEU	DNK	20319	14154481	114471680
ESP	DNK	20319	2271655	78329
EST	DNK	20319	0	321428
FIN	DNK	20319	5165	14032613
FRA	DNK	20319	2188218	2104966
FRO	DNK	20319	0	17906
GBR	DNK	20319	2328671	39172328
GRC	DNK	20319	0	2052768
GRL	DNK	20319	0	12668
HKG	DNK	20319	0	105439
HRV	DNK	20319	0	43793
HUN	DNK	20319	62697	4414520
IRL	DNK	20319	1305670	2598649
ITA	DNK	20319	122985	7821360
JPN	DNK	20319	0	3174610
LTU	DNK	20319	0	240936
LUX	DNK	20319	11474	5898
MEX	DNK	20319	0	37102
MYS	DNK	20319	0	32463
NLD	DNK	20319	9463934	6495040
NOR	DNK	20319	29981	35327
POL	DNK	20319	0	13011768
PRT	DNK	20319	0	173986
RUS	DNK	20319	0	1931728
SGP	DNK	20319	0	41577
SVK	DNK	20319	0	1206749
SVN	DNK	20319	0	16028
SWE	DNK	20319	2674279	51530356
USA	DNK	20319	0	228856
ALB	ESP	20319	0	19379
AND	ESP	20319	0	1653774
AUT	ESP	20319	676499	753454
BEL	ESP	20319	292759	1000733
BGR	ESP	20319	0	74802
CHE	ESP	20319	0	5902
CHL	ESP	20319	0	13602
CHN	ESP	20319	0	84312
CUB	ESP	20319	0	15414
DEU	ESP	20319	740156	28690378
DNK	ESP	20319	78329	2271655
FRA	ESP	20319	1485681	84801152
GBR	ESP	20319	1007145	1247936
GIB	ESP	20319	0	85207
GRC	ESP	20319	0	551281
HKG	ESP	20319	0	5525
HUN	ESP	20319	725647	0
IRL	ESP	20319	1693	0
ITA	ESP	20319	1810452	2401630
JPN	ESP	20319	0	40039
MAR	ESP	20319	9174	0
NAM	ESP	20319	0	736
NLD	ESP	20319	3554732	361414
PRT	ESP	20319	721205	45678296
RUS	ESP	20319	0	207307
SVK	ESP	20319	0	64196
SWE	ESP	20319	6168	687089
URY	ESP	20319	0	13637
ZAF	ESP	20319	0	33150
BEL	FIN	20319	1859199	0
DEU	FIN	20319	1761926	0
DNK	FIN	20319	14032613	5165
EST	FIN	20319	0	590086
GBR	FIN	20319	9245	2673
ITA	FIN	20319	19289	0
NLD	FIN	20319	59104	7018
NOR	FIN	20319	0	30923
RUS	FIN	20319	0	73988
SWE	FIN	20319	345711	2345524
AGO	FRA	20319	0	11944
AND	FRA	20319	0	16134
AUT	FRA	20319	128644	293082
BEL	FRA	20319	30678642	9089504
BEN	FRA	20319	0	44973
BRA	FRA	20319	0	2057
BRB	FRA	20319	22074	0
CHE	FRA	20319	0	33998
CIV	FRA	20319	0	38979
CMR	FRA	20319	0	3648
COG	FRA	20319	0	55644
COM	FRA	20319	0	1296
CZE	FRA	20319	0	538902
DEU	FRA	20319	9250559	15298782
DJI	FRA	20319	0	6752
DNK	FRA	20319	2104966	2188218
ESP	FRA	20319	84801152	1485681
GAB	FRA	20319	0	37081
GBR	FRA	20319	10416743	17628080
GRC	FRA	20319	17848	1795736
HKG	FRA	20319	0	15685
HRV	FRA	20319	0	28628
HUN	FRA	20319	512295	125012
IRL	FRA	20319	2151094	5430758
ISL	FRA	20319	591578	0
ITA	FRA	20319	473861	18199804
JPN	FRA	20319	0	1401929
KHM	FRA	20319	0	1354
KOR	FRA	20319	0	241270
LUX	FRA	20319	1476905	679534
MDG	FRA	20319	0	2729
MEX	FRA	20319	0	16054
MLI	FRA	20319	279194	0
MLT	FRA	20319	0	1908
MYS	FRA	20319	0	1620
NLD	FRA	20319	47818508	11214870
PER	FRA	20319	0	2413
PHL	FRA	20319	0	87550
POL	FRA	20319	0	1508624
PRK	FRA	20319	0	18270
PRT	FRA	20319	23078	1172694
ROU	FRA	20319	0	115289
RUS	FRA	20319	0	85283
SEN	FRA	20319	0	1734
SGP	FRA	20319	0	76520
SLE	FRA	20319	61042	0
SOM	FRA	20319	9638	0
SVN	FRA	20319	0	30279
SWE	FRA	20319	424508	213229
TUN	FRA	20319	0	5969
USA	FRA	20319	628032	0
ZAF	FRA	20319	0	28073
ATG	GBR	20319	0	9611
AUT	GBR	20319	0	7136
BEL	GBR	20319	21294276	4094278
BHS	GBR	20319	0	1138
BMU	GBR	20319	0	7668
CHN	GBR	20319	0	79813
CZE	GBR	20319	0	39520
DEU	GBR	20319	9364044	12094712
DMA	GBR	20319	0	3862
DNK	GBR	20319	39172328	2328671
ESP	GBR	20319	1247936	1007145
FIN	GBR	20319	2673	9245
FLK	GBR	20319	0	1604
FRA	GBR	20319	17628080	10416743
GIB	GBR	20319	0	9502
GRC	GBR	20319	0	52423
HKG	GBR	20319	0	78984
HND	GBR	20319	0	14081
HTI	GBR	20319	0	20621
HUN	GBR	20319	583019	1641638
IRL	GBR	20319	23413170	15156538
ITA	GBR	20319	152740	8569117
JPN	GBR	20319	113715	667722
KOR	GBR	20319	0	26162
LUX	GBR	20319	0	2474
MLT	GBR	20319	0	2561
MYS	GBR	20319	0	1643
NLD	GBR	20319	34222596	8819779
NOR	GBR	20319	0	6766
PHL	GBR	20319	0	61263
POL	GBR	20319	0	1293428
PRT	GBR	20319	661110	5555083
RWA	GBR	20319	0	14390
SGP	GBR	20319	0	56634
SLE	GBR	20319	0	1841
SVK	GBR	20319	0	17333
SWE	GBR	20319	2832289	816291
TZA	GBR	20319	0	3632
USA	GBR	20319	4397844	53919
VCT	GBR	20319	0	1592
ZAF	GBR	20319	0	40499
ALB	GRC	20319	0	1441
AUT	GRC	20319	47688	0
BEL	GRC	20319	7380853	1468
BHS	GRC	20319	0	2144
DEU	GRC	20319	2749942	6437
DNK	GRC	20319	2052768	0
ESP	GRC	20319	551281	0
FRA	GRC	20319	1795736	17848
GBR	GRC	20319	52423	0
HUN	GRC	20319	3788	0
IRL	GRC	20319	37395	0
ITA	GRC	20319	495529	0
LUX	GRC	20319	1773	0
MLT	GRC	20319	0	3268
NLD	GRC	20319	27817444	49448
PAN	GRC	20319	0	1190
ANS	GRC	20319	0	8653
CAN	GTM	20319	26001	0
ITA	GTM	20319	1420	0
SLV	GTM	20319	0	4889
USA	GTM	20319	137280	0
BRA	HKG	20319	1485	0
CAN	HKG	20319	23511	0
CHN	HKG	20319	98449	308071
DEU	HKG	20319	66610	0
DNK	HKG	20319	105439	0
ESP	HKG	20319	5525	0
FRA	HKG	20319	15685	0
GBR	HKG	20319	78984	0
IRL	HKG	20319	69213	0
ITA	HKG	20319	22337	0
JPN	HKG	20319	2527	0
NLD	HKG	20319	40527	0
ROU	HKG	20319	848	0
THA	HKG	20319	3763268	0
USA	HKG	20319	453022	0
CAN	IDN	20319	33060	0
IRL	IDN	20319	27511	0
MYS	IDN	20319	0	316311
USA	IDN	20319	21948	0
TWN	IDN	20319	0	1593
MYS	IND	20319	0	11560
AND	IRL	20319	0	2128
BEL	IRL	20319	1348355	56911
CZE	IRL	20319	0	23634
DEU	IRL	20319	4428760	3443026
DNK	IRL	20319	2598649	1305670
ESP	IRL	20319	0	1693
FRA	IRL	20319	5430758	2151094
GBR	IRL	20319	15156538	23413170
GRC	IRL	20319	0	37395
HKG	IRL	20319	0	69213
HTI	IRL	20319	0	11954
HUN	IRL	20319	0	89292
IDN	IRL	20319	0	27511
ITA	IRL	20319	0	999233
JAM	IRL	20319	0	24317
JPN	IRL	20319	0	463640
KOR	IRL	20319	0	186034
NLD	IRL	20319	2721346	677385
PHL	IRL	20319	0	8640
POL	IRL	20319	2557	1148705
PRT	IRL	20319	0	19863
RUS	IRL	20319	0	57302
SWE	IRL	20319	83243	465845
TTO	IRL	20319	0	17522
USA	IRL	20319	145717	1874745
ANS	IRL	20319	68159	15865
AUT	IRN	20319	0	3978
ALB	ITA	20319	0	22099
ARG	ITA	20319	0	1050
AUT	ITA	20319	26003494	5732954
BEL	ITA	20319	14372648	155212
BRA	ITA	20319	0	72105
CHE	ITA	20319	0	62316
CHN	ITA	20319	0	40413
CPV	ITA	20319	0	1409
CZE	ITA	20319	0	19799
DEU	ITA	20319	17521542	9216903
DNK	ITA	20319	7821360	122985
ESP	ITA	20319	2401630	1810452
ETH	ITA	20319	0	2584
FIN	ITA	20319	0	19289
FRA	ITA	20319	18199804	473861
GBR	ITA	20319	8569117	152740
GRC	ITA	20319	0	495529
GTM	ITA	20319	0	1420
HKG	ITA	20319	0	22337
HRV	ITA	20319	0	163204
HTI	ITA	20319	0	8717
HUN	ITA	20319	1320746	330122
IRL	ITA	20319	999233	0
LUX	ITA	20319	0	1594
MYS	ITA	20319	0	20015
NLD	ITA	20319	20996474	83504
NOR	ITA	20319	0	8915
POL	ITA	20319	0	6559
PRT	ITA	20319	48886	0
ROU	ITA	20319	0	28957
SVN	ITA	20319	23373	1064057
SWE	ITA	20319	0	4900
URY	ITA	20319	0	24662
USA	ITA	20319	0	25019
ZAF	ITA	20319	0	89510
ANS	ITA	20319	0	39936
CAN	JPN	20319	133134232	0
CHE	JPN	20319	4776	0
DEU	JPN	20319	966	0
DNK	JPN	20319	3174610	0
ESP	JPN	20319	40039	0
FRA	JPN	20319	1401929	0
GBR	JPN	20319	667722	113715
HKG	JPN	20319	0	2527
IRL	JPN	20319	463640	0
KOR	JPN	20319	23121928	305188
MEX	JPN	20319	45284476	0
NLD	JPN	20319	274048	0
SWE	JPN	20319	27521	0
USA	JPN	20319	431302240	0
FRA	KHM	20319	1354	0
ROU	KHM	20319	3000	0
SGP	KHM	20319	4477	0
AUT	KOR	20319	60671	0
CAN	KOR	20319	1441693	0
FRA	KOR	20319	241270	0
GBR	KOR	20319	26162	0
IRL	KOR	20319	186034	0
JPN	KOR	20319	305188	23121928
NLD	KOR	20319	386858	0
RUS	KOR	20319	0	65321
USA	KOR	20319	589723	0
TWN	KOR	20319	0	10243
CAN	MEX	20319	1195990	0
DNK	MEX	20319	37102	0
FRA	MEX	20319	16054	0
JPN	MEX	20319	0	45284476
USA	MEX	20319	26782210	38715192
BRN	MYS	20319	0	339404
CAN	MYS	20319	37827	0
DEU	MYS	20319	21091	0
DNK	MYS	20319	32463	0
FRA	MYS	20319	1620	0
GBR	MYS	20319	1643	0
IDN	MYS	20319	316311	0
IND	MYS	20319	11560	0
ITA	MYS	20319	20015	0
NLD	MYS	20319	56516	0
ALB	NLD	20319	0	2902
AUT	NLD	20319	28445	8837546
BEL	NLD	20319	34825820	17467546
BGR	NLD	20319	0	10159
BIH	NLD	20319	0	2026651
CAN	NLD	20319	3698	0
CIV	NLD	20319	0	2281
CZE	NLD	20319	0	63352
DEU	NLD	20319	44979708	151121680
DNK	NLD	20319	6495040	9463934
ESP	NLD	20319	361414	3554732
FIN	NLD	20319	7018	59104
FRA	NLD	20319	11214870	47818508
GBR	NLD	20319	8819779	34222596
GIB	NLD	20319	0	17518
GMB	NLD	20319	0	7720
GRC	NLD	20319	49448	27817444
HKG	NLD	20319	0	40527
HRV	NLD	20319	0	159362
HUN	NLD	20319	104881	984490
IRL	NLD	20319	677385	2721346
ITA	NLD	20319	83504	20996474
JPN	NLD	20319	0	274048
KOR	NLD	20319	0	386858
LBR	NLD	20319	0	55389
LUX	NLD	20319	0	60202
MDA	NLD	20319	0	16320
MLT	NLD	20319	0	17623
MYS	NLD	20319	0	56516
PHL	NLD	20319	0	7698
POL	NLD	20319	0	382089
PRT	NLD	20319	0	188667
ROU	NLD	20319	900	111870
RUS	NLD	20319	0	126580
SVK	NLD	20319	0	715413
SVN	NLD	20319	0	606178
SWE	NLD	20319	699411	30695
USA	NLD	20319	80047	0
DNK	NOR	20319	35327	29981
EST	NOR	20319	5337	122780
FIN	NOR	20319	30923	0
GBR	NOR	20319	6766	0
GHA	NOR	20319	0	2647
ITA	NOR	20319	8915	0
POL	NOR	20319	0	16765
RUS	NOR	20319	0	39978
SWE	NOR	20319	0	47141
BGR	PAN	20319	2034	0
CAN	PAN	20319	23837	0
GRC	PAN	20319	1190	0
ROU	PAN	20319	1000	0
USA	PAN	20319	21947	0
FRA	PER	20319	2413	0
USA	PER	20319	3023	0
CAN	PHL	20319	25825	0
FRA	PHL	20319	87550	0
GBR	PHL	20319	61263	0
IRL	PHL	20319	8640	0
NLD	PHL	20319	7698	0
USA	PHL	20319	120587	0
AUT	POL	20319	17005	0
BEL	POL	20319	1752818	0
CAN	POL	20319	34358	0
DEU	POL	20319	17578	0
DNK	POL	20319	13011768	0
FRA	POL	20319	1508624	0
GBR	POL	20319	1293428	0
IRL	POL	20319	1148705	2557
ITA	POL	20319	6559	0
NLD	POL	20319	382089	0
NOR	POL	20319	16765	0
RUS	POL	20319	0	55671
UKR	POL	20319	0	8710
AGO	PRT	20319	0	148274
BEL	PRT	20319	71426	0
BRA	PRT	20319	0	1118
CPV	PRT	20319	0	2173
DEU	PRT	20319	1912	1722
DNK	PRT	20319	173986	0
ESP	PRT	20319	45678296	721205
FRA	PRT	20319	1172694	23078
GBR	PRT	20319	5555083	661110
IRL	PRT	20319	19863	0
ITA	PRT	20319	0	48886
NLD	PRT	20319	188667	0
ANS	PRT	20319	0	1012
DNK	SGP	20319	41577	0
FRA	SGP	20319	76520	0
GBR	SGP	20319	56634	0
KHM	SGP	20319	0	4477
ROU	SGP	20319	1553	0
SWE	SGP	20319	32692	0
USA	SGP	20319	117722	0
CRI	SLV	20319	1706	0
GTM	SLV	20319	4889	0
USA	SLV	20319	20835	0
BEL	SWE	20319	320224	0
DEU	SWE	20319	9563620	45353
DNK	SWE	20319	51530356	2674279
ESP	SWE	20319	687089	6168
FIN	SWE	20319	2345524	345711
FRA	SWE	20319	213229	424508
GBR	SWE	20319	816291	2832289
IRL	SWE	20319	465845	83243
ITA	SWE	20319	4900	0
JPN	SWE	20319	0	27521
NLD	SWE	20319	30695	699411
NOR	SWE	20319	47141	0
SGP	SWE	20319	0	32692
TWN	SWE	20319	0	38633
HKG	THA	20319	0	3763268
LKA	THA	20319	0	3626
CAN	TTO	20319	18674	0
GRD	TTO	20319	0	2283
IRL	TTO	20319	17522	0
USA	TTO	20319	21390	0
ABW	USA	20319	0	35020
AIA	USA	20319	0	709
ARG	USA	20319	0	2739
ATG	USA	20319	0	3543
BEL	USA	20319	0	66811
BGR	USA	20319	1391	0
BHS	USA	20319	0	38271
BMU	USA	20319	0	13158
CAN	USA	20319	324665824	43854592
CHE	USA	20319	0	2046
CHN	USA	20319	0	98970
CMR	USA	20319	0	21977
COL	USA	20319	0	2702
CRI	USA	20319	0	12128
DEU	USA	20319	0	37859
DMA	USA	20319	0	1225
DNK	USA	20319	228856	0
DOM	USA	20319	0	99133
FRA	USA	20319	0	628032
GAB	USA	20319	0	5060
GBR	USA	20319	53919	4397844
GRD	USA	20319	0	1560
GTM	USA	20319	0	137280
HKG	USA	20319	0	453022
HND	USA	20319	20685	76180
HTI	USA	20319	0	38622
IDN	USA	20319	0	21948
IRL	USA	20319	1874745	145717
ITA	USA	20319	25019	0
JPN	USA	20319	0	431302240
KNA	USA	20319	0	6650
KOR	USA	20319	0	589723
LCA	USA	20319	0	27231
LTU	USA	20319	7859	0
MEX	USA	20319	38715192	26782210
NAM	USA	20319	0	35990
NIC	USA	20319	0	9681
NLD	USA	20319	0	80047
PAN	USA	20319	0	21947
PER	USA	20319	0	3023
PHL	USA	20319	0	120587
RUS	USA	20319	0	205718
SGP	USA	20319	0	117722
SLV	USA	20319	0	20835
TCA	USA	20319	0	2415
TTO	USA	20319	0	21390
VCT	USA	20319	0	2217
TWN	USA	20319	0	129408
CAN	VEN	20319	12488	0
IDN	TWN	20319	1593	0
KOR	TWN	20319	10243	0
SWE	TWN	20319	38633	0
USA	TWN	20319	129408	0
DNK	BLR	20319	13996	0
LVA	BLR	20319	0	2694
RUS	BLR	20319	0	553217
NOR	GHA	20319	2647	0
ZAF	GHA	20319	1539	0
AUT	HUN	20319	2234486	99382
BEL	HUN	20319	60311	3876
BIH	HUN	20319	0	1987000
CHE	HUN	20319	0	1807
DEU	HUN	20319	7656718	535040
DNK	HUN	20319	4414520	62697
ESP	HUN	20319	0	725647
FRA	HUN	20319	125012	512295
GBR	HUN	20319	1641638	583019
GRC	HUN	20319	0	3788
HRV	HUN	20319	0	41227
IRL	HUN	20319	89292	0
ITA	HUN	20319	330122	1320746
MKD	HUN	20319	0	4610
NLD	HUN	20319	984490	104881
ROU	HUN	20319	0	121179
RUS	HUN	20319	0	50468
SVK	HUN	20319	0	112840
SVN	HUN	20319	0	1282452
UKR	HUN	20319	0	3527
SOM	KEN	20319	0	1451
CHN	LKA	20319	3112	0
THA	LKA	20319	3626	0
BLR	LVA	20319	2694	0
EST	LVA	20319	224566	2130
RUS	LVA	20319	0	8014
ANS	LVA	20319	0	4299
AUT	RUS	20319	70519	0
BEL	RUS	20319	82129	0
BGR	RUS	20319	2505	0
BLR	RUS	20319	553217	0
CAN	RUS	20319	207285	0
DEU	RUS	20319	96349	0
DNK	RUS	20319	1931728	0
ESP	RUS	20319	207307	0
EST	RUS	20319	17649	0
FIN	RUS	20319	73988	0
FRA	RUS	20319	85283	0
HUN	RUS	20319	50468	0
IRL	RUS	20319	57302	0
KOR	RUS	20319	65321	0
LVA	RUS	20319	8014	0
NLD	RUS	20319	126580	0
NOR	RUS	20319	39978	0
POL	RUS	20319	55671	0
ROU	RUS	20319	1651	0
UKR	RUS	20319	2367	0
USA	RUS	20319	205718	0
AUT	SVK	20319	361857	0
BEL	SVK	20319	110032	0
CZE	SVK	20319	722232	0
DEU	SVK	20319	557109	0
DNK	SVK	20319	1206749	0
ESP	SVK	20319	64196	0
GBR	SVK	20319	17333	0
HUN	SVK	20319	112840	0
NLD	SVK	20319	715413	0
AUT	SVN	20319	1524677	0
BEL	SVN	20319	6207	0
DNK	SVN	20319	16028	0
FRA	SVN	20319	30279	0
HRV	SVN	20319	0	11370
HUN	SVN	20319	1282452	0
ITA	SVN	20319	1064057	23373
NLD	SVN	20319	606178	0
FRA	TUN	20319	5969	0
BGR	UKR	20319	14715	0
DEU	UKR	20319	1961	0
HUN	UKR	20319	3527	0
POL	UKR	20319	8710	0
ROU	UKR	20319	959	0
RUS	UKR	20319	0	2367
ANS	UKR	20319	0	7220
BOL	ARG	20319	0	3937
BRA	ARG	20319	292322	0
CHL	ARG	20319	4813212	0
DEU	ARG	20319	0	606769
DNK	ARG	20319	63281	0
ITA	ARG	20319	1050	0
USA	ARG	20319	2739	0
FRA	CIV	20319	38979	0
NLD	CIV	20319	2281	0
FRA	CMR	20319	3648	0
USA	CMR	20319	21977	0
FRA	GAB	20319	37081	0
USA	GAB	20319	5060	0
ZAF	GAB	20319	3163	0
BEL	LUX	20319	7044722	358332
DEU	LUX	20319	183458	70069
DNK	LUX	20319	5898	11474
FRA	LUX	20319	679534	1476905
GBR	LUX	20319	2474	0
GRC	LUX	20319	0	1773
ITA	LUX	20319	1594	0
NLD	LUX	20319	60202	0
ESP	MAR	20319	0	9174
FRA	MLI	20319	0	279194
ZAF	MLI	20319	2147	0
ANS	MLI	20319	3083	0
MWI	MOZ	20319	0	2363
ZAF	MOZ	20319	376591	45282
ESP	NAM	20319	736	0
USA	NAM	20319	35990	0
ZAF	NAM	20319	154018	0
ZAF	SWZ	20319	30047	342
GBR	TZA	20319	3632	0
ZAF	TZA	20319	2225	0
CAN	URY	20319	12379	0
ESP	URY	20319	13637	0
ITA	URY	20319	24662	0
AGO	ZAF	20319	0	8446
BEL	ZAF	20319	7551	0
BWA	ZAF	20319	0	11238
CAN	ZAF	20319	22968	0
COD	ZAF	20319	0	13556
COM	ZAF	20319	0	3161
CPV	ZAF	20319	0	1520
ESP	ZAF	20319	33150	0
FRA	ZAF	20319	28073	0
GAB	ZAF	20319	0	3163
GBR	ZAF	20319	40499	0
GHA	ZAF	20319	0	1539
ITA	ZAF	20319	89510	0
LSO	ZAF	20319	0	117339
MLI	ZAF	20319	0	2147
MOZ	ZAF	20319	45282	376591
NAM	ZAF	20319	0	154018
SWZ	ZAF	20319	342	30047
SYC	ZAF	20319	4895	0
TZA	ZAF	20319	0	2225
UGA	ZAF	20319	0	1276
ZMB	ZAF	20319	0	6775
ZWE	ZAF	20319	57908	0
ZAF	ZMB	20319	6775	0
MUS	ZWE	20319	0	78186
MWI	ZWE	20319	0	22701
ZAF	ZWE	20319	0	57908
CAN	DOM	20319	73968	0
USA	DOM	20319	99133	0
USA	KNA	20319	6650	0
CAN	LCA	20319	37600	0
USA	LCA	20319	27231	0
DEU	MDA	20319	15779	0
NLD	MDA	20319	16320	0
AUT	HRV	20319	59860	0
DNK	HRV	20319	43793	0
FRA	HRV	20319	28628	0
HUN	HRV	20319	41227	0
ITA	HRV	20319	163204	0
NLD	HRV	20319	159362	0
SVN	HRV	20319	11370	0
ROU	LBY	20319	2000	0
AUT	MKD	20319	60394	0
BRA	MKD	20319	838	0
HUN	MKD	20319	4610	0
BGR	MLT	20319	23814	0
EST	MLT	20319	6026	0
FRA	MLT	20319	1908	0
GBR	MLT	20319	2561	0
GRC	MLT	20319	3268	0
NLD	MLT	20319	17623	0
ROU	MLT	20319	23673	0
CAN	PRK	20319	15834	0
FRA	PRK	20319	18270	0
AUT	ROU	20319	454824	0
BEL	ROU	20319	4170	0
BHS	ROU	20319	0	10000
BLZ	ROU	20319	0	849
DEU	ROU	20319	373239	0
FRA	ROU	20319	115289	0
HKG	ROU	20319	0	848
HND	ROU	20319	0	198
HUN	ROU	20319	121179	0
ITA	ROU	20319	28957	0
KHM	ROU	20319	0	3000
LBY	ROU	20319	0	2000
MLT	ROU	20319	0	23673
NLD	ROU	20319	111870	900
PAN	ROU	20319	0	1000
RUS	ROU	20319	0	1651
SGP	ROU	20319	0	1553
UKR	ROU	20319	0	959
VCT	ROU	20319	0	1995
BGR	VCT	20319	16536	0
EST	VCT	20319	2633	0
GBR	VCT	20319	1592	0
ROU	VCT	20319	1995	0
USA	VCT	20319	2217	0
BGR	ANS	20319	137166	0
CHL	ANS	20319	4115	0
DEU	ANS	20319	101276	0
EST	ANS	20319	0	12611
GRC	ANS	20319	8653	0
IRL	ANS	20319	15865	68159
ITA	ANS	20319	39936	0
LVA	ANS	20319	4299	0
MLI	ANS	20319	0	3083
PRT	ANS	20319	1012	0
UKR	ANS	20319	7220	0
GBR	DMA	20319	3862	0
USA	DMA	20319	1225	0
CAN	MAC	20319	2390	0
USA	ABW	20319	35020	0
USA	AIA	20319	709	0
BEL	ALB	20319	2717	0
ESP	ALB	20319	19379	0
GRC	ALB	20319	1441	0
ITA	ALB	20319	22099	0
NLD	ALB	20319	2902	0
BGR	BLZ	20319	1248	0
ROU	BLZ	20319	849	0
ARG	BOL	20319	3937	0
ZAF	BWA	20319	11238	0
ITA	ETH	20319	2584	0
TTO	GRD	20319	2283	0
USA	GRD	20319	1560	0
CAN	HND	20319	24746	0
GBR	HND	20319	14081	0
ROU	HND	20319	198	0
USA	HND	20319	76180	20685
CAN	JAM	20319	252102	0
IRL	JAM	20319	24317	0
CRI	NIC	20319	11681	0
USA	NIC	20319	9681	0
FRA	BEN	20319	44973	0
FRA	COM	20319	1296	0
ZAF	COM	20319	3161	0
AUT	EST	20319	33597	0
DNK	EST	20319	321428	0
FIN	EST	20319	590086	0
LBR	EST	20319	0	1794
LTU	EST	20319	0	1057104
LVA	EST	20319	2130	224566
MLT	EST	20319	0	6026
NOR	EST	20319	122780	5337
RUS	EST	20319	0	17649
VCT	EST	20319	0	2633
ANS	EST	20319	12611	0
NLD	GMB	20319	7720	0
FRA	ISL	20319	0	591578
DEU	LTU	20319	231531	0
DNK	LTU	20319	240936	0
EST	LTU	20319	1057104	0
USA	LTU	20319	0	7859
FRA	MDG	20319	2729	0
ZWE	MUS	20319	78186	0
MOZ	MWI	20319	2363	0
ZWE	MWI	20319	22701	0
FRA	SEN	20319	1734	0
ZAF	SYC	20319	0	4895
ZAF	UGA	20319	1276	0
BRA	AGO	20319	24461	0
FRA	AGO	20319	11944	0
PRT	AGO	20319	148274	0
ZAF	AGO	20319	8446	0
AUT	BIH	20319	584831	0
DEU	BIH	20319	15234	0
DNK	BIH	20319	9824	0
HUN	BIH	20319	1987000	0
NLD	BIH	20319	2026651	0
MYS	BRN	20319	339404	0
ZAF	COD	20319	13556	0
FRA	COG	20319	55644	0
DNK	FRO	20319	17906	0
CAN	HTI	20319	18187	0
GBR	HTI	20319	20621	0
IRL	HTI	20319	11954	0
ITA	HTI	20319	8717	0
USA	HTI	20319	38622	0
EST	LBR	20319	1794	0
NLD	LBR	20319	55389	0
ZAF	LSO	20319	117339	0
FRA	SOM	20319	0	9638
KEN	SOM	20319	1451	0
ESP	GIB	20319	85207	0
GBR	GIB	20319	9502	0
NLD	GIB	20319	17518	0
ESP	AND	20319	1653774	0
FRA	AND	20319	16134	0
IRL	AND	20319	2128	0
GBR	BMU	20319	7668	0
USA	BMU	20319	13158	0
FRA	DJI	20319	6752	0
GBR	FLK	20319	1604	0
GBR	RWA	20319	14390	0
ITA	CPV	20319	1409	0
PRT	CPV	20319	2173	0
ZAF	CPV	20319	1520	0
FRA	SLE	20319	0	61042
GBR	SLE	20319	1841	0
USA	TCA	20319	2415	0
DNK	GRL	20319	12668	0
MSR	ATG	20322	0	99
TTO	ATG	20322	8944	0
USA	ATG	20322	31350	0
BEL	AUT	20322	9260	0
BGR	AUT	20322	0	10203
BLR	AUT	20322	0	1429
CHE	AUT	20322	0	19672
CZE	AUT	20322	0	16275
DEU	AUT	20322	492645	83082
DNK	AUT	20322	0	5508
ESP	AUT	20322	14269	241993
EST	AUT	20322	0	11084
FRA	AUT	20322	47367	29725
HRV	AUT	20322	0	36079
HUN	AUT	20322	176359	214354
ITA	AUT	20322	72915	122824
JPN	AUT	20322	0	82238
KOR	AUT	20322	0	1217743
MKD	AUT	20322	0	158314
NLD	AUT	20322	186237	36571
ROU	AUT	20322	0	114327
RUS	AUT	20322	0	606810
SVN	AUT	20322	0	30460
SWE	AUT	20322	39959	0
AGO	BEL	20322	0	69488
ALB	BEL	20322	0	6024
AUT	BEL	20322	0	9260
BGR	BEL	20322	0	475174
CHN	BEL	20322	0	67926
CIV	BEL	20322	0	2966
CZE	BEL	20322	0	249601
DEU	BEL	20322	26049	1492633
DNK	BEL	20322	0	84799
ESP	BEL	20322	823153	6923075
EST	BEL	20322	0	1850
FIN	BEL	20322	0	15688
FRA	BEL	20322	55222	2988470
GAB	BEL	20322	0	20228
GBR	BEL	20322	56679	646547
GHA	BEL	20322	0	10237
GRC	BEL	20322	0	74397
HKG	BEL	20322	0	51382
HRV	BEL	20322	0	163073
HTI	BEL	20322	0	10760
ITA	BEL	20322	76810	2762140
KOR	BEL	20322	0	1081
LUX	BEL	20322	10687	8340
MAR	BEL	20322	0	10035
NLD	BEL	20322	209795	309916
PHL	BEL	20322	0	25061
POL	BEL	20322	0	97473
PRT	BEL	20322	205096	513892
ROU	BEL	20322	0	281378
RUS	BEL	20322	0	492663
SWE	BEL	20322	0	1578
USA	BEL	20322	79875	0
ZAF	BEL	20322	0	78534
AUT	BGR	20322	10203	0
BEL	BGR	20322	475174	0
CHN	BGR	20322	46882	0
DEU	BGR	20322	27866	0
DNK	BGR	20322	6807	0
ESP	BGR	20322	48698	0
FRA	BGR	20322	284762	0
HUN	BGR	20322	2729	0
MLT	BGR	20322	0	2531
NLD	BGR	20322	51481	0
RUS	BGR	20322	0	2924
UKR	BGR	20322	0	1409
TWN	BGR	20322	2458	0
ANS	BGR	20322	0	3138
CAN	BHS	20322	10090	0
GBR	BHS	20322	55647	0
GRC	BHS	20322	4145	0
NLD	BHS	20322	14023	0
USA	BHS	20322	175405	0
AGO	BRA	20322	0	45462
ARG	BRA	20322	0	22040
DEU	BRA	20322	0	34111
GRC	BRA	20322	0	17457
HKG	BRA	20322	0	1519384
KEN	BRA	20322	0	56173
MKD	BRA	20322	0	13085
NLD	BRA	20322	0	67897
PHL	BRA	20322	0	14835
RUS	BRA	20322	0	116735
URY	BRA	20322	0	33370
USA	BRA	20322	16937	0
ZAF	BRA	20322	0	85104
CAN	BRB	20322	398559	0
FRA	BRB	20322	0	8559
GBR	BRB	20322	12165	0
GRD	BRB	20322	0	2136
USA	BRB	20322	82626	0
BHS	CAN	20322	0	10090
BRB	CAN	20322	0	398559
CHN	CAN	20322	0	1045266
COL	CAN	20322	0	44115
CRI	CAN	20322	0	42269
CUB	CAN	20322	0	1216258
DOM	CAN	20322	0	6308
GTM	CAN	20322	0	51956
HKG	CAN	20322	0	357899
HND	CAN	20322	0	112303
HTI	CAN	20322	0	22448
HUN	CAN	20322	0	12214
JAM	CAN	20322	0	76367
JPN	CAN	20322	0	4495290
KOR	CAN	20322	0	592918
LCA	CAN	20322	0	29384
MAC	CAN	20322	0	7190
MAR	CAN	20322	0	15158
MEX	CAN	20322	0	2753290
NLD	CAN	20322	0	59865
PAN	CAN	20322	0	700707
PHL	CAN	20322	0	158090
POL	CAN	20322	0	2210631
PRK	CAN	20322	0	6786
RUS	CAN	20322	0	28054
SGP	CAN	20322	0	32732
TTO	CAN	20322	0	303916
URY	CAN	20322	0	45863
USA	CAN	20322	3145547	9066786
TWN	CAN	20322	0	122606
AUT	CHE	20322	19672	0
DEU	CHE	20322	10797	0
ESP	CHE	20322	5102	0
ITA	CHE	20322	7953	0
USA	CHE	20322	11960	0
ARG	CHL	20322	0	51429
CHN	CHL	20322	0	32682
ECU	CHL	20322	0	112274
HTI	CHL	20322	0	10352
JPN	CHL	20322	0	221839
USA	CHL	20322	0	3908
VEN	CHL	20322	0	98518
ANS	CHL	20322	0	8701
BEL	CHN	20322	67926	0
BGR	CHN	20322	0	46882
BRN	CHN	20322	0	10063
CAN	CHN	20322	1045266	0
CHL	CHN	20322	32682	0
DEU	CHN	20322	171369	0
DNK	CHN	20322	244139	0
ESP	CHN	20322	135829	0
FRA	CHN	20322	5717	0
GBR	CHN	20322	52073	0
HKG	CHN	20322	4709486	30242
IRL	CHN	20322	383962	0
MAC	CHN	20322	0	142898
NLD	CHN	20322	172128	0
RUS	CHN	20322	15652	342599
SGP	CHN	20322	0	47632
SWE	CHN	20322	22849	0
THA	CHN	20322	1184	0
USA	CHN	20322	1325830	0
CAN	COL	20322	44115	0
ITA	COL	20322	2532	0
USA	COL	20322	136526	0
CAN	CRI	20322	42269	0
NIC	CRI	20322	0	16499
USA	CRI	20322	182269	0
CAN	CUB	20322	1216258	0
ESP	CUB	20322	187624	0
FRA	CUB	20322	3956	0
PAN	CUB	20322	24497	0
AUT	CZE	20322	16275	0
BEL	CZE	20322	249601	0
DEU	CZE	20322	20817	6983
DNK	CZE	20322	29988	0
FRA	CZE	20322	104804	0
NLD	CZE	20322	17964	0
SVK	CZE	20322	0	129882
AUT	DEU	20322	83082	492645
BEL	DEU	20322	1492633	26049
BGR	DEU	20322	0	27866
BRA	DEU	20322	34111	0
CHE	DEU	20322	0	10797
CHN	DEU	20322	0	171369
CMR	DEU	20322	0	2568
CZE	DEU	20322	6983	20817
DNK	DEU	20322	30882	298354
ESP	DEU	20322	1033632	1785468
EST	DEU	20322	0	5263
FIN	DEU	20322	0	133310
FRA	DEU	20322	1064026	291363
GAB	DEU	20322	0	1577
GBR	DEU	20322	878139	1270981
GRC	DEU	20322	0	3066495
HKG	DEU	20322	0	11567
HUN	DEU	20322	2187200	111740
IRL	DEU	20322	6062	2866
ITA	DEU	20322	448978	2647362
KOR	DEU	20322	0	21416
LBR	DEU	20322	0	31028
LTU	DEU	20322	0	28450
LUX	DEU	20322	1868	3302
LVA	DEU	20322	0	24531
MAC	DEU	20322	0	4436
MDV	DEU	20322	0	1070
NLD	DEU	20322	1793143	207769
PHL	DEU	20322	0	338179
PRT	DEU	20322	627247	0
ROU	DEU	20322	0	48001
RUS	DEU	20322	0	1909340
SGP	DEU	20322	0	63726
SWE	DEU	20322	0	105149
UKR	DEU	20322	0	17650
USA	DEU	20322	89209	0
ANS	DEU	20322	0	2767
AUT	DNK	20322	5508	0
BEL	DNK	20322	84799	0
BEN	DNK	20322	0	7379
BGR	DNK	20322	0	6807
CHN	DNK	20322	0	244139
CZE	DNK	20322	0	29988
DEU	DNK	20322	298354	30882
ESP	DNK	20322	23303	210287
EST	DNK	20322	0	161642
FIN	DNK	20322	0	414144
FRA	DNK	20322	280074	320318
FRO	DNK	20322	0	4162
GBR	DNK	20322	460221	2234732
GRC	DNK	20322	0	35824
GRL	DNK	20322	0	11313
HKG	DNK	20322	0	1409102
HRV	DNK	20322	0	65203
HTI	DNK	20322	0	4242
HUN	DNK	20322	78465	0
IRL	DNK	20322	14868	3394
ISL	DNK	20322	0	1435
ITA	DNK	20322	41978	5532630
JPN	DNK	20322	0	27947
KEN	DNK	20322	0	49133
KOR	DNK	20322	0	437244
LTU	DNK	20322	0	62228
MAC	DNK	20322	0	1683
MEX	DNK	20322	0	20400
MKD	DNK	20322	0	7961
MLT	DNK	20322	0	9994
NLD	DNK	20322	123087	13848
NOR	DNK	20322	13704	33824
PHL	DNK	20322	0	297228
POL	DNK	20322	0	2987036
PRT	DNK	20322	0	67646
RUS	DNK	20322	0	6660976
SGP	DNK	20322	0	9725
SWE	DNK	20322	779116	73362
USA	DNK	20322	0	115441
ZAF	DNK	20322	0	77791
TWN	DNK	20322	0	14752
ANS	DNK	20322	345097	0
CHL	ECU	20322	112274	0
USA	ECU	20322	3514	0
ALB	ESP	20322	0	93982
AUT	ESP	20322	241993	14269
BEL	ESP	20322	6923075	823153
BGR	ESP	20322	0	48698
CHE	ESP	20322	0	5102
CHN	ESP	20322	0	135829
CIV	ESP	20322	0	9822
CUB	ESP	20322	0	187624
DEU	ESP	20322	1785468	1033632
DNK	ESP	20322	210287	23303
EST	ESP	20322	0	9426
FRA	ESP	20322	2401568	7083636
GBR	ESP	20322	205134	144699
GIB	ESP	20322	0	18294
GNQ	ESP	20322	0	4120
GRC	ESP	20322	12711	213808
GTM	ESP	20322	0	31864
HKG	ESP	20322	0	72716
HND	ESP	20322	0	1665
HRV	ESP	20322	0	39372
HUN	ESP	20322	18041026	0
ITA	ESP	20322	4642211	844123
KOR	ESP	20322	14390	0
LUX	ESP	20322	0	110160
LVA	ESP	20322	0	2719
MKD	ESP	20322	0	25620
NAM	ESP	20322	0	1017
NIC	ESP	20322	0	1326
NLD	ESP	20322	1278769	66578
PHL	ESP	20322	0	14069
POL	ESP	20322	0	97952
PRT	ESP	20322	653691	4629302
RUS	ESP	20322	0	797314
SEN	ESP	20322	0	3637
SVN	ESP	20322	0	34688
SWE	ESP	20322	11318	10341
USA	ESP	20322	8838	0
VEN	ESP	20322	0	2464
ANS	ESP	20322	0	31700
BEL	FIN	20322	15688	0
DEU	FIN	20322	133310	0
DNK	FIN	20322	414144	0
EST	FIN	20322	0	1866
NLD	FIN	20322	3665	0
NOR	FIN	20322	0	10534
RUS	FIN	20322	0	89369
SWE	FIN	20322	171054	1568
AGO	FRA	20322	0	148248
AIA	FRA	20322	0	594
AUT	FRA	20322	29725	47367
BEL	FRA	20322	2988470	55222
BGR	FRA	20322	0	284762
BRB	FRA	20322	8559	0
CHN	FRA	20322	0	5717
CIV	FRA	20322	0	25673
CMR	FRA	20322	0	17139
COG	FRA	20322	0	210915
CUB	FRA	20322	0	3956
CZE	FRA	20322	0	104804
DEU	FRA	20322	291363	1064026
DNK	FRA	20322	320318	280074
ESP	FRA	20322	7083636	2401568
EST	FRA	20322	0	81472
GAB	FRA	20322	0	70300
GBR	FRA	20322	701677	673091
GNQ	FRA	20322	0	53732
GRC	FRA	20322	0	66365
HKG	FRA	20322	0	35036
HRV	FRA	20322	0	92417
HUN	FRA	20322	3981828	19082
IRL	FRA	20322	50894	206083
ITA	FRA	20322	420445	3337970
JPN	FRA	20322	0	173266
KOR	FRA	20322	0	562822
LTU	FRA	20322	0	14985
LUX	FRA	20322	2803	4291
LVA	FRA	20322	0	45086
MDG	FRA	20322	0	11051
MLT	FRA	20322	0	31684
MYS	FRA	20322	0	12456
NLD	FRA	20322	347833	120238
PHL	FRA	20322	0	571232
POL	FRA	20322	0	269635
PRT	FRA	20322	0	177899
ROU	FRA	20322	0	211801
RUS	FRA	20322	0	8829783
SEN	FRA	20322	0	84603
SGP	FRA	20322	0	80449
SVK	FRA	20322	0	41830
SVN	FRA	20322	0	29238
SWE	FRA	20322	114732	4363
UKR	FRA	20322	0	139119
ZAF	FRA	20322	0	96606
BEL	GBR	20322	646547	56679
BHS	GBR	20322	0	55647
BRB	GBR	20322	0	12165
CHN	GBR	20322	0	52073
DEU	GBR	20322	1270981	878139
DMA	GBR	20322	0	968
DNK	GBR	20322	2234732	460221
ESP	GBR	20322	144699	205134
FLK	GBR	20322	0	2718
FRA	GBR	20322	673091	701677
GIB	GBR	20322	0	4301
GRC	GBR	20322	0	6407
GRD	GBR	20322	0	1200
GUY	GBR	20322	0	1021
HKG	GBR	20322	0	356483
HRV	GBR	20322	0	13317
HUN	GBR	20322	65322	74862
IRL	GBR	20322	1308770	783912
ITA	GBR	20322	71328	207487
JAM	GBR	20322	0	2000
JPN	GBR	20322	0	199758
KNA	GBR	20322	0	27178
KOR	GBR	20322	0	105478
LBR	GBR	20322	0	15395
LCA	GBR	20322	0	3016
NLD	GBR	20322	145613	182240
NOR	GBR	20322	0	21402
PHL	GBR	20322	0	14470
POL	GBR	20322	0	172254
PRT	GBR	20322	18043	20816
RUS	GBR	20322	0	1861374
SGP	GBR	20322	0	728267
SWE	GBR	20322	168503	53604
THA	GBR	20322	0	2964
TTO	GBR	20322	0	15328
USA	GBR	20322	319644	1130824
ZAF	GBR	20322	0	25916
ALB	GRC	20322	0	20631
BEL	GRC	20322	74397	0
BHS	GRC	20322	0	4145
BRA	GRC	20322	17457	0
DEU	GRC	20322	3066495	0
DNK	GRC	20322	35824	0
ESP	GRC	20322	213808	12711
FRA	GRC	20322	66365	0
GBR	GRC	20322	6407	0
HUN	GRC	20322	12596	0
ITA	GRC	20322	8735	0
MKD	GRC	20322	0	5650
MLT	GRC	20322	0	31053
NLD	GRC	20322	112602	0
PAN	GRC	20322	0	6063
PRT	GRC	20322	12916	0
ANS	GRC	20322	0	30581
CAN	GTM	20322	51956	0
ESP	GTM	20322	31864	0
SLV	GTM	20322	0	4317
USA	GTM	20322	1277413	0
GBR	GUY	20322	1021	0
USA	GUY	20322	8656	0
BEL	HKG	20322	51382	0
BRA	HKG	20322	1519384	0
CAN	HKG	20322	357899	0
CHN	HKG	20322	30242	4709486
DEU	HKG	20322	11567	0
DNK	HKG	20322	1409102	0
[truncated: 6,595 more rows]

## Sheet: 2001
Location_code	Partner_code	Hscode	Export_value	Import_value
CHL	ARG	20312	870666	0
DEU	ARG	20312	0	171218
BEL	AUT	20312	602575	1130
BGR	AUT	20312	0	110576
BIH	AUT	20312	0	95010
CHE	AUT	20312	0	1552
CZE	AUT	20312	4837	9190
DEU	AUT	20312	6134689	5456066
ESP	AUT	20312	19043	0
FRA	AUT	20312	6797	40495
GRC	AUT	20312	3693	220424
HRV	AUT	20312	0	254954
HUN	AUT	20312	0	228022
IRL	AUT	20312	57870	39347
ITA	AUT	20312	4573208	29531670
MKD	AUT	20312	0	1142
NLD	AUT	20312	3709215	16480
ROU	AUT	20312	0	136252
SVK	AUT	20312	0	41381
SVN	AUT	20312	0	1330871
SWE	AUT	20312	0	9182
AUT	BEL	20312	1130	602575
DEU	BEL	20312	414901	86965664
DNK	BEL	20312	3126509	6353
ESP	BEL	20312	62844	356583
FIN	BEL	20312	0	29072
FRA	BEL	20312	393519	15265896
GBR	BEL	20312	467214	5665354
GRC	BEL	20312	14211	3558303
HRV	BEL	20312	0	116406
IRL	BEL	20312	1796	12106
ITA	BEL	20312	416254	58554020
LUX	BEL	20312	200857	3290529
LVA	BEL	20312	0	9675
NLD	BEL	20312	8017252	10113865
POL	BEL	20312	0	41008
PRT	BEL	20312	0	63049
ROU	BEL	20312	0	38579
RUS	BEL	20312	0	41032
SVK	BEL	20312	0	24501
SVN	BEL	20312	0	803102
USA	BEL	20312	12951	0
USA	BHS	20312	73617	0
AGO	BRA	20312	0	67608
CHL	BRA	20312	14399	0
CPV	BRA	20312	0	1039
RUS	BRA	20312	0	207663
USA	BRB	20312	14184	0
BIH	CAN	20312	0	79918
CRI	CAN	20312	0	22273
CUB	CAN	20312	0	721612
GTM	CAN	20312	0	24956
HND	CAN	20312	0	1497
JAM	CAN	20312	0	25839
JPN	CAN	20312	0	2208408
KOR	CAN	20312	0	63907
MEX	CAN	20312	0	4119159
PAN	CAN	20312	0	31679
POL	CAN	20312	0	400891
RUS	CAN	20312	0	44870
SGP	CAN	20312	0	53215
TTO	CAN	20312	0	31511
USA	CAN	20312	19715272	125313888
TWN	CAN	20312	0	1721
AUT	CHE	20312	1552	0
CZE	CHE	20312	12836	0
ITA	CHE	20312	1338	0
ROU	CHE	20312	0	14500
ARG	CHL	20312	0	870666
BRA	CHL	20312	0	14399
MEX	CHL	20312	0	13983
BRN	CHN	20312	0	77751
DEU	CHN	20312	5708	0
DNK	CHN	20312	6011	0
ITA	CHN	20312	39821	0
USA	COL	20312	20389	0
CAN	CRI	20312	22273	0
NIC	CRI	20312	0	5042
USA	CRI	20312	45977	0
CAN	CUB	20312	721612	0
AUT	CZE	20312	9190	4837
CHE	CZE	20312	0	12836
DEU	CZE	20312	2539	16172
DNK	CZE	20312	132468	0
IRL	CZE	20312	30838	0
ITA	CZE	20312	3282	0
SVK	CZE	20312	0	110892
ARG	DEU	20312	171218	0
AUT	DEU	20312	5456066	6134689
BEL	DEU	20312	86965664	414901
CHN	DEU	20312	0	5708
CZE	DEU	20312	16172	2539
DNK	DEU	20312	63960968	314354
ESP	DEU	20312	26495708	2339561
EST	DEU	20312	3744	0
FIN	DEU	20312	0	539734
FRA	DEU	20312	1955575	5317600
GBR	DEU	20312	206970	1657574
GRC	DEU	20312	6831	840055
HRV	DEU	20312	0	23454
HUN	DEU	20312	39063	110237
IRL	DEU	20312	93607	104251
ITA	DEU	20312	2579842	187416704
LUX	DEU	20312	443034	170888
NLD	DEU	20312	110327536	2789098
PRT	DEU	20312	12771	1033
ROU	DEU	20312	0	193253
RUS	DEU	20312	0	10788
SVN	DEU	20312	0	16396
SWE	DEU	20312	10697	655785
USA	DEU	20312	44008	0
ANS	DEU	20312	0	2000
BEL	DNK	20312	6353	3126509
BGR	DNK	20312	0	22354
BLR	DNK	20312	0	7121
CHN	DNK	20312	0	6011
CZE	DNK	20312	0	132468
DEU	DNK	20312	314354	63960968
ESP	DNK	20312	2703	3286060
EST	DNK	20312	0	66777
FIN	DNK	20312	0	1556384
FRA	DNK	20312	21528	95192048
FRO	DNK	20312	0	7450
GBR	DNK	20312	7915	165075376
GRC	DNK	20312	0	273278
GRL	DNK	20312	0	31711
HRV	DNK	20312	0	229329
HUN	DNK	20312	0	43528
IRL	DNK	20312	87286	2271770
ITA	DNK	20312	202576	197427824
JPN	DNK	20312	0	362158
NLD	DNK	20312	372633	5941527
NOR	DNK	20312	0	4344
POL	DNK	20312	0	3928347
RUS	DNK	20312	0	51231
SLE	DNK	20312	0	59878
SVK	DNK	20312	0	65301
SVN	DNK	20312	0	24616
SWE	DNK	20312	1071588	3723408
SYC	DNK	20312	0	22815
USA	DOM	20312	71118	0
USA	ECU	20312	40446	0
AND	ESP	20312	0	18268
AUT	ESP	20312	0	19043
BEL	ESP	20312	356583	62844
DEU	ESP	20312	2339561	26495708
DNK	ESP	20312	3286060	2703
FRA	ESP	20312	513818	83525560
GBR	ESP	20312	16313	4755000
GIB	ESP	20312	0	2160
GRC	ESP	20312	0	326615
GTM	ESP	20312	0	1715
HUN	ESP	20312	366558	0
IRL	ESP	20312	0	12589
ITA	ESP	20312	3892594	13846055
NLD	ESP	20312	8005893	6143
PRT	ESP	20312	243392	66680644
SWE	ESP	20312	7405	165732
USA	ESP	20312	5963	0
VEN	ESP	20312	0	50045
BEL	FIN	20312	29072	0
DEU	FIN	20312	539734	0
DNK	FIN	20312	1556384	0
EST	FIN	20312	0	220004
GRC	FIN	20312	0	78098
ITA	FIN	20312	0	210983
LVA	FIN	20312	0	4320
NLD	FIN	20312	4088	0
SWE	FIN	20312	68169	124523
AUT	FRA	20312	40495	6797
BEL	FRA	20312	15265896	393519
BEN	FRA	20312	0	2272
DEU	FRA	20312	5317600	1955575
DNK	FRA	20312	95192048	21528
ESP	FRA	20312	83525560	513818
GBR	FRA	20312	306193	546087
GNQ	FRA	20312	0	25132
GRC	FRA	20312	0	3542495
HUN	FRA	20312	0	24156
IRL	FRA	20312	803517	85317
ITA	FRA	20312	4188815	111873504
LUX	FRA	20312	247336	34562
MLI	FRA	20312	2938	0
MOZ	FRA	20312	0	2504
NLD	FRA	20312	47787784	22875
PRT	FRA	20312	0	168708
ROU	FRA	20312	0	52093
RUS	FRA	20312	0	76609
SEN	FRA	20312	0	42458
USA	FRA	20312	62834	0
BEL	GBR	20312	5665354	467214
BMU	GBR	20312	0	30794
DEU	GBR	20312	1657574	206970
DNK	GBR	20312	165075376	7915
ESP	GBR	20312	4755000	16313
EST	GBR	20312	3063	0
FRA	GBR	20312	546087	306193
GRC	GBR	20312	0	31941
HUN	GBR	20312	84160	0
IRL	GBR	20312	20657612	1318152
ITA	GBR	20312	47388	424829
KOR	GBR	20312	0	7248
NLD	GBR	20312	22754086	0
PRT	GBR	20312	54011	121914
SWE	GBR	20312	306624	116359
USA	GBR	20312	61651	0
AUT	GRC	20312	220424	3693
BEL	GRC	20312	3558303	14211
DEU	GRC	20312	840055	6831
DNK	GRC	20312	273278	0
ESP	GRC	20312	326615	0
FIN	GRC	20312	78098	0
FRA	GRC	20312	3542495	0
GBR	GRC	20312	31941	0
ITA	GRC	20312	161078	34623
NLD	GRC	20312	21037928	42263
SWE	GRC	20312	111757	0
CAN	GTM	20312	24956	0
ESP	GTM	20312	1715	0
USA	GTM	20312	848086	0
USA	GUY	20312	15766	0
IRL	HKG	20312	102441	0
ITA	HKG	20312	15556	0
KOR	HKG	20312	39642	0
NLD	HKG	20312	24040	0
THA	HKG	20312	348407	0
USA	HKG	20312	89274	0
DMA	IDN	20312	3585	0
NLD	IDN	20312	2358	0
AGO	ITA	20312	0	15206
ALB	ITA	20312	0	17180
AUT	ITA	20312	29531670	4573208
BEL	ITA	20312	58554020	416254
CHE	ITA	20312	0	1338
CHN	ITA	20312	0	39821
CIV	ITA	20312	0	27955
CZE	ITA	20312	0	3282
DEU	ITA	20312	187416704	2579842
DNK	ITA	20312	197427824	202576
ESP	ITA	20312	13846055	3892594
FIN	ITA	20312	210983	0
FRA	ITA	20312	111873504	4188815
GBR	ITA	20312	424829	47388
GRC	ITA	20312	34623	161078
HKG	ITA	20312	0	15556
HRV	ITA	20312	0	29034
HUN	ITA	20312	12519352	9279
IRL	ITA	20312	3660526	12206
KEN	ITA	20312	0	856
LUX	ITA	20312	25846	6941
MYS	ITA	20312	0	7499
NLD	ITA	20312	318377696	30186
NOR	ITA	20312	0	25710
POL	ITA	20312	45097	0
SVN	ITA	20312	0	214806
SWE	ITA	20312	2746171	371159
THA	ITA	20312	0	1082
USA	ITA	20312	16841	7511
ZAF	ITA	20312	0	1687
CAN	JAM	20312	25839	0
CAN	JPN	20312	2208408	0
DNK	JPN	20312	362158	0
IRL	JPN	20312	64294	0
MEX	JPN	20312	38348	0
USA	JPN	20312	58130904	0
CAN	KOR	20312	63907	0
GBR	KOR	20312	7248	0
HKG	KOR	20312	0	39642
HUN	KOR	20312	3616	0
IRL	KOR	20312	11004	0
USA	KOR	20312	120951	0
CAN	MEX	20312	4119159	0
CHL	MEX	20312	13983	0
JPN	MEX	20312	0	38348
USA	MEX	20312	47638740	17397
ZAF	NGA	20312	8750	0
CRI	NIC	20312	5042	0
USA	NIC	20312	14005	0
AUT	NLD	20312	16480	3709215
BEL	NLD	20312	10113865	8017252
BIH	NLD	20312	0	4490
BRN	NLD	20312	0	64677
DEU	NLD	20312	2789098	110327536
DNK	NLD	20312	5941527	372633
ESP	NLD	20312	6143	8005893
EST	NLD	20312	1081	0
FIN	NLD	20312	0	4088
FRA	NLD	20312	22875	47787784
GBR	NLD	20312	0	22754086
GHA	NLD	20312	0	900
GRC	NLD	20312	42263	21037928
HKG	NLD	20312	0	24040
HRV	NLD	20312	0	20082
HUN	NLD	20312	9254	339890
IDN	NLD	20312	0	2358
IND	NLD	20312	0	10537
IRL	NLD	20312	139078	1325843
ITA	NLD	20312	30186	318377696
LUX	NLD	20312	47246	148334
MDA	NLD	20312	0	15086
MLT	NLD	20312	0	5652
POL	NLD	20312	0	185901
PRT	NLD	20312	0	873280
ROU	NLD	20312	0	200107
SVK	NLD	20312	0	59438
SVN	NLD	20312	0	8204
SWE	NLD	20312	16291	135063
USA	NLD	20312	14762	0
TWN	NLD	20312	0	2116
DNK	NOR	20312	4344	0
EST	NOR	20312	1235	0
ITA	NOR	20312	25710	0
CAN	PAN	20312	31679	0
HND	PAN	20312	0	39156
AUT	ROU	20312	136252	0
BEL	ROU	20312	38579	0
CHE	ROU	20312	14500	0
DEU	ROU	20312	193253	0
FRA	ROU	20312	52093	0
HND	ROU	20312	0	797
HUN	ROU	20312	9356	0
KHM	ROU	20312	0	3000
MLT	ROU	20312	0	45390
NLD	ROU	20312	200107	0
RUS	ROU	20312	0	4574
BRN	SGP	20312	0	57277
CAN	SGP	20312	53215	0
IRL	SGP	20312	18998	0
USA	SGP	20312	6499	0
USA	SLV	20312	470182	0
AUT	SWE	20312	9182	0
DEU	SWE	20312	655785	10697
DNK	SWE	20312	3723408	1071588
ESP	SWE	20312	165732	7405
EST	SWE	20312	1010	0
FIN	SWE	20312	124523	68169
GBR	SWE	20312	116359	306624
GRC	SWE	20312	0	111757
ITA	SWE	20312	371159	2746171
NLD	SWE	20312	135063	16291
BRN	THA	20312	0	33699
HKG	THA	20312	0	348407
ITA	THA	20312	1082	0
CAN	TTO	20312	31511	0
USA	TTO	20312	76491	0
VCT	TTO	20312	0	832
ABW	USA	20312	0	16858
AIA	USA	20312	0	3377
ALB	USA	20312	0	5567
BEL	USA	20312	0	12951
BHS	USA	20312	0	73617
BLZ	USA	20312	0	48826
BOL	USA	20312	0	1434
BRB	USA	20312	0	14184
CAN	USA	20312	125313888	19715272
COL	USA	20312	0	20389
CRI	USA	20312	0	45977
CYM	USA	20312	0	15405
DEU	USA	20312	0	44008
DMA	USA	20312	0	821
DOM	USA	20312	0	71118
ECU	USA	20312	0	40446
ESP	USA	20312	0	5963
FRA	USA	20312	0	62834
GBR	USA	20312	0	61651
GRD	USA	20312	0	3104
GTM	USA	20312	0	848086
GUY	USA	20312	0	15766
HKG	USA	20312	0	89274
HND	USA	20312	0	1161957
HTI	USA	20312	0	185444
ITA	USA	20312	7511	16841
JPN	USA	20312	0	58130904
KOR	USA	20312	0	120951
LCA	USA	20312	0	2912
LVA	USA	20312	0	37162
MEX	USA	20312	17397	47638740
MKD	USA	20312	0	25605
NIC	USA	20312	0	14005
NLD	USA	20312	0	14762
POL	USA	20312	0	11205
RUS	USA	20312	0	1483657
SGP	USA	20312	0	6499
SLV	USA	20312	0	470182
TCA	USA	20312	0	8045
TTO	USA	20312	0	76491
VCT	USA	20312	0	3541
TWN	USA	20312	0	98521
ESP	VEN	20312	50045	0
CAN	TWN	20312	1721	0
NLD	TWN	20312	2116	0
USA	TWN	20312	98521	0
AUT	BGR	20312	110576	0
DNK	BGR	20312	22354	0
HUN	BGR	20312	383499	0
LBR	BGR	20312	0	3421
MLT	BGR	20312	0	2712
RUS	BGR	20312	0	1214
UKR	BGR	20312	0	6561
VCT	BGR	20312	0	6044
ANS	BGR	20312	0	29886
DNK	BLR	20312	7121	0
RUS	BLR	20312	0	89615
NLD	GHA	20312	900	0
ZAF	GHA	20312	1296	0
NLD	IND	20312	10537	0
AUT	IRL	20312	39347	57870
BEL	IRL	20312	12106	1796
CZE	IRL	20312	0	30838
DEU	IRL	20312	104251	93607
DNK	IRL	20312	2271770	87286
ESP	IRL	20312	12589	0
FRA	IRL	20312	85317	803517
GBR	IRL	20312	1318152	20657612
HKG	IRL	20312	0	102441
ITA	IRL	20312	12206	3660526
JPN	IRL	20312	0	64294
KOR	IRL	20312	0	11004
NLD	IRL	20312	1325843	139078
PRT	IRL	20312	0	127353
SGP	IRL	20312	0	18998
ZAF	IRL	20312	0	34021
ANS	IRL	20312	13187	0
ITA	KEN	20312	856	0
TZA	KEN	20312	0	7527
UGA	KEN	20312	0	12037
ANS	KEN	20312	0	26100
BEL	LVA	20312	9675	0
EST	LVA	20312	182032	0
FIN	LVA	20312	4320	0
USA	LVA	20312	37162	0
FRA	MOZ	20312	2504	0
ZAF	MOZ	20312	3565	0
BRN	MYS	20312	0	301400
ITA	MYS	20312	7499	0
BEL	POL	20312	41008	0
CAN	POL	20312	400891	0
DNK	POL	20312	3928347	0
ITA	POL	20312	0	45097
NLD	POL	20312	185901	0
USA	POL	20312	11205	0
BEL	PRT	20312	63049	0
CPV	PRT	20312	0	1221
DEU	PRT	20312	1033	12771
ESP	PRT	20312	66680644	243392
FRA	PRT	20312	168708	0
GBR	PRT	20312	121914	54011
IRL	PRT	20312	127353	0
MAC	PRT	20312	0	2404
NLD	PRT	20312	873280	0
STP	PRT	20312	0	1057
BEL	RUS	20312	41032	0
BGR	RUS	20312	1214	0
BLR	RUS	20312	89615	0
BRA	RUS	20312	207663	0
CAN	RUS	20312	44870	0
DEU	RUS	20312	10788	0
DNK	RUS	20312	51231	0
EST	RUS	20312	10336	0
FRA	RUS	20312	76609	0
ROU	RUS	20312	4574	0
USA	RUS	20312	1483657	0
FRA	SEN	20312	42458	0
AUT	SVK	20312	41381	0
BEL	SVK	20312	24501	0
CZE	SVK	20312	110892	0
DNK	SVK	20312	65301	0
HUN	SVK	20312	16091	0
NLD	SVK	20312	59438	0
BGR	UKR	20312	6561	0
HUN	UKR	20312	935	0
AGO	ZAF	20312	0	23816
BWA	ZAF	20312	0	3705
CMR	ZAF	20312	0	1542
GHA	ZAF	20312	0	1296
IRL	ZAF	20312	34021	0
ITA	ZAF	20312	1687	0
LSO	ZAF	20312	0	46736
MOZ	ZAF	20312	0	3565
NAM	ZAF	20312	0	42208
NGA	ZAF	20312	0	8750
SWZ	ZAF	20312	0	13269
ZWE	ZAF	20312	0	1051
FRA	BEN	20312	2272	0
ZAF	BWA	20312	3705	0
ITA	CIV	20312	27955	0
ZAF	CMR	20312	1542	0
BRA	CPV	20312	1039	0
PRT	CPV	20312	1221	0
DEU	EST	20312	0	3744
DNK	EST	20312	66777	0
FIN	EST	20312	220004	0
GBR	EST	20312	0	3063
KHM	EST	20312	0	2945
LBR	EST	20312	0	1177
LTU	EST	20312	0	352097
LVA	EST	20312	0	182032
MLT	EST	20312	0	10100
NLD	EST	20312	0	1081
NOR	EST	20312	0	1235
RUS	EST	20312	0	10336
SWE	EST	20312	0	1010
VCT	EST	20312	0	2375
AUT	HUN	20312	228022	0
BGR	HUN	20312	0	383499
BIH	HUN	20312	0	10000
DEU	HUN	20312	110237	39063
DNK	HUN	20312	43528	0
ESP	HUN	20312	0	366558
FRA	HUN	20312	24156	0
GBR	HUN	20312	0	84160
HRV	HUN	20312	0	1216358
ITA	HUN	20312	9279	12519352
KOR	HUN	20312	0	3616
NLD	HUN	20312	339890	9254
ROU	HUN	20312	0	9356
SVK	HUN	20312	0	16091
SVN	HUN	20312	0	2289779
UKR	HUN	20312	0	935
MDV	LKA	20312	0	3377
EST	LTU	20312	352097	0
BEL	LUX	20312	3290529	200857
DEU	LUX	20312	170888	443034
FRA	LUX	20312	34562	247336
ITA	LUX	20312	6941	25846
NLD	LUX	20312	148334	47246
NLD	MDA	20312	15086	0
BGR	MLT	20312	2712	0
EST	MLT	20312	10100	0
NLD	MLT	20312	5652	0
ROU	MLT	20312	45390	0
ZAF	NAM	20312	42208	0
PRT	STP	20312	1057	0
ZAF	SWZ	20312	13269	0
KEN	TZA	20312	7527	0
MWI	ZWE	20312	0	20827
ZAF	ZWE	20312	1051	0
AUT	HRV	20312	254954	0
BEL	HRV	20312	116406	0
DEU	HRV	20312	23454	0
DNK	HRV	20312	229329	0
HUN	HRV	20312	1216358	0
ITA	HRV	20312	29034	0
NLD	HRV	20312	20082	0
AUT	MKD	20312	1142	0
USA	MKD	20312	25605	0
AUT	SVN	20312	1330871	0
BEL	SVN	20312	803102	0
DEU	SVN	20312	16396	0
DNK	SVN	20312	24616	0
HUN	SVN	20312	2289779	0
ITA	SVN	20312	214806	0
NLD	SVN	20312	8204	0
PRT	MAC	20312	2404	0
KEN	UGA	20312	12037	0
BGR	ANS	20312	29886	0
DEU	ANS	20312	2000	0
IRL	ANS	20312	0	13187
KEN	ANS	20312	26100	0
USA	ABW	20312	16858	0
USA	AIA	20312	3377	0
USA	BLZ	20312	48826	0
USA	BOL	20312	1434	0
USA	GRD	20312	3104	0
CAN	HND	20312	1497	0
PAN	HND	20312	39156	0
ROU	HND	20312	797	0
USA	HND	20312	1161957	0
BGR	VCT	20312	6044	0
EST	VCT	20312	2375	0
TTO	VCT	20312	832	0
USA	VCT	20312	3541	0
MWI	ZMB	20312	0	7644
ITA	ALB	20312	17180	0
USA	ALB	20312	5567	0
ESP	AND	20312	18268	0
CHN	BRN	20312	77751	0
MYS	BRN	20312	301400	0
NLD	BRN	20312	64677	0
SGP	BRN	20312	57277	0
THA	BRN	20312	33699	0
IDN	DMA	20312	0	3585
USA	DMA	20312	821	0
EST	KHM	20312	2945	0
ROU	KHM	20312	3000	0
LKA	MDV	20312	3377	0
FRA	MLI	20312	0	2938
ZMB	MWI	20312	7644	0
ZWE	MWI	20312	20827	0
DNK	SYC	20312	22815	0
BRA	AGO	20312	67608	0
ITA	AGO	20312	15206	0
ZAF	AGO	20312	23816	0
AUT	BIH	20312	95010	0
CAN	BIH	20312	79918	0
HUN	BIH	20312	10000	0
NLD	BIH	20312	4490	0
DNK	FRO	20312	7450	0
FRA	GNQ	20312	25132	0
USA	HTI	20312	185444	0
DNK	SLE	20312	59878	0
ESP	GIB	20312	2160	0
USA	LCA	20312	2912	0
GBR	BMU	20312	30794	0
USA	CYM	20312	15405	0
BGR	LBR	20312	3421	0
EST	LBR	20312	1177	0
USA	TCA	20312	8045	0
DNK	GRL	20312	31711	0
ZAF	LSO	20312	46736	0
BRA	ARG	20319	70294	0
CHL	ARG	20319	4067085	36710
DEU	ARG	20319	0	539760
ALB	AUT	20319	0	9724
AND	AUT	20319	9381	0
BEL	AUT	20319	786037	7771
BGR	AUT	20319	0	103755
BIH	AUT	20319	0	979754
CHE	AUT	20319	1206	4717466
CZE	AUT	20319	10620	148387
DEU	AUT	20319	20187000	16064700
DNK	AUT	20319	801284	0
ESP	AUT	20319	6909	183036
FIN	AUT	20319	2310	1007
FRA	AUT	20319	35681	108691
GBR	AUT	20319	14314	0
GRC	AUT	20319	3104	226741
HRV	AUT	20319	0	289918
HUN	AUT	20319	28575	999636
IDN	AUT	20319	3369	0
IRL	AUT	20319	2184	0
ITA	AUT	20319	3709102	36089184
KOR	AUT	20319	0	59707
MKD	AUT	20319	0	51787
NLD	AUT	20319	4113930	168124
NOR	AUT	20319	1630	0
ROU	AUT	20319	0	869338
RUS	AUT	20319	0	3473
SVK	AUT	20319	0	166897
SVN	AUT	20319	8789	3006586
SWE	AUT	20319	2647	0
UKR	AUT	20319	0	1905
AGO	BEL	20319	0	7685
AUT	BEL	20319	7771	786037
BGR	BEL	20319	0	36185
CZE	BEL	20319	0	71206
DEU	BEL	20319	4794412	163550912
DNK	BEL	20319	340486	533370
ESP	BEL	20319	2992198	401364
EST	BEL	20319	0	2538
FIN	BEL	20319	0	1169350
FRA	BEL	20319	14896022	28982408
GBR	BEL	20319	712979	18463814
GRC	BEL	20319	10525	10712149
HUN	BEL	20319	17557	56089
IRL	BEL	20319	72325	1689540
ITA	BEL	20319	354319	23516658
KOR	BEL	20319	0	175854
LUX	BEL	20319	439452	7406989
NLD	BEL	20319	23085382	34452124
POL	BEL	20319	0	527166
PRT	BEL	20319	0	47188
ROU	BEL	20319	0	46904
RUS	BEL	20319	0	15502
SVN	BEL	20319	0	160946
SWE	BEL	20319	115349	16960
THA	BEL	20319	0	12871
TZA	BEL	20319	0	3844
USA	BEL	20319	557369	116822
ZAF	BEL	20319	8020	85244
ANS	BEL	20319	0	1639
BGR	BHS	20319	1462	0
DNK	BHS	20319	3379	0
ESP	BHS	20319	5970	0
IRL	BHS	20319	50149	0
USA	BHS	20319	216855	0
AGO	BRA	20319	0	7932
ARG	BRA	20319	0	70294
DEU	BRA	20319	0	265572
ITA	BRA	20319	57207	0
MKD	BRA	20319	0	26711
PRT	BRA	20319	1018	0
RUS	BRA	20319	0	287287
ZAF	BRA	20319	0	30942
CAN	BRB	20319	27076	0
USA	BRB	20319	12121	0
ALB	CAN	20319	0	69896
BGR	CAN	20319	0	64113
BRB	CAN	20319	0	27076
CHN	CAN	20319	0	85148
COL	CAN	20319	0	156824
CRI	CAN	20319	0	4048
CUB	CAN	20319	0	364691
ERI	CAN	20319	0	18012
EST	CAN	20319	0	68633
GRC	CAN	20319	0	16948
GTM	CAN	20319	0	29164
HKG	CAN	20319	0	22996
HND	CAN	20319	0	9482
HTI	CAN	20319	0	28642
HUN	CAN	20319	0	11983
ITA	CAN	20319	0	31332
JAM	CAN	20319	0	275819
JPN	CAN	20319	0	148673056
KOR	CAN	20319	0	716751
MEX	CAN	20319	0	1378832
PAN	CAN	20319	0	43650
POL	CAN	20319	0	235935
RUS	CAN	20319	0	506859
TTO	CAN	20319	0	29847
USA	CAN	20319	59327276	386736576
VCT	CAN	20319	0	1551
VEN	CAN	20319	0	24754
ZAF	CAN	20319	0	9077
TWN	CAN	20319	0	25566
AUT	CHE	20319	4717466	1206
CZE	CHE	20319	17564	0
DEU	CHE	20319	1877274	309759
DNK	CHE	20319	29840	0
FRA	CHE	20319	14044	0
HRV	CHE	20319	0	10459
HUN	CHE	20319	3707	0
ITA	CHE	20319	76639	0
POL	CHE	20319	2124	0
ROU	CHE	20319	930	0
USA	CHE	20319	183008	0
ARG	CHL	20319	36710	4067085
ITA	CHL	20319	0	2114
JPN	CHL	20319	0	9050
MEX	CHL	20319	0	17994
PRY	CHL	20319	0	23586
BGR	CHN	20319	0	82675
CAN	CHN	20319	85148	0
ESP	CHN	20319	69558	0
FRA	CHN	20319	19157	0
GBR	CHN	20319	56039	0
HKG	CHN	20319	248175	0
IDN	CHN	20319	0	10454
IRL	CHN	20319	11300	0
LKA	CHN	20319	0	1113
USA	CHN	20319	423339	0
CAN	COL	20319	156824	0
USA	COL	20319	19451	0
VEN	COL	20319	13632	0
CAN	CRI	20319	4048	0
JPN	CRI	20319	0	70631
NIC	CRI	20319	0	186134
USA	CRI	20319	4175	0
CAN	CUB	20319	364691	0
ESP	CUB	20319	1550	0
ITA	CUB	20319	16125	0
MEX	CUB	20319	36966	0
AUT	CZE	20319	148387	10620
BEL	CZE	20319	71206	0
BGR	CZE	20319	0	27937
CHE	CZE	20319	0	17564
DEU	CZE	20319	2107753	78418
DNK	CZE	20319	2789186	0
FRA	CZE	20319	152634	0
ITA	CZE	20319	4466	0
SVK	CZE	20319	7315	1598269
ARG	DEU	20319	539760	0
AUT	DEU	20319	16064700	20187000
BEL	DEU	20319	163550912	4794412
BGR	DEU	20319	0	57091
BLR	DEU	20319	0	24965
BRA	DEU	20319	265572	0
CHE	DEU	20319	309759	1877274
CZE	DEU	20319	78418	2107753
DNK	DEU	20319	176671232	14415574
ESP	DEU	20319	46160244	2553776
FIN	DEU	20319	2800	1047706
FRA	DEU	20319	15804965	15621681
FRO	DEU	20319	0	8090
GBR	DEU	20319	2391839	17191212
GRC	DEU	20319	17497	1379487
HRV	DEU	20319	0	200942
HUN	DEU	20319	1456696	9205481
IDN	DEU	20319	1958	0
IRL	DEU	20319	5538630	4393610
ITA	DEU	20319	10602871	38876472
JPN	DEU	20319	57370	358915
LTU	DEU	20319	0	24251
LUX	DEU	20319	382281	515529
LVA	DEU	20319	0	24470
MDA	DEU	20319	0	8143
MKD	DEU	20319	0	1925
NLD	DEU	20319	148959872	81018616
PRT	DEU	20319	0	951
ROU	DEU	20319	0	487512
RUS	DEU	20319	0	157894
SVK	DEU	20319	0	979168
SVN	DEU	20319	0	40509
SWE	DEU	20319	268388	14118481
USA	DEU	20319	60252	0
ANS	DEU	20319	0	14000
AUT	DNK	20319	0	801284
BEL	DNK	20319	533370	340486
BGR	DNK	20319	0	799843
BHS	DNK	20319	0	3379
CHE	DNK	20319	0	29840
CZE	DNK	20319	0	2789186
DEU	DNK	20319	14415574	176671232
ERI	DNK	20319	0	1579
ESP	DNK	20319	3119658	4589
EST	DNK	20319	0	536818
FIN	DNK	20319	37393	12376438
FRA	DNK	20319	4821739	5841236
FRO	DNK	20319	0	100200
GBR	DNK	20319	913694	57063456
GRC	DNK	20319	16675	965899
GRL	DNK	20319	0	16799
HRV	DNK	20319	0	751513
HUN	DNK	20319	0	6243114
IRL	DNK	20319	1849706	6372042
ITA	DNK	20319	44759	13927306
JPN	DNK	20319	0	4223210
KOR	DNK	20319	0	11689
LTU	DNK	20319	0	21524
LUX	DNK	20319	0	3951
MKD	DNK	20319	0	47094
MLT	DNK	20319	0	47599
NLD	DNK	20319	4907404	10083382
NOR	DNK	20319	1114	94922
POL	DNK	20319	0	6542104
PRT	DNK	20319	0	40520
ROU	DNK	20319	0	223200
RUS	DNK	20319	0	2241571
SGP	DNK	20319	0	92116
SUR	DNK	20319	0	18363
SVK	DNK	20319	0	1565412
SVN	DNK	20319	0	99289
SWE	DNK	20319	4845771	42767052
USA	DNK	20319	0	142706
TWN	DNK	20319	0	160660
ANS	DNK	20319	8481	0
HTI	DOM	20319	0	3007
USA	DOM	20319	244373	0
ITA	ECU	20319	1175	0
AND	ESP	20319	0	2018454
AUT	ESP	20319	183036	6909
BEL	ESP	20319	401364	2992198
BHS	ESP	20319	0	5970
CHN	ESP	20319	0	69558
CPV	ESP	20319	0	1304
CUB	ESP	20319	0	1550
DEU	ESP	20319	2553776	46160244
DNK	ESP	20319	4589	3119658
EST	ESP	20319	0	34716
FIN	ESP	20319	0	41308
FRA	ESP	20319	3173855	99345776
GBR	ESP	20319	240660	2586358
GIB	ESP	20319	0	99387
GRC	ESP	20319	29439	590330
HKG	ESP	20319	0	28946
HUN	ESP	20319	341707	0
IND	ESP	20319	31225	0
IRL	ESP	20319	269783	10745
ITA	ESP	20319	1639871	3206843
JPN	ESP	20319	0	12743
LUX	ESP	20319	0	16900
LVA	ESP	20319	0	1448
NAM	ESP	20319	0	8053
NLD	ESP	20319	4122281	1143822
PRT	ESP	20319	930756	66253420
ROU	ESP	20319	0	44145
SWE	ESP	20319	209866	72261
URY	ESP	20319	0	2942
VEN	ESP	20319	0	14868
AUT	FIN	20319	1007	2310
BEL	FIN	20319	1169350	0
DEU	FIN	20319	1047706	2800
DNK	FIN	20319	12376438	37393
ESP	FIN	20319	41308	0
EST	FIN	20319	0	798881
GBR	FIN	20319	0	21824
GRC	FIN	20319	0	150907
HKG	FIN	20319	0	18226
ITA	FIN	20319	10017	0
LVA	FIN	20319	0	2703
MYS	FIN	20319	0	13426
NLD	FIN	20319	29304	0
PRT	FIN	20319	0	2178
RUS	FIN	20319	0	89287
SWE	FIN	20319	181453	3341928
USA	FIN	20319	0	28013
ALB	FRA	20319	71460	0
AND	FRA	20319	0	9776
AUT	FRA	20319	108691	35681
BEL	FRA	20319	28982408	14896022
BEN	FRA	20319	0	53352
BGR	FRA	20319	0	23874
CHE	FRA	20319	0	14044
CHN	FRA	20319	0	19157
CIV	FRA	20319	0	7741
CMR	FRA	20319	0	4154
CZE	FRA	20319	0	152634
DEU	FRA	20319	15621681	15804965
DNK	FRA	20319	5841236	4821739
ESP	FRA	20319	99345776	3173855
GAB	FRA	20319	0	73212
GBR	FRA	20319	1842903	20665232
GRC	FRA	20319	1017	4643398
HKG	FRA	20319	0	32466
HRV	FRA	20319	0	38602
HUN	FRA	20319	28844	1415247
IRL	FRA	20319	11003236	4159511
IRN	FRA	20319	0	2151
ITA	FRA	20319	1005468	22960624
JPN	FRA	20319	0	7775
LUX	FRA	20319	1423927	778492
MDG	FRA	20319	0	1745
MEX	FRA	20319	0	2576
NER	FRA	20319	5426	0
NLD	FRA	20319	41846644	15326930
POL	FRA	20319	0	320017
PRT	FRA	20319	11776	3579755
ROU	FRA	20319	0	46104
RUS	FRA	20319	0	111111
SEN	FRA	20319	0	6811
SGP	FRA	20319	0	20787
SLE	FRA	20319	19847	0
SVK	FRA	20319	0	76326
SVN	FRA	20319	0	79772
SWE	FRA	20319	0	885755
USA	FRA	20319	43446	0
ZAF	FRA	20319	0	10442
ANS	FRA	20319	3022	0
AUT	GBR	20319	0	14314
BEL	GBR	20319	18463814	712979
CHN	GBR	20319	0	56039
CYM	GBR	20319	0	3752
DEU	GBR	20319	17191212	2391839
DNK	GBR	20319	57063456	913694
ESP	GBR	20319	2586358	240660
EST	GBR	20319	1142	0
FIN	GBR	20319	21824	0
FLK	GBR	20319	0	4595
FRA	GBR	20319	20665232	1842903
HKG	GBR	20319	0	135959
IRL	GBR	20319	16896058	10344252
IRN	GBR	20319	0	1460
ITA	GBR	20319	945734	1945501
KOR	GBR	20319	0	15261
LUX	GBR	20319	0	6683
NLD	GBR	20319	30311036	2178751
PRT	GBR	20319	256817	1021325
SWE	GBR	20319	3702383	60007
TZA	GBR	20319	0	1636
USA	GBR	20319	4453902	0
AUT	GRC	20319	226741	3104
BEL	GRC	20319	10712149	10525
CAN	GRC	20319	16948	0
DEU	GRC	20319	1379487	17497
DNK	GRC	20319	965899	16675
ESP	GRC	20319	590330	29439
FIN	GRC	20319	150907	0
FRA	GRC	20319	4643398	1017
HUN	GRC	20319	3614	0
ITA	GRC	20319	431971	0
MKD	GRC	20319	0	8536
NLD	GRC	20319	26573432	38346
PRT	GRC	20319	12394	0
ROU	GRC	20319	0	7825
SWE	GRC	20319	22835	0
USA	GRC	20319	29791	0
ANS	GRC	20319	0	1286
CAN	GTM	20319	29164	0
SLV	GTM	20319	0	4258
USA	GTM	20319	49125	0
CAN	HKG	20319	22996	0
CHN	HKG	20319	0	248175
ESP	HKG	20319	28946	0
FIN	HKG	20319	18226	0
FRA	HKG	20319	32466	0
GBR	HKG	20319	135959	0
IRL	HKG	20319	312857	0
ITA	HKG	20319	9908	0
NLD	HKG	20319	2326	0
SWE	HKG	20319	3918	0
THA	HKG	20319	6018711	0
USA	HKG	20319	1113810	0
AUT	IDN	20319	0	3369
CHN	IDN	20319	10454	0
DEU	IDN	20319	0	1958
JPN	IDN	20319	0	6757
MYS	IDN	20319	0	47268
NLD	IDN	20319	10531	1182
SGP	IDN	20319	0	99972
TWN	IDN	20319	0	1484
FRA	IRN	20319	2151	0
GBR	IRN	20319	1460	0
ALB	ITA	20319	0	106485
AUT	ITA	20319	36089184	3709102
BEL	ITA	20319	23516658	354319
BGR	ITA	20319	3319	0
BIH	ITA	20319	0	45479
BMU	ITA	20319	0	6623
BRA	ITA	20319	0	57207
CAN	ITA	20319	31332	0
CHE	ITA	20319	0	76639
CHL	ITA	20319	2114	0
CIV	ITA	20319	0	11516
CPV	ITA	20319	0	1610
CUB	ITA	20319	0	16125
CZE	ITA	20319	0	4466
DEU	ITA	20319	38876472	10602871
DNK	ITA	20319	13927306	44759
ECU	ITA	20319	0	1175
ESP	ITA	20319	3206843	1639871
FIN	ITA	20319	0	10017
FRA	ITA	20319	22960624	1005468
GBR	ITA	20319	1945501	945734
GRC	ITA	20319	0	431971
HKG	ITA	20319	0	9908
HRV	ITA	20319	0	40515
HTI	ITA	20319	0	9414
HUN	ITA	20319	2122128	145805
IRL	ITA	20319	3014306	0
JPN	ITA	20319	0	21587
LUX	ITA	20319	16082	50104
MKD	ITA	20319	0	2203
MLT	ITA	20319	0	11851
NLD	ITA	20319	23822210	196478
NOR	ITA	20319	0	1462
PRT	ITA	20319	133319	0
ROU	ITA	20319	0	83740
SVN	ITA	20319	10044	64678
SWE	ITA	20319	141791	105288
THA	ITA	20319	0	15739
URY	ITA	20319	0	25647
USA	ITA	20319	3272936	9755
ZAF	ITA	20319	0	75816
TWN	ITA	20319	0	2163
CAN	JAM	20319	275819	0
USA	JAM	20319	2384	0
CAN	JPN	20319	148673056	0
CHL	JPN	20319	9050	0
CRI	JPN	20319	70631	0
DEU	JPN	20319	358915	57370
DNK	JPN	20319	4223210	0
ESP	JPN	20319	12743	0
FRA	JPN	20319	7775	0
IDN	JPN	20319	6757	0
ITA	JPN	20319	21587	0
MEX	JPN	20319	55931360	0
MYS	JPN	20319	0	2540
SWE	JPN	20319	318496	0
THA	JPN	20319	15539	0
UKR	JPN	20319	43588	0
USA	JPN	20319	433653024	0
AUT	KOR	20319	59707	0
BEL	KOR	20319	175854	0
BGR	KOR	20319	0	61824
CAN	KOR	20319	716751	0
DNK	KOR	20319	11689	0
GBR	KOR	20319	15261	0
MEX	KOR	20319	61858	0
NGA	KOR	20319	0	52186
PHL	KOR	20319	0	5675
USA	KOR	20319	549504	0
CAN	MEX	20319	1378832	0
CHL	MEX	20319	17994	0
CUB	MEX	20319	0	36966
FRA	MEX	20319	2576	0
JPN	MEX	20319	0	55931360
KOR	MEX	20319	0	61858
USA	MEX	20319	23940316	580584
KEN	NGA	20319	23036	0
KOR	NGA	20319	52186	0
CRI	NIC	20319	186134	0
USA	NIC	20319	6631	0
ALB	NLD	20319	0	20057
AUT	NLD	20319	168124	4113930
BEL	NLD	20319	34452124	23085382
BGR	NLD	20319	1018	0
BIH	NLD	20319	0	605151
DEU	NLD	20319	81018616	148959872
DNK	NLD	20319	10083382	4907404
ESP	NLD	20319	1143822	4122281
EST	NLD	20319	1705	0
FIN	NLD	20319	0	29304
FRA	NLD	20319	15326930	41846644
GBR	NLD	20319	2178751	30311036
GRC	NLD	20319	38346	26573432
HKG	NLD	20319	0	2326
HRV	NLD	20319	0	173947
HUN	NLD	20319	122934	450749
IDN	NLD	20319	1182	10531
IRL	NLD	20319	781391	5478273
ITA	NLD	20319	196478	23822210
LUX	NLD	20319	21954	34421
MLT	NLD	20319	0	3144
POL	NLD	20319	0	74027
PRT	NLD	20319	0	544444
ROU	NLD	20319	0	208492
RUS	NLD	20319	0	62966
SGP	NLD	20319	0	44341
SVK	NLD	20319	0	439669
SVN	NLD	20319	0	513814
SWE	NLD	20319	183103	6863
UKR	NLD	20319	0	15799
USA	NLD	20319	116981	0
ANS	NLD	20319	1548	1858
AUT	NOR	20319	0	1630
DNK	NOR	20319	94922	1114
EST	NOR	20319	1596	25803
ITA	NOR	20319	1462	0
ROU	NOR	20319	591	0
SWE	NOR	20319	139986	0
CAN	PAN	20319	43650	0
EST	PAN	20319	2616	0
ROU	PAN	20319	21460	0
USA	PAN	20319	22699	0
KOR	PHL	20319	5675	0
USA	PHL	20319	245281	0
CHL	PRY	20319	23586	0
AUT	ROU	20319	869338	0
BEL	ROU	20319	46904	0
CHE	ROU	20319	0	930
DEU	ROU	20319	487512	0
DNK	ROU	20319	223200	0
ESP	ROU	20319	44145	0
FRA	ROU	20319	46104	0
GRC	ROU	20319	7825	0
HND	ROU	20319	0	1097
HUN	ROU	20319	441624	0
ITA	ROU	20319	83740	0
KHM	ROU	20319	0	4000
LBR	ROU	20319	0	12000
LTU	ROU	20319	0	1265
MLT	ROU	20319	0	143896
NLD	ROU	20319	208492	0
NOR	ROU	20319	0	591
PAN	ROU	20319	0	21460
RUS	ROU	20319	0	10977
UKR	ROU	20319	0	805
VCT	ROU	20319	0	1955
ZAF	ROU	20319	1077	0
BGR	SGP	20319	1223	0
DNK	SGP	20319	92116	0
FRA	SGP	20319	20787	0
IDN	SGP	20319	99972	0
NLD	SGP	20319	44341	0
SWE	SGP	20319	36530	0
USA	SGP	20319	390074	0
GTM	SLV	20319	4258	0
USA	SLV	20319	586151	0
DNK	SUR	20319	18363	0
AUT	SWE	20319	0	2647
BEL	SWE	20319	16960	115349
DEU	SWE	20319	14118481	268388
DNK	SWE	20319	42767052	4845771
ESP	SWE	20319	72261	209866
EST	SWE	20319	0	31285
FIN	SWE	20319	3341928	181453
FRA	SWE	20319	885755	0
GBR	SWE	20319	60007	3702383
GRC	SWE	20319	0	22835
HKG	SWE	20319	0	3918
HUN	SWE	20319	71366	0
IRL	SWE	20319	526639	0
ITA	SWE	20319	105288	141791
JPN	SWE	20319	0	318496
NLD	SWE	20319	6863	183103
NOR	SWE	20319	0	139986
SGP	SWE	20319	0	36530
TWN	SWE	20319	0	5789
BEL	THA	20319	12871	0
HKG	THA	20319	0	6018711
ITA	THA	20319	15739	0
JPN	THA	20319	0	15539
LKA	THA	20319	0	3149
MYS	THA	20319	0	65056
CAN	TTO	20319	29847	0
GRD	TTO	20319	0	1223
USA	TTO	20319	6980	0
ABW	USA	20319	0	6996
AIA	USA	20319	0	847
ALB	USA	20319	0	60812
ATG	USA	20319	0	9344
BEL	USA	20319	116822	557369
BHS	USA	20319	0	216855
BLZ	USA	20319	0	2278
BMU	USA	20319	0	10552
BRB	USA	20319	0	12121
CAN	USA	20319	386736576	59327276
CHE	USA	20319	0	183008
CHN	USA	20319	0	423339
COL	USA	20319	0	19451
CRI	USA	20319	0	4175
DEU	USA	20319	0	60252
DMA	USA	20319	0	8238
DNK	USA	20319	142706	0
DOM	USA	20319	0	244373
FIN	USA	20319	28013	0
FRA	USA	20319	0	43446
GBR	USA	20319	0	4453902
GRC	USA	20319	0	29791
GTM	USA	20319	0	49125
HKG	USA	20319	0	1113810
HND	USA	20319	1051	154022
HTI	USA	20319	0	10080
IRL	USA	20319	0	95506
ITA	USA	20319	9755	3272936
JAM	USA	20319	0	2384
JPN	USA	20319	0	433653024
KNA	USA	20319	0	918
KOR	USA	20319	0	549504
LCA	USA	20319	0	8357
LTU	USA	20319	3587	0
LVA	USA	20319	0	93304
MEX	USA	20319	580584	23940316
MKD	USA	20319	0	10380
NIC	USA	20319	0	6631
NLD	USA	20319	0	116981
PAN	USA	20319	0	22699
PHL	USA	20319	0	245281
POL	USA	20319	0	12640
RUS	USA	20319	0	1782040
SGP	USA	20319	0	390074
SLV	USA	20319	0	586151
SVN	USA	20319	0	29789
TCA	USA	20319	0	26767
TTO	USA	20319	0	6980
VCT	USA	20319	0	18400
VEN	USA	20319	2834	148528
VGB	USA	20319	0	10481
ZAF	USA	20319	1048	0
TWN	USA	20319	0	163884
CAN	VEN	20319	24754	0
COL	VEN	20319	0	13632
ESP	VEN	20319	14868	0
USA	VEN	20319	148528	2834
LAO	VNM	20319	0	12091
CAN	TWN	20319	25566	0
DNK	TWN	20319	160660	0
IDN	TWN	20319	1484	0
ITA	TWN	20319	2163	0
SWE	TWN	20319	5789	0
USA	TWN	20319	163884	0
ATG	BGR	20319	0	1886
AUT	BGR	20319	103755	0
BEL	BGR	20319	36185	0
BHS	BGR	20319	0	1462
BLZ	BGR	20319	0	1089
CAN	BGR	20319	64113	0
CHN	BGR	20319	82675	0
CZE	BGR	20319	27937	0
DEU	BGR	20319	57091	0
DNK	BGR	20319	799843	0
FRA	BGR	20319	23874	0
HUN	BGR	20319	61263	0
ITA	BGR	20319	0	3319
KOR	BGR	20319	61824	0
LBR	BGR	20319	0	3667
MLT	BGR	20319	0	12543
NLD	BGR	20319	0	1018
RUS	BGR	20319	0	1642
SGP	BGR	20319	0	1223
UKR	BGR	20319	0	16104
VCT	BGR	20319	0	14698
ANS	BGR	20319	0	73207
DEU	BLR	20319	24965	0
RUS	BLR	20319	0	331004
ZAF	GHA	20319	6014	0
ESP	IND	20319	0	31225
MYS	IND	20319	0	28549
AND	IRL	20319	0	874
AUT	IRL	20319	0	2184
BEL	IRL	20319	1689540	72325
BHS	IRL	20319	0	50149
CHN	IRL	20319	0	11300
DEU	IRL	20319	4393610	5538630
DNK	IRL	20319	6372042	1849706
ESP	IRL	20319	10745	269783
FRA	IRL	20319	4159511	11003236
GBR	IRL	20319	10344252	16896058
GIB	IRL	20319	0	9985
HKG	IRL	20319	0	312857
HUN	IRL	20319	0	18458
ITA	IRL	20319	0	3014306
NLD	IRL	20319	5478273	781391
POL	IRL	20319	6986	820017
PRK	IRL	20319	0	10879
PRT	IRL	20319	0	953819
RUS	IRL	20319	0	8779
SWE	IRL	20319	0	526639
USA	IRL	20319	95506	0
ANS	IRL	20319	1109	0
ETH	KEN	20319	0	1161
NGA	KEN	20319	0	23036
DEU	LVA	20319	24470	0
ESP	LVA	20319	1448	0
EST	LVA	20319	177074	0
FIN	LVA	20319	2703	0
LTU	LVA	20319	79792	0
POL	LVA	20319	8344	0
RUS	LVA	20319	0	1747
USA	LVA	20319	93304	0
SWZ	MOZ	20319	2579	0
ZAF	MOZ	20319	37848	7170
BRN	MYS	20319	0	69554
FIN	MYS	20319	13426	0
IDN	MYS	20319	47268	0
IND	MYS	20319	28549	0
JPN	MYS	20319	2540	0
THA	MYS	20319	65056	0
BEL	POL	20319	527166	0
CAN	POL	20319	235935	0
CHE	POL	20319	0	2124
DNK	POL	20319	6542104	0
FRA	POL	20319	320017	0
IRL	POL	20319	820017	6986
LVA	POL	20319	0	8344
NLD	POL	20319	74027	0
UKR	POL	20319	0	20098
USA	POL	20319	12640	0
AGO	PRT	20319	0	44926
BEL	PRT	20319	47188	0
BRA	PRT	20319	0	1018
CPV	PRT	20319	0	3536
DEU	PRT	20319	951	0
DNK	PRT	20319	40520	0
ESP	PRT	20319	66253420	930756
FIN	PRT	20319	2178	0
FRA	PRT	20319	3579755	11776
GBR	PRT	20319	1021325	256817
GRC	PRT	20319	0	12394
IRL	PRT	20319	953819	0
ITA	PRT	20319	0	133319
LUX	PRT	20319	0	987
MAC	PRT	20319	0	3818
NLD	PRT	20319	544444	0
ANS	PRT	20319	0	5414
AUT	RUS	20319	3473	0
BEL	RUS	20319	15502	0
BGR	RUS	20319	1642	0
BLR	RUS	20319	331004	0
BRA	RUS	20319	287287	0
CAN	RUS	20319	506859	0
DEU	RUS	20319	157894	0
DNK	RUS	20319	2241571	0
EST	RUS	20319	15780	0
FIN	RUS	20319	89287	0
FRA	RUS	20319	111111	0
HUN	RUS	20319	42806	0
IRL	RUS	20319	8779	0
LVA	RUS	20319	1747	0
NAM	RUS	20319	1775	0
NLD	RUS	20319	62966	0
ROU	RUS	20319	10977	0
USA	RUS	20319	1782040	0
FRA	SEN	20319	6811	0
ANS	SEN	20319	0	1759
AUT	SVK	20319	166897	0
CZE	SVK	20319	1598269	7315
DEU	SVK	20319	979168	0
DNK	SVK	20319	1565412	0
FRA	SVK	20319	76326	0
NLD	SVK	20319	439669	0
AUT	UKR	20319	1905	0
BGR	UKR	20319	16104	0
HUN	UKR	20319	5611	0
JPN	UKR	20319	0	43588
NLD	UKR	20319	15799	0
POL	UKR	20319	20098	0
ROU	UKR	20319	805	0
AGO	ZAF	20319	0	104228
BEL	ZAF	20319	85244	8020
BRA	ZAF	20319	30942	0
BWA	ZAF	20319	336	32865
CAN	ZAF	20319	9077	0
COD	ZAF	20319	0	11162
COM	ZAF	20319	0	3131
CPV	ZAF	20319	0	4026
FRA	ZAF	20319	10442	0
GAB	ZAF	20319	0	1229
GHA	ZAF	20319	0	6014
ITA	ZAF	20319	75816	0
LSO	ZAF	20319	0	507289
MOZ	ZAF	20319	7170	37848
MUS	ZAF	20319	0	1269
NAM	ZAF	20319	13869	26781
ROU	ZAF	20319	0	1077
SWZ	ZAF	20319	626	54990
USA	ZAF	20319	0	1048
ZWE	ZAF	20319	24863	0
FRA	BEN	20319	53352	0
ZAF	BWA	20319	32865	336
FRA	CIV	20319	7741	0
ITA	CIV	20319	11516	0
FRA	CMR	20319	4154	0
ANS	CMR	20319	2588	0
ESP	CPV	20319	1304	0
ITA	CPV	20319	1610	0
PRT	CPV	20319	3536	0
ZAF	CPV	20319	4026	0
BEL	EST	20319	2538	0
CAN	EST	20319	68633	0
DNK	EST	20319	536818	0
ESP	EST	20319	34716	0
FIN	EST	20319	798881	0
GBR	EST	20319	0	1142
LBR	EST	20319	0	8255
LTU	EST	20319	0	510808
LVA	EST	20319	0	177074
MLT	EST	20319	0	13759
NLD	EST	20319	0	1705
NOR	EST	20319	25803	1596
PAN	EST	20319	0	2616
RUS	EST	20319	0	15780
SWE	EST	20319	31285	0
FRA	GAB	20319	73212	0
ZAF	GAB	20319	1229	0
AUT	HUN	20319	999636	28575
BEL	HUN	20319	56089	17557
BGR	HUN	20319	0	61263
BIH	HUN	20319	0	3106000
CAN	HUN	20319	11983	0
CHE	HUN	20319	0	3707
DEU	HUN	20319	9205481	1456696
DNK	HUN	20319	6243114	0
ESP	HUN	20319	0	341707
FRA	HUN	20319	1415247	28844
GRC	HUN	20319	0	3614
HRV	HUN	20319	0	286039
IRL	HUN	20319	18458	0
ITA	HUN	20319	145805	2122128
NLD	HUN	20319	450749	122934
ROU	HUN	20319	0	441624
RUS	HUN	20319	0	42806
SVN	HUN	20319	0	2753083
SWE	HUN	20319	0	71366
UKR	HUN	20319	0	5611
CHN	LKA	20319	1113	0
THA	LKA	20319	3149	0
DEU	LTU	20319	24251	0
DNK	LTU	20319	21524	0
EST	LTU	20319	510808	0
LVA	LTU	20319	0	79792
ROU	LTU	20319	1265	0
USA	LTU	20319	0	3587
BEL	LUX	20319	7406989	439452
DEU	LUX	20319	515529	382281
DNK	LUX	20319	3951	0
ESP	LUX	20319	16900	0
FRA	LUX	20319	778492	1423927
GBR	LUX	20319	6683	0
ITA	LUX	20319	50104	16082
NLD	LUX	20319	34421	21954
PRT	LUX	20319	987	0
DEU	MDA	20319	8143	0
BGR	MLT	20319	12543	0
DNK	MLT	20319	47599	0
EST	MLT	20319	13759	0
ITA	MLT	20319	11851	0
NLD	MLT	20319	3144	0
ROU	MLT	20319	143896	0
AGO	NAM	20319	0	1406
ESP	NAM	20319	8053	0
RUS	NAM	20319	0	1775
ZAF	NAM	20319	26781	13869
MOZ	SWZ	20319	0	2579
ZAF	SWZ	20319	54990	626
BEL	TZA	20319	3844	0
GBR	TZA	20319	1636	0
MWI	TZA	20319	0	2312
ESP	URY	20319	2942	0
ITA	URY	20319	25647	0
MUS	ZWE	20319	0	56511
ZAF	ZWE	20319	0	24863
BGR	ATG	20319	1886	0
USA	ATG	20319	9344	0
USA	KNA	20319	918	0
USA	VGB	20319	10481	0
AUT	HRV	20319	289918	0
CHE	HRV	20319	10459	0
DEU	HRV	20319	200942	0
DNK	HRV	20319	751513	0
FRA	HRV	20319	38602	0
HUN	HRV	20319	286039	0
ITA	HRV	20319	40515	0
NLD	HRV	20319	173947	0
SVN	HRV	20319	37400	0
AUT	MKD	20319	51787	0
BRA	MKD	20319	26711	0
DEU	MKD	20319	1925	0
DNK	MKD	20319	47094	0
GRC	MKD	20319	8536	0
ITA	MKD	20319	2203	0
USA	MKD	20319	10380	0
IRL	PRK	20319	10879	0
AUT	SVN	20319	3006586	8789
BEL	SVN	20319	160946	0
BIH	SVN	20319	0	1462
DEU	SVN	20319	40509	0
DNK	SVN	20319	99289	0
FRA	SVN	20319	79772	0
HRV	SVN	20319	0	37400
HUN	SVN	20319	2753083	0
ITA	SVN	20319	64678	10044
NLD	SVN	20319	513814	0
USA	SVN	20319	29789	0
PRT	MAC	20319	3818	0
BEL	ANS	20319	1639	0
BGR	ANS	20319	73207	0
CMR	ANS	20319	0	2588
DEU	ANS	20319	14000	0
DNK	ANS	20319	0	8481
FRA	ANS	20319	0	3022
GRC	ANS	20319	1286	0
IRL	ANS	20319	0	1109
NLD	ANS	20319	1858	1548
PRT	ANS	20319	5414	0
SEN	ANS	20319	1759	0
USA	ABW	20319	6996	0
USA	AIA	20319	847	0
BGR	BLZ	20319	1089	0
USA	BLZ	20319	2278	0
KEN	ETH	20319	1161	0
TTO	GRD	20319	1223	0
CAN	HND	20319	9482	0
ROU	HND	20319	1097	0
USA	HND	20319	154022	1051
ZAF	MUS	20319	1269	0
ZWE	MUS	20319	56511	0
BGR	VCT	20319	14698	0
CAN	VCT	20319	1551	0
ROU	VCT	20319	1955	0
USA	VCT	20319	18400	0
AUT	ALB	20319	9724	0
CAN	ALB	20319	69896	0
FRA	ALB	20319	0	71460
ITA	ALB	20319	106485	0
NLD	ALB	20319	20057	0
USA	ALB	20319	60812	0
AUT	AND	20319	0	9381
ESP	AND	20319	2018454	0
FRA	AND	20319	9776	0
IRL	AND	20319	874	0
MYS	BRN	20319	69554	0
ZAF	COM	20319	3131	0
USA	DMA	20319	8238	0
ROU	KHM	20319	4000	0
FRA	MDG	20319	1745	0
TZA	MWI	20319	2312	0
FRA	NER	20319	0	5426
BEL	AGO	20319	7685	0
BRA	AGO	20319	7932	0
NAM	AGO	20319	1406	0
PRT	AGO	20319	44926	0
ZAF	AGO	20319	104228	0
AUT	BIH	20319	979754	0
HUN	BIH	20319	3106000	0
ITA	BIH	20319	45479	0
NLD	BIH	20319	605151	0
SVN	BIH	20319	1462	0
ZAF	COD	20319	11162	0
DEU	FRO	20319	8090	0
DNK	FRO	20319	100200	0
CAN	HTI	20319	28642	0
DOM	HTI	20319	3007	0
ITA	HTI	20319	9414	0
USA	HTI	20319	10080	0
FRA	SLE	20319	0	19847
ESP	GIB	20319	99387	0
IRL	GIB	20319	9985	0
USA	LCA	20319	8357	0
ITA	BMU	20319	6623	0
USA	BMU	20319	10552	0
GBR	CYM	20319	3752	0
CAN	ERI	20319	18012	0
DNK	ERI	20319	1579	0
GBR	FLK	20319	4595	0
VNM	LAO	20319	12091	0
BGR	LBR	20319	3667	0
EST	LBR	20319	8255	0
ROU	LBR	20319	12000	0
USA	TCA	20319	26767	0
DNK	GRL	20319	16799	0
ZAF	LSO	20319	507289	0
BRA	ARG	20322	169056	0
CHL	ARG	20322	233081	0
BEL	AUT	20322	47368	0
BGR	AUT	20322	0	978
BIH	AUT	20322	0	32223
BLR	AUT	20322	0	2696
CHE	AUT	20322	0	27649
CZE	AUT	20322	0	1968
DEU	AUT	20322	1283605	263872
DNK	AUT	20322	40728	74913
ESP	AUT	20322	92383	364253
EST	AUT	20322	0	26382
FRA	AUT	20322	104362	84650
GBR	AUT	20322	53118	0
GRC	AUT	20322	0	20031
HRV	AUT	20322	0	75654
HUN	AUT	20322	182456	520102
ITA	AUT	20322	74225	286934
JPN	AUT	20322	0	38116
LVA	AUT	20322	0	899
MKD	AUT	20322	0	74393
NLD	AUT	20322	93631	0
POL	AUT	20322	0	23876
ROU	AUT	20322	0	55701
RUS	AUT	20322	0	178065
SVN	AUT	20322	0	57261
SWE	AUT	20322	26913	0
UKR	AUT	20322	0	27233
AGO	BEL	20322	0	126012
AUT	BEL	20322	0	47368
BGR	BEL	20322	0	85409
BLR	BEL	20322	0	33790
CHN	BEL	20322	0	180490
CPV	BEL	20322	0	2168
DEU	BEL	20322	181091	1445898
DNK	BEL	20322	75187	54642
ESP	BEL	20322	1346266	8516475
FIN	BEL	20322	0	6454
FRA	BEL	20322	195182	3199068
GAB	BEL	20322	0	75393
GBR	BEL	20322	45394	407765
GNQ	BEL	20322	0	133580
GRC	BEL	20322	0	45758
HKG	BEL	20322	0	486936
HRV	BEL	20322	0	159251
ITA	BEL	20322	22532	2837255
KOR	BEL	20322	0	19858
LUX	BEL	20322	11165	280625
LVA	BEL	20322	0	12805
MDA	BEL	20322	0	17168
MKD	BEL	20322	0	55149
NLD	BEL	20322	215691	466766
POL	BEL	20322	0	29759
PRT	BEL	20322	36193	436722
ROU	BEL	20322	0	158602
RUS	BEL	20322	0	126527
SVK	BEL	20322	0	116950
SVN	BEL	20322	0	23114
SWE	BEL	20322	3068	0
THA	BEL	20322	0	22525
USA	BEL	20322	92974	0
ZAF	BEL	20322	0	12513
CAN	BHS	20322	38537	0
USA	BHS	20322	170463	0
AGO	BRA	20322	0	76804
ARG	BRA	20322	0	169056
CAN	BRA	20322	0	15174
CHL	BRA	20322	6816	0
CHN	BRA	20322	0	65295
DEU	BRA	20322	0	14268
HKG	BRA	20322	0	1609182
HTI	BRA	20322	0	17119
MAC	BRA	20322	0	1635
MKD	BRA	20322	0	87661
NLD	BRA	20322	0	112911
RUS	BRA	20322	0	4442362
URY	BRA	20322	0	2775
ZAF	BRA	20322	0	9110
CAN	BRB	20322	221724	0
GBR	BRB	20322	1003	0
GRD	BRB	20322	0	892
USA	BRB	20322	70893	0
ATG	CAN	20322	0	1647
BHS	CAN	20322	0	38537
BLR	CAN	20322	0	2208
BRA	CAN	20322	15174	0
BRB	CAN	20322	0	221724
CHN	CAN	20322	0	961956
COL	CAN	20322	0	46117
CRI	CAN	20322	0	71722
CUB	CAN	20322	0	2564040
DNK	CAN	20322	55287	0
ECU	CAN	20322	0	10659
GTM	CAN	20322	0	75833
HKG	CAN	20322	0	456717
HND	CAN	20322	0	31492
HRV	CAN	20322	0	59099
JAM	CAN	20322	0	83871
JPN	CAN	20322	0	7293188
KNA	CAN	20322	0	9821
KOR	CAN	20322	0	264913
LCA	CAN	20322	0	27526
LVA	CAN	20322	0	3215
MAC	CAN	20322	0	16848
MEX	CAN	20322	0	4022198
MLT	CAN	20322	0	47501
NIC	CAN	20322	0	4633
NLD	CAN	20322	0	30524
PAN	CAN	20322	0	351700
PHL	CAN	20322	0	170688
POL	CAN	20322	0	2959205
PRT	CAN	20322	0	31063
RUS	CAN	20322	0	1756547
SGP	CAN	20322	0	39951
TTO	CAN	20322	0	316887
UKR	CAN	20322	0	21836
USA	CAN	20322	1179648	6781814
ZAF	CAN	20322	0	65083
TWN	CAN	20322	0	86522
AUT	CHE	20322	27649	0
DEU	CHE	20322	9091	0
DNK	CHE	20322	14270	0
FRA	CHE	20322	7431	0
GBR	CHE	20322	27975	0
HKG	CHE	20322	0	1164
ITA	CHE	20322	3417	0
ARG	CHL	20322	0	233081
BRA	CHL	20322	0	6816
COL	CHL	20322	0	261017
CUB	CHL	20322	0	782294
DEU	CHL	20322	931	0
ECU	CHL	20322	0	1180699
HTI	CHL	20322	0	14052
ITA	CHL	20322	0	8024
JPN	CHL	20322	0	244704
MEX	CHL	20322	0	4848868
USA	CHL	20322	0	57857
ANS	CHL	20322	0	5966
ALB	CHN	20322	0	7322
BEL	CHN	20322	180490	0
BGR	CHN	20322	0	95343
BRA	CHN	20322	65295	0
BRN	CHN	20322	0	11549
CAN	CHN	20322	961956	0
DEU	CHN	20322	91334	0
DNK	CHN	20322	313610	0
ESP	CHN	20322	282889	0
FRA	CHN	20322	719331	0
GAB	CHN	20322	0	6247
GBR	CHN	20322	74397	0
HKG	CHN	20322	4851058	135638
IRL	CHN	20322	269219	0
ITA	CHN	20322	5712	0
MAC	CHN	20322	0	154839
MKD	CHN	20322	0	9738
NLD	CHN	20322	35868	0
RUS	CHN	20322	0	1848086
SEN	CHN	20322	0	15559
SGP	CHN	20322	0	165001
SWE	CHN	20322	11656	0
USA	CHN	20322	207383	0
CAN	COL	20322	46117	0
CHL	COL	20322	261017	0
USA	COL	20322	14579	0
CAN	CRI	20322	71722	0
USA	CRI	20322	158685	0
CAN	CUB	20322	2564040	0
CHL	CUB	20322	782294	0
ESP	CUB	20322	37748	0
FRA	CUB	20322	25411	0
ITA	CUB	20322	5047	0
MEX	CUB	20322	42111	0
ANS	CUB	20322	1156	0
AUT	CZE	20322	1968	0
DEU	CZE	20322	0	195872
DNK	CZE	20322	53819	0
FRA	CZE	20322	254958	0
GBR	CZE	20322	10293	0
ITA	CZE	20322	0	184232
NLD	CZE	20322	156461	0
SVK	CZE	20322	0	440012
ANS	CZE	20322	5664	0
AUT	DEU	20322	263872	1283605
BEL	DEU	20322	1445898	181091
BIH	DEU	20322	0	86000
BRA	DEU	20322	14268	0
CHE	DEU	20322	0	9091
CHL	DEU	20322	0	931
CHN	DEU	20322	0	91334
CZE	DEU	20322	195872	0
DNK	DEU	20322	344165	222648
ESP	DEU	20322	2311744	1458367
FIN	DEU	20322	0	213001
FRA	DEU	20322	932509	1185042
GBR	DEU	20322	554371	441254
GRC	DEU	20322	18486	470111
HKG	DEU	20322	0	11550
HRV	DEU	20322	0	33490
HUN	DEU	20322	1339365	41338
IRL	DEU	20322	133223	70119
ITA	DEU	20322	841889	3253584
JPN	DEU	20322	0	26728
LTU	DEU	20322	0	5820
LUX	DEU	20322	935	955
LVA	DEU	20322	0	2936
MAC	DEU	20322	0	27880
MDA	DEU	20322	0	26044
MKD	DEU	20322	0	3851
NLD	DEU	20322	394979	191994
NOR	DEU	20322	17488	0
PRT	DEU	20322	123689	355977
ROU	DEU	20322	0	380674
RUS	DEU	20322	3601	940543
SGP	DEU	20322	0	12466
SVN	DEU	20322	0	40509
SWE	DEU	20322	0	347626
USA	DEU	20322	134423	0
ANS	DEU	20322	0	2000
AUT	DNK	20322	74913	40728
BEL	DNK	20322	54642	75187
BGR	DNK	20322	0	31833
BLR	DNK	20322	0	22330
CAN	DNK	20322	0	55287
CHE	DNK	20322	0	14270
CHN	DNK	20322	0	313610
CZE	DNK	20322	0	53819
DEU	DNK	20322	222648	344165
ESP	DNK	20322	11665	859944
EST	DNK	20322	0	496311
FIN	DNK	20322	0	159214
FRA	DNK	20322	113328	1357502
FRO	DNK	20322	0	9981
GBR	DNK	20322	0	1143680
GRC	DNK	20322	0	177245
GRL	DNK	20322	0	16459
HKG	DNK	20322	0	2338856
HRV	DNK	20322	0	28362
HUN	DNK	20322	645239	0
IRL	DNK	20322	25443	0
ITA	DNK	20322	24418	5466864
JPN	DNK	20322	0	57535
KOR	DNK	20322	0	1507608
LBR	DNK	20322	0	7155
LTU	DNK	20322	0	10251
LVA	DNK	20322	0	113282
MAC	DNK	20322	0	8503
MEX	DNK	20322	0	10504
MLT	DNK	20322	0	47999
NLD	DNK	20322	68779	1230
NOR	DNK	20322	1862	30460
PHL	DNK	20322	0	32663
POL	DNK	20322	0	847655
PRK	DNK	20322	0	108713
ROU	DNK	20322	0	27256
RUS	DNK	20322	0	6819362
SGP	DNK	20322	0	3974
SVN	DNK	20322	0	6569
SWE	DNK	20322	3535	139301
SYC	DNK	20322	0	161561
USA	DNK	20322	0	426636
ZAF	DNK	20322	0	27172
ESP	DOM	20322	5417	0
USA	DOM	20322	155764	0
CAN	ECU	20322	10659	0
CHL	ECU	20322	1180699	0
PER	ECU	20322	68582	0
USA	ECU	20322	35148	0
AUT	ESP	20322	364253	92383
BEL	ESP	20322	8516475	1346266
CHN	ESP	20322	0	282889
CUB	ESP	20322	0	37748
DEU	ESP	20322	1458367	2311744
DNK	ESP	20322	859944	11665
DOM	ESP	20322	0	5417
FIN	ESP	20322	0	8418
FRA	ESP	20322	2927194	10003367
GBR	ESP	20322	30498	757350
GIB	ESP	20322	0	18437
GNQ	ESP	20322	0	1015
GRC	ESP	20322	7878	557126
HKG	ESP	20322	0	35306
HND	ESP	20322	0	937
HUN	ESP	20322	16268300	0
IRL	ESP	20322	22293	22568
ITA	ESP	20322	5464458	1163852
JPN	ESP	20322	8812	9474
LTU	ESP	20322	0	7134
MKD	ESP	20322	0	108850
NLD	ESP	20322	109626	66119
NOR	ESP	20322	33289	0
PRT	ESP	20322	214094	8935665
ROU	ESP	20322	0	28689
RUS	ESP	20322	0	272658
SWE	ESP	20322	14142	44710
USA	ESP	20322	21935	0
VEN	ESP	20322	0	32840
BEL	FIN	20322	6454	0
DEU	FIN	20322	213001	0
DNK	FIN	20322	159214	0
ESP	FIN	20322	8418	0
EST	FIN	20322	0	4873
NOR	FIN	20322	32635	0
RUS	FIN	20322	0	29600
SWE	FIN	20322	7578	11833
AGO	FRA	20322	0	76154
AIA	FRA	20322	0	717
AUT	FRA	20322	84650	104362
BEL	FRA	20322	3199068	195182
BGR	FRA	20322	0	52813
BLR	FRA	20322	0	11462
CHE	FRA	20322	0	7431
CHN	FRA	20322	0	719331
CMR	FRA	20322	0	4161
COG	FRA	20322	0	4480
CUB	FRA	20322	0	25411
CZE	FRA	20322	0	254958
DEU	FRA	20322	1185042	932509
DNK	FRA	20322	1357502	113328
ESP	FRA	20322	10003367	2927194
GAB	FRA	20322	0	36203
GBR	FRA	20322	204917	469044
GIB	FRA	20322	0	9854
GNQ	FRA	20322	0	22438
GRC	FRA	20322	0	200693
HKG	FRA	20322	0	296064
HRV	FRA	20322	0	39424
HUN	FRA	20322	3281676	97472
IRL	FRA	20322	308812	118788
ITA	FRA	20322	382535	4799126
JAM	FRA	20322	0	22446
JPN	FRA	20322	0	163340
KOR	FRA	20322	0	51150
LUX	FRA	20322	30482	10693
MDG	FRA	20322	0	1309
MLT	FRA	20322	0	126870
NLD	FRA	20322	123763	38791
PHL	FRA	20322	0	17619
POL	FRA	20322	0	17250
PRT	FRA	20322	1204	807935
ROU	FRA	20322	0	272393
RUS	FRA	20322	0	3871182
SEN	FRA	20322	0	75755
SGP	FRA	20322	0	67559
SVK	FRA	20322	0	88264
SVN	FRA	20322	0	38599
SWE	FRA	20322	0	4379
UKR	FRA	20322	0	20081
ZAF	FRA	20322	0	68028
AUT	GBR	20322	0	53118
BEL	GBR	20322	407765	45394
BRB	GBR	20322	0	1003
BRN	GBR	20322	0	29158
CHE	GBR	20322	0	27975
CHN	GBR	20322	0	74397
CZE	GBR	20322	0	10293
DEU	GBR	20322	441254	554371
DNK	GBR	20322	1143680	0
ESP	GBR	20322	757350	30498
EST	GBR	20322	1432	0
FLK	GBR	20322	0	1232
FRA	GBR	20322	469044	204917
GIB	GBR	20322	0	42135
GRC	GBR	20322	0	15284
GRD	GBR	20322	0	1025
HKG	GBR	20322	0	60372
HRV	GBR	20322	0	957
IRL	GBR	20322	1603799	212654
ITA	GBR	20322	65556	206351
JAM	GBR	20322	0	1932
KOR	GBR	20322	0	58915
NLD	GBR	20322	308169	12997
PRT	GBR	20322	22595	10251
RUS	GBR	20322	0	624490
SGP	GBR	20322	0	96317
SWE	GBR	20322	113933	41920
TTO	GBR	20322	0	726
USA	GBR	20322	96273	290631
ZAF	GBR	20322	3994	0
AUT	GRC	20322	20031	0
BEL	GRC	20322	45758	0
BGR	GRC	20322	40184	0
DEU	GRC	20322	470111	18486
DNK	GRC	20322	177245	0
ESP	GRC	20322	557126	7878
FRA	GRC	20322	200693	0
GBR	GRC	20322	15284	0
ITA	GRC	20322	9228	0
MKD	GRC	20322	0	16072
NLD	GRC	20322	23374	0
PRT	GRC	20322	14901	0
USA	GRC	20322	14365	0
ANS	GRC	20322	0	14001
CAN	GTM	20322	75833	0
USA	GTM	20322	1073534	0
USA	GUY	20322	30914	0
BEL	HKG	20322	486936	0
BRA	HKG	20322	1609182	0
CAN	HKG	20322	456717	0
CHE	HKG	20322	1164	0
CHN	HKG	20322	135638	4851058
DEU	HKG	20322	11550	0
DNK	HKG	20322	2338856	0
ESP	HKG	20322	35306	0
FRA	HKG	20322	296064	0
GBR	HKG	20322	60372	0
IRL	HKG	20322	141895	0
JPN	HKG	20322	6851	0
KOR	HKG	20322	157131	0
MAC	HKG	20322	0	715979
NLD	HKG	20322	148549	20269
THA	HKG	20322	532709	0
USA	HKG	20322	216109	0
SGP	IDN	20322	2343	0
USA	IDN	20322	18723	0
ALB	ITA	20322	0	21528
AUT	ITA	20322	286934	74225
BEL	ITA	20322	2837255	22532
[truncated: 6,457 more rows]

## Sheet: 2002
Location_code	Partner_code	Hscode	Export_value	Import_value
BGR	ATG	20312	1575	0
BEL	AUT	20312	590548	34820
BGR	AUT	20312	0	6251
BIH	AUT	20312	0	36973
CHE	AUT	20312	0	3869
CZE	AUT	20312	0	56447
DEU	AUT	20312	13268843	4709222
DNK	AUT	20312	0	1641
ESP	AUT	20312	14846	35139
FRA	AUT	20312	307475	26882
GRC	AUT	20312	0	410770
HRV	AUT	20312	0	739603
HUN	AUT	20312	7280	73586
IRL	AUT	20312	23711	0
ITA	AUT	20312	3771292	32375468
NLD	AUT	20312	2753920	5314
ROU	AUT	20312	0	337041
RUS	AUT	20312	0	18513
SOM	AUT	20312	0	21564
SVN	AUT	20312	68148	1402476
SWE	AUT	20312	0	41567
AUT	BEL	20312	34820	590548
DEU	BEL	20312	2665203	79746296
DNK	BEL	20312	2531656	233333
ESP	BEL	20312	102867	261006
FIN	BEL	20312	0	47166
FRA	BEL	20312	356235	10960419
GBR	BEL	20312	742642	3318228
GRC	BEL	20312	3682	2084881
IRL	BEL	20312	0	244954
ITA	BEL	20312	152135	56634724
LUX	BEL	20312	177010	2821690
NLD	BEL	20312	2381234	7904706
POL	BEL	20312	0	498782
PRT	BEL	20312	22806	309925
ROU	BEL	20312	0	35879
SVN	BEL	20312	0	66286
SWE	BEL	20312	24316	0
CAN	BHS	20312	10011	0
GBR	BHS	20312	1455	0
USA	BHS	20312	22239	0
MKD	BRA	20312	0	9740
CAN	BRB	20312	20578	0
USA	BRB	20312	1187	0
BHS	CAN	20312	0	10011
BRB	CAN	20312	0	20578
CHN	CAN	20312	0	5412
CRI	CAN	20312	0	33462
CUB	CAN	20312	0	573626
GTM	CAN	20312	0	884
HKG	CAN	20312	0	24381
HND	CAN	20312	0	28081
JAM	CAN	20312	0	8486
JPN	CAN	20312	0	249321
MEX	CAN	20312	0	2931608
PAN	CAN	20312	0	17687
POL	CAN	20312	0	55789
SGP	CAN	20312	0	12434
SPM	CAN	20312	0	3003
SYC	CAN	20312	0	21540
TTO	CAN	20312	0	8082
USA	CAN	20312	15221039	97877656
AUT	CHE	20312	3869	0
DEU	CHE	20312	7752	0
FRA	CHE	20312	16587	0
ITA	CHE	20312	7863	0
CUB	CHL	20312	0	91582
ITA	CHL	20312	0	18757
MEX	CHL	20312	0	12641
ZAF	CHL	20312	0	1625
BRN	CHN	20312	0	74306
CAN	CHN	20312	5412	0
CAN	CRI	20312	33462	0
USA	CRI	20312	7823	0
CAN	CUB	20312	573626	0
CHL	CUB	20312	91582	0
AUT	DEU	20312	4709222	13268843
BEL	DEU	20312	79746296	2665203
CHE	DEU	20312	0	7752
CZE	DEU	20312	3987	9784
DNK	DEU	20312	60914064	618696
ESP	DEU	20312	21840320	5491600
EST	DEU	20312	4185	0
FIN	DEU	20312	50061	1193223
FRA	DEU	20312	1841324	4054805
GBR	DEU	20312	12021	3442651
GRC	DEU	20312	1166	466791
HKG	DEU	20312	0	24042
HRV	DEU	20312	0	24088
HUN	DEU	20312	205247	154709
IND	DEU	20312	0	3905
IRL	DEU	20312	44152	122724
ITA	DEU	20312	4330831	184190624
LUX	DEU	20312	354339	119697
MKD	DEU	20312	0	123466
NLD	DEU	20312	101304496	4490506
PHL	DEU	20312	0	15401
POL	DEU	20312	84661	0
PRT	DEU	20312	0	2874
ROU	DEU	20312	0	464485
RUS	DEU	20312	0	32342
SVN	DEU	20312	0	14485
SWE	DEU	20312	0	843774
USA	DEU	20312	40910	0
AUT	DNK	20312	1641	0
BEL	DNK	20312	233333	2531656
BGR	DNK	20312	0	29070
CZE	DNK	20312	0	12597
DEU	DNK	20312	618696	60914064
ESP	DNK	20312	197733	3339284
EST	DNK	20312	0	47984
FIN	DNK	20312	0	1673044
FRA	DNK	20312	1806	63876360
FRO	DNK	20312	0	21300
GBR	DNK	20312	141631	157160208
GRC	DNK	20312	0	38080
GRL	DNK	20312	0	54670
HRV	DNK	20312	0	24233
HUN	DNK	20312	0	765709
IRL	DNK	20312	88846	3739014
ITA	DNK	20312	129101	169623040
JPN	DNK	20312	0	27754
NLD	DNK	20312	78853	6132730
POL	DNK	20312	0	11350821
ROU	DNK	20312	0	21931
RUS	DNK	20312	0	79679
SLE	DNK	20312	0	1515
SVN	DNK	20312	0	65028
SWE	DNK	20312	2466264	1334845
USA	DOM	20312	39793	0
ITA	ECU	20312	5342	0
ALB	ESP	20312	0	18498
AND	ESP	20312	0	159140
AUT	ESP	20312	35139	14846
BEL	ESP	20312	261006	102867
BGR	ESP	20312	0	4631
DEU	ESP	20312	5491600	21840320
DNK	ESP	20312	3339284	197733
FIN	ESP	20312	0	5895
FRA	ESP	20312	681913	76709568
GBR	ESP	20312	1463	5948244
GIB	ESP	20312	0	23062
GRC	ESP	20312	0	430888
HND	ESP	20312	0	1041
HUN	ESP	20312	540358	36983
IRL	ESP	20312	18731	0
ITA	ESP	20312	2331481	15024819
NLD	ESP	20312	17665116	228883
NOR	ESP	20312	0	2553
POL	ESP	20312	151805	0
PRT	ESP	20312	318037	57422832
ROU	ESP	20312	0	17219
RUS	ESP	20312	0	4007
SWE	ESP	20312	46698	75690
USA	ESP	20312	15959	0
VEN	ESP	20312	0	4028
AIA	FRA	20312	0	617
AND	FRA	20312	0	1584
AUT	FRA	20312	26882	307475
BDI	FRA	20312	4408	0
BEL	FRA	20312	10960419	356235
CHE	FRA	20312	0	16587
CZE	FRA	20312	0	14586
DEU	FRA	20312	4054805	1841324
DNK	FRA	20312	63876360	1806
ESP	FRA	20312	76709568	681913
GBR	FRA	20312	70065	251457
GRC	FRA	20312	0	2761099
HUN	FRA	20312	206968	881119
IRL	FRA	20312	280197	373247
ITA	FRA	20312	3854283	110781048
LUX	FRA	20312	234366	19948
NER	FRA	20312	0	1220
NLD	FRA	20312	45324956	195225
POL	FRA	20312	249368	745948
PRT	FRA	20312	72710	483738
ROU	FRA	20312	0	326342
RUS	FRA	20312	0	42799
SEN	FRA	20312	5149	25972
SVN	FRA	20312	0	14399
SWE	FRA	20312	0	6464
SYC	FRA	20312	0	2044
USA	FRA	20312	10248	0
BEL	GBR	20312	3318228	742642
BHS	GBR	20312	0	1455
DEU	GBR	20312	3442651	12021
DNK	GBR	20312	157160208	141631
ESP	GBR	20312	5948244	1463
FRA	GBR	20312	251457	70065
GRC	GBR	20312	41381	22368
IRL	GBR	20312	23072512	2077511
ITA	GBR	20312	53372	126986
NLD	GBR	20312	4219176	161529
NOR	GBR	20312	0	2852
PRT	GBR	20312	0	680154
SWE	GBR	20312	1096	53609
AUT	GRC	20312	410770	0
BEL	GRC	20312	2084881	3682
BGR	GRC	20312	0	1790
DEU	GRC	20312	466791	1166
DNK	GRC	20312	38080	0
ESP	GRC	20312	430888	0
FRA	GRC	20312	2761099	0
GBR	GRC	20312	22368	41381
HUN	GRC	20312	864	0
ITA	GRC	20312	84166	44761
NLD	GRC	20312	14403581	0
SWE	GRC	20312	92714	0
ANS	GRC	20312	72548	0
CAN	GTM	20312	884	0
PAN	GTM	20312	90308	0
USA	GTM	20312	1055988	0
USA	GUY	20312	6199	0
CAN	HKG	20312	24381	0
DEU	HKG	20312	24042	0
ITA	HKG	20312	15033	0
JPN	HKG	20312	16344	0
NLD	HKG	20312	16859	0
USA	HKG	20312	217000	0
CAN	HND	20312	28081	0
ESP	HND	20312	1041	0
PAN	HND	20312	10581	0
ROU	HND	20312	2487	0
USA	HND	20312	1931300	0
JPN	IDN	20312	0	14800
NLD	IDN	20312	2419	0
SGP	IDN	20312	0	27992
USA	IDN	20312	0	9693
ARG	IRL	20312	8430	0
AUT	IRL	20312	0	23711
BEL	IRL	20312	244954	0
DEU	IRL	20312	122724	44152
DNK	IRL	20312	3739014	88846
ESP	IRL	20312	0	18731
FRA	IRL	20312	373247	280197
GBR	IRL	20312	2077511	23072512
ITA	IRL	20312	4370	1869430
NLD	IRL	20312	513160	16885
POL	IRL	20312	0	3241
PRT	IRL	20312	0	144568
RUS	IRL	20312	0	2302
SWE	IRL	20312	0	3587
ALB	ITA	20312	0	5311
AUT	ITA	20312	32375468	3771292
BEL	ITA	20312	56634724	152135
CHE	ITA	20312	0	7863
CHL	ITA	20312	18757	0
CIV	ITA	20312	0	9367
CZE	ITA	20312	0	10929
DEU	ITA	20312	184190624	4330831
DNK	ITA	20312	169623040	129101
ECU	ITA	20312	0	5342
ESP	ITA	20312	15024819	2331481
FIN	ITA	20312	0	8675
FRA	ITA	20312	110781048	3854283
GBR	ITA	20312	126986	53372
GRC	ITA	20312	44761	84166
HKG	ITA	20312	0	15033
HRV	ITA	20312	0	6752
HUN	ITA	20312	5293936	10883
IND	ITA	20312	0	1886
IRL	ITA	20312	1869430	4370
JPN	ITA	20312	0	9700
KEN	ITA	20312	0	1618
LUX	ITA	20312	19973	296235
MLT	ITA	20312	0	1851
NGA	ITA	20312	0	3698
NLD	ITA	20312	237187040	8953
NOR	ITA	20312	1484	0
POL	ITA	20312	0	3571
ROU	ITA	20312	0	7699
SVN	ITA	20312	0	341879
SWE	ITA	20312	6135448	1598317
THA	ITA	20312	0	3747
USA	ITA	20312	0	13801
ZAF	ITA	20312	0	3314
CAN	JAM	20312	8486	0
USA	JAM	20312	29405	0
CAN	JPN	20312	249321	0
DNK	JPN	20312	27754	0
HKG	JPN	20312	0	16344
IDN	JPN	20312	14800	0
ITA	JPN	20312	9700	0
MEX	JPN	20312	222184	0
USA	JPN	20312	63415380	0
PHL	KOR	20312	0	44436
USA	KOR	20312	475010	0
IND	LKA	20312	0	8432
MDV	LKA	20312	0	7249
CAN	MEX	20312	2931608	0
CHL	MEX	20312	12641	0
JPN	MEX	20312	0	222184
USA	MEX	20312	50490472	72039
BGR	MLT	20312	2240	0
EST	MLT	20312	2866	0
ITA	MLT	20312	1851	0
ROU	MLT	20312	14933	0
BRN	MYS	20312	0	295397
NLD	MYS	20312	2143	0
USA	NIC	20312	19799	0
AUT	NLD	20312	5314	2753920
BEL	NLD	20312	7904706	2381234
CZE	NLD	20312	0	7465
DEU	NLD	20312	4490506	101304496
DNK	NLD	20312	6132730	78853
ESP	NLD	20312	228883	17665116
EST	NLD	20312	2264	0
FRA	NLD	20312	195225	45324956
GBR	NLD	20312	161529	4219176
GRC	NLD	20312	0	14403581
HKG	NLD	20312	0	16859
HRV	NLD	20312	0	136028
HUN	NLD	20312	15074	555466
IDN	NLD	20312	0	2419
IND	NLD	20312	0	2614
IRL	NLD	20312	16885	513160
ITA	NLD	20312	8953	237187040
LUX	NLD	20312	0	10807
MYS	NLD	20312	0	2143
POL	NLD	20312	0	1016670
PRT	NLD	20312	0	51770
ROU	NLD	20312	875	1565342
SVN	NLD	20312	0	120275
SWE	NLD	20312	60284	69025
SYC	NLD	20312	0	5076
USA	NLD	20312	352327	0
ZAF	NLD	20312	0	4539
ESP	NOR	20312	2553	0
EST	NOR	20312	3299	0
GBR	NOR	20312	2852	0
ITA	NOR	20312	0	1484
SWE	NOR	20312	0	2696
BGR	PAN	20312	1711	0
CAN	PAN	20312	17687	0
GTM	PAN	20312	0	90308
HND	PAN	20312	0	10581
ROU	PAN	20312	2758	0
DEU	PHL	20312	15401	0
KOR	PHL	20312	44436	0
USA	PHL	20312	18617	0
BEL	PRT	20312	309925	22806
DEU	PRT	20312	2874	0
ESP	PRT	20312	57422832	318037
FRA	PRT	20312	483738	72710
GBR	PRT	20312	680154	0
IRL	PRT	20312	144568	0
NLD	PRT	20312	51770	0
BRN	SGP	20312	0	158643
CAN	SGP	20312	12434	0
IDN	SGP	20312	27992	0
IND	SGP	20312	6685	0
SYC	SGP	20312	0	23868
USA	SGP	20312	123110	0
USA	SLV	20312	242562	0
AUT	SWE	20312	41567	0
BEL	SWE	20312	0	24316
DEU	SWE	20312	843774	0
DNK	SWE	20312	1334845	2466264
ESP	SWE	20312	75690	46698
EST	SWE	20312	0	24291
FIN	SWE	20312	86020	19491
FRA	SWE	20312	6464	0
GBR	SWE	20312	53609	1096
GRC	SWE	20312	0	92714
IRL	SWE	20312	3587	0
ITA	SWE	20312	1598317	6135448
NLD	SWE	20312	69025	60284
NOR	SWE	20312	2696	0
BRN	THA	20312	0	16863
ITA	THA	20312	3747	0
CAN	TTO	20312	8082	0
USA	TTO	20312	50107	0
ANS	TTO	20312	0	1828
AGO	USA	20312	0	18186
AIA	USA	20312	0	16154
ALB	USA	20312	0	15022
ARG	USA	20312	0	2443
BHS	USA	20312	0	22239
BLZ	USA	20312	0	1992
BMU	USA	20312	0	14600
BOL	USA	20312	0	1331
BRB	USA	20312	0	1187
CAN	USA	20312	97877656	15221039
CRI	USA	20312	0	7823
CYM	USA	20312	0	522798
DEU	USA	20312	0	40910
DOM	USA	20312	0	39793
ESP	USA	20312	0	15959
FRA	USA	20312	0	10248
GNQ	USA	20312	0	2726
GRD	USA	20312	0	3514
GTM	USA	20312	0	1055988
GUY	USA	20312	0	6199
HKG	USA	20312	0	217000
HND	USA	20312	0	1931300
HTI	USA	20312	0	105725
IDN	USA	20312	9693	0
ITA	USA	20312	13801	0
JAM	USA	20312	0	29405
JPN	USA	20312	0	63415380
KNA	USA	20312	0	15882
KOR	USA	20312	0	475010
LCA	USA	20312	0	5371
MDA	USA	20312	0	3477
MEX	USA	20312	72039	50490472
NAM	USA	20312	0	13411
NGA	USA	20312	0	115642
NIC	USA	20312	0	19799
NLD	USA	20312	0	352327
PHL	USA	20312	0	18617
RUS	USA	20312	0	1420903
SGP	USA	20312	0	123110
SLV	USA	20312	0	242562
TTO	USA	20312	0	50107
VCT	USA	20312	0	1115
ZAF	USA	20312	0	9859
TWN	USA	20312	0	377775
ESP	VEN	20312	4028	0
AGO	ZAF	20312	0	61232
BWA	ZAF	20312	0	32314
CHL	ZAF	20312	1625	0
CMR	ZAF	20312	0	15577
COD	ZAF	20312	0	9186
GHA	ZAF	20312	0	1121
ITA	ZAF	20312	3314	0
LSO	ZAF	20312	0	12047
MOZ	ZAF	20312	0	47780
NAM	ZAF	20312	0	94538
NLD	ZAF	20312	4539	0
SYC	ZAF	20312	0	1389
TZA	ZAF	20312	0	5081
USA	ZAF	20312	9859	0
USA	TWN	20312	377775	0
ATG	BGR	20312	0	1575
AUT	BGR	20312	6251	0
DNK	BGR	20312	29070	0
ESP	BGR	20312	4631	0
GRC	BGR	20312	1790	0
HUN	BGR	20312	72276	0
MLT	BGR	20312	0	2240
PAN	BGR	20312	0	1711
UKR	BGR	20312	0	5210
VCT	BGR	20312	0	1711
ANS	BGR	20312	0	11298
AUT	CZE	20312	56447	0
DEU	CZE	20312	9784	3987
DNK	CZE	20312	12597	0
FRA	CZE	20312	14586	0
ITA	CZE	20312	10929	0
NLD	CZE	20312	7465	0
ROU	CZE	20312	0	67318
SVK	CZE	20312	12701	455589
BEL	FIN	20312	47166	0
DEU	FIN	20312	1193223	50061
DNK	FIN	20312	1673044	0
ESP	FIN	20312	5895	0
EST	FIN	20312	0	79069
ITA	FIN	20312	8675	0
SWE	FIN	20312	19491	86020
AUT	HUN	20312	73586	7280
BGR	HUN	20312	0	72276
BIH	HUN	20312	0	33000
DEU	HUN	20312	154709	205247
DNK	HUN	20312	765709	0
ESP	HUN	20312	36983	540358
FRA	HUN	20312	881119	206968
GRC	HUN	20312	0	864
HRV	HUN	20312	0	1073222
ITA	HUN	20312	10883	5293936
NLD	HUN	20312	555466	15074
ROU	HUN	20312	0	53584
SVK	HUN	20312	0	39650
SVN	HUN	20312	0	2621904
DEU	IND	20312	3905	0
ITA	IND	20312	1886	0
LKA	IND	20312	8432	0
NLD	IND	20312	2614	0
SGP	IND	20312	0	6685
ITA	KEN	20312	1618	0
TZA	KEN	20312	0	4477
UGA	KEN	20312	0	23440
ANS	KEN	20312	0	38211
EST	LTU	20312	8533	0
BEL	LUX	20312	2821690	177010
DEU	LUX	20312	119697	354339
FRA	LUX	20312	19948	234366
ITA	LUX	20312	296235	19973
NLD	LUX	20312	10807	0
POL	LUX	20312	0	4654
EST	LVA	20312	139726	0
ANS	LVA	20312	0	47472
BEL	POL	20312	498782	0
CAN	POL	20312	55789	0
DEU	POL	20312	0	84661
DNK	POL	20312	11350821	0
ESP	POL	20312	0	151805
FRA	POL	20312	745948	249368
IRL	POL	20312	3241	0
ITA	POL	20312	3571	0
LUX	POL	20312	4654	0
NLD	POL	20312	1016670	0
AUT	ROU	20312	337041	0
BEL	ROU	20312	35879	0
CZE	ROU	20312	67318	0
DEU	ROU	20312	464485	0
DNK	ROU	20312	21931	0
ESP	ROU	20312	17219	0
FRA	ROU	20312	326342	0
HND	ROU	20312	0	2487
HUN	ROU	20312	53584	0
ITA	ROU	20312	7699	0
KHM	ROU	20312	0	2618
MLT	ROU	20312	0	14933
NLD	ROU	20312	1565342	875
PAN	ROU	20312	0	2758
AUT	RUS	20312	18513	0
DEU	RUS	20312	32342	0
DNK	RUS	20312	79679	0
ESP	RUS	20312	4007	0
EST	RUS	20312	2533	0
FRA	RUS	20312	42799	0
IRL	RUS	20312	2302	0
USA	RUS	20312	1420903	0
CZE	SVK	20312	455589	12701
HUN	SVK	20312	39650	0
AUT	SVN	20312	1402476	68148
BEL	SVN	20312	66286	0
DEU	SVN	20312	14485	0
DNK	SVN	20312	65028	0
FRA	SVN	20312	14399	0
HUN	SVN	20312	2621904	0
ITA	SVN	20312	341879	0
NLD	SVN	20312	120275	0
KEN	TZA	20312	4477	0
ZAF	TZA	20312	5081	0
BGR	UKR	20312	5210	0
IRL	ARG	20312	0	8430
USA	ARG	20312	2443	0
ZAF	BWA	20312	32314	0
ITA	CIV	20312	9367	0
ZAF	CMR	20312	15577	0
DEU	EST	20312	0	4185
DNK	EST	20312	47984	0
FIN	EST	20312	79069	0
KHM	EST	20312	0	1091
LBR	EST	20312	0	1800
LTU	EST	20312	0	8533
LVA	EST	20312	0	139726
MLT	EST	20312	0	2866
NLD	EST	20312	0	2264
NOR	EST	20312	0	3299
RUS	EST	20312	0	2533
SWE	EST	20312	24291	0
VCT	EST	20312	0	1876
ANS	EST	20312	15177	0
ZAF	GHA	20312	1121	0
SWZ	MOZ	20312	3574	0
ZAF	MOZ	20312	47780	0
AGO	NAM	20312	0	2701
USA	NAM	20312	13411	0
ZAF	NAM	20312	94538	0
ITA	NGA	20312	3698	0
USA	NGA	20312	115642	0
FRA	SEN	20312	25972	5149
KEN	UGA	20312	23440	0
MWI	ZWE	20312	0	19113
USA	KNA	20312	15882	0
ZWE	MWI	20312	19113	0
BGR	VCT	20312	1711	0
EST	VCT	20312	1876	0
USA	VCT	20312	1115	0
AUT	BIH	20312	36973	0
HUN	BIH	20312	33000	0
AUT	HRV	20312	739603	0
DEU	HRV	20312	24088	0
DNK	HRV	20312	24233	0
HUN	HRV	20312	1073222	0
ITA	HRV	20312	6752	0
NLD	HRV	20312	136028	0
USA	MDA	20312	3477	0
BRA	MKD	20312	9740	0
DEU	MKD	20312	123466	0
FRA	AIA	20312	617	0
USA	AIA	20312	16154	0
USA	BLZ	20312	1992	0
USA	BOL	20312	1331	0
USA	GRD	20312	3514	0
ESP	ALB	20312	18498	0
ITA	ALB	20312	5311	0
USA	ALB	20312	15022	0
FRA	BDI	20312	0	4408
CHN	BRN	20312	74306	0
MYS	BRN	20312	295397	0
SGP	BRN	20312	158643	0
THA	BRN	20312	16863	0
EST	KHM	20312	1091	0
ROU	KHM	20312	2618	0
LKA	MDV	20312	7249	0
FRA	NER	20312	1220	0
DNK	SLE	20312	1515	0
AUT	SOM	20312	21564	0
MOZ	SWZ	20312	0	3574
CAN	SYC	20312	21540	0
FRA	SYC	20312	2044	0
NLD	SYC	20312	5076	0
SGP	SYC	20312	23868	0
ZAF	SYC	20312	1389	0
NAM	AGO	20312	2701	0
USA	AGO	20312	18186	0
ZAF	AGO	20312	61232	0
ZAF	COD	20312	9186	0
DNK	FRO	20312	21300	0
USA	GNQ	20312	2726	0
USA	HTI	20312	105725	0
EST	LBR	20312	1800	0
USA	LCA	20312	5371	0
ZAF	LSO	20312	12047	0
BGR	ANS	20312	11298	0
EST	ANS	20312	0	15177
GRC	ANS	20312	0	72548
KEN	ANS	20312	38211	0
LVA	ANS	20312	47472	0
TTO	ANS	20312	1828	0
ESP	GIB	20312	23062	0
USA	BMU	20312	14600	0
USA	CYM	20312	522798	0
ESP	AND	20312	159140	0
FRA	AND	20312	1584	0
DNK	GRL	20312	54670	0
CAN	SPM	20312	3003	0
BGR	ATG	20319	4487	0
EST	ATG	20319	1532	0
ROU	ATG	20319	2008	0
BEL	AUT	20319	360840	0
BGR	AUT	20319	0	45786
BIH	AUT	20319	0	1090621
BRA	AUT	20319	1403	0
CHE	AUT	20319	0	2569881
CZE	AUT	20319	5590	63474
DEU	AUT	20319	29719324	15131697
DNK	AUT	20319	360404	239290
ESP	AUT	20319	23873	146158
FIN	AUT	20319	0	1998
FRA	AUT	20319	36074	78455
GRC	AUT	20319	0	1160985
HRV	AUT	20319	0	857211
HUN	AUT	20319	1053649	369743
IRL	AUT	20319	9378	174609
ITA	AUT	20319	3641536	33712472
LAO	AUT	20319	18901	0
MKD	AUT	20319	0	218671
NLD	AUT	20319	1613847	71365
POL	AUT	20319	1172	0
ROU	AUT	20319	0	1090144
RUS	AUT	20319	0	63568
SVK	AUT	20319	0	16535
SVN	AUT	20319	8931	3736080
SWE	AUT	20319	1451	80320
AUT	BEL	20319	0	360840
BLR	BEL	20319	0	17873
COG	BEL	20319	0	12008
CZE	BEL	20319	0	50998
DEU	BEL	20319	12447977	158856384
DNK	BEL	20319	315260	2421650
ESP	BEL	20319	4580096	12801
EST	BEL	20319	0	13192
FIN	BEL	20319	0	881838
FRA	BEL	20319	14383124	19496470
GBR	BEL	20319	2113713	27616636
GRC	BEL	20319	19825	9528183
HRV	BEL	20319	0	70015
HUN	BEL	20319	5874	5732
IRL	BEL	20319	77846	3952168
ITA	BEL	20319	659247	20085532
JPN	BEL	20319	0	217133
KOR	BEL	20319	0	207795
LUX	BEL	20319	277718	7348616
NLD	BEL	20319	16147433	31315544
POL	BEL	20319	0	1292114
PRT	BEL	20319	0	84324
ROU	BEL	20319	0	94712
SVK	BEL	20319	0	30441
SVN	BEL	20319	0	46970
SWE	BEL	20319	204798	77419
USA	BEL	20319	356559	0
ZAF	BEL	20319	0	29644
BGR	BHS	20319	3118	0
ESP	BHS	20319	5380	0
EST	BHS	20319	1135	0
IRL	BHS	20319	108224	0
KNA	BHS	20319	6771	0
USA	BHS	20319	40031	0
AGO	BRA	20319	0	21385
AUT	BRA	20319	0	1403
CPV	BRA	20319	0	2268
FRA	BRA	20319	1185	0
FRO	BRA	20319	0	6472
ITA	BRA	20319	38876	0
MKD	BRA	20319	0	1071
NLD	BRA	20319	0	68969
RUS	BRA	20319	0	282824
USA	BRB	20319	3376	0
ALB	CAN	20319	0	30206
BLR	CAN	20319	0	8254
COL	CAN	20319	0	46636
CRI	CAN	20319	0	23550
CUB	CAN	20319	0	319705
EST	CAN	20319	0	8079
FRA	CAN	20319	0	987
GTM	CAN	20319	0	3230
HKG	CAN	20319	0	23360
HND	CAN	20319	0	4961
JAM	CAN	20319	0	14836
JPN	CAN	20319	0	140519504
KOR	CAN	20319	0	1195962
LCA	CAN	20319	0	992
LVA	CAN	20319	0	7816
MEX	CAN	20319	0	3287597
PHL	CAN	20319	0	25336
RUS	CAN	20319	0	126733
TTO	CAN	20319	0	42804
USA	CAN	20319	64925996	375047264
TWN	CAN	20319	0	37933
AUT	CHE	20319	2569881	0
CZE	CHE	20319	4127	0
DEU	CHE	20319	2613492	130119
FRA	CHE	20319	13895	23078
HUN	CHE	20319	5555	1789
ITA	CHE	20319	73394	28846
NLD	CHE	20319	28925	0
USA	CHE	20319	151151	0
BRN	CHN	20319	0	31782
GBR	CHN	20319	16801	0
HKG	CHN	20319	73954	0
IDN	CHN	20319	0	34327
IRL	CHN	20319	5519	0
USA	CHN	20319	658740	0
CAN	COL	20319	46636	0
ECU	COL	20319	25798	0
ITA	COL	20319	1409	0
USA	COL	20319	521141	0
CAN	CRI	20319	23550	0
DNK	CRI	20319	25691	0
FRA	CRI	20319	0	76368
NIC	CRI	20319	0	65803
SLV	CRI	20319	0	1001
USA	CRI	20319	26234	0
CAN	CUB	20319	319705	0
ESP	CUB	20319	1005	0
ITA	CUB	20319	49138	0
AUT	DEU	20319	15131697	29719324
BEL	DEU	20319	158856384	12447977
BGR	DEU	20319	1866	23407
BIH	DEU	20319	0	30000
CHE	DEU	20319	130119	2613492
CZE	DEU	20319	53053	4450680
DNK	DEU	20319	177238960	22919576
ESP	DEU	20319	41715040	4421300
FIN	DEU	20319	2781	3502476
FRA	DEU	20319	12119724	20398178
GBR	DEU	20319	5746086	22025466
GRC	DEU	20319	2891	1470477
HKG	DEU	20319	0	30774
HRV	DEU	20319	0	592314
HUN	DEU	20319	363249	16575490
IRL	DEU	20319	5484662	12552058
ITA	DEU	20319	6532915	74104976
LUX	DEU	20319	308984	955660
MDA	DEU	20319	0	3808
MKD	DEU	20319	0	85476
NLD	DEU	20319	139224496	107754528
NOR	DEU	20319	0	1931
PHL	DEU	20319	0	50734
POL	DEU	20319	89641	24358
PRT	DEU	20319	8565	2024
ROU	DEU	20319	0	1379890
RUS	DEU	20319	0	614181
SVK	DEU	20319	0	28278
SVN	DEU	20319	0	23167
SWE	DEU	20319	165429	26616062
USA	DEU	20319	21952	2907
ANS	DEU	20319	0	2999
AUT	DNK	20319	239290	360404
BEL	DNK	20319	2421650	315260
CRI	DNK	20319	0	25691
CZE	DNK	20319	0	3274643
DEU	DNK	20319	22919576	177238960
ESP	DNK	20319	5970278	116826
EST	DNK	20319	0	168351
FIN	DNK	20319	129562	12940681
FRA	DNK	20319	4676154	3909318
FRO	DNK	20319	0	237108
GBR	DNK	20319	1750748	62197392
GRC	DNK	20319	0	1729014
GRL	DNK	20319	0	30084
HRV	DNK	20319	0	1152365
HUN	DNK	20319	43425	4914746
IRL	DNK	20319	1873222	2010604
ITA	DNK	20319	8481	9607994
JPN	DNK	20319	0	2548287
KOR	DNK	20319	0	48391
LUX	DNK	20319	0	2787
NLD	DNK	20319	6735128	10874986
NOR	DNK	20319	0	1039
POL	DNK	20319	0	11665610
ROU	DNK	20319	0	276767
RUS	DNK	20319	0	457048
SVN	DNK	20319	0	109930
SWE	DNK	20319	3459286	52948228
TZA	DNK	20319	0	28317
USA	DNK	20319	0	173470
TWN	DNK	20319	0	64166
ANS	DNK	20319	0	1030
FRA	DOM	20319	0	4388
HTI	DOM	20319	0	1463
USA	DOM	20319	304765	0
COL	ECU	20319	0	25798
FRA	ECU	20319	0	11226
ITA	ECU	20319	1437	0
USA	ECU	20319	37445	0
AND	ESP	20319	0	2603840
AUT	ESP	20319	146158	23873
BEL	ESP	20319	12801	4580096
BHS	ESP	20319	0	5380
BIH	ESP	20319	0	32352
CUB	ESP	20319	0	1005
CZE	ESP	20319	0	304258
DEU	ESP	20319	4421300	41715040
DNK	ESP	20319	116826	5970278
DZA	ESP	20319	0	15607
FIN	ESP	20319	0	15093
FRA	ESP	20319	3293156	109247664
GBR	ESP	20319	237012	6360776
GIB	ESP	20319	0	233306
GRC	ESP	20319	31136	1602710
GTM	ESP	20319	0	8502
HKG	ESP	20319	0	25659
HUN	ESP	20319	3918	117549
IRL	ESP	20319	69748	45445
ITA	ESP	20319	301922	5355502
LUX	ESP	20319	2959	9579
LVA	ESP	20319	0	18560
MEX	ESP	20319	0	2830
MKD	ESP	20319	0	15305
NAM	ESP	20319	12697	19306
NLD	ESP	20319	1782013	1378651
PRT	ESP	20319	1925971	54117644
ROU	ESP	20319	0	23165
RUS	ESP	20319	0	62683
SWE	ESP	20319	3988	277160
USA	ESP	20319	0	2812
VEN	ESP	20319	0	6665
AND	FRA	20319	0	6569
AUT	FRA	20319	78455	36074
BDI	FRA	20319	11021	0
BEL	FRA	20319	19496470	14383124
BGR	FRA	20319	0	100688
BRA	FRA	20319	0	1185
CAN	FRA	20319	987	0
CHE	FRA	20319	23078	13895
CIV	FRA	20319	0	19971
CMR	FRA	20319	0	9083
COG	FRA	20319	0	1889
COM	FRA	20319	0	1881
CRI	FRA	20319	76368	0
CZE	FRA	20319	0	30995
DEU	FRA	20319	20398178	12119724
DNK	FRA	20319	3909318	4676154
DOM	FRA	20319	4388	0
ECU	FRA	20319	11226	0
ESP	FRA	20319	109247664	3293156
GAB	FRA	20319	0	15345
GBR	FRA	20319	3404995	39311312
GRC	FRA	20319	0	5300988
HKG	FRA	20319	0	10120
HUN	FRA	20319	44616	1180688
IRL	FRA	20319	6375154	5647013
ISL	FRA	20319	149363	0
ITA	FRA	20319	1839240	16862962
LUX	FRA	20319	955702	691804
NLD	FRA	20319	34306780	15194911
PHL	FRA	20319	0	7724
POL	FRA	20319	781689	560990
PRT	FRA	20319	23896	1785593
ROU	FRA	20319	0	191321
RUS	FRA	20319	0	531122
SEN	FRA	20319	0	6964
SVK	FRA	20319	0	28875
SWE	FRA	20319	1868	412370
USA	FRA	20319	152412	0
ZAF	FRA	20319	1386	29006
ANS	FRA	20319	2388	0
BEL	GBR	20319	27616636	2113713
BGR	GBR	20319	941	0
CHN	GBR	20319	0	16801
DEU	GBR	20319	22025466	5746086
DNK	GBR	20319	62197392	1750748
ESP	GBR	20319	6360776	237012
EST	GBR	20319	3824	0
FIN	GBR	20319	27178	0
FRA	GBR	20319	39311312	3404995
GIB	GBR	20319	0	9045
GRC	GBR	20319	0	44523
GRD	GBR	20319	0	1046
HKG	GBR	20319	0	159093
HUN	GBR	20319	51721	0
IRL	GBR	20319	25078366	13141401
ITA	GBR	20319	937428	1265605
LCA	GBR	20319	0	6340
MLT	GBR	20319	0	3976
NLD	GBR	20319	40945064	3805761
POL	GBR	20319	0	489409
PRT	GBR	20319	0	2061962
SWE	GBR	20319	2966349	121413
USA	GBR	20319	4995810	68266
ALB	GRC	20319	0	31860
AUT	GRC	20319	1160985	0
BEL	GRC	20319	9528183	19825
BGR	GRC	20319	0	4170
DEU	GRC	20319	1470477	2891
DNK	GRC	20319	1729014	0
ESP	GRC	20319	1602710	31136
FIN	GRC	20319	42163	0
FRA	GRC	20319	5300988	0
GBR	GRC	20319	44523	0
IRL	GRC	20319	57374	0
ITA	GRC	20319	235642	10568
LUX	GRC	20319	1648	0
NLD	GRC	20319	32260608	7452
ROU	GRC	20319	0	5391
SWE	GRC	20319	97755	0
USA	GRC	20319	42132	0
CAN	GTM	20319	3230	0
ESP	GTM	20319	8502	0
SLV	GTM	20319	0	1447
USA	GTM	20319	299728	0
CAN	HKG	20319	23360	0
CHN	HKG	20319	0	73954
DEU	HKG	20319	30774	0
ESP	HKG	20319	25659	0
FRA	HKG	20319	10120	0
GBR	HKG	20319	159093	0
IRL	HKG	20319	689586	0
ITA	HKG	20319	6972	0
NLD	HKG	20319	6422	0
THA	HKG	20319	12633512	0
USA	HKG	20319	538327	0
CAN	HND	20319	4961	0
PAN	HND	20319	23523	0
ROU	HND	20319	20723	0
USA	HND	20319	232388	0
BGR	IDN	20319	0	7765
CHN	IDN	20319	34327	0
JPN	IDN	20319	0	7603
MYS	IDN	20319	0	340936
SGP	IDN	20319	0	2013992
SGS	IDN	20319	0	2764
USA	IDN	20319	98422	0
TWN	IDN	20319	0	8458
AND	IRL	20319	0	440
AUT	IRL	20319	174609	9378
BEL	IRL	20319	3952168	77846
BHS	IRL	20319	0	108224
CHN	IRL	20319	0	5519
CIV	IRL	20319	0	8178
DEU	IRL	20319	12552058	5484662
DNK	IRL	20319	2010604	1873222
ESP	IRL	20319	45445	69748
FRA	IRL	20319	5647013	6375154
GBR	IRL	20319	13141401	25078366
GRC	IRL	20319	0	57374
HKG	IRL	20319	0	689586
HUN	IRL	20319	0	115469
ITA	IRL	20319	2623	1315608
JPN	IRL	20319	0	493961
NLD	IRL	20319	12501949	152237
PHL	IRL	20319	0	11219
POL	IRL	20319	0	1276657
PRT	IRL	20319	2382	1116310
RUS	IRL	20319	0	48311
SGP	IRL	20319	0	7404
SWE	IRL	20319	0	811467
USA	IRL	20319	145646	327845
ZAF	IRL	20319	0	82843
AGO	ITA	20319	0	40198
ALB	ITA	20319	0	24776
AUT	ITA	20319	33712472	3641536
BEL	ITA	20319	20085532	659247
BRA	ITA	20319	0	38876
CHE	ITA	20319	28846	73394
COG	ITA	20319	0	1332
COL	ITA	20319	0	1409
CUB	ITA	20319	0	49138
CZE	ITA	20319	0	45346
DEU	ITA	20319	74104976	6532915
DNK	ITA	20319	9607994	8481
DZA	ITA	20319	0	3229
ECU	ITA	20319	0	1437
ESP	ITA	20319	5355502	301922
FIN	ITA	20319	0	23164
FRA	ITA	20319	16862962	1839240
GBR	ITA	20319	1265605	937428
GRC	ITA	20319	10568	235642
HKG	ITA	20319	0	6972
HRV	ITA	20319	0	6962
HUN	ITA	20319	2294791	86986
IRL	ITA	20319	1315608	2623
JPN	ITA	20319	0	2478
LUX	ITA	20319	87835	86808
MLT	ITA	20319	0	15655
NLD	ITA	20319	18202582	301516
NOR	ITA	20319	0	3101
PRT	ITA	20319	105326	0
ROU	ITA	20319	0	68330
SVN	ITA	20319	0	128302
SWE	ITA	20319	194729	185654
USA	ITA	20319	1392641	0
ZAF	ITA	20319	0	6276
CAN	JAM	20319	14836	0
BEL	JPN	20319	217133	0
CAN	JPN	20319	140519504	0
DNK	JPN	20319	2548287	0
HUN	JPN	20319	23687	0
IDN	JPN	20319	7603	0
IRL	JPN	20319	493961	0
ITA	JPN	20319	2478	0
MEX	JPN	20319	47501744	0
MYS	JPN	20319	14792	0
SWE	JPN	20319	362631	0
USA	JPN	20319	396691552	0
BEL	KOR	20319	207795	0
CAN	KOR	20319	1195962	0
DNK	KOR	20319	48391	0
HUN	KOR	20319	72668	0
MEX	KOR	20319	96250	0
PHL	KOR	20319	0	23229
POL	KOR	20319	92037	0
USA	KOR	20319	1477855	0
ANS	KOR	20319	51949	0
THA	LKA	20319	1506	0
CAN	MEX	20319	3287597	0
ESP	MEX	20319	2830	0
JPN	MEX	20319	0	47501744
KOR	MEX	20319	0	96250
USA	MEX	20319	18800080	21891574
BGR	MLT	20319	14366	0
EST	MLT	20319	44384	0
GBR	MLT	20319	3976	0
ITA	MLT	20319	15655	0
NLD	MLT	20319	3265	0
ROU	MLT	20319	171734	0
BRN	MYS	20319	1406	185640
IDN	MYS	20319	340936	0
JPN	MYS	20319	0	14792
USA	MYS	20319	16618	0
CRI	NIC	20319	65803	0
USA	NIC	20319	18378	0
ABW	NLD	20319	0	15141
AUT	NLD	20319	71365	1613847
BEL	NLD	20319	31315544	16147433
BGR	NLD	20319	0	18565
BIH	NLD	20319	0	1075408
BRA	NLD	20319	68969	0
CHE	NLD	20319	0	28925
CZE	NLD	20319	0	78386
DEU	NLD	20319	107754528	139224496
DNK	NLD	20319	10874986	6735128
ESP	NLD	20319	1378651	1782013
EST	NLD	20319	2398	0
FIN	NLD	20319	0	54299
FRA	NLD	20319	15194911	34306780
GBR	NLD	20319	3805761	40945064
GMB	NLD	20319	0	4102
GRC	NLD	20319	7452	32260608
HKG	NLD	20319	0	6422
HRV	NLD	20319	0	803067
HUN	NLD	20319	61518	1626758
IRL	NLD	20319	152237	12501949
ITA	NLD	20319	301516	18202582
LUX	NLD	20319	0	19958
MLT	NLD	20319	0	3265
POL	NLD	20319	0	1157303
PRT	NLD	20319	0	34149
ROU	NLD	20319	0	1462467
RUS	NLD	20319	0	1940
SGP	NLD	20319	0	57117
SVN	NLD	20319	0	930567
SWE	NLD	20319	201215	16360
ANS	NLD	20319	833	0
DEU	NOR	20319	1931	0
DNK	NOR	20319	1039	0
EST	NOR	20319	3886	37987
HUN	NOR	20319	0	65675
ITA	NOR	20319	3101	0
SWE	NOR	20319	186091	19526
BGR	PAN	20319	3600	0
EST	PAN	20319	5227	0
HND	PAN	20319	0	23523
USA	PAN	20319	27199	0
CAN	PHL	20319	25336	0
DEU	PHL	20319	50734	0
FRA	PHL	20319	7724	0
IRL	PHL	20319	11219	0
KOR	PHL	20319	23229	0
USA	PHL	20319	37737	0
AGO	PRT	20319	0	53948
BEL	PRT	20319	84324	0
DEU	PRT	20319	2024	8565
ESP	PRT	20319	54117644	1925971
FRA	PRT	20319	1785593	23896
GBR	PRT	20319	2061962	0
IRL	PRT	20319	1116310	2382
ITA	PRT	20319	0	105326
MAC	PRT	20319	0	2182
NLD	PRT	20319	34149	0
TLS	PRT	20319	0	2831
BRN	SGP	20319	0	29370
IDN	SGP	20319	2013992	0
IRL	SGP	20319	7404	0
MDV	SGP	20319	0	8455
NLD	SGP	20319	57117	0
SWE	SGP	20319	1634	0
USA	SGP	20319	78757	0
CRI	SLV	20319	1001	0
GTM	SLV	20319	1447	0
USA	SLV	20319	39093	0
AUT	SWE	20319	80320	1451
BEL	SWE	20319	77419	204798
DEU	SWE	20319	26616062	165429
DNK	SWE	20319	52948228	3459286
ESP	SWE	20319	277160	3988
EST	SWE	20319	3494	0
FIN	SWE	20319	3446915	1523378
FRA	SWE	20319	412370	1868
GBR	SWE	20319	121413	2966349
GRC	SWE	20319	0	97755
HUN	SWE	20319	68024	0
IRL	SWE	20319	811467	0
ITA	SWE	20319	185654	194729
JPN	SWE	20319	0	362631
NLD	SWE	20319	16360	201215
NOR	SWE	20319	19526	186091
POL	SWE	20319	21579	0
RUS	SWE	20319	0	18932
SGP	SWE	20319	0	1634
BRN	THA	20319	0	16633
HKG	THA	20319	0	12633512
LKA	THA	20319	0	1506
USA	THA	20319	2938	0
CAN	TTO	20319	42804	0
ABW	USA	20319	0	36272
AIA	USA	20319	0	2163
ALB	USA	20319	0	8966
BEL	USA	20319	0	356559
BGR	USA	20319	0	70337
BHS	USA	20319	0	40031
BLZ	USA	20319	0	20109
BMU	USA	20319	0	15835
BRB	USA	20319	0	3376
CAN	USA	20319	375047264	64925996
CHE	USA	20319	0	151151
CHN	USA	20319	0	658740
COL	USA	20319	0	521141
CRI	USA	20319	0	26234
CYM	USA	20319	0	9897
DEU	USA	20319	2907	21952
DMA	USA	20319	0	2664
DNK	USA	20319	173470	0
DOM	USA	20319	0	304765
ECU	USA	20319	0	37445
ESP	USA	20319	2812	0
FRA	USA	20319	0	152412
GBR	USA	20319	68266	4995810
GRC	USA	20319	0	42132
GRD	USA	20319	0	1319
GTM	USA	20319	0	299728
HKG	USA	20319	0	538327
HND	USA	20319	0	232388
HTI	USA	20319	0	106190
IDN	USA	20319	0	98422
IRL	USA	20319	327845	145646
ITA	USA	20319	0	1392641
JPN	USA	20319	0	396691552
KNA	USA	20319	0	1302
KOR	USA	20319	0	1477855
LCA	USA	20319	0	8737
LTU	USA	20319	3023	15283
MEX	USA	20319	21891574	18800080
MYS	USA	20319	0	16618
NGA	USA	20319	0	6002
NIC	USA	20319	0	18378
PAN	USA	20319	0	27199
PHL	USA	20319	0	37737
POL	USA	20319	0	8421
ROU	USA	20319	0	19706
RUS	USA	20319	0	2526546
SGP	USA	20319	0	78757
SLV	USA	20319	0	39093
TCA	USA	20319	1188	4770
THA	USA	20319	0	2938
VCT	USA	20319	0	85547
VEN	USA	20319	0	74459
VGB	USA	20319	0	18814
TWN	USA	20319	0	151169
ESP	VEN	20319	6665	0
USA	VEN	20319	74459	0
KHM	VNM	20319	0	6278
AGO	ZAF	20319	0	10749
BEL	ZAF	20319	29644	0
BWA	ZAF	20319	0	331297
COD	ZAF	20319	0	3301
COM	ZAF	20319	0	3904
CPV	ZAF	20319	0	22085
FRA	ZAF	20319	29006	1386
GHA	ZAF	20319	0	3679
IRL	ZAF	20319	82843	0
ITA	ZAF	20319	6276	0
LSO	ZAF	20319	0	388742
MOZ	ZAF	20319	0	67758
MUS	ZAF	20319	0	2052
NAM	ZAF	20319	12250	48426
SWZ	ZAF	20319	0	28584
SYC	ZAF	20319	0	1137
TZA	ZAF	20319	0	1399
UGA	ZAF	20319	0	3738
ZWE	ZAF	20319	36900	0
CAN	TWN	20319	37933	0
DNK	TWN	20319	64166	0
IDN	TWN	20319	8458	0
USA	TWN	20319	151169	0
ATG	BGR	20319	0	4487
AUT	BGR	20319	45786	0
BHS	BGR	20319	0	3118
DEU	BGR	20319	23407	1866
FRA	BGR	20319	100688	0
GBR	BGR	20319	0	941
GRC	BGR	20319	4170	0
IDN	BGR	20319	7765	0
KHM	BGR	20319	0	6972
LBR	BGR	20319	0	2329
MLT	BGR	20319	0	14366
NLD	BGR	20319	18565	0
PAN	BGR	20319	0	3600
RUS	BGR	20319	0	4098
UKR	BGR	20319	0	12354
USA	BGR	20319	70337	0
VCT	BGR	20319	0	19814
ANS	BGR	20319	0	43643
BEL	BLR	20319	17873	0
CAN	BLR	20319	8254	0
RUS	BLR	20319	0	18012
AUT	CZE	20319	63474	5590
BEL	CZE	20319	50998	0
CHE	CZE	20319	0	4127
DEU	CZE	20319	4450680	53053
DNK	CZE	20319	3274643	0
ESP	CZE	20319	304258	0
FRA	CZE	20319	30995	0
HRV	CZE	20319	0	53955
HUN	CZE	20319	28811	25476
ITA	CZE	20319	45346	0
NLD	CZE	20319	78386	0
ROU	CZE	20319	0	14511
SVK	CZE	20319	21785	6694587
ESP	DZA	20319	15607	0
ITA	DZA	20319	3229	0
AUT	FIN	20319	1998	0
BEL	FIN	20319	881838	0
DEU	FIN	20319	3502476	2781
DNK	FIN	20319	12940681	129562
ESP	FIN	20319	15093	0
EST	FIN	20319	2629	437381
GBR	FIN	20319	0	27178
GRC	FIN	20319	0	42163
ITA	FIN	20319	23164	0
NLD	FIN	20319	54299	0
RUS	FIN	20319	0	99922
SWE	FIN	20319	1523378	3446915
AUT	HUN	20319	369743	1053649
BEL	HUN	20319	5732	5874
BIH	HUN	20319	0	1975000
CHE	HUN	20319	1789	5555
CZE	HUN	20319	25476	28811
DEU	HUN	20319	16575490	363249
DNK	HUN	20319	4914746	43425
ESP	HUN	20319	117549	3918
FRA	HUN	20319	1180688	44616
GBR	HUN	20319	0	51721
HRV	HUN	20319	0	394569
IRL	HUN	20319	115469	0
ITA	HUN	20319	86986	2294791
JPN	HUN	20319	0	23687
KOR	HUN	20319	0	72668
NLD	HUN	20319	1626758	61518
NOR	HUN	20319	65675	0
ROU	HUN	20319	0	188441
RUS	HUN	20319	0	358159
SVN	HUN	20319	0	1924558
SWE	HUN	20319	0	68024
UKR	HUN	20319	0	10214
GHA	IND	20319	0	16984
KEN	IND	20319	15466	0
CIV	KEN	20319	0	1383
ERI	KEN	20319	0	5596
ETH	KEN	20319	0	1095
IND	KEN	20319	0	15466
TZA	KEN	20319	0	2773
ANS	KEN	20319	0	1815
EST	LTU	20319	97004	0
LVA	LTU	20319	0	20704
USA	LTU	20319	15283	3023
BEL	LUX	20319	7348616	277718
DEU	LUX	20319	955660	308984
DNK	LUX	20319	2787	0
ESP	LUX	20319	9579	2959
FRA	LUX	20319	691804	955702
GRC	LUX	20319	0	1648
ITA	LUX	20319	86808	87835
NLD	LUX	20319	19958	0
POL	LUX	20319	0	18241
CAN	LVA	20319	7816	0
ESP	LVA	20319	18560	0
EST	LVA	20319	37228	0
LTU	LVA	20319	20704	0
ANS	LVA	20319	0	17193
AUT	POL	20319	0	1172
BEL	POL	20319	1292114	0
DEU	POL	20319	24358	89641
DNK	POL	20319	11665610	0
FRA	POL	20319	560990	781689
GBR	POL	20319	489409	0
IRL	POL	20319	1276657	0
KOR	POL	20319	0	92037
LUX	POL	20319	18241	0
NLD	POL	20319	1157303	0
SWE	POL	20319	0	21579
USA	POL	20319	8421	0
ANS	POL	20319	0	61000
ATG	ROU	20319	0	2008
AUT	ROU	20319	1090144	0
BEL	ROU	20319	94712	0
CZE	ROU	20319	14511	0
DEU	ROU	20319	1379890	0
DNK	ROU	20319	276767	0
ESP	ROU	20319	23165	0
FRA	ROU	20319	191321	0
GIB	ROU	20319	0	3000
GRC	ROU	20319	5391	0
HND	ROU	20319	0	20723
HUN	ROU	20319	188441	0
ITA	ROU	20319	68330	0
KHM	ROU	20319	0	3491
LBR	ROU	20319	0	13000
MLT	ROU	20319	0	171734
NLD	ROU	20319	1462467	0
RUS	ROU	20319	0	1644
USA	ROU	20319	19706	0
AUT	RUS	20319	63568	0
BGR	RUS	20319	4098	0
BLR	RUS	20319	18012	0
BRA	RUS	20319	282824	0
CAN	RUS	20319	126733	0
DEU	RUS	20319	614181	0
DNK	RUS	20319	457048	0
ESP	RUS	20319	62683	0
EST	RUS	20319	7832	0
FIN	RUS	20319	99922	0
FRA	RUS	20319	531122	0
HUN	RUS	20319	358159	0
IRL	RUS	20319	48311	0
NLD	RUS	20319	1940	0
ROU	RUS	20319	1644	0
SWE	RUS	20319	18932	0
USA	RUS	20319	2526546	0
AUT	SVK	20319	16535	0
BEL	SVK	20319	30441	0
CZE	SVK	20319	6694587	21785
DEU	SVK	20319	28278	0
FRA	SVK	20319	28875	0
UKR	SVK	20319	0	2179
AUT	SVN	20319	3736080	8931
BEL	SVN	20319	46970	0
DEU	SVN	20319	23167	0
DNK	SVN	20319	109930	0
HUN	SVN	20319	1924558	0
ITA	SVN	20319	128302	0
NLD	SVN	20319	930567	0
DNK	TZA	20319	28317	0
KEN	TZA	20319	2773	0
UGA	TZA	20319	0	1221
ZAF	TZA	20319	1399	0
BGR	UKR	20319	12354	0
BLZ	UKR	20319	0	1036
EST	UKR	20319	2793	0
HUN	UKR	20319	10214	0
SVK	UKR	20319	2179	0
ZAF	BWA	20319	331297	0
FRA	CIV	20319	19971	0
IRL	CIV	20319	8178	0
KEN	CIV	20319	1383	0
FRA	CMR	20319	9083	0
BRA	CPV	20319	2268	0
ZAF	CPV	20319	22085	0
ATG	EST	20319	0	1532
BEL	EST	20319	13192	0
BHS	EST	20319	0	1135
CAN	EST	20319	8079	0
DNK	EST	20319	168351	0
FIN	EST	20319	437381	2629
GBR	EST	20319	0	3824
KHM	EST	20319	0	3531
LBR	EST	20319	0	14058
LTU	EST	20319	0	97004
LVA	EST	20319	0	37228
MLT	EST	20319	0	44384
NLD	EST	20319	0	2398
NOR	EST	20319	37987	3886
PAN	EST	20319	0	5227
RUS	EST	20319	0	7832
SWE	EST	20319	0	3494
UKR	EST	20319	0	2793
VCT	EST	20319	0	2326
ANS	EST	20319	63699	0
FRA	GAB	20319	15345	0
IND	GHA	20319	16984	0
ZAF	GHA	20319	3679	0
SWZ	MOZ	20319	1158	0
ZAF	MOZ	20319	67758	0
ZWE	MOZ	20319	1605	0
AGO	NAM	20319	0	5151
ESP	NAM	20319	19306	12697
ZAF	NAM	20319	48426	12250
USA	NGA	20319	6002	0
FRA	SEN	20319	6964	0
TZA	UGA	20319	1221	0
ZAF	UGA	20319	3738	0
COD	ZWE	20319	0	23845
MOZ	ZWE	20319	0	1605
MWI	ZWE	20319	0	11359
ZAF	ZWE	20319	0	36900
BHS	KNA	20319	0	6771
USA	KNA	20319	1302	0
ZWE	MWI	20319	11359	0
BGR	VCT	20319	19814	0
EST	VCT	20319	2326	0
USA	VCT	20319	85547	0
AUT	BIH	20319	1090621	0
DEU	BIH	20319	30000	0
ESP	BIH	20319	32352	0
HUN	BIH	20319	1975000	0
NLD	BIH	20319	1075408	0
AUT	HRV	20319	857211	0
BEL	HRV	20319	70015	0
CZE	HRV	20319	53955	0
DEU	HRV	20319	592314	0
DNK	HRV	20319	1152365	0
HUN	HRV	20319	394569	0
ITA	HRV	20319	6962	0
NLD	HRV	20319	803067	0
FRA	ISL	20319	0	149363
DEU	MDA	20319	3808	0
AUT	MKD	20319	218671	0
BRA	MKD	20319	1071	0
DEU	MKD	20319	85476	0
ESP	MKD	20319	15305	0
PRT	MAC	20319	2182	0
NLD	ABW	20319	15141	0
USA	ABW	20319	36272	0
USA	AIA	20319	2163	0
UKR	BLZ	20319	1036	0
USA	BLZ	20319	20109	0
KEN	ETH	20319	1095	0
GBR	GRD	20319	1046	0
USA	GRD	20319	1319	0
CAN	ALB	20319	30206	0
GRC	ALB	20319	31860	0
ITA	ALB	20319	24776	0
USA	ALB	20319	8966	0
FRA	BDI	20319	0	11021
CHN	BRN	20319	31782	0
MYS	BRN	20319	185640	1406
SGP	BRN	20319	29370	0
THA	BRN	20319	16633	0
FRA	COM	20319	1881	0
ZAF	COM	20319	3904	0
USA	DMA	20319	2664	0
NLD	GMB	20319	4102	0
BGR	KHM	20319	6972	0
EST	KHM	20319	3531	0
ROU	KHM	20319	3491	0
VNM	KHM	20319	6278	0
SGP	MDV	20319	8455	0
ZAF	MUS	20319	2052	0
MOZ	SWZ	20319	0	1158
ZAF	SWZ	20319	28584	0
ZAF	SYC	20319	1137	0
BRA	AGO	20319	21385	0
ITA	AGO	20319	40198	0
NAM	AGO	20319	5151	0
PRT	AGO	20319	53948	0
ZAF	AGO	20319	10749	0
ZAF	COD	20319	3301	0
ZWE	COD	20319	23845	0
BEL	COG	20319	12008	0
FRA	COG	20319	1889	0
ITA	COG	20319	1332	0
BRA	FRO	20319	6472	0
DNK	FRO	20319	237108	0
DOM	HTI	20319	1463	0
USA	HTI	20319	106190	0
BGR	LBR	20319	2329	0
EST	LBR	20319	14058	0
ROU	LBR	20319	13000	0
CAN	LCA	20319	992	0
GBR	LCA	20319	6340	0
USA	LCA	20319	8737	0
ZAF	LSO	20319	388742	0
PRT	TLS	20319	2831	0
BGR	ANS	20319	43643	0
DEU	ANS	20319	2999	0
DNK	ANS	20319	1030	0
EST	ANS	20319	0	63699
FRA	ANS	20319	0	2388
KEN	ANS	20319	1815	0
KOR	ANS	20319	0	51949
LVA	ANS	20319	17193	0
NLD	ANS	20319	0	833
POL	ANS	20319	61000	0
ESP	GIB	20319	233306	0
GBR	GIB	20319	9045	0
ROU	GIB	20319	3000	0
USA	VGB	20319	18814	0
USA	BMU	20319	15835	0
USA	CYM	20319	9897	0
KEN	ERI	20319	5596	0
AUT	LAO	20319	0	18901
ESP	AND	20319	2603840	0
FRA	AND	20319	6569	0
IRL	AND	20319	440	0
DNK	GRL	20319	30084	0
USA	TCA	20319	4770	1188
IDN	SGS	20319	2764	0
TTO	ATG	20322	5597	0
BEL	AUT	20322	28925	0
BIH	AUT	20322	0	29744
BLR	AUT	20322	0	3160
CHE	AUT	20322	0	26657
CZE	AUT	20322	0	3745
DEU	AUT	20322	1711900	228574
ESP	AUT	20322	44546	434006
FRA	AUT	20322	46099	89151
GRC	AUT	20322	0	2244
HRV	AUT	20322	0	211650
HUN	AUT	20322	109879	639532
ITA	AUT	20322	47241	243250
JPN	AUT	20322	0	119232
KOR	AUT	20322	0	176745
MDA	AUT	20322	0	8562
MKD	AUT	20322	0	139222
NLD	AUT	20322	4429	17714
ROU	AUT	20322	0	92395
RUS	AUT	20322	0	33150
SVN	AUT	20322	0	160355
SWE	AUT	20322	58043	0
UKR	AUT	20322	0	39833
ALB	BEL	20322	0	2517
AUT	BEL	20322	0	28925
BGR	BEL	20322	0	42987
BLR	BEL	20322	0	16648
CHN	BEL	20322	0	209813
CMR	BEL	20322	0	1231
COD	BEL	20322	0	12640
CPV	BEL	20322	0	3265
CZE	BEL	20322	0	28052
DEU	BEL	20322	94515	713748
DNK	BEL	20322	9688	380618
ESP	BEL	20322	772952	8374600
FIN	BEL	20322	0	5517
FRA	BEL	20322	99221	1810590
GAB	BEL	20322	0	8887
GBR	BEL	20322	0	523298
GNQ	BEL	20322	0	20735
GRC	BEL	20322	0	23234
HKG	BEL	20322	0	138506
HRV	BEL	20322	0	110086
HUN	BEL	20322	0	68097
IRL	BEL	20322	0	6668
ITA	BEL	20322	6611	2426258
JPN	BEL	20322	0	22188
KOR	BEL	20322	0	75496
LTU	BEL	20322	0	1130
LUX	BEL	20322	1005	290957
LVA	BEL	20322	0	29963
MDA	BEL	20322	0	5205
MKD	BEL	20322	0	28811
NLD	BEL	20322	542570	218262
POL	BEL	20322	0	191564
PRT	BEL	20322	19025	745358
ROU	BEL	20322	0	142600
RUS	BEL	20322	0	194838
SVK	BEL	20322	0	104217
USA	BEL	20322	216272	0
ZAF	BEL	20322	0	343010
CAN	BHS	20322	36897	0
DNK	BHS	20322	12316	0
USA	BHS	20322	447247	0
AGO	BRA	20322	0	28077
CMR	BRA	20322	0	13543
CPV	BRA	20322	0	1183
DEU	BRA	20322	0	41971
GRD	BRA	20322	0	7076
HKG	BRA	20322	0	1234400
HTI	BRA	20322	0	61475
LTU	BRA	20322	0	110282
MAC	BRA	20322	0	6763
MKD	BRA	20322	0	329226
NLD	BRA	20322	0	34386
RUS	BRA	20322	0	8016038
SEN	BRA	20322	0	8658
SGP	BRA	20322	0	11126
SUR	BRA	20322	0	3028
CAN	BRB	20322	115624	0
LCA	BRB	20322	0	19790
USA	BRB	20322	18288	0
BHS	CAN	20322	0	36897
BRB	CAN	20322	0	115624
CHL	CAN	20322	0	139367
CHN	CAN	20322	0	2136249
COL	CAN	20322	0	126834
CRI	CAN	20322	0	247652
CUB	CAN	20322	0	2315768
DNK	CAN	20322	2371	0
ECU	CAN	20322	0	197776
EST	CAN	20322	0	10241
FRA	CAN	20322	0	51744
GBR	CAN	20322	0	23335
GRD	CAN	20322	0	20504
HKG	CAN	20322	0	354685
HND	CAN	20322	0	20377
HTI	CAN	20322	0	12003
JAM	CAN	20322	0	241572
JPN	CAN	20322	0	4192772
KOR	CAN	20322	0	118731
LCA	CAN	20322	0	15939
MAC	CAN	20322	0	21968
MAR	CAN	20322	0	12991
MEX	CAN	20322	0	371615
MKD	CAN	20322	0	9553
MYS	CAN	20322	0	3524
NLD	CAN	20322	0	115643
PAN	CAN	20322	0	510091
PER	CAN	20322	0	1771
PHL	CAN	20322	0	307002
POL	CAN	20322	0	199089
ROU	CAN	20322	0	23454
RUS	CAN	20322	0	3750703
SGP	CAN	20322	0	44873
SYC	CAN	20322	0	59092
TTO	CAN	20322	0	513921
UKR	CAN	20322	0	22176
USA	CAN	20322	953493	8934084
TWN	CAN	20322	0	221374
AUT	CHE	20322	26657	0
DEU	CHE	20322	61987	0
ITA	CHE	20322	5667	0
USA	CHE	20322	11540	0
CAN	CHL	20322	139367	0
COL	CHL	20322	0	161553
CUB	CHL	20322	0	981436
DEU	CHL	20322	0	59359
ECU	CHL	20322	0	823938
ITA	CHL	20322	0	1409063
JPN	CHL	20322	0	272735
KOR	CHL	20322	0	4328924
MEX	CHL	20322	0	9261873
PER	CHL	20322	0	36008
VEN	CHL	20322	0	119698
ANS	CHL	20322	0	8804
BEL	CHN	20322	209813	0
CAN	CHN	20322	2136249	0
DEU	CHN	20322	295482	0
DNK	CHN	20322	141081	0
ESP	CHN	20322	46661	0
FRA	CHN	20322	14609	0
GBR	CHN	20322	7128	0
HKG	CHN	20322	5675880	275805
HUN	CHN	20322	77189	0
IRL	CHN	20322	8517	0
MAC	CHN	20322	0	144824
NLD	CHN	20322	18390	0
PHL	CHN	20322	0	208056
RUS	CHN	20322	0	114270
SEN	CHN	20322	0	2036
SGP	CHN	20322	0	31917
USA	CHN	20322	1155488	0
CAN	COL	20322	126834	0
CHL	COL	20322	161553	0
USA	COL	20322	336895	0
CAN	CRI	20322	247652	0
HND	CRI	20322	0	1438
USA	CRI	20322	17330	0
CAN	CUB	20322	2315768	0
CHL	CUB	20322	981436	0
ITA	CUB	20322	2343	0
USA	CUB	20322	68168	0
AFG	DEU	20322	0	10000
AUT	DEU	20322	228574	1711900
BEL	DEU	20322	713748	94515
BGR	DEU	20322	0	5108
BIH	DEU	20322	0	38000
BRA	DEU	20322	41971	0
CHE	DEU	20322	0	61987
CHL	DEU	20322	59359	0
CHN	DEU	20322	0	295482
CIV	DEU	20322	0	17479
CMR	DEU	20322	0	1803
CZE	DEU	20322	6977	25438
DNK	DEU	20322	245075	478520
ESP	DEU	20322	1679802	1940158
FIN	DEU	20322	0	10675
FRA	DEU	20322	814145	2278426
GBR	DEU	20322	1377427	469553
GNQ	DEU	20322	0	27000
GRC	DEU	20322	0	204169
HKG	DEU	20322	17209	104304
HRV	DEU	20322	0	53540
HUN	DEU	20322	1665091	710583
IRL	DEU	20322	209490	576834
ITA	DEU	20322	539704	5971030
LTU	DEU	20322	0	5760
LUX	DEU	20322	0	23939
LVA	DEU	20322	0	35204
MAC	DEU	20322	0	10289
MDA	DEU	20322	0	49673
MDV	DEU	20322	0	1499
NLD	DEU	20322	294257	320358
PHL	DEU	20322	0	871066
POL	DEU	20322	258984	0
PRT	DEU	20322	261952	210641
ROU	DEU	20322	0	690792
RUS	DEU	20322	0	892741
SVN	DEU	20322	0	20271
SWE	DEU	20322	0	780559
UKR	DEU	20322	0	5827
URY	DEU	20322	0	828
BEL	DNK	20322	380618	9688
BHS	DNK	20322	0	12316
BLR	DNK	20322	0	23085
CAN	DNK	20322	0	2371
CHN	DNK	20322	0	141081
DEU	DNK	20322	478520	245075
ESP	DNK	20322	141682	691354
EST	DNK	20322	0	55329
FIN	DNK	20322	0	11753
FRA	DNK	20322	30852	1040112
FRO	DNK	20322	0	1825
GBR	DNK	20322	893598	218137
GRC	DNK	20322	0	40554
GRD	DNK	20322	0	38133
GRL	DNK	20322	0	3844
HKG	DNK	20322	0	1037153
HRV	DNK	20322	0	82062
HUN	DNK	20322	93182	27433
IRL	DNK	20322	0	167716
ITA	DNK	20322	7040	4934146
JPN	DNK	20322	0	8711
KOR	DNK	20322	0	1963288
LVA	DNK	20322	0	75929
MAC	DNK	20322	0	27882
NLD	DNK	20322	338893	29208
NOR	DNK	20322	0	4887
PHL	DNK	20322	0	116756
POL	DNK	20322	0	491952
PRT	DNK	20322	0	1394
ROU	DNK	20322	0	20603
RUS	DNK	20322	0	5742256
SGP	DNK	20322	0	14047
SVN	DNK	20322	0	88113
SWE	DNK	20322	0	420189
SYC	DNK	20322	0	204719
UKR	DNK	20322	0	165697
USA	DNK	20322	0	46667
TWN	DNK	20322	0	6131
ANS	DNK	20322	3271	0
USA	DOM	20322	125970	0
CAN	ECU	20322	197776	0
CHL	ECU	20322	823938	0
ITA	ECU	20322	5281	0
PER	ECU	20322	35289	0
USA	ECU	20322	116852	0
AGO	ESP	20322	0	4470
ALB	ESP	20322	0	70259
AUT	ESP	20322	434006	44546
BEL	ESP	20322	8374600	772952
BGR	ESP	20322	0	3023
CHN	ESP	20322	0	46661
CIV	ESP	20322	0	34042
COG	ESP	20322	0	13948
DEU	ESP	20322	1940158	1679802
DNK	ESP	20322	691354	141682
FRA	ESP	20322	3496758	14840150
GBR	ESP	20322	269909	656313
GHA	ESP	20322	0	7269
GIB	ESP	20322	0	24703
GNQ	ESP	20322	0	1927
GRC	ESP	20322	34816	1087164
HKG	ESP	20322	0	13487
HND	ESP	20322	0	3226
HUN	ESP	20322	22826962	10451
IRL	ESP	20322	22658	0
ITA	ESP	20322	9625263	1809898
LUX	ESP	20322	0	66653
LVA	ESP	20322	0	23854
MAR	ESP	20322	0	6918
MKD	ESP	20322	0	13458
NIC	ESP	20322	0	928
NLD	ESP	20322	1817694	398187
POL	ESP	20322	2134514	30793
PRT	ESP	20322	131993	7793746
ROU	ESP	20322	0	5853
RUS	ESP	20322	0	19759
SVN	ESP	20322	0	35674
SWE	ESP	20322	202145	16796
ANS	ESP	20322	0	3354
ABW	FRA	20322	0	88831
AGO	FRA	20322	0	61397
AIA	FRA	20322	0	1554
AUT	FRA	20322	89151	46099
BEL	FRA	20322	1810590	99221
BGR	FRA	20322	0	136708
CAN	FRA	20322	51744	0
CHN	FRA	20322	0	14609
CIV	FRA	20322	0	3631
CMR	FRA	20322	0	11942
COG	FRA	20322	0	32117
CZE	FRA	20322	0	106660
DEU	FRA	20322	2278426	814145
DNK	FRA	20322	1040112	30852
ESP	FRA	20322	14840150	3496758
GAB	FRA	20322	0	46034
GBR	FRA	20322	365164	788753
GIB	FRA	20322	0	4723
GRC	FRA	20322	0	95210
HKG	FRA	20322	0	12561
HRV	FRA	20322	0	108901
HUN	FRA	20322	4436516	34600
IRL	FRA	20322	124504	111500
ITA	FRA	20322	432430	2950865
LTU	FRA	20322	0	13842
LUX	FRA	20322	11855	3191
LVA	FRA	20322	0	97510
NER	FRA	20322	0	1527
NLD	FRA	20322	175356	50032
NOR	FRA	20322	0	5651
PHL	FRA	20322	0	68408
POL	FRA	20322	0	147413
PRT	FRA	20322	0	539463
ROU	FRA	20322	0	707245
RUS	FRA	20322	0	2334484
SEN	FRA	20322	0	136568
SGP	FRA	20322	0	114197
SVK	FRA	20322	0	99787
SWE	FRA	20322	84088	0
SYC	FRA	20322	0	1357
UKR	FRA	20322	0	102720
USA	FRA	20322	3735	0
BEL	GBR	20322	523298	0
CAN	GBR	20322	23335	0
CHN	GBR	20322	0	7128
DEU	GBR	20322	469553	1377427
DNK	GBR	20322	218137	893598
ESP	GBR	20322	656313	269909
FLK	GBR	20322	0	5221
FRA	GBR	20322	788753	365164
FRO	GBR	20322	0	1642
GMB	GBR	20322	0	1454
GRC	GBR	20322	2603	115125
GRD	GBR	20322	0	2018
HKG	GBR	20322	0	96782
IRL	GBR	20322	3735212	161677
ITA	GBR	20322	33074	107265
KNA	GBR	20322	0	1495
LCA	GBR	20322	0	2246
NAM	GBR	20322	0	20656
NLD	GBR	20322	320347	70648
POL	GBR	20322	0	31316
PRT	GBR	20322	0	22784
SGP	GBR	20322	0	15901
SHN	GBR	20322	0	1334
SWE	GBR	20322	64800	11435
TTO	GBR	20322	0	1251
ZAF	GBR	20322	0	11034
AUT	GRC	20322	2244	0
BEL	GRC	20322	23234	0
DEU	GRC	20322	204169	0
DNK	GRC	20322	40554	0
ESP	GRC	20322	1087164	34816
FRA	GRC	20322	95210	0
GBR	GRC	20322	115125	2603
IRL	GRC	20322	3870	0
ITA	GRC	20322	2809	1720
MKD	GRC	20322	0	20969
NLD	GRC	20322	84779	0
PAN	GRC	20322	0	4889
PRT	GRC	20322	31597	0
ROU	GRC	20322	0	899
SWE	GRC	20322	173235	0
USA	GRC	20322	263303	0
ANS	GRC	20322	1445	840
USA	GTM	20322	890989	0
USA	GUY	20322	17741	0
BEL	HKG	20322	138506	0
BRA	HKG	20322	1234400	0
CAN	HKG	20322	354685	0
CHN	HKG	20322	275805	5675880
DEU	HKG	20322	104304	17209
DNK	HKG	20322	1037153	0
ESP	HKG	20322	13487	0
FRA	HKG	20322	12561	0
GBR	HKG	20322	96782	0
IRL	HKG	20322	7133	0
JPN	HKG	20322	14620	0
MAC	HKG	20322	0	770297
NLD	HKG	20322	55323	0
THA	HKG	20322	35234	0
USA	HKG	20322	415047	0
ZAF	HKG	20322	16186	0
CAN	HND	20322	20377	0
CRI	HND	20322	1438	0
ESP	HND	20322	3226	0
NIC	HND	20322	0	797
USA	HND	20322	1310535	0
JPN	IDN	20322	0	1452
SGP	IDN	20322	3021	4206
USA	IDN	20322	28184	10162
BEL	IRL	20322	6668	0
CHN	IRL	20322	0	8517
DEU	IRL	20322	576834	209490
DNK	IRL	20322	167716	0
ESP	IRL	20322	0	22658
FRA	IRL	20322	111500	124504
GBR	IRL	20322	161677	3735212
GRC	IRL	20322	0	3870
HKG	IRL	20322	0	7133
ITA	IRL	20322	46039	463740
JPN	IRL	20322	0	120231
MDA	IRL	20322	0	2296
NLD	IRL	20322	67076	33780
PRT	IRL	20322	1048	0
RUS	IRL	20322	0	3726185
SWE	IRL	20322	0	98262
ZAF	IRL	20322	0	14691
ANS	IRL	20322	0	15528
ALB	ITA	20322	0	11762
AUT	ITA	20322	243250	47241
BEL	ITA	20322	2426258	6611
CHE	ITA	20322	0	5667
CHL	ITA	20322	1409063	0
CIV	ITA	20322	0	34635
COG	ITA	20322	0	3709
CUB	ITA	20322	0	2343
DEU	ITA	20322	5971030	539704
DNK	ITA	20322	4934146	7040
DZA	ITA	20322	0	3715
ECU	ITA	20322	0	5281
EGY	ITA	20322	0	4107
ESP	ITA	20322	1809898	9625263
FRA	ITA	20322	2950865	432430
GBR	ITA	20322	107265	33074
GHA	ITA	20322	0	2170
GRC	ITA	20322	1720	2809
HRV	ITA	20322	0	84765
HUN	ITA	20322	8796612	0
IRL	ITA	20322	463740	46039
KEN	ITA	20322	0	9739
LUX	ITA	20322	41335	4415
MDA	ITA	20322	0	8137
NGA	ITA	20322	0	19555
NLD	ITA	20322	5403444	24559
ROU	ITA	20322	0	69349
RUS	ITA	20322	0	1479
SVN	ITA	20322	0	10645
SWE	ITA	20322	145051	0
USA	ITA	20322	2695	6294
CAN	JAM	20322	241572	0
USA	JAM	20322	24202	0
AUT	JPN	20322	119232	0
BEL	JPN	20322	22188	0
CAN	JPN	20322	4192772	0
CHL	JPN	20322	272735	0
DNK	JPN	20322	8711	0
HKG	JPN	20322	0	14620
HUN	JPN	20322	338482	0
IDN	JPN	20322	1452	0
IRL	JPN	20322	120231	0
MEX	JPN	20322	2514873	0
SWE	JPN	20322	5420	0
USA	JPN	20322	5826236	0
AUT	KOR	20322	176745	0
[truncated: 6,209 more rows]

## Sheet: 2003
Location_code	Partner_code	Hscode	Export_value	Import_value
CHL	ARG	20312	227898	0
BEL	AUT	20312	302695	0
CHE	AUT	20312	0	6182
CZE	AUT	20312	0	8074
DEU	AUT	20312	12400165	5799020
DNK	AUT	20312	1258	7465
ESP	AUT	20312	5341	0
FRA	AUT	20312	381172	83377
GRC	AUT	20312	0	292937
HRV	AUT	20312	0	734625
HUN	AUT	20312	11042	11599
ITA	AUT	20312	3764743	34433936
MKD	AUT	20312	0	5074
NLD	AUT	20312	922361	4214
ROU	AUT	20312	0	462978
SVN	AUT	20312	13855	1247598
SWE	AUT	20312	0	30969
AUT	BEL	20312	0	302695
DEU	BEL	20312	4604736	80762424
DNK	BEL	20312	1979366	117317
ESP	BEL	20312	41782	82225
FIN	BEL	20312	0	87628
FRA	BEL	20312	382056	10382598
GBR	BEL	20312	5393	5255116
GRC	BEL	20312	2596	1637619
HUN	BEL	20312	0	42128
IRL	BEL	20312	12106	59741
ITA	BEL	20312	255045	57896188
LUX	BEL	20312	103497	2915467
NLD	BEL	20312	1677399	12968953
POL	BEL	20312	0	210497
PRT	BEL	20312	0	208694
SVK	BEL	20312	0	78024
SVN	BEL	20312	0	1293532
SWE	BEL	20312	23745	0
ZAF	BEL	20312	0	1708
CAN	BHS	20312	3647	0
EST	BHS	20312	1020	0
USA	BHS	20312	85265	5425
AGO	BRA	20312	0	61178
ALB	BRA	20312	0	3445
ZAF	BRA	20312	0	179131
CAN	BRB	20312	5280	0
USA	BRB	20312	3051	0
AIA	CAN	20312	0	3137
BHS	CAN	20312	0	3647
BRB	CAN	20312	0	5280
CRI	CAN	20312	0	21286
CUB	CAN	20312	0	261020
FRA	CAN	20312	0	27634
HKG	CAN	20312	0	28282
JAM	CAN	20312	0	14984
JPN	CAN	20312	0	772008
MEX	CAN	20312	0	7571924
ROU	CAN	20312	0	13764
SPM	CAN	20312	0	12806
TTO	CAN	20312	0	21372
USA	CAN	20312	11884123	114373504
AUT	CHE	20312	6182	0
DEU	CHE	20312	28369	0
FRA	CHE	20312	2228	0
ITA	CHE	20312	4832	0
ARG	CHL	20312	0	227898
CUB	CHL	20312	0	22948
BRN	CHN	20312	0	54490
CUB	CHN	20312	0	27481
MNG	CHN	20312	0	5658
USA	COL	20312	147730	0
CAN	CRI	20312	21286	0
USA	CRI	20312	15686	0
CAN	CUB	20312	261020	0
CHL	CUB	20312	22948	0
CHN	CUB	20312	27481	0
AUT	DEU	20312	5799020	12400165
BEL	DEU	20312	80762424	4604736
CHE	DEU	20312	0	28369
CZE	DEU	20312	4003	0
DNK	DEU	20312	82741360	1848521
ESP	DEU	20312	21197282	7390488
FIN	DEU	20312	0	543551
FRA	DEU	20312	2158666	3791526
GBR	DEU	20312	24272	4232791
GRC	DEU	20312	0	634949
HRV	DEU	20312	0	3105
HUN	DEU	20312	76800	323139
IDN	DEU	20312	0	2437
IRL	DEU	20312	115271	650988
ITA	DEU	20312	3666286	257723008
LUX	DEU	20312	588795	233695
NLD	DEU	20312	85570032	8791882
NOR	DEU	20312	1085	0
POL	DEU	20312	342391	0
PRT	DEU	20312	0	54375
ROU	DEU	20312	0	79474
SVK	DEU	20312	0	70139
SVN	DEU	20312	0	22316
SWE	DEU	20312	72206	884848
USA	DEU	20312	60220	0
AUT	DNK	20312	7465	1258
BEL	DNK	20312	117317	1979366
DEU	DNK	20312	1848521	82741360
ESP	DNK	20312	216158	627233
EST	DNK	20312	0	41100
FIN	DNK	20312	0	1308563
FRA	DNK	20312	0	57534660
FRO	DNK	20312	0	33723
GBR	DNK	20312	241523	198113296
GRC	DNK	20312	0	125974
GRL	DNK	20312	0	9109
HRV	DNK	20312	0	302576
HUN	DNK	20312	0	99761
IRL	DNK	20312	0	3407327
ITA	DNK	20312	38848	179267792
NLD	DNK	20312	6703406	5609947
NOR	DNK	20312	0	9139
POL	DNK	20312	20737	9624637
ROU	DNK	20312	0	34615
SVN	DNK	20312	0	70704
SWE	DNK	20312	303875	1707173
SYC	DNK	20312	0	8751
USA	DNK	20312	0	10291
USA	DOM	20312	6813	0
ALB	ESP	20312	0	1136
AND	ESP	20312	0	155718
AUT	ESP	20312	0	5341
BEL	ESP	20312	82225	41782
CIV	ESP	20312	0	6490
DEU	ESP	20312	7390488	21197282
DNK	ESP	20312	627233	216158
FRA	ESP	20312	1585251	92686000
GBR	ESP	20312	71984	3508681
GIB	ESP	20312	0	39593
GRC	ESP	20312	0	440333
HUN	ESP	20312	719685	0
IRL	ESP	20312	27638	334323
ITA	ESP	20312	3453731	19746308
JPN	ESP	20312	0	10307
MEX	ESP	20312	1527	4993
NLD	ESP	20312	22844446	90740
NOR	ESP	20312	0	2967
PRT	ESP	20312	488539	64790444
ROU	ESP	20312	0	143092
SEN	ESP	20312	0	1637
SWE	ESP	20312	0	7627
AND	FRA	20312	0	1119
AUT	FRA	20312	83377	381172
BEL	FRA	20312	10382598	382056
CAN	FRA	20312	27634	0
CHE	FRA	20312	0	2228
CIV	FRA	20312	0	4828
DEU	FRA	20312	3791526	2158666
DNK	FRA	20312	57534660	0
ESP	FRA	20312	92686000	1585251
EST	FRA	20312	14612	0
FIN	FRA	20312	0	4388
GAB	FRA	20312	0	31757
GBR	FRA	20312	274296	1197477
GRC	FRA	20312	26247	4084167
HUN	FRA	20312	57803	523487
IRL	FRA	20312	92777	77939
ITA	FRA	20312	4702795	129134880
LSO	FRA	20312	10894	0
LUX	FRA	20312	239532	21903
MDG	FRA	20312	0	3192
MEX	FRA	20312	0	11159
NLD	FRA	20312	37364804	162594
NOR	FRA	20312	1058	0
PHL	FRA	20312	0	32556
POL	FRA	20312	1664347	191292
PRT	FRA	20312	86620	737707
ROU	FRA	20312	0	32518
SEN	FRA	20312	26097	9670
SVK	FRA	20312	0	28547
SVN	FRA	20312	0	50891
SWE	FRA	20312	52263	2551
USA	FRA	20312	88204	0
ZAF	FRA	20312	0	31901
BEL	GBR	20312	5255116	5393
BMU	GBR	20312	0	1307
DEU	GBR	20312	4232791	24272
DNK	GBR	20312	198113296	241523
ESP	GBR	20312	3508681	71984
FRA	GBR	20312	1197477	274296
GRC	GBR	20312	29678	45624
HUN	GBR	20312	14862	0
IRL	GBR	20312	25241000	3214609
ITA	GBR	20312	66686	352550
KNA	GBR	20312	0	882
NLD	GBR	20312	51610648	18139
POL	GBR	20312	495555	0
PRT	GBR	20312	5220	415823
SWE	GBR	20312	273865	62248
USA	GBR	20312	39254	0
ALB	GRC	20312	0	23081
AUT	GRC	20312	292937	0
BEL	GRC	20312	1637619	2596
DEU	GRC	20312	634949	0
DNK	GRC	20312	125974	0
ESP	GRC	20312	440333	0
ETH	GRC	20312	0	1159
FRA	GRC	20312	4084167	26247
GBR	GRC	20312	45624	29678
IRL	GRC	20312	4373	0
ITA	GRC	20312	92889	0
NLD	GRC	20312	14794779	0
SWE	GRC	20312	136101	0
USA	GRC	20312	7755	0
CAN	HKG	20312	28282	0
IDN	HKG	20312	1364	0
ITA	HKG	20312	23577	0
JPN	HKG	20312	2856	0
NLD	HKG	20312	1067	0
USA	HKG	20312	103196	0
USA	HND	20312	2015043	0
DEU	IDN	20312	2437	0
HKG	IDN	20312	0	1364
KOR	IDN	20312	1427	0
NLD	IDN	20312	1939	0
NOR	IDN	20312	1840	0
BIH	IND	20312	0	2554
ITA	IND	20312	3211	0
NLD	IND	20312	22482	0
USA	IND	20312	0	3825
BEL	IRL	20312	59741	12106
DEU	IRL	20312	650988	115271
DNK	IRL	20312	3407327	0
ESP	IRL	20312	334323	27638
FRA	IRL	20312	77939	92777
GBR	IRL	20312	3214609	25241000
GRC	IRL	20312	0	4373
ITA	IRL	20312	17304	1869607
JPN	IRL	20312	0	27084
MAR	IRL	20312	2374	0
NLD	IRL	20312	1102931	302146
PRT	IRL	20312	0	104119
SWE	IRL	20312	0	22148
ZAF	IRL	20312	0	74706
ALB	ITA	20312	0	988
AUT	ITA	20312	34433936	3764743
BEL	ITA	20312	57896188	255045
CHE	ITA	20312	0	4832
CIV	ITA	20312	0	22138
CZE	ITA	20312	0	20698
DEU	ITA	20312	257723008	3666286
DNK	ITA	20312	179267792	38848
ERI	ITA	20312	0	1459
ESP	ITA	20312	19746308	3453731
FIN	ITA	20312	1705733	0
FRA	ITA	20312	129134880	4702795
GBR	ITA	20312	352550	66686
GRC	ITA	20312	0	92889
HKG	ITA	20312	0	23577
HRV	ITA	20312	0	44614
HUN	ITA	20312	6756168	13899
IND	ITA	20312	0	3211
IRL	ITA	20312	1869607	17304
JPN	ITA	20312	0	125689
KEN	ITA	20312	0	3931
LUX	ITA	20312	0	13436
MKD	ITA	20312	0	1964
MLT	ITA	20312	0	6218
MYS	ITA	20312	0	1368
NGA	ITA	20312	0	9092
NIC	ITA	20312	0	1352
NLD	ITA	20312	241995408	78847
ROU	ITA	20312	0	10157
SGP	ITA	20312	0	5369
SVN	ITA	20312	8732	896019
SWE	ITA	20312	5925459	446352
THA	ITA	20312	0	1970
URY	ITA	20312	0	16006
USA	ITA	20312	0	15611
VEN	ITA	20312	0	1831
ZAF	ITA	20312	0	2813
CAN	JAM	20312	14984	0
TTO	JAM	20312	0	8437
CAN	JPN	20312	772008	0
ESP	JPN	20312	10307	0
HKG	JPN	20312	0	2856
IRL	JPN	20312	27084	0
ITA	JPN	20312	125689	0
MEX	JPN	20312	75975	0
USA	JPN	20312	32148464	0
IDN	KOR	20312	0	1427
MNG	KOR	20312	0	5518
USA	KOR	20312	169072	0
CAN	MEX	20312	7571924	0
ESP	MEX	20312	4993	1527
FRA	MEX	20312	11159	0
JPN	MEX	20312	0	75975
USA	MEX	20312	91439600	484051
BRN	MYS	20312	0	379493
ITA	MYS	20312	1368	0
ALB	NLD	20312	0	3593
AUT	NLD	20312	4214	922361
BEL	NLD	20312	12968953	1677399
DEU	NLD	20312	8791882	85570032
DNK	NLD	20312	5609947	6703406
ESP	NLD	20312	90740	22844446
FIN	NLD	20312	0	3034
FRA	NLD	20312	162594	37364804
GBR	NLD	20312	18139	51610648
GRC	NLD	20312	0	14794779
HKG	NLD	20312	0	1067
HRV	NLD	20312	0	165845
HUN	NLD	20312	0	757960
IDN	NLD	20312	0	1939
IND	NLD	20312	0	22482
IRL	NLD	20312	302146	1102931
ITA	NLD	20312	78847	241995408
LUX	NLD	20312	0	6484
POL	NLD	20312	0	2572748
ROU	NLD	20312	0	333448
RUS	NLD	20312	0	35890
SVN	NLD	20312	0	163582
SWE	NLD	20312	18545	637239
SYC	NLD	20312	0	4776
USA	NLD	20312	1462950	0
DEU	NOR	20312	0	1085
DNK	NOR	20312	9139	0
ESP	NOR	20312	2967	0
EST	NOR	20312	2855	0
FRA	NOR	20312	0	1058
IDN	NOR	20312	0	1840
GTM	PAN	20312	0	121318
ROU	PAN	20312	25556	0
USA	PAN	20312	16275	0
VNM	PAN	20312	2182	0
USA	PER	20312	2918	0
FRA	PHL	20312	32556	0
USA	PHL	20312	3275	0
BEL	PRT	20312	208694	0
CPV	PRT	20312	0	2955
DEU	PRT	20312	54375	0
ESP	PRT	20312	64790444	488539
FRA	PRT	20312	737707	86620
GBR	PRT	20312	415823	5220
IRL	PRT	20312	104119	0
MAC	PRT	20312	0	1480
USA	SLV	20312	313519	0
USA	SUR	20312	5811	0
AUT	SWE	20312	30969	0
BEL	SWE	20312	0	23745
DEU	SWE	20312	884848	72206
DNK	SWE	20312	1707173	303875
ESP	SWE	20312	7627	0
FIN	SWE	20312	528896	0
FRA	SWE	20312	2551	52263
GBR	SWE	20312	62248	273865
GRC	SWE	20312	0	136101
IRL	SWE	20312	22148	0
ITA	SWE	20312	446352	5925459
NLD	SWE	20312	637239	18545
USA	SWE	20312	10557	0
BRN	THA	20312	0	54069
ITA	THA	20312	1970	0
MAC	THA	20312	0	245
CAN	TTO	20312	21372	0
JAM	TTO	20312	8437	0
USA	TTO	20312	68641	0
ANS	TTO	20312	0	3199
ITA	URY	20312	16006	0
AIA	USA	20312	0	3712
ATG	USA	20312	0	14138
BHS	USA	20312	5425	85265
BLZ	USA	20312	0	24792
BRB	USA	20312	0	3051
CAN	USA	20312	114373504	11884123
COL	USA	20312	0	147730
CRI	USA	20312	0	15686
CYM	USA	20312	0	46077
DEU	USA	20312	0	60220
DMA	USA	20312	0	991
DNK	USA	20312	10291	0
DOM	USA	20312	0	6813
DZA	USA	20312	0	23391
EST	USA	20312	968	0
FRA	USA	20312	0	88204
GBR	USA	20312	0	39254
GRC	USA	20312	0	7755
GRD	USA	20312	0	9148
GTM	USA	20312	0	971176
HKG	USA	20312	0	103196
HND	USA	20312	0	2015043
HTI	USA	20312	0	73016
IND	USA	20312	3825	0
ITA	USA	20312	15611	0
JPN	USA	20312	0	32148464
KEN	USA	20312	0	1874
KNA	USA	20312	0	6413
KOR	USA	20312	0	169072
LCA	USA	20312	0	8739
MEX	USA	20312	484051	91439600
MSR	USA	20312	0	796
NGA	USA	20312	0	268548
NLD	USA	20312	0	1462950
PAN	USA	20312	0	16275
PER	USA	20312	0	2918
PHL	USA	20312	0	3275
ROU	USA	20312	0	2886
RUS	USA	20312	0	48340
SGP	USA	20312	0	106775
SLV	USA	20312	0	313519
SUR	USA	20312	0	5811
SVN	USA	20312	0	4318
SWE	USA	20312	0	10557
TTO	USA	20312	0	68641
VCT	USA	20312	0	2017
TWN	USA	20312	0	336291
ITA	VEN	20312	1831	0
AGO	ZAF	20312	0	5680
BEL	ZAF	20312	1708	0
BRA	ZAF	20312	179131	0
BWA	ZAF	20312	0	41228
COG	ZAF	20312	0	2033
FRA	ZAF	20312	31901	0
GHA	ZAF	20312	0	3728
IRL	ZAF	20312	74706	0
ITA	ZAF	20312	2813	0
LSO	ZAF	20312	0	10651
MOZ	ZAF	20312	0	31540
NAM	ZAF	20312	0	114679
NGA	ZAF	20312	0	11700
SWZ	ZAF	20312	0	5317
USA	TWN	20312	336291	0
KHM	BGR	20312	0	1075
LBR	BGR	20312	0	5274
MLT	BGR	20312	0	3393
ROU	BGR	20312	1250	0
RUS	BGR	20312	0	1614
UKR	BGR	20312	0	4332
VCT	BGR	20312	0	1223
ANS	BGR	20312	0	12598
IND	BIH	20312	2554	0
RUS	BLR	20312	0	17366
AUT	CZE	20312	8074	0
DEU	CZE	20312	0	4003
HUN	CZE	20312	0	29087
ITA	CZE	20312	20698	0
SVK	CZE	20312	0	347800
SVN	CZE	20312	0	6409
BEL	FIN	20312	87628	0
DEU	FIN	20312	543551	0
DNK	FIN	20312	1308563	0
EST	FIN	20312	0	11398
FRA	FIN	20312	4388	0
ITA	FIN	20312	0	1705733
NLD	FIN	20312	3034	0
POL	FIN	20312	0	51940
SWE	FIN	20312	0	528896
TGO	GHA	20312	0	3207
ZAF	GHA	20312	3728	0
PAN	GTM	20312	121318	0
USA	GTM	20312	971176	0
AUT	HRV	20312	734625	0
DEU	HRV	20312	3105	0
DNK	HRV	20312	302576	0
HUN	HRV	20312	412220	0
ITA	HRV	20312	44614	0
NLD	HRV	20312	165845	0
AUT	HUN	20312	11599	11042
BEL	HUN	20312	42128	0
CZE	HUN	20312	29087	0
DEU	HUN	20312	323139	76800
DNK	HUN	20312	99761	0
ESP	HUN	20312	0	719685
FRA	HUN	20312	523487	57803
GBR	HUN	20312	0	14862
HRV	HUN	20312	0	412220
ITA	HUN	20312	13899	6756168
NLD	HUN	20312	757960	0
ROU	HUN	20312	0	15490
SVK	HUN	20312	0	3474
SVN	HUN	20312	0	1975028
UKR	HUN	20312	0	941
ERI	KEN	20312	0	6865
ETH	KEN	20312	0	1138
ITA	KEN	20312	3931	0
RWA	KEN	20312	0	1113
TZA	KEN	20312	0	7444
UGA	KEN	20312	0	1605
USA	KEN	20312	1874	0
ANS	KEN	20312	1158	7597
EST	LVA	20312	16913	0
ANS	LVA	20312	0	141412
BEL	POL	20312	210497	0
DEU	POL	20312	0	342391
DNK	POL	20312	9624637	20737
FIN	POL	20312	51940	0
FRA	POL	20312	191292	1664347
GBR	POL	20312	0	495555
NLD	POL	20312	2572748	0
SVN	POL	20312	0	39256
AUT	ROU	20312	462978	0
BGR	ROU	20312	0	1250
CAN	ROU	20312	13764	0
DEU	ROU	20312	79474	0
DNK	ROU	20312	34615	0
ESP	ROU	20312	143092	0
FRA	ROU	20312	32518	0
HUN	ROU	20312	15490	0
ITA	ROU	20312	10157	0
MLT	ROU	20312	0	21818
NLD	ROU	20312	333448	0
PAN	ROU	20312	0	25556
RUS	ROU	20312	0	5497
USA	ROU	20312	2886	0
BGR	RUS	20312	1614	0
BLR	RUS	20312	17366	0
EST	RUS	20312	2619	0
NLD	RUS	20312	35890	0
ROU	RUS	20312	5497	0
USA	RUS	20312	48340	0
BRN	SGP	20312	0	121040
ITA	SGP	20312	5369	0
USA	SGP	20312	106775	0
BEL	SVK	20312	78024	0
CZE	SVK	20312	347800	0
DEU	SVK	20312	70139	0
FRA	SVK	20312	28547	0
HUN	SVK	20312	3474	0
AUT	SVN	20312	1247598	13855
BEL	SVN	20312	1293532	0
CZE	SVN	20312	6409	0
DEU	SVN	20312	22316	0
DNK	SVN	20312	70704	0
FRA	SVN	20312	50891	0
HUN	SVN	20312	1975028	0
ITA	SVN	20312	896019	8732
NLD	SVN	20312	163582	0
POL	SVN	20312	39256	0
USA	SVN	20312	4318	0
BGR	UKR	20312	4332	0
HUN	UKR	20312	941	0
ZAF	BWA	20312	41228	0
ESP	CIV	20312	6490	0
FRA	CIV	20312	4828	0
ITA	CIV	20312	22138	0
ATG	EST	20312	0	1658
BHS	EST	20312	0	1020
DNK	EST	20312	41100	0
FIN	EST	20312	11398	0
FRA	EST	20312	0	14612
GIB	EST	20312	0	1076
LTU	EST	20312	0	3867
LVA	EST	20312	0	16913
MLT	EST	20312	0	1916
NOR	EST	20312	0	2855
RUS	EST	20312	0	2619
USA	EST	20312	0	968
VCT	EST	20312	0	2156
ANS	EST	20312	22479	0
FRA	GAB	20312	31757	0
BGR	KHM	20312	1075	0
EST	LTU	20312	3867	0
BEL	LUX	20312	2915467	103497
DEU	LUX	20312	233695	588795
FRA	LUX	20312	21903	239532
ITA	LUX	20312	13436	0
NLD	LUX	20312	6484	0
IRL	MAR	20312	0	2374
BGR	MLT	20312	3393	0
EST	MLT	20312	1916	0
ITA	MLT	20312	6218	0
ROU	MLT	20312	21818	0
ZAF	MOZ	20312	31540	0
AGO	NAM	20312	0	1984
ZAF	NAM	20312	114679	0
ITA	NGA	20312	9092	0
USA	NGA	20312	268548	0
ZAF	NGA	20312	11700	0
ESP	SEN	20312	1637	0
FRA	SEN	20312	9670	26097
GHA	TGO	20312	3207	0
KEN	TZA	20312	7444	0
PAN	VNM	20312	0	2182
ZWE	ZMB	20312	1542	0
EST	ATG	20312	1658	0
USA	ATG	20312	14138	0
GBR	KNA	20312	882	0
USA	KNA	20312	6413	0
USA	LCA	20312	8739	0
USA	DMA	20312	991	0
USA	DZA	20312	23391	0
AUT	MKD	20312	5074	0
ITA	MKD	20312	1964	0
KEN	RWA	20312	1113	0
ZAF	SWZ	20312	5317	0
BGR	ANS	20312	12598	0
EST	ANS	20312	0	22479
KEN	ANS	20312	7597	1158
LVA	ANS	20312	141412	0
TTO	ANS	20312	3199	0
PRT	MAC	20312	1480	0
THA	MAC	20312	245	0
CAN	AIA	20312	3137	0
USA	AIA	20312	3712	0
USA	BLZ	20312	24792	0
FRA	MDG	20312	3192	0
ITA	NIC	20312	1352	0
BGR	VCT	20312	1223	0
EST	VCT	20312	2156	0
USA	VCT	20312	2017	0
BRA	ALB	20312	3445	0
ESP	ALB	20312	1136	0
GRC	ALB	20312	23081	0
ITA	ALB	20312	988	0
NLD	ALB	20312	3593	0
ESP	AND	20312	155718	0
FRA	AND	20312	1119	0
CHN	BRN	20312	54490	0
MYS	BRN	20312	379493	0
SGP	BRN	20312	121040	0
THA	BRN	20312	54069	0
ITA	ERI	20312	1459	0
KEN	ERI	20312	6865	0
GRC	ETH	20312	1159	0
KEN	ETH	20312	1138	0
CHN	MNG	20312	5658	0
KOR	MNG	20312	5518	0
ZWE	MWI	20312	15939	0
DNK	SYC	20312	8751	0
NLD	SYC	20312	4776	0
KEN	UGA	20312	1605	0
BRA	AGO	20312	61178	0
NAM	AGO	20312	1984	0
ZAF	AGO	20312	5680	0
ZAF	COG	20312	2033	0
PRT	CPV	20312	2955	0
DNK	FRO	20312	33723	0
USA	GRD	20312	9148	0
USA	HTI	20312	73016	0
BGR	LBR	20312	5274	0
USA	MSR	20312	796	0
GBR	BMU	20312	1307	0
USA	CYM	20312	46077	0
ESP	GIB	20312	39593	0
EST	GIB	20312	1076	0
DNK	GRL	20312	9109	0
FRA	LSO	20312	0	10894
ZAF	LSO	20312	10651	0
MWI	ZWE	20312	0	15939
ZMB	ZWE	20312	0	1542
CAN	SPM	20312	12806	0
CHL	ARG	20319	38476	0
USA	ARG	20319	20174	0
BEL	AUT	20319	761430	0
BIH	AUT	20319	0	147614
CHE	AUT	20319	4116	4940918
CZE	AUT	20319	0	143930
DEU	AUT	20319	34217984	15158678
DNK	AUT	20319	123745	106698
ESP	AUT	20319	812647	163072
FRA	AUT	20319	0	173629
GBR	AUT	20319	0	2097
GRC	AUT	20319	0	766520
HRV	AUT	20319	0	512729
HUN	AUT	20319	3885312	639316
IRL	AUT	20319	79797	54739
ITA	AUT	20319	3944597	40800872
JPN	AUT	20319	0	60981
LUX	AUT	20319	4081	0
MKD	AUT	20319	0	164758
NAM	AUT	20319	59910	0
NLD	AUT	20319	3679909	262693
ROU	AUT	20319	0	1110662
SVN	AUT	20319	30491	4732394
SWE	AUT	20319	0	23237
AUT	BEL	20319	0	761430
BLR	BEL	20319	0	11835
CHE	BEL	20319	0	2412
DEU	BEL	20319	12511201	173658320
DNK	BEL	20319	12060	1644016
ESP	BEL	20319	6635659	10911
EST	BEL	20319	0	104631
FIN	BEL	20319	0	688958
FRA	BEL	20319	9002784	28425962
GBR	BEL	20319	1159509	31217200
GMB	BEL	20319	0	2637
GRC	BEL	20319	4460	12665400
HRV	BEL	20319	0	23112
HUN	BEL	20319	6755	78754
IRL	BEL	20319	75557	3123096
ITA	BEL	20319	773645	15849161
JPN	BEL	20319	151381	0
KOR	BEL	20319	0	198715
LUX	BEL	20319	275627	6645146
LVA	BEL	20319	0	47017
NLD	BEL	20319	26787008	51240708
POL	BEL	20319	1265	553846
PRT	BEL	20319	0	411116
ROU	BEL	20319	0	67484
RUS	BEL	20319	0	223686
SEN	BEL	20319	0	5326
SVK	BEL	20319	0	28697
SVN	BEL	20319	0	512492
SWE	BEL	20319	168781	17230
USA	BEL	20319	502799	0
ZAF	BEL	20319	0	79442
BGR	BHS	20319	2641	0
CAN	BHS	20319	11168	0
ESP	BHS	20319	5779	0
GBR	BHS	20319	190257	0
IRL	BHS	20319	24653	0
USA	BHS	20319	236653	0
AGO	BRA	20319	0	5179
ALB	BRA	20319	0	41269
CPV	BRA	20319	0	1194
FIN	BRA	20319	0	14109
ITA	BRA	20319	43210	0
RUS	BRA	20319	0	31399
USA	BRA	20319	5411	0
ZAF	BRA	20319	0	143018
CAN	BRB	20319	88418	0
USA	BRB	20319	28259	0
ATG	CAN	20319	0	2052
BGR	CAN	20319	0	24121
BHS	CAN	20319	0	11168
BRB	CAN	20319	0	88418
CHN	CAN	20319	0	17428
CRI	CAN	20319	0	25166
CUB	CAN	20319	0	131241
FRA	CAN	20319	0	11354
HKG	CAN	20319	0	51645
IRL	CAN	20319	0	20751
JAM	CAN	20319	0	115605
JPN	CAN	20319	0	144232432
KOR	CAN	20319	0	935165
MEX	CAN	20319	0	6432099
NLD	CAN	20319	0	1980
PAN	CAN	20319	0	22795
PHL	CAN	20319	0	121009
ROU	CAN	20319	0	268755
RUS	CAN	20319	0	15797
SGP	CAN	20319	0	14575
SLV	CAN	20319	0	154209
SPM	CAN	20319	0	9308
TTO	CAN	20319	0	3122
USA	CAN	20319	76899536	422317280
ZAF	CAN	20319	0	6265
TWN	CAN	20319	0	307108
AUT	CHE	20319	4940918	4116
BEL	CHE	20319	2412	0
CZE	CHE	20319	1625	0
DEU	CHE	20319	3621908	80150
FRA	CHE	20319	3345	0
ITA	CHE	20319	103168	0
LKA	CHE	20319	0	519
SWE	CHE	20319	12518	0
USA	CHE	20319	28203	0
ARG	CHL	20319	0	38476
CUB	CHL	20319	0	39184
DEU	CHL	20319	6531	0
JPN	CHL	20319	0	1492
URY	CHL	20319	0	37195
USA	CHL	20319	5199	0
BRN	CHN	20319	0	11989
CAN	CHN	20319	17428	0
DEU	CHN	20319	63052	0
HKG	CHN	20319	374660	33204
RUS	CHN	20319	0	225688
SGP	CHN	20319	0	10935
USA	CHN	20319	3426632	0
ITA	COL	20319	11061	0
USA	COL	20319	1943156	0
CAN	CRI	20319	25166	0
GTM	CRI	20319	0	78837
NIC	CRI	20319	0	72739
USA	CRI	20319	6723	0
CAN	CUB	20319	131241	0
CHL	CUB	20319	39184	0
ITA	CUB	20319	7101	0
MEX	CUB	20319	5557	0
AUT	DEU	20319	15158678	34217984
BEL	DEU	20319	173658320	12511201
BGR	DEU	20319	15427	0
CHE	DEU	20319	80150	3621908
CHL	DEU	20319	0	6531
CHN	DEU	20319	0	63052
CZE	DEU	20319	11008	3335242
DNK	DEU	20319	226636048	33714936
ESP	DEU	20319	65142000	1391344
EST	DEU	20319	1954	0
ETH	DEU	20319	0	1650
FIN	DEU	20319	971	4488554
FRA	DEU	20319	9692095	24202530
GAB	DEU	20319	0	1841
GBR	DEU	20319	4048622	39600180
GHA	DEU	20319	0	7255
GRC	DEU	20319	2423	1991857
HRV	DEU	20319	0	775387
HUN	DEU	20319	550404	8536612
IRL	DEU	20319	4835212	11017606
ITA	DEU	20319	9827394	77089688
LUX	DEU	20319	207416	1352719
MKD	DEU	20319	0	61232
NLD	DEU	20319	143056880	157461408
POL	DEU	20319	4459184	113721
PRT	DEU	20319	1826	16264
ROU	DEU	20319	0	136409
RUS	DEU	20319	0	184183
SVK	DEU	20319	0	32586
SWE	DEU	20319	0	25784434
ZAF	DEU	20319	0	3956
ANS	DEU	20319	0	1090
AUT	DNK	20319	106698	123745
BEL	DNK	20319	1644016	12060
CZE	DNK	20319	0	3359174
DEU	DNK	20319	33714936	226636048
ESP	DNK	20319	12678942	599475
EST	DNK	20319	0	148609
FIN	DNK	20319	3312	12268684
FRA	DNK	20319	5078125	3500511
FRO	DNK	20319	0	283337
GBR	DNK	20319	746484	82993048
GRC	DNK	20319	0	1469311
GRL	DNK	20319	0	27209
HKG	DNK	20319	0	3537
HRV	DNK	20319	0	3917730
HUN	DNK	20319	0	1804244
IRL	DNK	20319	1416504	5570600
ITA	DNK	20319	68292	7756474
JPN	DNK	20319	0	2450669
LUX	DNK	20319	7578	7301
MLT	DNK	20319	0	400536
NLD	DNK	20319	5624628	10644616
NOR	DNK	20319	0	18304
POL	DNK	20319	48568	15046142
ROU	DNK	20319	0	300113
RUS	DNK	20319	0	93477
SVK	DNK	20319	0	134122
SWE	DNK	20319	11469487	88230288
SYC	DNK	20319	0	14529
USA	DNK	20319	47147	991829
TWN	DNK	20319	0	8185
ESP	DOM	20319	2184	0
HTI	DOM	20319	0	430966
USA	DOM	20319	129044	0
TZA	ECU	20319	0	2577
USA	ECU	20319	16079	0
[truncated: 7,692 more rows]

## Sheet: 2004
Location_code	Partner_code	Hscode	Export_value	Import_value
[truncated: 9,508 more rows]

[truncated: 16 more sheets: 2005, 2006, 2007, 2008, 2009, 2010, 2011, 2012, 2013, 2014, 2015, 2016, 2017, 2018, 2019, 2020]
