# Supplementary material for: Centralized industrialization of pork in Europe and America contributes to the global spread of Salmonella enterica
Source: Nat Food. 2024 May 9;5(5):413–22. doi: 10.1038/s43016-024-00968-1 (PMC11132987; doi:10.1038/s43016-024-00968-1)
Supplement: Supplementary file 7 — Statistical source data. [file 43016_2024_968_MOESM7_ESM.zip › SourceData_Figure4/SourceData_Figure4BC_and_ExtendedData_Figure7.xlsx]

## Sheet: Fig.4B and Extended Data Fig. 7
Transmission Weight of swine-enriched ceBGs
Source	Target	Weight
United_Kingdom	Australia	1
Chinese_mainland	Brazil	0.228
United_States	Brazil	0.772
United_Kingdom	Chile	1
United_Kingdom	Chinese_mainland	1
United_Kingdom	Egypt	1
Netherlands	Israel	1
United_Kingdom	Italy	1
United_Kingdom	Mexico	1
United_Kingdom	Myanmar	1
Brazil	Netherlands	0.508
Chinese_mainland	Netherlands	0.492
United_States	Paraguay	1
United_Kingdom	South_Africa	1
United_States	Spain	1
Netherlands	United_Kingdom	0.257
United_States	United_Kingdom	0.743
Brazil	United_States	0.077
Chile	United_States	0.842
United_Kingdom	United_States	0.08
Australia	Australia	1
United_States	Austria	1
United_States	Brazil	1
United_Kingdom	Canada	0.406
United_States	Canada	0.594
United_States	Chile	1
United_States	Colombia	1
United_Kingdom	Ethiopia	1
United_States	France	1
United_States	Honduras	1
United_States	Mexico	1
United_Kingdom	Netherlands	1
United_States	Philippines	1
United_States	Poland	1
United_Kingdom	United_Kingdom	0.723
United_States	United_Kingdom	0.277
Honduras	United_States	0.1
Mexico	United_States	0.003
Poland	United_States	0.001
United_Kingdom	United_States	0.004
United_States	United_States	0.891
Poland	Albania	1
United_States	Argentina	1
Italy	Armenia	1
Brazil	Australia	0.331
Cambodia	Australia	0.338
France	Australia	0.331
France	Belgium	0.519
Netherlands	Belgium	0.48
Brazil	Brazil	0.197
United_States	Brazil	0.803
Thailand	Cambodia	1
France	Canada	0.024
Mexico	Canada	0.122
United_Kingdom	Canada	0.073
United_States	Canada	0.781
United_States	Chile	1
Chinese_mainland	Chinese_mainland	0.136
Chinese_Taiwan	Chinese_mainland	0.045
France	Chinese_mainland	0.137
United_Kingdom	Chinese_mainland	0.56
United_States	Chinese_mainland	0.038
Vietnam	Chinese_mainland	0.083
Chinese_mainland	Chinese_Taiwan	0.111
United_Kingdom	Chinese_Taiwan	0.168
United_States	Chinese_Taiwan	0.72
United_Kingdom	Colombia	1
France	Denmark	0.211
Germany	Denmark	0.272
Ireland	Denmark	0.061
Poland	Denmark	0.03
United_Kingdom	Denmark	0.395
United_States	Denmark	0.031
United_Kingdom	Ecuador	1
Colombia	France	0.001
France	France	0.369
Germany	France	0.02
Italy	France	0.006
Poland	France	0.002
Thailand	France	0.002
United_Kingdom	France	0.101
United_States	France	0.501
Chinese_mainland	Germany	0.007
Denmark	Germany	0.077
France	Germany	0.734
Italy	Germany	0.007
United_Kingdom	Germany	0.147
United_States	Germany	0.028
France	Ireland	0.37
Germany	Ireland	0.007
Ireland	Ireland	0.389
Nigeria	Ireland	0.006
Northern_Ireland	Ireland	0.081
United_Kingdom	Ireland	0.14
United_States	Ireland	0.007
Denmark	Italy	0.014
France	Italy	0.526
United_Kingdom	Italy	0.445
United_States	Italy	0.014
France	Luxembourg	1
Vietnam	Malaysia	1
United_States	Mexico	1
Chinese_mainland	Myanmar	1
Chinese_mainland	Netherlands	0.195
France	Netherlands	0.405
United_Kingdom	Netherlands	0.399
United_Kingdom	Nigeria	1
France	Northern_Ireland	0.04
Ireland	Northern_Ireland	0.128
United_Kingdom	Northern_Ireland	0.831
Brazil	Paraguay	1
France	Philippines	1
Denmark	Poland	0.263
France	Poland	0.383
Germany	Poland	0.114
United_Kingdom	Poland	0.119
United_States	Poland	0.12
France	South_Africa	1
France	Spain	1
Cambodia	Thailand	0.145
France	Thailand	0.432
United_Kingdom	Thailand	0.423
United_Kingdom	Turkey	1
Chinese_mainland	United_Kingdom	0.065
France	United_Kingdom	0.494
Germany	United_Kingdom	0.022
Ireland	United_Kingdom	0.052
Italy	United_Kingdom	0.004
Mexico	United_Kingdom	0.004
Northern_Ireland	United_Kingdom	0.004
Philippines	United_Kingdom	0.022
Thailand	United_Kingdom	0.004
United_Kingdom	United_Kingdom	0.237
United_States	United_Kingdom	0.091
Canada	United_States	0.004
Chinese_mainland	United_States	0.035
Chinese_Taiwan	United_States	0.001
Denmark	United_States	0.001
Ecuador	United_States	0.001
France	United_States	0.226
Ireland	United_States	0.001
United_Kingdom	United_States	0.022
United_States	United_States	0.71
Canada	Uruguay	0.04
United_States	Uruguay	0.96
Canada	Venezuela	1
Chinese_mainland	Vietnam	0.252
Chinese_Taiwan	Vietnam	0.022
France	Vietnam	0.069
United_Kingdom	Vietnam	0.499
Vietnam	Vietnam	0.157
United_States	Australia	1
United_Kingdom	Brazil	1
United_States	Canada	1
United_Kingdom	Chinese_mainland	0.752
United_States	Chinese_mainland	0.248
Chinese_mainland	Chinese_Taiwan	1
United_Kingdom	France	0.333
United_States	France	0.667
United_Kingdom	Germany	0.084
United_States	Germany	0.916
United_Kingdom	India	1
United_Kingdom	Ireland	0.804
United_States	Ireland	0.196
United_States	Latvia	1
France	Luxembourg	1
United_Kingdom	Mexico	1
Germany	Netherlands	1
United_States	Nigeria	1
United_Kingdom	Northern_Ireland	1
United_Kingdom	Peru	0.326
United_States	Peru	0.674
United_Kingdom	South_Africa	1
United_Kingdom	Spain	1
United_States	Suriname	1
Germany	United_Kingdom	0.036
United_Kingdom	United_Kingdom	0.774
United_States	United_Kingdom	0.19
Mexico	United_States	0.002
United_Kingdom	United_States	0.107
United_States	United_States	0.891
United_Kingdom	Vietnam	1
United_States	Australia	1
United_Kingdom	Canada	1
United_States	Indonesia	1
United_Kingdom	Netherlands	1
United_Kingdom	South_Africa	1
United_Kingdom	United_Kingdom	0.905
United_States	United_Kingdom	0.095
United_Kingdom	United_States	1
United_Kingdom	Vietnam	1
Chinese_mainland	Australia	0.325
United_Kingdom	Australia	0.341
United_States	Australia	0.334
United_States	Brazil	1
Chinese_mainland	Canada	0.233
United_Kingdom	Canada	0.148
United_States	Canada	0.619
Chinese_Taiwan	Chinese_mainland	0.007
United_Kingdom	Chinese_mainland	0.051
United_States	Chinese_mainland	0.942
Chinese_Taiwan	Chinese_Taiwan	0.935
United_States	Chinese_Taiwan	0.065
United_Kingdom	France	1
Chinese_mainland	Germany	0.301
United_Kingdom	Germany	0.424
United_States	Germany	0.275
Italy	Greece	1
Chinese_mainland	Honduras	1
Germany	Ireland	0.163
United_Kingdom	Ireland	0.194
United_States	Ireland	0.643
Spain	Italy	0.515
United_States	Italy	0.485
United_Kingdom	Luxembourg	1
United_States	Mexico	1
United_Kingdom	Netherlands	1
Chinese_mainland	Northern_Ireland	0.25
Germany	Northern_Ireland	0.503
United_Kingdom	Northern_Ireland	0.247
United_States	Philippines	1
Chinese_mainland	Poland	1
Chinese_mainland	Singapore	1
United_States	Spain	1
United_Kingdom	Thailand	1
United_Kingdom	Tunisia	1
Chinese_mainland	United_Kingdom	0.068
Ireland	United_Kingdom	0.01
Mexico	United_Kingdom	0.039
United_Kingdom	United_Kingdom	0.254
United_States	United_Kingdom	0.589
Vietnam	United_Kingdom	0.039
Chinese_mainland	United_States	0.049
Mexico	United_States	0.008
United_Kingdom	United_States	0.025
United_States	United_States	0.918
Chinese_mainland	Vietnam	0.11
United_Kingdom	Vietnam	0.556
United_States	Vietnam	0.334
United_States	Australia	1
United_Kingdom	Austria	0.795
United_States	Austria	0.205
Nigeria	Benin	0.503
United_Kingdom	Benin	0.496
United_States	Brazil	1
Canada	Canada	0.095
United_Kingdom	Canada	0.093
United_States	Canada	0.811
Brazil	Chile	1
Chinese_Taiwan	Chinese_mainland	0.659
United_States	Chinese_mainland	0.341
United_States	Chinese_Taiwan	1
United_States	El_Salvador	1
United_Kingdom	Ethiopia	1
United_Kingdom	France	0.329
United_States	France	0.671
United_Kingdom	Gambia	1
United_States	Honduras	1
Australia	Mexico	0.025
Mexico	Mexico	0.896
United_States	Mexico	0.079
United_Kingdom	Netherlands	1
Nigeria	Nigeria	0.245
United_Kingdom	Nigeria	0.755
United_Kingdom	Senegal	1
United_States	South_Africa	1
United_Kingdom	Thailand	1
United_Kingdom	United_Kingdom	0.826
United_States	United_Kingdom	0.174
Mexico	United_States	0.006
United_Kingdom	United_States	0.017
United_States	United_States	0.977
United_States	Venezuela	1
Canada	Vietnam	1
Netherlands	Australia	1
United_States	Brazil	1
United_States	Canada	1
United_States	Chile	1
Netherlands	Chinese_mainland	1
United_Kingdom	Ireland	0.114
United_States	Ireland	0.886
United_States	Netherlands	1
United_States	Spain	1
Netherlands	Switzerland	1
United_Kingdom	United_Kingdom	0.781
United_States	United_Kingdom	0.219
Brazil	United_States	0.012
Canada	United_States	0.006
United_Kingdom	United_States	0.006
United_States	United_States	0.976
Netherlands	Vietnam	1
Algeria	Algeria	1
Cameroon	Argentina	0.325
Switzerland	Argentina	0.336
United_Kingdom	Argentina	0.339
United_Kingdom	Australia	1
Austria	Austria	0.012
Chinese_mainland	Austria	0.226
Germany	Austria	0.67
Italy	Austria	0.011
Poland	Austria	0.013
Russia	Austria	0.035
Slovenia	Austria	0.011
United_States	Austria	0.023
France	Brazil	0.852
Vietnam	Brazil	0.148
Cameroon	Cameroon	0.329
Germany	Cameroon	0.671
United_Kingdom	Canada	0.11
United_States	Canada	0.781
Vietnam	Canada	0.109
Chinese_mainland	Chinese_mainland	0.784
United_Kingdom	Chinese_mainland	0.216
Chinese_Taiwan	Chinese_Taiwan	0.054
United_States	Chinese_Taiwan	0.946
Germany	Czech_Republic	1
Chinese_mainland	Denmark	0.061
Germany	Denmark	0.939
France	Dominican_Republic	1
Romania	Estonia	1
Denmark	France	0.09
Germany	France	0.365
Switzerland	France	0.09
United_Kingdom	France	0.083
United_States	France	0.278
Vietnam	France	0.094
United_States	French_Guiana	1
Chinese_mainland	Germany	0.005
Germany	Germany	0.855
Thailand	Germany	0.006
United_Kingdom	Germany	0.036
United_States	Germany	0.098
United_Kingdom	Guinea-Bissau	1
Austria	Hungary	1
Chinese_mainland	India	1
United_Kingdom	Ireland	0.742
United_States	Ireland	0.258
Germany	Italy	0.307
Hungary	Italy	0.671
Italy	Italy	0.022
United_Kingdom	Laos	1
Estonia	Latvia	1
United_Kingdom	Lithuania	1
United_Kingdom	Madagascar	1
United_States	Mexico	1
Germany	Northern_Ireland	0.505
United_Kingdom	Northern_Ireland	0.495
United_States	Norway	1
United_Kingdom	Peru	1
Singapore	Philippines	1
Germany	Poland	0.861
Hungary	Poland	0.068
Lithuania	Poland	0.071
Romania	Romania	0.501
Russia	Romania	0.499
Austria	Russia	0.209
Russia	Russia	0.791
United_Kingdom	Senegal	1
United_States	Singapore	1
Austria	Slovenia	0.922
Germany	Slovenia	0.025
Hungary	Slovenia	0.053
United_States	South_Korea	1
United_States	Sweden	0.505
Vietnam	Sweden	0.494
United_Kingdom	Switzerland	1
Germany	Thailand	0.1
Thailand	Thailand	0.699
United_Kingdom	Thailand	0.099
Vietnam	Thailand	0.103
Chinese_mainland	United_Kingdom	0.027
Germany	United_Kingdom	0.051
Italy	United_Kingdom	0.103
Switzerland	United_Kingdom	0.026
Thailand	United_Kingdom	0.285
United_Kingdom	United_Kingdom	0.404
United_States	United_Kingdom	0.104
Chinese_mainland	United_States	0.015
Germany	United_States	0.008
Thailand	United_States	0.007
United_Kingdom	United_States	0.015
United_States	United_States	0.954
Chinese_mainland	Vietnam	0.687
Thailand	Vietnam	0.053
Vietnam	Vietnam	0.259
Thailand	Yugoslavia	1

## Sheet: Fig. 4C
	x	y
000000pig-pathogen	2.15991	3.66294
10111	0.99117	10.7356		Horses	Other
10119	7.29014	-1.34732		Horses	Other
10120	7.28983	-2.21192		Asses, mules and hinnies	Other
10210	7.71811	-3.43345		Bovine animals	Bovine
10290	7.68625	-3.45593		Bovine animals	Bovine
10310	6.6522	-2.18315		pig	pig
10391	9.18867	-1.05823		pig	pig
10392	9.17528	-1.04157		pig	pig
10410	7.82352	-2.88841		Sheep	Other
10420	8.73276	-1.69188		Goats	Other
10511	7.6721	-3.54097		Poultry	Poultry
10519	7.68078	-3.53018		Poultry	Poultry
10591	5.95351	-1.324		Poultry	Poultry
10599	8.88484	-1.6306		Poultry	Poultry
10600	8.72023	-0.787935		Animals	Other
20110	8.2131	-2.10922		Meat	Bovine
20120	7.85603	-3.18997		Meat	Bovine
20130	8.23424	-3.04674		Meat	Bovine
20210	8.04313	-2.75019		Meat	Bovine
20220	8.12515	-3.22583		Meat	Bovine
20230	8.24663	-3.04035		Meat	Bovine
20311	6.60234	-2.2654		Meat	pig
20312	4.98222	-2.9091		Meat	pig
20319	4.98695	-2.91065		Meat	pig
20321	8.17977	-2.71364		Meat	pig
20322	4.54068	-3.13685		Meat	pig
20329	1.78182	3.93988		Meat	pig
20410	7.59658	-2.76429		Meat	Other
20421	8.77553	-1.67595		Meat	Other
20422	-1.26047	16.7267		Meat	Other
20423	-1.22959	16.7565		Meat	Other
20430	-1.26002	16.7269		Meat	Other
20441	-1.2075	16.7783		Meat	Other
20442	-1.2609	16.7263		Meat	Other
20443	-1.2621	16.7251		Meat	Other
20450	-1.21375	16.7718		Meat	Other
20500	8.32057	-2.98444		Meat	Other
20610	8.00155	-3.22665		Offal, edible	Bovine
20621	8.35103	-2.9974		Offal, edible	Bovine
20622	8.33681	-2.98479		Offal, edible	Bovine
20629	8.21728	-3.04781		Offal, edible	Bovine
20630	1.03603	5.26245		Offal, edible	pig
20641	0.608513	5.97086		Offal, edible	pig
20649	1.05312	5.23413		Offal, edible	pig
20680	8.21546	-2.17765		Offal, edible	Other
20690	-1.27842	16.7087		Offal, edible	Other
20710	6.6009	-1.81995		Meat and edible offal	Poultry
20721	4.184	-3.3011		Meat and edible offal	Poultry
20722	4.3944	-3.27486		Meat and edible offal	Poultry
20723	5.46828	0.577011		Meat and edible offal	Poultry
20731	0.506906	9.9053		Offal, edible	Poultry
20739	5.69767	0.503822		Meat and edible offal	Poultry
20741	3.96056	-3.5396		Meat and edible offal	Poultry
20742	4.35084	-3.30123		Meat and edible offal	Poultry
20743	1.76724	4.62669		Meat and edible offal	Poultry
20750	5.64649	-1.83242		Offal, edible	Poultry
20810	6.05734	8.66529		Meat and edible meat offal	Other
20820	13.8979	10.1702		Meat and edible meat offal	Other
20890	-1.20781	16.7775		Meat and edible meat offal	Other
20900	1.03922	5.25829		Fat	Other
21011	1.06351	5.20639		Meat, preserved	pig
21012	1.36313	3.9263		Meat, preserved	pig
21019	0.527306	9.91876		Meat, preserved	pig
21020	8.17677	-3.01193		Meat, preserved	Bovine
21090	6.43196	1.48484		Meat and edible meat offal, preserved	pig
30110	17.4539	6.31761
30191	5.74869	-1.94923
30192	9.81863	12.6087
30193	11.1062	4.93106
30199	7.89388	5.00675
30211	3.16783	7.45382
30212	7.74186	-3.51734
30219	10.2468	-0.0289641
30221	2.20947	4.6482
30222	7.26407	-1.37698
30223	7.86913	-1.02082
30229	8.89119	-1.62086
30231	6.72784	-2.24334
30232	15.3971	5.58294
30233	8.7887	-0.156382
30239	11.8708	4.04175
30240	4.46042	11.9126
30250	7.83106	-3.43645
30261	6.75272	2.19394
30262	8.6111	-0.654548
30263	5.09921	0.543206
30264	9.20083	0.506957
30265	8.21826	-2.63195
30266	12.0337	6.05703
30269	8.19621	-1.78935
30270	3.07512	5.66973
30310	8.2877	-2.98895
30321	8.07504	-3.03177
30322	10.5707	-2.84925
30329	15.3283	3.64585
30331	11.9183	1.33493
30332	5.79524	8.00421
30333	7.75318	-1.07556
30339	6.72637	-2.21337
30341	15.5241	5.8853
30342	13.2205	8.30906
30343	13.2131	8.29552
30349	13.3324	8.4777
30350	0.873328	5.75936
30360	1.4645	9.04454
30371	10.01	2.14519
30372	6.26731	4.53077
30373	1.10787	3.99408
30374	7.33173	5.0862
30375	8.88409	3.99716
30376	14.0078	10.1041
30377	10.4702	0.817924
30378	6.01709	10.547
30379	14.979	4.36248
30380	7.52726	1.847
30410	7.32859	-2.19847
30420	16.5143	5.59096
30490	9.59865	0.988774
30510	6.21314	4.2887
30520	10.0584	4.82054
30530	4.50652	5.3393
30541	0.512433	9.91532
30542	1.86485	4.6263
30549	6.01722	8.6186
30551	3.18104	9.30048
30559	6.98043	5.76775
30561	0.549262	6.05622
30562	1.27618	8.649
30563	8.7227	7.78989
30569	10.6963	2.07387
30611	2.94363	-1.85335
30612	2.99853	-1.7329
30613	17.9285	7.04096
30614	11.9159	1.33767
30619	11.4161	2.64103
30621	9.6566	-1.20519
30622	3.1	-2.08772
30623	7.90486	5.01869
30624	10.3836	2.25588
30629	9.98707	4.70084
30710	7.23112	-1.00425
30721	10.7634	1.22773
30729	11.9317	9.1126
30731	8.21907	-2.43371
30739	-1.21182	16.7737
30741	15.4067	6.18583
30749	18.0461	7.10895
30751	15.0438	4.20214
30759	15.5084	3.861
30760	13.7925	5.35653
30791	8.23054	-2.52194
30799	17.8866	7.00795
40110	7.37684	-2.0285
40120	7.71264	-2.86677
40130	7.62701	-2.79583
40210	7.75259	-3.44242
40221	7.60982	-2.83665
40229	7.64066	-2.82786
40291	0.606523	5.90128
40299	6.84138	-0.469295
40310	7.94488	-1.00315
40390	6.08078	3.86843
40410	1.04904	5.24308
40490	7.73622	-3.27366
40500	7.61685	-2.85731
40610	7.47985	-3.71484
40620	7.66121	-3.50895
40630	7.58738	-2.73264
40640	0.929478	10.3931
40690	0.96033	10.8026
40700	7.70144	-0.944895
40811	4.46295	11.919
40819	4.99672	-2.91031
40891	2.21507	4.64668
40899	10.2027	0.0294988
40900	8.66972	0.227611
41000	12.1437	9.20887
50100	20.2409	7.12721
50210	17.713	5.44168
50290	17.7563	7.81856
50300	15.0866	4.31073
50400	5.26448	0.571855
50510	13.3469	8.91751
50590	5.91704	4.04936
50610	15.0817	4.19988
50690	7.78262	-3.39561
50710	7.26006	0.561586
50790	7.30203	-2.16704
50800	15.6103	4.81548
50900	5.55422	0.588961
51000	3.38429	-2.24528
51110	4.03058	-3.41889
51191	8.38274	3.9086
51199	6.84298	-0.637179
60110	0.907487	10.3902
60120	1.69448	4.80692
60210	8.14438	1.60831
60220	6.78005	-0.38041
60230	6.88761	-0.167342
60240	6.88753	-0.263784
60291	4.07868	1.46584
60299	8.85409	2.32782
60310	10.2186	0.0658881
60390	9.81679	2.45337
60410	8.12545	-2.6322
60491	10.0885	-0.17436
60499	10.0975	-0.28294
70110	7.76047	-3.58758
70190	8.25545	-1.92641
70200	8.98455	-1.56165
70310	8.07668	-1.17099
70320	14.7826	6.11331
70390	5.95225	-1.32297
70410	6.44432	-1.91636
70420	8.87138	-1.64009
70490	9.26813	-1.17827
70511	6.44442	-1.91052
70519	5.9608	-1.3226
70521	0.955912	10.8151
70529	7.37434	1.68188
70610	8.32768	-1.89715
70690	9.25005	-1.19242
70700	9.45643	-1.13118
70810	10.2803	-0.00809921
70820	9.68363	-1.19546
70890	8.80582	1.65279
70910	7.25519	-2.16619
70920	3.33369	-2.10939
70930	9.05056	-1.48768
70940	4.73272	-3.07512
70951	10.2326	0.0243965
70952	10.959	2.22983
70960	8.89609	-1.62791
70970	5.95358	-1.3216
70990	9.64622	-1.01245
71010	6.36514	-1.90025
71021	7.66746	-3.3808
71022	7.93399	-1.00903
71029	12.1715	9.22185
71030	4.49632	5.32164
71040	6.92971	-2.28783
71080	8.65079	0.799769
71090	7.35607	-2.10197
71110	12.172	9.21784
71120	1.88932	4.90627
71130	15.6613	4.02928
71140	18.8307	6.9738
71190	13.5254	5.99095
71210	6.22809	-1.88318
71220	4.97043	0.653277
71230	17.9493	7.11775
71290	13.0921	6.16642
71310	8.14164	-3.19379
71320	2.96623	-1.89027
71331	15.5294	4.19393
71332	5.96486	10.4729
71333	5.9442	10.455
71339	5.97006	10.4921
71340	3.08201	-2.05987
71350	1.64823	4.52248
71390	12.0684	6.6496
71410	10.0272	-0.11415
71420	9.69819	-1.06076
71490	9.68118	-1.17607
80110	18.9689	6.93561
80120	2.45082	-1.9447
80130	19.2398	4.76822
80211	2.6657	-2.54593
80212	2.66309	-2.54213
80221	2.81443	-2.43553
80222	19.5554	5.03693
80231	2.6626	-2.53927
80232	3.08331	-1.60075
80240	7.0574	7.11473
80250	3.75807	1.68628
80290	10.0723	-0.163271
80300	5.98364	10.5111
80410	15.3158	3.97234
80420	17.8016	7.78697
80430	9.94975	-0.76153
80440	8.13706	-2.87823
80450	9.68301	0.382014
80510	5.64754	-1.87225
80520	9.19728	-0.958966
80530	5.62434	-1.84282
80540	5.61199	-1.8273
80590	5.61451	-1.82131
80610	5.62576	-1.84341
80620	12.9289	3.69089
80710	8.97162	-1.57227
80720	9.71426	-1.12527
80810	8.2198	-2.26846
80820	8.907	1.63794
80910	8.86975	-1.6338
80920	3.12421	-1.56621
80930	4.96572	0.485199
80940	5.05063	0.605056
81010	6.43598	-1.91414
81020	4.93914	-2.90432
81030	4.84578	0.775173
81040	8.13018	-3.00476
81090	8.22946	-1.83618
81110	10.5332	0.716916
81120	1.36764	3.92042
81190	5.28021	0.687928
81210	0.484064	9.91907
81220	5.65884	-1.8941
81290	13.4333	5.99988
81310	19.6488	5.24121
81320	2.42274	-2.00325
81330	5.27132	0.859421
81340	13.6672	5.76425
81350	4.78018	-3.05515
81400	6.48398	1.52639
90111	2.86779	-1.85309
90112	8.09226	-0.177111
90121	10.8231	-3.00331
90122	1.84413	4.63833
90130	8.05079	-0.574329
90140	9.69989	-0.96015
90210	16.8799	8.32059
90220	20.1536	7.04843
90230	13.8459	5.32791
90240	15.4294	3.69663
90300	2.56305	-1.90151
90411	18.9164	6.94822
90412	15.4027	4.65674
90420	12.9915	6.09817
90500	18.0773	11.9244
90610	19.7461	5.52209
90620	15.789	6.39491
90700	15.4998	3.79981
90810	16.5132	6.24784
90820	18.8657	6.97846
90830	6.01762	10.5509
90910	15.321	4.31461
90920	11.6079	4.10676
90930	19.7227	5.64378
90940	1.95228	5.53267
90950	15.2828	4.28958
91010	16.077	4.54832
91020	7.21693	8.74228
91030	19.7709	6.31491
91040	12.2364	6.77391
91050	12.1912	9.22319
91091	10.8997	2.17809
91099	15.1247	4.19807
100110	8.26639	-3.01224
100190	7.89818	-3.35709
100200	1.08938	4.06296
100300	7.70244	-3.49442
100400	7.48452	-3.70997
100510	6.37131	-1.85316
100590	4.09835	-3.30623
100610	7.53508	-0.709393
100620	13.0029	3.76447
100630	13.2264	4.46718
100640	13.2768	4.39464
100700	8.33083	-2.98865
100810	6.62137	-1.81231
100820	8.17258	2.69523
100830	2.63977	-2.55688
100890	4.88927	0.441258
110100	7.70397	-0.835019
110210	6.88128	-0.231351
110220	6.57008	-2.10799
110230	9.77249	1.4773
110290	10.2404	0.0378885
110311	6.77898	-0.398913
110312	5.66922	-1.91626
110313	7.16713	-2.20677
110314	10.2155	-0.133317
110319	7.11478	-2.26979
110321	6.34832	-2.1293
110329	6.37474	-1.99768
110411	7.16007	-2.2652
110412	7.69831	-3.43553
110419	5.99588	-1.31517
110421	10.228	2.15971
110422	7.48081	-3.71384
110423	6.59686	-2.07927
110429	7.10686	-1.06605
110430	7.28698	0.557081
110510	8.05092	-0.114126
110520	1.07938	3.98185
110610	9.1774	1.31859
110620	15.2636	4.14095
110630	11.8129	5.10666
110710	7.75062	-3.50265
110720	7.27637	-1.34688
110811	7.32603	-2.14971
110812	8.80954	0.472393
110813	1.08689	10.4238
110814	16.7035	6.08089
110819	11.2799	2.51292
110820	0.502398	9.87989
110900	6.60403	5.63823
120100	2.60405	-2.56041
120210	10.0074	-0.0927166
120220	5.97291	10.4959
120300	8.78584	-0.227983
120400	3.98448	-3.51241
120500	6.24717	-0.7088
120600	7.22326	2.06265
120710	8.84069	-1.65928
120720	6.48152	-2.22965
120730	10.0345	-0.129091
120740	15.449	3.70017
120750	3.38354	-2.2528
120760	8.05915	1.29634
120791	3.23979	8.5358
120792	18.0858	11.9364
120799	6.08104	0.591665
120810	4.83852	-2.94131
120890	9.68415	-0.999051
120911	0.500535	9.869
120919	4.26882	1.26696
120921	4.2553	-3.2588
120922	7.85158	-2.95066
120923	6.24997	-0.710731
120924	4.84414	-2.92491
120925	8.13314	-3.29972
120926	3.18629	-2.12463
120929	4.20519	-3.29116
120930	2.58765	3.96233
120991	3.36172	6.08328
120999	5.03955	1.26992
121010	0.967027	8.50419
121020	1.09051	3.99217
121110	20.2388	7.12461
121120	18.1366	5.76301
121190	13.4779	5.98324
121210	2.14995	10.8315
121220	12.3234	8.86831
121230	17.2058	9.20488
121291	6.36491	-1.83818
121292	9.61573	-1.16687
121299	16.0471	4.55381
121300	8.09982	1.08099
121410	7.76005	-3.49397
121490	8.14856	-3.27591
130110	17.3181	7.78194
130120	2.14903	10.8546
130190	16.9161	6.1189
130211	13.4887	8.9535
130212	12.7421	8.52205
130213	1.95584	3.70979
130214	2.22321	11.1641
130219	14.1072	4.67856
130220	1.47686	7.9647
130231	10.3385	3.86747
130232	14.3374	8.97223
130239	9.98307	8.57986
140110	18.9149	4.68999
140120	19.6292	5.15561
140190	10.0547	-0.321509
140210	19.3146	4.85581
140291	9.66124	-1.16434
140299	12.881	4.14082
140310	4.90968	0.435919
140390	9.66081	0.412901
140410	9.65959	0.416117
140420	5.60882	-1.82943
140490	10.0841	-0.290917
150100	4.30824	-3.27795
150200	8.20062	-3.11897
150300	7.74588	-1.15712
150410	6.72118	6.73273
150420	4.37397	-3.32572
150430	6.85732	5.58505
150510	7.56664	-2.55414
150590	7.96169	8.48747
150600	1.60691	4.40421
150710	4.10941	-3.30199
150790	10.6347	1.12898
150810	3.01432	-2.03698
150890	10.721	4.55205
150910	2.09221	10.7584
150990	2.09257	10.7573
151000	2.12756	10.656
151110	8.6427	-1.74418
151190	16.6714	6.10655
151211	4.6295	-3.10114
151219	7.22461	0.364334
151221	5.96943	10.4752
151229	10.5532	0.793482
151311	14.7193	10.6226
151319	16.4402	7.36384
151321	13.0966	3.85582
151329	19.7361	5.41079
151410	7.86622	-3.40098
151490	8.70526	2.3369
151511	1.06516	5.2086
151519	7.22244	2.06331
151521	3.73349	-2.75497
151529	10.5691	1.01656
151530	19.2619	5.55388
151540	12.9648	3.86058
151550	16.0494	5.0658
151560	2.48451	-1.90536
151590	8.49807	5.38925
151610	1.64735	4.51602
151620	12.6088	4.56712
151710	7.37729	-2.00757
151790	12.0785	3.50077
151800	10.3795	1.32571
151911	12.7797	4.74881
151912	12.628	4.49501
151913	-5.89524	6.71901
151919	16.418	6.27169
151920	14.5997	6.05315
151930	10.1857	8.96131
152010	10.0588	4.72184
152090	10.8074	3.95934
152110	3.09375	-2.08266
152190	14.4425	7.09332
152200	10.4774	0.814764
160100	6.79285	-0.176175
160210	6.62597	-1.80639
160220	2.81098	7.24678
160231	2.2251	4.63158
160239	7.62031	-0.916466
160241	3.18978	5.55517
160242	1.83289	3.16505
160249	6.29555	1.38019
160250	8.20479	-2.67537
160290	8.07719	-1.02405
160300	9.89395	-0.604507
160411	4.9182	1.65412
160412	4.01588	5.79958
160413	8.10003	12.8528
160414	15.5292	5.78231
160415	14.5374	5.88839
160416	6.54461	9.06513
160419	14.575	5.9268
160420	13.8502	4.8909
160430	6.76505	8.39136
160510	7.82891	13.3711
160520	14.2159	8.88034
160530	3.02024	-1.69268
160540	12.6825	8.75437
160590	15.4506	6.18174
170111	2.59432	-2.53881
170112	7.63586	0.749949
170191	10.5801	1.36751
170199	8.01264	1.17703
170210	1.63009	4.08368
170220	2.51384	-1.91328
170230	10.7772	4.3948
170240	10.6493	4.54238
170250	3.07671	-1.60528
170260	12.0702	3.4897
170290	9.75222	1.07285
170310	9.69798	-1.16504
170390	7.38769	-2.27689
170410	7.99823	-1.17181
170490	7.82954	0.526135
180100	2.22397	11.1608
180200	18.0883	11.9387
180310	10.0505	2.26315
180320	15.4755	3.81697
180400	12.5111	5.84032
180500	7.99921	5.72326
180610	8.04738	-0.839314
180620	7.77903	0.544918
180631	6.78314	-0.399945
180632	0.573104	5.91289
180690	0.5826	5.9037
190110	7.76413	-3.5384
190120	6.80058	-0.176633
190190	6.51497	0.189468
190211	10.6061	4.67046
190219	5.88729	6.6428
190220	11.2065	2.49773
190230	15.1577	4.21138
190240	1.92247	5.1439
190300	16.0928	4.8749
190410	6.84324	-0.489429
190490	10.5452	1.36069
190510	10.8781	2.16909
190520	1.74489	4.63223
190530	7.93847	0.384937
190540	3.34669	5.47595
190590	7.89784	0.646813
200110	10.0684	3.85061
200120	10.7622	2.11366
200190	8.88428	0.785219
200210	0.499028	9.88269
200290	8.23885	2.9801
200310	11.6913	7.82596
200320	4.81182	9.12613
200410	7.79486	-3.47331
200490	6.05459	2.00348
200510	3.35663	5.58076
200520	6.76932	-0.153843
200530	0.929178	8.71263
200540	4.7174	4.14655
200551	6.56888	0.2305
200559	9.81865	12.6086
200560	9.65836	0.42784
200570	2.18806	10.4844
200580	9.40077	3.12614
200590	8.49122	3.13223
200600	12.2729	9.21692
200710	6.83986	-0.326034
200791	8.10283	0.350085
200799	7.76941	0.410646
200811	9.76132	0.53556
200819	12.6017	3.38182
200820	18.9675	4.49018
200830	12.2893	8.90971
200840	9.5732	1.8873
200850	6.22138	4.32182
200860	4.46188	11.9166
200870	6.21934	4.31451
200880	6.69461	-0.078906
200891	2.57434	-2.49036
200892	9.57937	1.89038
200899	11.4208	2.65313
200911	2.47708	-1.90653
200919	6.37541	-1.83397
200920	5.61228	-1.82982
200930	4.89115	0.45217
200940	15.4727	4.69279
200950	7.7768	0.483433
200960	4.31591	-3.28444
200970	12.3708	5.88867
200980	9.55603	1.03857
200990	8.01168	-0.914772
210110	9.81843	12.6078
210120	12.928	14.2994
210130	2.90012	7.04929
210210	7.26648	2.12869
210220	3.15124	5.58454
210230	7.33315	-2.13277
210310	16.1296	5.12455
210320	6.87785	-0.169385
210330	1.89324	4.43104
210390	9.2721	1.09809
210410	7.36894	-2.09309
210420	7.15111	-0.951408
210500	6.87931	-0.201805
210610	4.37764	-3.32238
210690	6.73262	0.826714
220110	2.30907	10.2876
220190	9.99169	-0.358515
220210	8.12169	-0.174588
220290	9.68418	1.59757
220300	8.10662	-0.172177
220410	1.15973	9.99403
220421	0.95778	10.8092
220429	7.81831	-3.38641
220430	0.861796	8.7361
220510	1.00886	10.6993
220590	7.83037	-3.43118
220600	1.95111	5.52425
220710	4.3855	-3.30946
220720	3.39222	-2.25773
220810	1.83296	3.15385
220820	2.40517	9.78427
220830	1.39037	8.10499
220840	2.35524	-1.82013
220850	2.13051	10.6583
220890	2.39186	5.88871
220900	2.72237	9.83426
230110	7.78401	-3.37758
230120	4.83809	-2.94741
230210	6.65682	-2.03888
230220	9.65559	0.469815
230230	7.38427	-2.01724
230240	6.49922	-1.88303
230250	2.61403	-2.55544
230310	3.6915	-2.68907
230320	5.08879	-2.70519
230330	3.7888	-2.84074
230400	2.61715	-2.55364
230500	9.65656	-1.15887
230610	9.68916	-1.18436
230620	8.03696	1.24155
230630	0.973558	5.63199
230640	8.33582	-2.16287
230650	14.6761	10.5943
230660	16.5284	4.61212
230690	10.2104	-0.0912842
230700	5.02993	-2.76896
230810	4.90002	0.431502
230890	6.01256	10.5472
230910	6.68679	-0.0856801
230990	6.68521	-0.0579708
240110	10.0172	-0.252363
240120	3.05379	-2.09438
240130	3.14477	-1.48691
240210	2.21879	4.6394
240220	7.86832	0.563117
240290	10.0119	-0.295011
240310	3.34321	5.48187
240391	2.1791	3.673
240399	7.32736	4.91515
250100	6.36436	-2.01291
250200	1.94811	5.45711
250310	5.1725	1.24683
250390	5.20018	0.550578
250410	13.5941	5.85119
250490	12.8717	4.8395
250510	6.04974	-0.396655
250590	7.75868	-0.964124
250610	12.7116	8.31112
250621	9.74068	5.95146
250629	12.9074	3.88061
250700	5.26592	0.508606
250810	7.58092	1.74159
250820	7.32223	1.38852
250830	14.4383	7.12539
250840	5.54329	0.622461
250850	1.56616	-8.03625
250860	5.23886	1.10247
250870	7.69568	5.20886
250900	3.33363	5.60123
251010	18.079	11.9205
251020	18.051	11.8966
251110	15.1945	4.19499
251120	9.96671	2.2148
251200	3.34447	-2.12504
251311	11.4437	5.702
251319	11.4394	5.69739
251321	18.403	5.14792
251329	18.405	5.15165
251400	16.5438	8.207
251511	1.49569	10.0551
251512	3.13208	9.69381
251520	10.1818	2.22169
251611	9.62991	2.91391
251612	9.98845	4.74666
251621	16.9637	4.04021
251622	19.1629	4.77325
251690	10.6582	2.4975
251710	9.22617	0.418072
251720	14.2781	4.79248
251730	8.02139	1.1744
251741	8.84247	2.24922
251749	9.59471	1.06163
251810	8.11718	1.08809
251820	6.29582	2.24731
251830	4.7143	2.33765
251910	14.1991	10.3214
251990	15.6105	4.77689
252010	8.06368	-1.15555
252020	6.2435	0.563348
252100	10.3955	1.29607
252210	9.22928	0.341871
252220	10.2811	0.741363
252230	9.63465	-1.0339
252310	12.4948	4.4514
252321	10.2692	0.0652134
252329	9.75756	1.48611
252330	2.56069	7.74695
252390	8.47925	0.826391
252400	4.81477	-2.95682
252510	13.4854	8.36124
252520	12.4531	4.83002
252530	13.5053	9.8714
252610	18.0776	5.72919
252620	9.21071	2.74049
252700	7.19079	-1.06813
252810	17.204	9.20522
252890	3.77667	1.66139
252910	16.5166	4.60677
252921	10.2909	0.0215558
252922	15.5146	4.07571
252930	4.62298	-3.10378
253010	9.96165	-0.413116
253020	1.11641	9.91871
253030	2.23339	8.04034
253040	0.476595	9.92478
253090	1.64623	4.51752
260111	2.81053	-1.86227
260112	3.70539	-2.71184
260120	7.56955	-2.4673
260200	2.22409	11.1628
260300	2.7407	-1.87307
260400	15.3432	3.6532
260500	18.0838	11.9322
260600	15.3995	3.744
260700	2.43104	-1.98855
260800	3.29033	-2.11518
260900	9.64118	-1.16552
261000	18.0781	11.9204
261100	8.64678	-0.621882
261210	18.0696	11.9206
261220	17.9663	11.8284
261310	6.01764	10.5493
261390	2.40341	-1.99009
261400	2.22297	11.1651
261510	2.17472	10.9636
261590	18.0508	11.9028
261610	2.62194	-2.55786
261690	9.68202	-1.19771
261710	10.0588	-0.309262
261790	15.3432	3.65792
261800	10.9694	3.91228
261900	10.0066	2.38714
262011	7.26583	-1.3495
262019	9.81856	12.6085
262020	3.22699	7.41315
262030	7.56313	-2.51911
262040	6.86079	-2.23464
262050	16.9631	4.04084
262090	3.22005	6.35813
262100	11.3368	2.53118
270111	7.80959	5.27579
270112	8.28968	-2.95372
270119	10.4083	0.207553
270120	14.4954	4.36424
270210	10.2603	0.00574477
270220	6.35471	-1.83993
270300	3.03445	5.63344
270400	11.4177	2.64068
270500	9.1657	-1.01094
270600	7.85002	0.527386
270710	13.203	5.3802
270720	8.47976	5.35987
270730	8.82188	1.97429
270740	10.0563	2.29951
270750	7.81645	5.12721
270760	6.55592	9.05261
270791	9.83646	0.974134
270799	8.50917	5.35781
270810	12.8013	5.20169
270820	15.0424	4.20672
270900	10.4103	1.3211
271000	11.0588	3.73855
271011	9.23136	-0.842436
271012	9.83715	0.994694
271013	9.00175	1.6167
271014	9.33868	-0.755763
271015	8.8221	1.98897
271016	4.92178	0.414828
271019	8.14971	-1.73725
271021	8.69948	0.238655
271022	8.76874	-0.102475
271025	8.06352	-1.17355
271026	9.5782	1.51194
271027	9.90618	-0.847247
271029	10.9545	3.69985
271091	8.36274	-2.1315
271093	7.86211	5.07853
271094	0.969367	10.4305
271095	5.96938	0.539511
271096	5.80974	10.2199
271099	7.13923	-0.998976
271111	15.3998	3.69965
271112	10.2587	-0.018363
271113	8.10115	-1.12897
271114	10.3135	0.501302
271119	9.15151	0.650298
271121	9.71538	-0.937664
271129	9.26365	-0.832668
271210	6.80448	0.732237
271220	13.9412	5.20473
271290	10.391	0.778229
271311	3.06327	-2.18865
271312	3.39188	-2.25645
271320	9.69561	2.53037
271390	8.57035	0.742812
271410	9.20111	0.67931
271490	9.23751	0.612541
271500	10.3898	1.3152
271600	10.2173	-0.035553
280110	8.00339	-1.18597
280120	2.44398	-2.0035
280130	13.5782	5.88736
280200	4.82229	0.433902
280300	8.30363	0.994456
280410	6.79765	-0.189254
280421	7.67462	-0.944512
280429	4.99042	0.660889
280430	5.94221	0.533852
280440	8.05572	-0.804106
280450	12.0384	8.98198
280461	4.75441	7.68203
280469	13.075	4.60786
280470	16.9569	4.0513
280480	14.0082	10.1128
280490	4.23693	2.62878
280511	7.56593	-1.24378
280519	12.6923	8.37623
280521	10.0793	8.65132
280522	4.98883	1.65585
280530	12.9165	8.97972
280540	7.65806	3.05153
280610	7.64913	-0.856482
280620	6.02951	1.95597
280700	10.2516	0.0484734
280800	10.0935	2.47148
280910	9.14835	8.6877
280920	15.4699	3.73652
281000	3.08237	-1.59579
281111	8.4738	0.851449
281119	13.99	10.1445
281121	10.0641	-0.277879
281122	7.24411	6.37675
281123	1.77793	4.626
281129	5.0311	6.82116
281210	6.72474	6.72149
281290	4.37546	2.36607
281310	10.7037	1.50375
281390	8.50569	5.4274
281410	9.64848	2.64853
281420	15.3997	3.74029
281511	9.9849	5.5527
281512	10.7014	1.4909
281520	9.19163	3.43272
281530	11.4448	5.70273
281610	9.68088	1.60397
281620	5.81059	10.2257
281630	10.8668	3.19119
281700	9.77982	2.6581
281810	10.4327	3.95503
281820	8.2901	-2.93392
281830	6.11663	3.90774
281910	17.3664	4.92608
281990	7.19367	8.16001
282010	15.0514	4.21087
282090	10.1861	2.22177
282110	7.72296	7.89499
282120	13.6013	5.34908
282200	8.0991	12.857
282300	5.6735	7.62643
282410	10.0078	2.39238
282420	3.55156	8.53997
282490	7.2324	-1.35949
282510	3.74383	8.75967
282520	4.17194	1.59082
282530	9.26552	-0.850536
282540	8.19862	-0.997632
282550	7.25747	1.52045
282560	13.9891	7.44794
282570	3.12937	-1.50095
282580	12.6134	5.89595
282590	9.13231	8.71192
282611	8.17154	5.40684
282612	9.57147	3.14659
282619	3.44721	2.31609
282620	4.63678	2.35664
282630	7.57086	-1.24494
282690	16.7588	9.10786
282710	12.4737	5.46167
282720	10.9323	2.44797
282731	11.2262	8.11439
282732	9.22915	1.28332
282733	8.73768	0.191472
282734	6.54293	5.55071
282735	6.59825	5.66751
282736	4.99071	6.79335
282737	3.01292	5.77056
282738	4.79388	7.66051
282739	7.85974	3.61244
282741	5.06976	1.55795
282749	12.0483	9.13217
282751	13.5449	8.30994
282759	14.0538	9.30622
282760	4.20045	2.19837
282810	13.011	3.7362
282890	8.18928	0.479367
282911	4.30809	-3.37267
282919	7.11506	7.17479
282990	10.4375	3.85248
283010	12.15	4.32388
283020	3.45696	5.23077
283030	7.27907	-1.35582
283090	9.10778	8.64697
283110	11.2716	8.06111
283190	9.77664	7.42192
283210	13.1229	5.02325
283220	2.94541	7.56727
283230	3.21647	7.05093
283311	10.2008	8.96172
283319	7.30424	3.19469
283321	11.2645	8.06042
283322	9.98426	2.44308
283323	8.43651	2.58215
283324	1.94358	5.47097
283325	9.62404	2.76517
283326	11.6481	4.08803
283327	5.6105	8.01634
283329	10.5048	3.83994
283330	12.3632	3.33729
283340	10.8998	5.17119
283410	13.5553	5.36876
283421	12.7566	3.43456
283422	3.22908	7.46914
283429	4.97987	7.84044
283510	11.1063	9.1685
283521	7.79939	5.2103
283522	7.59984	7.42929
283523	8.36901	0.151668
283524	15.9073	7.42891
283525	10.3459	0.59846
283526	10.2872	0.373121
283529	6.54576	6.40974
283531	10.9118	2.26075
283539	8.1002	7.30265
283610	2.88731	6.99211
283620	5.05233	0.632584
283630	7.75399	3.62449
283640	10.0054	4.69577
283650	9.58108	1.06095
283660	15.3739	7.25485
283670	5.54301	0.621961
283691	3.06928	-2.23224
283692	6.18579	3.0031
283693	1.48956	9.06267
283699	10.0151	4.61576
283711	12.8176	4.0046
283719	13.5734	5.33361
283720	16.0075	4.98537
283800	5.87856	8.31391
283911	6.86148	3.2917
283919	8.01191	-0.888978
283920	4.70338	4.31664
283990	6.66235	0.51658
284011	3.09436	-2.09529
284019	3.80312	1.66303
284020	4.13757	1.58743
284030	1.19394	10.0104
284110	7.5462	1.8234
284120	4.0052	4.31427
284130	1.52132	10.0433
284140	6.54427	5.68626
284150	3.99636	6.57974
284160	12.7273	8.28601
284170	12.3863	4.73428
284180	17.7779	5.36496
284190	13.3199	9.73056
284210	3.78233	7.35491
284290	12.1818	6.50066
284310	5.8887	4.30422
284321	1.75782	3.8159
284329	3.35397	4.42199
284330	8.75926	2.33536
284390	3.03825	5.67663
284410	4.91761	1.66446
284420	0.759499	8.80737
284430	1.69345	4.02512
284440	0.867096	3.87044
284450	4.8877	0.735873
284510	2.48317	-1.9075
284590	0.547811	8.6692
284610	8.55911	9.20976
284690	12.8129	8.88827
284700	7.67567	-0.874614
284810	1.86803	4.71839
284890	2.80398	-1.43762
284910	8.51579	0.799717
284920	10.2484	8.95149
284990	8.2823	5.40436
285000	10.0444	4.82151
285100	15.337	5.81923
290110	6.49138	2.66611
290121	9.80747	2.43506
290122	8.24806	2.05841
290123	5.1716	1.34288
290124	13.1211	4.74854
290129	12.0603	3.48606
290211	12.6314	4.16243
290219	3.64551	3.0907
290220	11.6423	6.66824
290230	7.88273	5.01373
290241	8.80494	1.94978
290242	10.0352	2.29862
290243	8.77776	-0.122231
290244	9.59919	2.67533
290250	11.0692	1.41473
290260	-5.89518	6.71901
290270	4.4433	2.2884
290290	5.38051	6.81942
290311	5.10832	1.33191
290312	4.60102	4.19456
290313	2.27868	4.63486
290314	7.22144	2.06383
290315	7.53917	1.81566
290316	2.40834	-1.99824
290319	6.8414	6.88874
290321	7.76765	2.96994
290322	3.53657	5.35943
290323	10.851	-3.02277
290329	8.44579	5.73129
290330	14.472	7.0865
290340	9.80257	5.88272
290351	4.40434	8.12387
290359	3.44124	2.32522
290361	6.8987	6.9313
290362	13.3672	8.47847
290369	11.0242	8.82167
290410	7.8533	3.59759
290420	4.47676	8.6795
290490	9.11575	8.65981
290511	9.23674	0.618001
290512	8.14536	1.90554
290513	7.55593	1.86034
290514	6.60821	6.4112
290515	4.0915	1.46656
290516	7.59973	5.43739
290517	15.7802	6.21616
290519	5.10783	1.28222
290521	13.9373	10.1981
290522	4.36855	8.19992
290529	11.5962	7.81113
290531	11.2	1.51963
290532	9.41368	3.01334
290539	7.49829	6.48145
290541	2.09909	7.90272
290542	7.28762	6.48788
290543	2.09813	8.50769
290544	7.84364	3.40848
290549	8.50217	5.90187
290550	8.71861	9.31951
290611	15.6038	7.17842
290612	10.4015	8.93594
290613	3.70041	2.64682
290614	4.8702	7.37598
290619	8.74179	6.54778
290621	5.68104	7.53505
290629	14.8533	10.7244
290711	9.57683	2.597
290712	8.28893	5.40526
290713	8.26546	2.12708
290714	2.30279	8.56067
290715	16.4928	8.85694
290719	4.50016	8.67855
290721	14.3811	7.29024
290722	12.0926	8.98316
290723	11.2455	6.70906
290729	14.0576	7.5294
290730	8.41528	-2.08413
290810	8.36752	7.07889
290820	7.41863	6.48466
290890	13.1715	9.01646
290911	4.96692	4.50127
290919	4.2498	5.66426
290920	11.3134	8.07927
290930	11.1758	8.67528
290941	12.8408	4.09905
290942	7.5608	1.74617
290943	10.8829	5.16196
290944	8.72424	3.65948
290949	5.1884	5.2637
290950	7.41662	8.55728
290960	7.55807	7.42377
291010	2.23847	4.64856
291020	10.6852	1.42273
291030	6.93483	5.71701
291090	10.5841	9.12912
291100	3.17154	4.0581
291211	6.11666	0.586105
291212	7.23176	-2.18469
291213	18.0484	4.52839
291219	3.15653	4.11952
291221	3.7082	3.04169
291229	4.2889	8.10119
291230	4.23374	7.90061
291241	3.6223	2.53881
291242	8.47098	6.49123
291249	13.6543	7.99487
291250	1.98481	5.58889
291260	3.09187	8.39798
291300	11.5516	7.82101
291411	9.84587	2.41434
291412	7.42056	6.14706
291413	10.0162	2.37657
291419	8.56674	6.47721
291421	19.1854	5.55095
291422	6.49519	5.94816
291423	1.8738	9.69858
291429	7.61815	8.51717
291430	11.5431	7.83011
291441	7.31763	4.88107
291449	5.83465	7.7857
291450	7.6016	8.48966
291461	14.8531	10.7243
291469	14.3732	8.93677
291470	6.66348	6.62692
291511	6.48414	5.83345
291512	8.44397	5.75523
291513	8.67378	5.27956
291521	11.1325	1.46796
291522	3.41893	5.21058
291523	7.4172	6.16078
291524	3.48971	-2.39768
291529	7.64946	6.6461
291531	11.1814	1.51154
291532	11.1871	1.50255
291533	10.7123	1.42919
291534	7.38239	1.68826
291535	3.04882	-2.24377
291539	8.63413	4.03294
291540	6.50035	5.82421
291550	5.87487	3.44845
291560	8.42498	5.61878
291570	14.5914	6.01316
291590	5.9014	7.88973
291611	10.6082	3.94976
291612	8.66898	3.63225
291613	8.78177	3.9008
291614	5.05508	1.63352
291615	7.0205	3.61631
291619	13.9854	10.178
291620	9.50346	8.87655
291631	4.80787	0.860898
291632	3.43778	5.24211
291633	12.6818	8.34533
291639	9.60986	8.90352
291711	18.0608	5.6136
291712	10.7262	1.48644
291713	12.7835	8.77894
291714	11.9296	4.04022
291719	4.25223	2.59369
291720	6.10327	6.23896
291731	4.96007	4.60408
291732	12.6048	4.86621
291733	4.26724	2.59097
291734	8.09511	5.5536
291735	11.4913	4.05024
291736	11.1827	1.50547
291737	8.02834	1.74164
291739	10.9028	5.18193
291811	4.30638	8.27571
291812	3.74487	7.36083
291813	2.21359	8.09462
291814	12.75	4.77603
291815	7.92056	8.42171
291816	11.2092	8.12012
291817	16.0214	4.97417
291819	4.11882	8.70387
291821	4.24768	2.57794
291822	3.99958	8.69884
291823	14.4358	7.25381
291829	14.7577	9.34497
291830	7.56657	8.52685
291890	3.94242	8.48915
291900	9.04497	8.06778
292010	13.9842	7.41454
292090	5.00979	7.38749
292111	5.14868	7.86562
292112	7.60122	5.4273
292119	8.47482	6.17853
292121	6.28657	2.99339
292122	1.36351	3.92586
292129	5.11791	5.27705
292130	2.62103	9.46227
292141	6.76264	7.45266
292142	13.642	7.9969
292143	7.56613	8.59881
292144	9.84213	0.605684
292145	2.29974	8.66284
292149	1.84644	6.8018
292151	5.01569	7.38021
292159	12.871	8.92319
292211	7.52512	1.70542
292212	7.39815	6.22235
292213	7.52423	1.7027
292219	1.858	6.86472
292221	20.1884	7.0447
292222	18.7732	5.42683
292229	7.84142	13.3651
292230	5.05843	8.81043
292241	12.8218	3.52442
292242	15.6339	5.86775
292249	13.4418	9.44114
292250	6.98232	8.6622
292310	5.63622	6.52488
292320	2.15084	3.78326
292390	3.24439	4.12531
292410	11.1939	8.12133
292421	3.61928	9.01973
292429	5.6857	7.68162
292511	16.8529	9.16487
292519	10.9568	8.86694
292520	6.97141	8.66107
292610	10.5927	1.16257
292620	11.7304	7.87299
292690	5.87907	7.97741
292700	17.2886	7.79872
292800	3.47584	9.27646
292910	7.04645	3.63372
292990	14.746	7.44228
293010	12.7975	4.23758
293020	11.2899	8.06296
293030	2.60175	9.4767
293040	4.28374	8.30924
293090	7.21507	8.0626
293100	8.50205	6.43558
293211	4.98662	6.79308
293212	15.0075	6.14271
293213	15.8143	5.94284
293219	13.9838	10.0464
293221	7.15465	8.82954
293229	5.50578	7.71416
293290	5.53291	7.7315
293311	3.32993	9.62663
293319	5.07197	8.86416
293321	4.24092	8.54643
293329	7.63145	8.47355
293331	9.15024	9.12981
293339	4.34728	8.17016
293340	3.46983	9.06088
293351	6.98832	8.66363
293359	1.90234	9.6685
293361	9.49242	6.24128
293369	14.2948	7.50817
293371	3.06663	5.63019
293379	4.27593	8.05347
293390	1.91768	9.68693
293410	3.46351	9.09351
293420	3.57642	8.91439
293430	0.749729	8.9493
293490	3.47479	9.13595
293500	4.31269	7.83158
293610	5.62517	3.28107
293621	1.7848	9.76556
293622	11.5701	8.50376
293623	7.86537	8.49154
293624	7.15348	8.5866
293625	11.5366	8.46511
293626	8.77253	9.31727
293627	13.3024	8.9517
293628	4.38025	8.20614
293629	4.73645	7.51912
293690	2.73712	6.06124
293710	6.70024	6.68303
293721	9.51799	8.88026
293722	7.12202	8.606
293729	3.23313	9.6581
293791	0.627965	8.61413
293792	3.15424	4.10369
293799	3.24421	9.74682
293810	6.57706	5.67761
293890	11.5549	7.81861
293910	3.25996	9.73908
293921	6.90698	8.68897
293929	7.66626	8.45106
293930	9.30947	8.72248
293940	7.55348	8.60159
293950	3.3767	9.6049
293960	1.36632	10.5809
293970	3.60424	9.13468
293990	1.84516	6.85809
294000	2.80018	8.18875
294110	7.28583	7.66433
294120	3.739	1.66815
294130	16.8337	9.15987
294140	14.8528	10.7236
294150	4.75317	7.67411
294190	3.9271	8.42545
294200	19.5798	5.06785
300110	1.33718	8.69355
300120	10.3337	-2.70437
300190	9.16465	9.0793
300210	0.749656	9.19408
300220	1.37895	10.5921
300231	7.68313	-3.51669
300239	1.05664	5.21328
300290	0.767243	9.03443
300310	0.846584	11.01
300320	3.68779	3.03308
300331	2.07682	3.51123
300339	3.48098	9.25143
300340	2.91054	9.78978
300390	4.14114	8.03857
300410	3.22338	7.54925
300420	2.17436	7.14754
300431	1.15891	10.3803
300432	0.921127	10.4014
300439	1.13888	10.2431
300440	0.768686	9.01959
300450	1.56942	5.18417
300490	1.28155	10.0571
300510	3.55362	6.61259
300590	7.52323	7.43926
300610	1.79641	3.21282
300620	1.86983	3.21539
300630	1.21732	10.0528
300640	1.43164	8.06116
300650	8.54959	5.89179
300660	0.878118	10.382
310100	8.11203	-0.169874
310210	10.8185	3.94848
310221	7.43523	6.13353
310229	1.98542	5.58882
310230	6.74028	5.92712
310240	2.09198	10.7547
310250	4.00565	1.26065
310260	2.42932	10.1661
310270	1.98311	5.58434
310280	1.97245	5.56986
310290	2.02588	5.61963
310310	15.3485	3.82233
310320	8.09993	1.08022
310390	10.049	2.31011
310410	16.9661	4.03811
310420	1.26465	3.95651
310430	2.09845	7.90287
310490	3.0031	7.36577
310510	7.57811	3.72517
310520	2.40653	10.1738
310530	10.5224	0.617522
310540	4.8668	0.870835
310551	6.62961	6.47145
310559	6.07989	0.592213
310560	8.35329	0.949184
310590	4.96642	0.665126
320110	2.60566	-2.52518
320120	1.56618	-8.03624
320130	0.905099	10.4007
320190	2.0699	7.99658
320210	1.63787	9.20456
320290	1.93992	8.07493
320300	3.75631	7.8299
320411	14.8484	9.40425
320412	6.28688	8.22633
320413	7.71361	7.30947
320414	6.3021	7.83109
320415	11.3936	8.58136
320416	14.7825	9.38077
320417	7.72148	7.88236
320419	4.04173	8.19044
320420	5.7416	8.06565
320490	8.36289	3.97296
320500	8.14898	2.82583
320610	9.3524	2.65773
320620	6.80112	0.743664
320630	1.82129	8.60307
320641	3.22419	7.49278
320642	9.11416	6.48319
320643	4.23961	2.59343
320649	6.85464	3.29347
320650	11.5076	8.3978
320710	1.21212	8.2537
320720	6.09835	4.07695
320730	6.6405	6.62021
320740	2.01048	7.96826
320810	6.60647	0.701996
320820	3.34299	5.48998
320890	6.62297	0.703771
320910	6.89754	-0.155048
320990	6.59435	0.638472
321000	6.79716	0.696144
321100	7.47268	3.72115
321210	6.29924	8.15561
321290	4.00793	5.78356
321310	14.6839	7.79337
321390	7.37195	7.42748
321410	4.62206	4.16917
321490	6.33567	0.891506
321511	8.56445	3.86538
321519	5.17802	5.92805
321590	4.58843	5.26572
330111	2.19883	10.4059
330112	2.3929	-1.84444
330113	2.36305	-1.81306
330114	2.41473	-1.83174
330119	8.58314	-0.637476
330121	13.2952	9.71453
330122	7.13004	8.65237
330123	1.1573	9.99349
330124	3.8135	1.67145
330125	3.5766	1.9494
330126	4.88802	7.37849
330129	9.06425	8.13745
330130	7.66866	3.04597
330190	3.65542	2.56857
330210	2.41103	10.174
330290	5.90635	3.65965
330300	1.34548	8.20748
330410	3.43235	4.50861
330420	3.53382	4.42137
330430	4.71777	0.903223
330491	4.83095	0.851387
330499	8.10437	-0.16197
330510	8.10707	1.73978
330520	8.5684	-0.6716
330530	6.86425	-0.181733
330590	6.31777	0.905159
330610	8.13995	1.58356
330690	8.59686	-0.628385
330710	0.571646	5.9057
330720	6.7994	-0.297373
330730	9.48	3.76242
330741	7.8278	13.3729
330749	8.88604	2.86753
330790	6.9735	3.82135
340111	12.017	3.5028
340119	10.0692	-0.255578
340120	9.56389	1.07093
340211	7.93023	3.50153
340212	9.32995	2.60119
340213	6.05986	4.06518
340219	7.87871	0.5596
340220	7.84039	0.523705
340290	6.30694	0.911249
340311	4.94559	6.76914
340319	5.59756	3.21223
340391	2.00799	7.9691
340399	5.69477	3.17258
340410	2.43197	10.0624
340420	6.24612	2.21112
340490	3.50151	4.54261
340510	6.8772	0.689962
340520	8.59449	-0.697907
340530	1.54203	4.0884
340540	6.05037	1.98867
340590	4.90026	0.995771
340600	14.5821	6.00188
340700	5.69172	8.16262
350110	0.951213	10.8197
350190	0.951249	10.8197
350210	0.628572	5.93522
350290	7.76538	-3.35786
350300	5.85953	3.16309
350400	6.01717	3.02839
350510	6.04616	4.20169
350520	9.68815	1.59988
350610	11.101	4.97485
350691	6.23484	2.21939
350699	8.60413	0.405764
350710	7.27115	-1.36269
350790	1.71777	8.20148
360100	-5.89523	6.71901
360200	8.58148	-0.631618
360300	8.57771	-0.635614
360410	19.2896	5.48062
360490	2.00462	8.46806
360500	3.26014	7.38901
360610	7.08188	8.62553
360690	4.04305	6.69255
370110	3.41894	4.56886
370120	5.65809	7.72351
370130	5.15964	6.39254
370191	9.1363	3.63844
370199	6.86209	9.10751
370210	2.12842	3.50492
370220	8.50548	9.33521
370231	3.69938	2.64901
370232	1.90426	3.73182
370239	2.74238	3.89205
370241	5.85481	10.2998
370242	2.69286	4.08256
370243	3.41181	4.43381
370244	4.23175	4.9833
370251	6.43865	2.12366
370252	5.26553	0.509504
370253	10.1078	8.64518
370254	9.48981	3.99534
370255	5.26586	0.508612
370256	1.84233	3.1516
370291	5.28988	0.643057
370292	1.83221	3.04601
370293	1.81726	3.18645
370294	10.2797	-2.6633
370295	4.76194	7.66744
370310	6.00583	3.21913
370320	6.07669	4.03066
370390	3.40783	4.60639
370400	9.48586	7.48259
370510	6.69165	2.23328
370520	5.75984	3.04966
370590	8.6171	9.23399
370610	5.96153	0.757275
370690	8.47195	9.32667
370710	11.4185	2.65541
370790	12.1725	9.03933
380110	4.22555	2.63624
380120	3.3824	4.65315
380130	2.91919	7.09567
380190	7.99891	3.46912
380210	14.9897	5.99058
380290	7.67535	1.80753
380300	3.97559	-3.52273
380400	2.45003	6.0987
380510	7.25886	1.42739
380520	8.20053	-2.52938
380590	7.31153	1.49569
380610	15.1146	4.97428
380620	6.92824	-0.734338
380630	6.87764	-0.706431
380690	9.1235	0.97899
380700	9.6358	-0.961023
380810	7.29386	3.22027
380820	3.44633	6.54218
380830	9.29624	3.43046
380840	5.60875	3.67194
380890	9.69471	1.63257
380910	6.67241	2.24043
380991	6.26501	2.25946
380992	8.01917	1.77811
380993	2.12874	7.87727
380999	1.96463	7.98299
381010	6.11896	2.10422
381090	4.03982	5.79142
381111	0.908666	10.3936
381119	4.21676	2.17891
381121	5.74403	3.07223
381129	6.35712	2.08995
381190	1.11128	5.19707
381210	7.93569	7.26527
381220	5.1389	1.32866
381230	7.01604	3.6004
381300	1.39033	3.89827
381400	6.46451	0.858074
381511	10.2615	-2.59286
381512	4.28491	1.25417
381519	2.60965	3.98057
381590	3.19885	4.56188
381600	4.65126	4.13913
381710	8.91507	3.05781
381720	4.79181	-2.99856
381800	8.72515	9.27148
381900	5.5276	3.12362
382000	5.47363	3.17494
382100	1.83336	3.21826
382200	1.94028	3.27818
382310	6.25397	0.840344
382320	13.3064	9.68544
382330	3.70369	7.40354
382340	7.46808	3.68267
382350	3.07311	5.6457
382360	7.61235	5.74278
382390	6.9954	3.81036
390110	12.0962	3.4978
390120	12.151	3.52306
390130	8.14558	3.12955
390190	8.15663	2.819
390210	12.0869	3.50056
390220	8.32772	5.6493
390230	11.3022	4.09464
390290	7.25182	3.12418
390311	11.9244	4.03644
390319	11.1539	3.8969
390320	12.5321	5.18086
390330	12.7219	5.85581
390390	9.24077	2.77666
390410	10.7114	1.43521
390421	9.59107	2.65844
390422	8.12369	1.86036
390430	6.91991	3.62172
390440	1.56249	5.12485
390450	3.06034	4.05205
390461	7.46795	6.47979
390469	8.80071	6.5536
390490	7.23571	2.56245
390511	8.17191	1.72829
390519	7.75019	3.62522
390520	15.7809	6.25555
390590	6.04413	3.1469
390610	10.772	5.50886
390690	7.03245	3.62861
390710	9.08572	3.58932
390720	6.66871	2.2903
390730	7.14223	3.14339
390740	8.42667	3.28556
390750	7.82448	-0.929528
390760	13.0738	4.54927
390791	9.10352	2.63435
390799	7.51075	5.61584
390810	4.61626	4.30799
390890	5.25413	6.27084
390910	6.77995	0.694488
390920	6.56506	2.24312
390930	8.36226	3.22263
390940	8.3973	0.933423
390950	3.39636	5.34765
391000	3.36154	4.42235
391110	10.9751	5.16445
391190	3.45585	5.16955
391211	2.4335	-2.03782
391212	7.40398	1.67911
391220	8.33096	7.55515
391231	5.68817	6.86793
391239	2.17511	7.21954
391290	6.06956	3.07091
391310	3.37831	8.21726
391390	2.75919	8.00273
391400	2.22765	9.82444
391510	7.55248	0.64285
391520	8.88997	0.461939
391530	8.96597	0.503542
391590	9.24138	1.25563
391610	7.31778	2.30433
391620	10.6543	4.56194
391690	6.14337	3.64559
391710	2.67086	6.06111
391721	6.79235	0.712834
391722	5.11759	4.42469
391723	7.95965	0.605325
391729	7.45765	3.69544
391731	7.84525	3.59213
391732	4.72297	4.1821
391733	9.25977	3.28896
391739	9.42038	3.76287
391740	5.25727	4.06911
391810	16.3065	9.32285
391890	15.896	7.42728
391910	8.01504	3.45637
391990	7.14715	3.1852
392010	9.23572	2.78043
392020	9.2126	3.03755
392030	6.16587	2.10908
392041	8.56847	3.09047
392042	10.8786	4.65968
392051	10.8127	5.44023
392059	11.2203	4.99365
392061	9.93248	5.62192
392062	10.2739	5.38094
392063	12.5561	4.89567
392069	14.7567	6.00925
392071	4.79545	2.31049
392072	4.30023	2.46533
392073	11.4557	5.71027
392079	3.50582	4.4159
392091	6.02743	4.30299
392092	6.06157	4.36817
392093	4.07905	5.88983
392094	11.3649	5.57092
392099	8.70719	3.59597
392111	8.1928	1.86589
392112	10.8833	4.54663
392113	6.21884	2.19774
392114	5.89195	3.46761
392119	7.83583	3.63335
392190	7.93924	3.54163
392210	10.7388	2.55052
392220	10.7945	4.90912
392290	5.14889	4.3677
392310	9.77733	2.31922
392321	15.1583	4.21423
392329	13.8892	4.91161
392330	9.45695	1.0815
392340	10.8701	3.21568
392350	7.4536	3.70937
392390	9.14729	0.934526
392410	13.9541	5.21419
392490	13.9338	5.18421
392510	7.84011	0.526734
392520	8.01674	3.45608
392530	14.2265	4.84975
392590	10.7912	4.46931
392610	13.0078	6.23407
392620	18.212	5.33961
392630	5.24564	6.00629
392640	19.6803	5.40073
392690	8.47452	4.04351
400110	16.8153	6.10219
400121	19.3634	4.85695
400122	18.9074	5.32093
400129	18.9648	4.46085
400130	8.99006	7.8472
400211	5.51067	3.8186
400219	8.29021	2.8331
400220	10.6371	5.39697
400231	1.5278	8.27754
400239	4.46284	11.9197
400241	3.18181	8.47522
400249	11.5398	7.8238
400251	8.31813	7.00248
400259	7.60793	7.38042
400260	6.86438	5.66435
400270	3.42727	4.36588
400280	9.09901	0.992583
400291	6.53069	5.56213
400299	8.61177	7.78911
400300	11.6014	5.28738
400400	6.72364	0.838115
400510	9.03295	2.55715
400520	3.97151	4.32979
400591	7.47497	3.63324
400599	4.6905	2.34642
400610	6.29626	0.916748
400690	6.72827	0.819755
400700	19.7892	6.25319
400811	7.97695	3.52244
400819	5.2768	4.1735
400821	3.79561	7.21395
400829	6.02965	3.63207
400910	10.6348	5.12988
400920	7.70217	7.29409
400930	6.82612	2.93048
400940	8.30358	2.44137
400950	5.65383	3.63632
401010	7.84593	3.41521
401091	8.30225	5.79237
401099	9.606	3.79969
401110	12.4754	5.84652
401120	14.6024	6.01625
401130	9.1141	9.14875
401140	16.5921	8.95574
401150	17.1913	7.88
401191	5.91468	8.36578
401199	15.9278	7.41319
401210	9.31874	3.73618
401220	11.2279	6.70847
401290	11.273	4.97541
401310	17.3515	6.55403
401320	20.0228	6.25811
401390	16.9122	8.26614
401410	16.5576	6.40693
401490	7.82199	7.44162
401511	18.312	5.83107
401519	19.228	5.5221
401590	12.5123	3.3235
401610	8.6183	2.91494
401691	9.55632	3.9967
401692	17.4564	6.59628
401693	6.75953	3.03198
401694	15.0313	6.07087
401695	3.99311	6.54757
401699	8.5283	4.10877
401700	9.82499	7.3846
410110	5.01385	-2.90767
410121	8.13207	-3.26649
410122	8.15165	-3.28272
410129	7.94339	-3.12977
410130	7.93901	-3.19129
410140	5.02142	-2.91242
410210	7.5993	-2.78136
410221	0.950195	10.821
410229	6.88197	-0.25386
410310	8.10095	12.8524
410320	8.14494	-2.80754
410390	8.42811	-0.628493
410410	6.31517	7.7344
410421	6.2903	1.36784
410422	8.17183	-2.76085
410429	8.16138	-2.80175
410431	6.61151	-0.00872214
410439	6.53233	2.20705
410511	1.67581	9.17783
410512	7.1716	8.72003
410519	9.24541	-0.843721
410520	1.65669	9.17377
410611	6.99111	8.66809
410612	15.6578	4.04073
410619	15.5971	4.01014
410620	12.2579	6.832
410710	12.5788	8.64526
410721	11.9142	9.0839
410729	7.86835	5.1592
410790	7.14725	-1.00796
410800	4.31397	8.32588
410900	3.27976	5.82041
411000	5.40157	3.73336
411100	6.59407	6.2994
420100	13.3193	8.94922
420211	15.6087	8.88769
420212	20.0452	6.28766
420219	16.0663	8.84455
420221	15.7076	9.0441
420222	15.6224	8.63964
420229	15.9605	8.8061
420231	15.6935	9.02095
420232	15.6081	8.61021
420239	15.9232	7.44244
420291	11.1983	8.68932
420292	17.953	6.02952
420299	15.735	7.88271
420310	19.8423	7.00117
420321	18.3535	5.82341
420329	18.8824	5.4098
420330	7.98687	8.48287
420340	0.83208	11.0368
420400	10.0581	8.64974
420500	5.23557	6.06238
420610	1.83567	3.91513
420690	6.70576	-0.0863749
430110	1.10137	3.99556
430120	3.5738	9.03342
430130	3.18474	-1.53871
430140	3.02205	-1.68771
430150	2.70483	-1.87568
430160	1.82165	8.75394
430170	2.48191	-1.83895
430180	10.6471	-2.89634
430190	1.59025	4.23066
430211	3.19425	9.16848
430212	1.89982	8.81907
430213	6.68159	5.51222
430219	6.56355	-0.0352131
430220	6.92459	5.71389
430230	6.96472	5.74338
430310	15.6983	7.22624
430390	17.3805	4.95758
430400	13.4903	8.37988
440110	7.54959	-2.44543
440121	6.45124	-2.21688
440122	6.37545	-1.81901
440130	8.28536	-0.584924
440200	10.4006	1.31017
440310	6.69625	-2.24974
440320	7.63359	-3.55292
440331	12.5088	4.45322
440332	7.68081	-0.870321
440333	18.0804	11.9205
440334	18.0844	11.9349
440335	18.0336	11.8866
440391	4.85917	-2.91495
440392	0.546945	6.05747
440399	6.00962	-0.325345
440410	6.94447	-2.25549
440420	14.4229	4.40606
440500	4.91961	0.552013
440610	5.66436	0.525093
440690	7.6606	-3.48785
440710	7.69733	-3.51903
440721	19.2366	4.79859
440722	15.3708	3.70855
440723	9.68775	-1.02433
440791	4.10117	-3.32814
440792	1.05901	10.5975
440799	9.23647	0.612247
440810	7.033	-2.26105
440820	15.4373	3.77778
440890	8.07799	-0.216761
440910	7.22953	-2.19207
440920	12.4814	4.44826
441010	6.81234	-0.283347
441090	7.19898	0.333687
441111	7.1708	-1.02436
441119	5.812	6.62458
441121	7.74572	-1.14414
441129	7.94489	3.48477
441131	6.88146	-0.633269
441139	8.10636	1.08262
441191	6.8445	-0.730749
441199	6.61017	0.664107
441211	13.4924	8.95161
441212	12.5405	5.88815
441219	9.44583	0.541153
441221	13.458	5.99697
441229	12.9863	6.22941
441291	8.68291	0.270899
441299	13.6958	5.70808
441300	9.52557	6.15859
441400	15.4748	4.69462
441510	5.83993	4.04247
441520	8.05971	-0.756285
441600	0.74829	8.92667
441700	8.67399	3.54389
441810	9.23888	2.74327
441820	10.7262	2.58495
441830	8.0724	8.39413
441840	1.67785	8.5427
441850	3.33614	-2.0861
441890	7.86534	0.68364
441900	14.1111	9.76025
442010	18.9766	4.54987
442090	13.9849	10.1775
442110	18.8285	4.81044
442190	12.5965	4.58004
450110	1.35947	8.64986
450190	2.08547	10.7747
450200	6.92915	6.91838
450310	0.904563	10.4028
450390	7.07233	6.87841
450410	0.879197	10.3818
450490	3.45185	6.42977
460110	14.03	10.088
460120	18.9492	4.46083
460191	19.4446	5.66925
460199	13.9496	10.1952
460210	19.3488	4.8785
460290	18.9679	4.49813
470100	7.51474	-3.67549
470200	8.23146	-3.04402
470311	7.90845	-3.21238
470319	5.13431	0.543876
470321	3.966	-3.53312
470329	3.1385	-2.20477
470411	8.01934	-3.23177
470419	3.39928	-2.25432
470421	4.26528	-3.25912
470429	0.844082	3.88556
470500	3.9773	-3.51765
470610	2.92513	-1.4098
470691	6.72797	6.72889
470692	3.1036	6.23261
470693	4.35075	-3.31342
470710	6.36701	-0.829183
470720	6.26257	-0.71323
470730	6.3581	-0.781842
470790	6.37096	-0.870405
480100	6.87531	-0.694311
480210	8.24914	6.94711
480220	7.84846	3.60723
480230	16.9631	4.04124
480240	0.728056	9.78883
480251	5.1236	1.33109
480252	9.13356	2.67973
480253	1.57182	5.18199
480260	1.51286	5.04767
[truncated: 3,041 more rows]
