# Supplementary material for: Centralized industrialization of pork in Europe and America contributes to the global spread of Salmonella enterica
Source: Nat Food. 2024 May 9;5(5):413–22. doi: 10.1038/s43016-024-00968-1 (PMC11132987; doi:10.1038/s43016-024-00968-1)
Supplement: Supplementary file 8 — Statistical source data. [file 43016_2024_968_MOESM8_ESM.zip › SourceData _ExtendedData_Figure1.txt]

{"links":[{"source":0,"target":1,"distance":1e-8},{"source":1,"target":2,"distance":0.0000188719},{"source":1,"target":3,"distance":0.00000173906},{"source":0,"target":4,"distance":0.00000841344},{"source":4,"target":5,"distance":0.0000141735},{"source":5,"target":6,"distance":4.25366e-7},{"source":6,"target":7,"distance":0.00000159747},{"source":7,"target":8,"distance":2.77723e-7},{"source":8,"target":9,"distance":2.05383e-7},{"source":9,"target":10,"distance":1.86681e-7},{"source":10,"target":11,"distance":9.1891e-7},{"source":11,"target":12,"distance":7.6112e-8},{"source":12,"target":13,"distance":3.33284e-7},{"source":13,"target":14,"distance":3.95786e-8},{"source":14,"target":15,"distance":1.49362e-7},{"source":14,"target":16,"distance":0},{"source":14,"target":17,"distance":0},{"source":14,"target":18,"distance":0},{"source":14,"target":19,"distance":1.15257e-8},{"source":19,"target":20,"distance":1.86512e-8},{"source":19,"target":21,"distance":3.78105e-8},{"source":21,"target":22,"distance":3.78097e-8},{"source":21,"target":23,"distance":1.86535e-8},{"source":21,"target":24,"distance":5.74909e-8},{"source":21,"target":25,"distance":1.86497e-8},{"source":19,"target":26,"distance":5.74951e-8},{"source":19,"target":27,"distance":1.11419e-7},{"source":19,"target":28,"distance":7.61132e-8},{"source":19,"target":29,"distance":1.48642e-7},{"source":19,"target":30,"distance":1.86547e-8},{"source":14,"target":31,"distance":1.8652e-8},{"source":14,"target":32,"distance":1.86516e-8},{"source":14,"target":33,"distance":1.86512e-8},{"source":14,"target":34,"distance":1.86516e-8},{"source":13,"target":35,"distance":5.74986e-8},{"source":12,"target":36,"distance":2.97176e-7},{"source":11,"target":37,"distance":5.49893e-7},{"source":37,"target":38,"distance":2.96202e-7},{"source":37,"target":39,"distance":4.7734e-7},{"source":39,"target":40,"distance":1.65134e-7},{"source":39,"target":41,"distance":2.12362e-8},{"source":41,"target":42,"distance":5.57701e-8},{"source":42,"target":43,"distance":1.11411e-7},{"source":42,"target":44,"distance":7.61251e-8},{"source":41,"target":45,"distance":1.31591e-7},{"source":39,"target":46,"distance":2.20233e-7},{"source":39,"target":47,"distance":1.77465e-8},{"source":47,"target":48,"distance":1.12561e-7},{"source":48,"target":49,"distance":5.74951e-8},{"source":49,"target":50,"distance":1.86512e-8},{"source":50,"target":51,"distance":7.61151e-8},{"source":51,"target":52,"distance":3.78116e-8},{"source":52,"target":53,"distance":0},{"source":52,"target":54,"distance":0},{"source":51,"target":55,"distance":1.86512e-8},{"source":50,"target":56,"distance":7.61147e-8},{"source":50,"target":57,"distance":1.31378e-7},{"source":49,"target":58,"distance":1.8652e-8},{"source":58,"target":59,"distance":7.61128e-8},{"source":59,"target":60,"distance":3.78105e-8},{"source":59,"target":61,"distance":0},{"source":59,"target":62,"distance":0},{"source":58,"target":63,"distance":3.78108e-8},{"source":63,"target":64,"distance":7.61112e-8},{"source":63,"target":65,"distance":5.74924e-8},{"source":65,"target":66,"distance":1.31379e-7},{"source":65,"target":67,"distance":7.61093e-8},{"source":63,"target":68,"distance":7.61097e-8},{"source":48,"target":69,"distance":2.9619e-7},{"source":48,"target":70,"distance":9.21346e-8},{"source":47,"target":71,"distance":1.31396e-7},{"source":71,"target":72,"distance":2.77681e-7},{"source":72,"target":73,"distance":1.87113e-8},{"source":72,"target":74,"distance":0},{"source":71,"target":75,"distance":5.74928e-8},{"source":11,"target":76,"distance":3.94109e-8},{"source":76,"target":77,"distance":0.00000172393},{"source":77,"target":78,"distance":2.77724e-7},{"source":77,"target":79,"distance":2.2001e-7},{"source":79,"target":80,"distance":0},{"source":79,"target":81,"distance":0},{"source":76,"target":82,"distance":4.61088e-7},{"source":10,"target":83,"distance":1.11484e-7},{"source":83,"target":84,"distance":2.4174e-7},{"source":84,"target":85,"distance":1.11432e-7},{"source":85,"target":86,"distance":1.31393e-7},{"source":86,"target":87,"distance":7.37122e-7},{"source":87,"target":88,"distance":1.1144e-7},{"source":87,"target":89,"distance":0},{"source":87,"target":90,"distance":7.69997e-8},{"source":87,"target":91,"distance":7.61505e-8},{"source":86,"target":92,"distance":0.00000110273},{"source":92,"target":93,"distance":1.86593e-8},{"source":92,"target":94,"distance":1.86485e-8},{"source":85,"target":95,"distance":4.04781e-7},{"source":95,"target":96,"distance":3.87839e-7},{"source":95,"target":97,"distance":0.00000112102},{"source":84,"target":98,"distance":5.34807e-7},{"source":83,"target":99,"distance":5.34864e-7},{"source":99,"target":100,"distance":4.04826e-7},{"source":99,"target":101,"distance":5.75117e-8},{"source":9,"target":102,"distance":8.25587e-7},{"source":102,"target":103,"distance":4.0521e-7},{"source":103,"target":104,"distance":1.49244e-7},{"source":103,"target":105,"distance":1.65129e-7},{"source":105,"target":106,"distance":1.86566e-8},{"source":106,"target":107,"distance":3.78602e-8},{"source":107,"target":108,"distance":1.86685e-8},{"source":107,"target":109,"distance":3.78586e-8},{"source":107,"target":110,"distance":7.68826e-8},{"source":107,"target":111,"distance":3.78594e-8},{"source":107,"target":112,"distance":0},{"source":106,"target":113,"distance":1.49238e-7},{"source":105,"target":114,"distance":1.86562e-8},{"source":103,"target":115,"distance":9.21497e-8},{"source":115,"target":116,"distance":0},{"source":115,"target":117,"distance":0},{"source":102,"target":118,"distance":7.37049e-7},{"source":118,"target":119,"distance":1.86601e-8},{"source":119,"target":120,"distance":1.86585e-8},{"source":120,"target":121,"distance":0},{"source":120,"target":122,"distance":0},{"source":120,"target":123,"distance":2.41679e-7},{"source":120,"target":124,"distance":5.75313e-8},{"source":124,"target":125,"distance":1.86574e-8},{"source":124,"target":126,"distance":3.78324e-8},{"source":119,"target":127,"distance":1.65122e-7},{"source":118,"target":128,"distance":5.75364e-8},{"source":128,"target":129,"distance":1.86585e-8},{"source":129,"target":130,"distance":3.78324e-8},{"source":129,"target":131,"distance":0},{"source":129,"target":132,"distance":0},{"source":128,"target":133,"distance":5.7536e-8},{"source":8,"target":134,"distance":4.42232e-7},{"source":134,"target":135,"distance":1.899e-8},{"source":135,"target":136,"distance":1.11481e-7},{"source":136,"target":137,"distance":1.8174e-8},{"source":137,"target":138,"distance":8.44087e-7},{"source":137,"target":139,"distance":2.05379e-7},{"source":139,"target":140,"distance":4.23781e-7},{"source":140,"target":141,"distance":1.49268e-7},{"source":140,"target":142,"distance":3.33342e-7},{"source":139,"target":143,"distance":5.70661e-7},{"source":136,"target":144,"distance":6.99261e-7},{"source":135,"target":145,"distance":6.9883e-7},{"source":145,"target":146,"distance":0},{"source":145,"target":147,"distance":0},{"source":135,"target":148,"distance":6.62484e-7},{"source":134,"target":149,"distance":9.37264e-7},{"source":8,"target":150,"distance":0.00000167158},{"source":7,"target":151,"distance":9.55224e-7},{"source":151,"target":152,"distance":3.78505e-8},{"source":152,"target":153,"distance":0},{"source":152,"target":154,"distance":0},{"source":151,"target":155,"distance":0},{"source":6,"target":156,"distance":3.88042e-7},{"source":156,"target":157,"distance":6.6281e-7},{"source":157,"target":158,"distance":5.53058e-7},{"source":158,"target":159,"distance":0.00000100732},{"source":159,"target":160,"distance":2.14197e-8},{"source":160,"target":161,"distance":3.78679e-8},{"source":160,"target":162,"distance":1.1269e-8},{"source":162,"target":163,"distance":1.13014e-8},{"source":163,"target":164,"distance":9.38959e-8},{"source":164,"target":165,"distance":0},{"source":164,"target":166,"distance":3.78636e-8},{"source":164,"target":167,"distance":1.35271e-8},{"source":163,"target":168,"distance":0.00000183301},{"source":162,"target":169,"distance":3.78667e-8},{"source":160,"target":170,"distance":1.77754e-8},{"source":170,"target":171,"distance":9.22137e-8},{"source":170,"target":172,"distance":3.78987e-8},{"source":172,"target":173,"distance":0},{"source":172,"target":174,"distance":2.7831e-7},{"source":160,"target":175,"distance":9.43538e-8},{"source":159,"target":176,"distance":1.31553e-7},{"source":158,"target":177,"distance":1.85147e-7},{"source":177,"target":178,"distance":1.48772e-7},{"source":178,"target":179,"distance":8.04874e-7},{"source":178,"target":180,"distance":2.18341e-8},{"source":180,"target":181,"distance":6.81999e-7},{"source":181,"target":182,"distance":1.8679e-8},{"source":181,"target":183,"distance":1.95752e-8},{"source":183,"target":184,"distance":0},{"source":183,"target":185,"distance":0},{"source":180,"target":186,"distance":0.00000276985},{"source":177,"target":187,"distance":1.49026e-7},{"source":187,"target":188,"distance":0.00000118968},{"source":187,"target":189,"distance":0.00000257175},{"source":189,"target":190,"distance":8.82623e-7},{"source":189,"target":191,"distance":4.9538e-7},{"source":157,"target":192,"distance":0.00000277045},{"source":192,"target":193,"distance":5.89021e-7},{"source":193,"target":194,"distance":5.69909e-8},{"source":194,"target":195,"distance":3.77985e-8},{"source":195,"target":196,"distance":2.72109e-7},{"source":196,"target":197,"distance":1.0992e-7},{"source":197,"target":198,"distance":4.04781e-7},{"source":198,"target":199,"distance":6.14813e-7},{"source":199,"target":200,"distance":1.31455e-7},{"source":199,"target":201,"distance":3.81528e-8},{"source":201,"target":202,"distance":2.08434e-8},{"source":202,"target":203,"distance":9.21246e-8},{"source":202,"target":204,"distance":2.1309e-8},{"source":204,"target":205,"distance":1.91912e-8},{"source":205,"target":206,"distance":2.08858e-8},{"source":206,"target":207,"distance":1.8874e-8},{"source":206,"target":208,"distance":1.78633e-8},{"source":208,"target":209,"distance":0},{"source":208,"target":210,"distance":0},{"source":205,"target":211,"distance":1.3157e-7},{"source":205,"target":212,"distance":1.11357e-7},{"source":212,"target":213,"distance":0},{"source":212,"target":214,"distance":0},{"source":204,"target":215,"distance":9.21231e-8},{"source":215,"target":216,"distance":9.22052e-8},{"source":215,"target":217,"distance":3.78328e-8},{"source":201,"target":218,"distance":1.85088e-7},{"source":198,"target":219,"distance":3.967e-7},{"source":197,"target":220,"distance":1.24262e-7},{"source":220,"target":221,"distance":4.5847e-7},{"source":221,"target":222,"distance":3.69173e-7},{"source":222,"target":223,"distance":0},{"source":222,"target":224,"distance":0},{"source":221,"target":225,"distance":2.41628e-7},{"source":220,"target":226,"distance":0.00000155908},{"source":196,"target":227,"distance":0.00000143156},{"source":195,"target":228,"distance":7.8797e-7},{"source":194,"target":229,"distance":8.25348e-7},{"source":193,"target":230,"distance":3.50818e-7},{"source":192,"target":231,"distance":2.19659e-7},{"source":231,"target":232,"distance":9.00439e-7},{"source":231,"target":233,"distance":0.00000146783},{"source":156,"target":234,"distance":0.0000048297},{"source":5,"target":235,"distance":1.94214e-8},{"source":235,"target":236,"distance":0.00000348911},{"source":236,"target":237,"distance":1.11703e-8},{"source":237,"target":238,"distance":6.05427e-7},{"source":237,"target":239,"distance":4.25288e-7},{"source":236,"target":240,"distance":3.12931e-7},{"source":235,"target":241,"distance":0.00000354614},{"source":4,"target":242,"distance":0.000014565},{"source":242,"target":243,"distance":0.00000294788},{"source":242,"target":244,"distance":4.69659e-7},{"source":244,"target":245,"distance":8.06954e-7},{"source":245,"target":246,"distance":7.51782e-7},{"source":246,"target":247,"distance":7.61297e-8},{"source":246,"target":248,"distance":0},{"source":245,"target":249,"distance":1.66012e-7},{"source":249,"target":250,"distance":1.91963e-8},{"source":250,"target":251,"distance":1.48956e-7},{"source":251,"target":252,"distance":4.61819e-7},{"source":251,"target":253,"distance":0.00000165067},{"source":253,"target":254,"distance":1.13364e-7},{"source":254,"target":255,"distance":0},{"source":254,"target":256,"distance":0},{"source":254,"target":257,"distance":1.91118e-8},{"source":257,"target":258,"distance":2.38614e-7},{"source":257,"target":259,"distance":1.1343e-7},{"source":254,"target":260,"distance":1.91122e-8},{"source":254,"target":261,"distance":0},{"source":254,"target":262,"distance":0},{"source":253,"target":263,"distance":3.33356e-7},{"source":263,"target":264,"distance":0},{"source":263,"target":265,"distance":0},{"source":250,"target":266,"distance":5.6871e-7},{"source":266,"target":267,"distance":0.00000198183},{"source":267,"target":268,"distance":7.61112e-8},{"source":267,"target":269,"distance":5.4855e-8},{"source":269,"target":270,"distance":1.47396e-7},{"source":270,"target":271,"distance":3.33219e-7},{"source":270,"target":272,"distance":3.9e-8},{"source":272,"target":273,"distance":1.13404e-7},{"source":273,"target":274,"distance":1.13403e-7},{"source":273,"target":275,"distance":1.91072e-8},{"source":272,"target":276,"distance":1.83852e-7},{"source":270,"target":277,"distance":0},{"source":269,"target":278,"distance":0},{"source":266,"target":279,"distance":6.80987e-7},{"source":279,"target":280,"distance":0.00000104683},{"source":279,"target":281,"distance":4.2387e-7},{"source":249,"target":282,"distance":1.12412e-8},{"source":282,"target":283,"distance":1.91365e-8},{"source":283,"target":284,"distance":1.66138e-7},{"source":284,"target":285,"distance":2.60229e-7},{"source":285,"target":286,"distance":9.27834e-8},{"source":286,"target":287,"distance":6.99273e-7},{"source":287,"target":288,"distance":3.14598e-7},{"source":288,"target":289,"distance":5.87103e-7},{"source":288,"target":290,"distance":3.14614e-7},{"source":287,"target":291,"distance":8.62032e-7},{"source":286,"target":292,"distance":3.81419e-7},{"source":292,"target":293,"distance":6.05169e-7},{"source":293,"target":294,"distance":7.60276e-8},{"source":294,"target":295,"distance":1.87456e-8},{"source":295,"target":296,"distance":2.21183e-7},{"source":295,"target":297,"distance":9.27722e-8},{"source":294,"target":298,"distance":5.48365e-8},{"source":293,"target":299,"distance":7.60415e-8},{"source":292,"target":300,"distance":2.48854e-7},{"source":300,"target":301,"distance":4.04688e-7},{"source":301,"target":302,"distance":9.27614e-8},{"source":302,"target":303,"distance":1.87321e-8},{"source":303,"target":304,"distance":1.87433e-8},{"source":304,"target":305,"distance":3.81238e-8},{"source":304,"target":306,"distance":0},{"source":304,"target":307,"distance":3.81211e-8},{"source":304,"target":308,"distance":0},{"source":303,"target":309,"distance":0},{"source":303,"target":310,"distance":0},{"source":303,"target":311,"distance":0},{"source":303,"target":312,"distance":1.87433e-8},{"source":303,"target":313,"distance":0},{"source":303,"target":314,"distance":1.434e-8},{"source":314,"target":315,"distance":0},{"source":314,"target":316,"distance":0},{"source":303,"target":317,"distance":0},{"source":303,"target":318,"distance":0},{"source":303,"target":319,"distance":1.87433e-8},{"source":319,"target":320,"distance":0},{"source":319,"target":321,"distance":0},{"source":303,"target":322,"distance":0},{"source":303,"target":323,"distance":0},{"source":303,"target":324,"distance":0},{"source":303,"target":325,"distance":3.81215e-8},{"source":325,"target":326,"distance":1.87426e-8},{"source":325,"target":327,"distance":3.81208e-8},{"source":303,"target":328,"distance":7.09308e-8},{"source":303,"target":329,"distance":0},{"source":302,"target":330,"distance":4.60483e-7},{"source":301,"target":331,"distance":3.86233e-7},{"source":300,"target":332,"distance":2.02239e-7},{"source":332,"target":333,"distance":1.87429e-8},{"source":333,"target":334,"distance":5.48349e-8},{"source":333,"target":335,"distance":1.13351e-7},{"source":332,"target":336,"distance":1.87433e-8},{"source":336,"target":337,"distance":3.81223e-8},{"source":337,"target":338,"distance":7.60858e-8},{"source":337,"target":339,"distance":3.81204e-8},{"source":336,"target":340,"distance":1.91808e-8},{"source":340,"target":341,"distance":3.13265e-7},{"source":340,"target":342,"distance":7.67503e-8},{"source":342,"target":343,"distance":1.66049e-7},{"source":342,"target":344,"distance":5.48346e-8},{"source":344,"target":345,"distance":1.87426e-8},{"source":344,"target":346,"distance":0},{"source":340,"target":347,"distance":7.67492e-8},{"source":340,"target":348,"distance":7.60214e-8},{"source":348,"target":349,"distance":1.91808e-8},{"source":349,"target":350,"distance":1.12944e-8},{"source":350,"target":351,"distance":1.91801e-8},{"source":351,"target":352,"distance":0},{"source":351,"target":353,"distance":0},{"source":350,"target":354,"distance":5.48357e-8},{"source":349,"target":355,"distance":1.29099e-7},{"source":349,"target":356,"distance":3.81219e-8},{"source":348,"target":357,"distance":1.83634e-7},{"source":348,"target":358,"distance":3.89765e-8},{"source":340,"target":359,"distance":1.10109e-7},{"source":359,"target":360,"distance":5.48334e-8},{"source":360,"target":361,"distance":1.13345e-7},{"source":361,"target":362,"distance":0},{"source":361,"target":363,"distance":0},{"source":360,"target":364,"distance":1.87422e-8},{"source":364,"target":365,"distance":1.87437e-8},{"source":364,"target":366,"distance":0},{"source":359,"target":367,"distance":1.29099e-7},{"source":340,"target":368,"distance":3.91103e-8},{"source":368,"target":369,"distance":1.87402e-8},{"source":369,"target":370,"distance":1.50014e-7},{"source":370,"target":371,"distance":1.87402e-8},{"source":370,"target":372,"distance":1.87402e-8},{"source":370,"target":373,"distance":0},{"source":369,"target":374,"distance":1.50019e-7},{"source":368,"target":375,"distance":0},{"source":340,"target":376,"distance":1.47256e-7},{"source":336,"target":377,"distance":3.81177e-8},{"source":377,"target":378,"distance":1.89307e-8},{"source":378,"target":379,"distance":5.50138e-8},{"source":379,"target":380,"distance":3.81161e-8},{"source":379,"target":381,"distance":1.91797e-8},{"source":381,"target":382,"distance":1.87406e-8},{"source":382,"target":383,"distance":3.81173e-8},{"source":382,"target":384,"distance":0},{"source":381,"target":385,"distance":7.60179e-8},{"source":379,"target":386,"distance":0},{"source":379,"target":387,"distance":7.67415e-8},{"source":379,"target":388,"distance":5.5013e-8},{"source":379,"target":389,"distance":9.35374e-8},{"source":379,"target":390,"distance":1.87414e-8},{"source":390,"target":391,"distance":0},{"source":390,"target":392,"distance":0},{"source":379,"target":393,"distance":5.48299e-8},{"source":393,"target":394,"distance":0},{"source":393,"target":395,"distance":3.8115e-8},{"source":378,"target":396,"distance":7.60172e-8},{"source":396,"target":397,"distance":5.48299e-8},{"source":396,"target":398,"distance":0},{"source":396,"target":399,"distance":0},{"source":378,"target":400,"distance":5.48307e-8},{"source":377,"target":401,"distance":9.27664e-8},{"source":401,"target":402,"distance":0},{"source":401,"target":403,"distance":0},{"source":401,"target":404,"distance":0},{"source":401,"target":405,"distance":1.1334e-7},{"source":401,"target":406,"distance":5.48307e-8},{"source":406,"target":407,"distance":0},{"source":406,"target":408,"distance":0},{"source":336,"target":409,"distance":7.67519e-8},{"source":409,"target":410,"distance":2.02238e-7},{"source":409,"target":411,"distance":5.48303e-8},{"source":411,"target":412,"distance":0},{"source":411,"target":413,"distance":0},{"source":332,"target":414,"distance":1.1335e-7},{"source":414,"target":415,"distance":1.91801e-8},{"source":415,"target":416,"distance":1.29098e-7},{"source":415,"target":417,"distance":3.81346e-8},{"source":417,"target":418,"distance":0},{"source":417,"target":419,"distance":0},{"source":417,"target":420,"distance":0},{"source":415,"target":421,"distance":1.91816e-8},{"source":414,"target":422,"distance":7.60268e-8},{"source":285,"target":423,"distance":4.60609e-7},{"source":423,"target":424,"distance":9.28046e-8},{"source":423,"target":425,"distance":4.23096e-7},{"source":284,"target":426,"distance":0.00000123168},{"source":426,"target":427,"distance":4.23846e-7},{"source":427,"target":428,"distance":0},{"source":427,"target":429,"distance":0},{"source":426,"target":430,"distance":1.85864e-8},{"source":430,"target":431,"distance":2.96129e-7},{"source":431,"target":432,"distance":0},{"source":431,"target":433,"distance":0},{"source":431,"target":434,"distance":0},{"source":430,"target":435,"distance":2.96126e-7},{"source":435,"target":436,"distance":0},{"source":435,"target":437,"distance":0},{"source":283,"target":438,"distance":0.00000113952},{"source":282,"target":439,"distance":5.68631e-7},{"source":439,"target":440,"distance":3.70245e-7},{"source":440,"target":441,"distance":2.45615e-7},{"source":441,"target":442,"distance":8.99894e-7},{"source":441,"target":443,"distance":8.57886e-7},{"source":440,"target":444,"distance":6.80708e-7},{"source":439,"target":445,"distance":8.43767e-7},{"source":282,"target":446,"distance":0.00000132342},{"source":446,"target":447,"distance":1.87549e-8},{"source":447,"target":448,"distance":1.50086e-7},{"source":448,"target":449,"distance":1.8756e-8},{"source":449,"target":450,"distance":1.87591e-8},{"source":449,"target":451,"distance":9.27946e-8},{"source":449,"target":452,"distance":0},{"source":449,"target":453,"distance":0},{"source":448,"target":454,"distance":7.60657e-8},{"source":454,"target":455,"distance":1.1338e-7},{"source":454,"target":456,"distance":0},{"source":447,"target":457,"distance":5.48419e-8},{"source":446,"target":458,"distance":2.96176e-7},{"source":249,"target":459,"distance":1.92055e-8},{"source":459,"target":460,"distance":4.79446e-7},{"source":460,"target":461,"distance":9.28096e-8},{"source":460,"target":462,"distance":5.48901e-8},{"source":459,"target":463,"distance":1.8397e-7},{"source":463,"target":464,"distance":4.23756e-7},{"source":464,"target":465,"distance":8.98772e-7},{"source":464,"target":466,"distance":5.48797e-8},{"source":466,"target":467,"distance":3.70463e-7},{"source":466,"target":468,"distance":1.83897e-7},{"source":468,"target":469,"distance":3.81304e-8},{"source":469,"target":470,"distance":2.96241e-7},{"source":470,"target":471,"distance":2.21259e-7},{"source":470,"target":472,"distance":0.00000159664},{"source":469,"target":473,"distance":0.00000214633},{"source":468,"target":474,"distance":6.25712e-7},{"source":464,"target":475,"distance":0.00000210981},{"source":463,"target":476,"distance":1.1319e-7},{"source":476,"target":477,"distance":0.00000135771},{"source":476,"target":478,"distance":0.00000159693},{"source":478,"target":479,"distance":9.27533e-8},{"source":479,"target":480,"distance":1.87518e-8},{"source":480,"target":481,"distance":3.81127e-8},{"source":481,"target":482,"distance":2.0256e-7},{"source":481,"target":483,"distance":2.96195e-7},{"source":480,"target":484,"distance":2.02541e-7},{"source":480,"target":485,"distance":3.33163e-7},{"source":479,"target":486,"distance":3.70223e-7},{"source":478,"target":487,"distance":1.66085e-7},{"source":463,"target":488,"distance":0.00000108442},{"source":249,"target":489,"distance":3.86316e-7},{"source":489,"target":490,"distance":1.91115e-8},{"source":489,"target":491,"distance":3.81447e-8},{"source":244,"target":492,"distance":0.00000101075},{"source":492,"target":493,"distance":3.85417e-8},{"source":493,"target":494,"distance":1.66925e-7},{"source":494,"target":495,"distance":7.64196e-8},{"source":495,"target":496,"distance":4.59739e-7},{"source":496,"target":497,"distance":7.34329e-7},{"source":497,"target":498,"distance":0},{"source":497,"target":499,"distance":1.9113e-8},{"source":496,"target":500,"distance":7.63633e-8},{"source":500,"target":501,"distance":3.15399e-7},{"source":501,"target":502,"distance":0.00000106423},{"source":502,"target":503,"distance":1.98685e-8},{"source":503,"target":504,"distance":9.27156e-8},{"source":503,"target":505,"distance":2.42272e-7},{"source":502,"target":506,"distance":2.42217e-7},{"source":501,"target":507,"distance":8.2749e-7},{"source":500,"target":508,"distance":4.24468e-7},{"source":495,"target":509,"distance":1.12246e-8},{"source":509,"target":510,"distance":6.08438e-7},{"source":510,"target":511,"distance":7.90819e-7},{"source":511,"target":512,"distance":1.91303e-8},{"source":512,"target":513,"distance":9.19157e-8},{"source":513,"target":514,"distance":9.18945e-8},{"source":514,"target":515,"distance":1.1333e-8},{"source":515,"target":516,"distance":5.83173e-8},{"source":515,"target":517,"distance":5.83169e-8},{"source":517,"target":518,"distance":7.65622e-8},{"source":518,"target":519,"distance":0},{"source":518,"target":520,"distance":0},{"source":517,"target":521,"distance":1.10782e-7},{"source":521,"target":522,"distance":0},{"source":521,"target":523,"distance":0},{"source":517,"target":524,"distance":2.04908e-7},{"source":524,"target":525,"distance":0},{"source":524,"target":526,"distance":0},{"source":514,"target":527,"distance":2.04914e-7},{"source":527,"target":528,"distance":7.64905e-8},{"source":528,"target":529,"distance":1.91134e-8},{"source":528,"target":530,"distance":0},{"source":527,"target":531,"distance":2.56722e-7},{"source":514,"target":532,"distance":1.68335e-7},{"source":513,"target":533,"distance":3.50225e-7},{"source":512,"target":534,"distance":2.2355e-7},{"source":511,"target":535,"distance":7.65576e-8},{"source":535,"target":536,"distance":3.32872e-7},{"source":535,"target":537,"distance":1.91369e-8},{"source":537,"target":538,"distance":5.82765e-8},{"source":538,"target":539,"distance":0},{"source":538,"target":540,"distance":1.91138e-8},{"source":540,"target":541,"distance":1.91219e-8},{"source":540,"target":542,"distance":1.91134e-8},{"source":542,"target":543,"distance":1.9113e-8},{"source":543,"target":544,"distance":7.64805e-8},{"source":543,"target":545,"distance":3.73841e-8},{"source":545,"target":546,"distance":1.91115e-8},{"source":546,"target":547,"distance":1.29787e-7},{"source":546,"target":548,"distance":3.73857e-8},{"source":545,"target":549,"distance":1.11788e-8},{"source":549,"target":550,"distance":7.6477e-8},{"source":549,"target":551,"distance":7.65063e-8},{"source":543,"target":552,"distance":5.82757e-8},{"source":542,"target":553,"distance":1.9113e-8},{"source":540,"target":554,"distance":3.73868e-8},{"source":537,"target":555,"distance":3.73849e-8},{"source":535,"target":556,"distance":5.83193e-8},{"source":535,"target":557,"distance":1.2981e-7},{"source":535,"target":558,"distance":9.19107e-8},{"source":558,"target":559,"distance":1.91091e-8},{"source":559,"target":560,"distance":1.91122e-8},{"source":560,"target":561,"distance":1.91122e-8},{"source":560,"target":562,"distance":9.17704e-8},{"source":560,"target":563,"distance":9.17657e-8},{"source":559,"target":564,"distance":3.79666e-8},{"source":564,"target":565,"distance":1.29781e-7},{"source":565,"target":566,"distance":1.91377e-8},{"source":566,"target":567,"distance":0},{"source":566,"target":568,"distance":9.17634e-8},{"source":566,"target":569,"distance":1.91373e-8},{"source":565,"target":570,"distance":5.83169e-8},{"source":570,"target":571,"distance":5.82718e-8},{"source":570,"target":572,"distance":0},{"source":565,"target":573,"distance":7.65692e-8},{"source":565,"target":574,"distance":3.83617e-8},{"source":565,"target":575,"distance":1.10791e-7},{"source":564,"target":576,"distance":1.91103e-8},{"source":564,"target":577,"distance":3.73833e-8},{"source":577,"target":578,"distance":9.17654e-8},{"source":578,"target":579,"distance":1.91107e-8},{"source":578,"target":580,"distance":5.82745e-8},{"source":577,"target":581,"distance":1.11787e-7},{"source":564,"target":582,"distance":5.72765e-8},{"source":559,"target":583,"distance":1.91122e-8},{"source":583,"target":584,"distance":1.91115e-8},{"source":584,"target":585,"distance":0},{"source":584,"target":586,"distance":5.82761e-8},{"source":584,"target":587,"distance":1.83325e-7},{"source":583,"target":588,"distance":5.82749e-8},{"source":558,"target":589,"distance":1.49693e-7},{"source":535,"target":590,"distance":1.30385e-7},{"source":511,"target":591,"distance":3.32863e-7},{"source":591,"target":592,"distance":1.9135e-8},{"source":592,"target":593,"distance":0},{"source":592,"target":594,"distance":0},{"source":592,"target":595,"distance":0},{"source":591,"target":596,"distance":0},{"source":591,"target":597,"distance":0},{"source":591,"target":598,"distance":0},{"source":591,"target":599,"distance":5.8278e-8},{"source":591,"target":600,"distance":1.91138e-8},{"source":600,"target":601,"distance":0},{"source":600,"target":602,"distance":0},{"source":600,"target":603,"distance":0},{"source":591,"target":604,"distance":1.91145e-8},{"source":604,"target":605,"distance":0},{"source":604,"target":606,"distance":0},{"source":604,"target":607,"distance":0},{"source":604,"target":608,"distance":0},{"source":591,"target":609,"distance":1.91145e-8},{"source":609,"target":610,"distance":0},{"source":609,"target":611,"distance":0},{"source":591,"target":612,"distance":0},{"source":591,"target":613,"distance":1.91149e-8},{"source":613,"target":614,"distance":0},{"source":613,"target":615,"distance":0},{"source":591,"target":616,"distance":5.8332e-8},{"source":616,"target":617,"distance":0},{"source":616,"target":618,"distance":0},{"source":591,"target":619,"distance":1.91134e-8},{"source":619,"target":620,"distance":9.17673e-8},{"source":620,"target":621,"distance":0},{"source":620,"target":622,"distance":0},{"source":619,"target":623,"distance":1.91134e-8},{"source":623,"target":624,"distance":0},{"source":623,"target":625,"distance":0},{"source":591,"target":626,"distance":3.79716e-8},{"source":626,"target":627,"distance":0},{"source":626,"target":628,"distance":0},{"source":510,"target":629,"distance":1.49676e-7},{"source":629,"target":630,"distance":1.91084e-8},{"source":630,"target":631,"distance":3.13001e-7},{"source":631,"target":632,"distance":6.9729e-7},{"source":632,"target":633,"distance":2.96892e-7},{"source":632,"target":634,"distance":5.13903e-7},{"source":631,"target":635,"distance":7.90756e-7},{"source":630,"target":636,"distance":3.12872e-7},{"source":636,"target":637,"distance":8.64587e-7},{"source":637,"target":638,"distance":1.68563e-7},{"source":638,"target":639,"distance":1.96912e-8},{"source":639,"target":640,"distance":2.09085e-8},{"source":640,"target":641,"distance":5.83162e-8},{"source":641,"target":642,"distance":7.65148e-8},{"source":641,"target":643,"distance":1.85818e-8},{"source":640,"target":644,"distance":9.18984e-8},{"source":640,"target":645,"distance":5.82896e-8},{"source":645,"target":646,"distance":9.17735e-8},{"source":645,"target":647,"distance":7.65152e-8},{"source":645,"target":648,"distance":3.73992e-8},{"source":640,"target":649,"distance":1.47816e-7},{"source":640,"target":650,"distance":1.83321e-7},{"source":650,"target":651,"distance":9.18941e-8},{"source":650,"target":652,"distance":3.73949e-8},{"source":652,"target":653,"distance":1.85814e-8},{"source":652,"target":654,"distance":1.85814e-8},{"source":650,"target":655,"distance":3.73945e-8},{"source":640,"target":656,"distance":5.83154e-8},{"source":656,"target":657,"distance":5.73055e-8},{"source":656,"target":658,"distance":1.85803e-8},{"source":640,"target":659,"distance":1.47821e-7},{"source":659,"target":660,"distance":9.1765e-8},{"source":659,"target":661,"distance":0},{"source":659,"target":662,"distance":0},{"source":639,"target":663,"distance":2.0333e-7},{"source":639,"target":664,"distance":1.47821e-7},{"source":638,"target":665,"distance":7.65534e-8},{"source":665,"target":666,"distance":3.73922e-8},{"source":666,"target":667,"distance":1.83332e-7},{"source":666,"target":668,"distance":1.8583e-8},{"source":665,"target":669,"distance":1.85834e-8},{"source":669,"target":670,"distance":3.73914e-8},{"source":670,"target":671,"distance":1.85837e-8},{"source":671,"target":672,"distance":0},{"source":671,"target":673,"distance":0},{"source":671,"target":674,"distance":0},{"source":671,"target":675,"distance":0},{"source":671,"target":676,"distance":0},{"source":671,"target":677,"distance":0},{"source":671,"target":678,"distance":0},{"source":671,"target":679,"distance":0},{"source":671,"target":680,"distance":3.73914e-8},{"source":671,"target":681,"distance":5.73151e-8},{"source":671,"target":682,"distance":0},{"source":671,"target":683,"distance":0},{"source":671,"target":684,"distance":3.73926e-8},{"source":671,"target":685,"distance":5.73166e-8},{"source":685,"target":686,"distance":0},{"source":685,"target":687,"distance":0},{"source":671,"target":688,"distance":0},{"source":671,"target":689,"distance":1.85849e-8},{"source":671,"target":690,"distance":1.85845e-8},{"source":671,"target":691,"distance":1.66995e-7},{"source":671,"target":692,"distance":3.7393e-8},{"source":692,"target":693,"distance":1.85841e-8},{"source":692,"target":694,"distance":5.73197e-8},{"source":670,"target":695,"distance":1.85837e-8},{"source":695,"target":696,"distance":1.85895e-8},{"source":695,"target":697,"distance":3.73922e-8},{"source":669,"target":698,"distance":0},{"source":638,"target":699,"distance":2.03335e-7},{"source":637,"target":700,"distance":9.17538e-8},{"source":700,"target":701,"distance":1.29794e-7},{"source":700,"target":702,"distance":3.73934e-8},{"source":702,"target":703,"distance":0},{"source":702,"target":704,"distance":5.7307e-8},{"source":636,"target":705,"distance":0.00000185623},{"source":629,"target":706,"distance":9.07547e-7},{"source":706,"target":707,"distance":0.00000113358},{"source":707,"target":708,"distance":2.38558e-7},{"source":707,"target":709,"distance":9.63028e-8},{"source":706,"target":710,"distance":0.00000247304},{"source":509,"target":711,"distance":5.71538e-7},{"source":711,"target":712,"distance":4.97253e-7},{"source":711,"target":713,"distance":2.235e-7},{"source":713,"target":714,"distance":9.02363e-7},{"source":714,"target":715,"distance":7.64516e-8},{"source":715,"target":716,"distance":3.73818e-8},{"source":716,"target":717,"distance":2.23548e-7},{"source":716,"target":718,"distance":0},{"source":715,"target":719,"distance":5.82684e-8},{"source":714,"target":720,"distance":1.29781e-7},{"source":720,"target":721,"distance":5.82661e-8},{"source":720,"target":722,"distance":3.73818e-8},{"source":722,"target":723,"distance":5.82634e-8},{"source":723,"target":724,"distance":2.23511e-7},{"source":723,"target":725,"distance":3.49718e-7},{"source":722,"target":726,"distance":1.91118e-8},{"source":720,"target":727,"distance":1.49669e-7},{"source":720,"target":728,"distance":1.91103e-8},{"source":713,"target":729,"distance":0.00000106422},{"source":729,"target":730,"distance":9.17538e-8},{"source":730,"target":731,"distance":7.64555e-8},{"source":730,"target":732,"distance":1.91111e-8},{"source":732,"target":733,"distance":1.91115e-8},{"source":732,"target":734,"distance":7.64555e-8},{"source":729,"target":735,"distance":1.11657e-7},{"source":495,"target":736,"distance":6.79018e-7},{"source":736,"target":737,"distance":9.14674e-8},{"source":737,"target":738,"distance":0.00000102695},{"source":738,"target":739,"distance":5.83135e-8},{"source":738,"target":740,"distance":2.78377e-7},{"source":738,"target":741,"distance":5.83146e-8},{"source":738,"target":742,"distance":0},{"source":738,"target":743,"distance":1.91454e-8},{"source":737,"target":744,"distance":9.73754e-7},{"source":744,"target":745,"distance":0},{"source":744,"target":746,"distance":0},{"source":736,"target":747,"distance":0.00000139646},{"source":495,"target":748,"distance":9.02469e-7},{"source":748,"target":749,"distance":9.35426e-7},{"source":748,"target":750,"distance":6.45207e-7},{"source":750,"target":751,"distance":5.82715e-8},{"source":751,"target":752,"distance":1.91161e-8},{"source":752,"target":753,"distance":1.91199e-8},{"source":752,"target":754,"distance":3.73876e-8},{"source":751,"target":755,"distance":1.91153e-8},{"source":755,"target":756,"distance":3.73864e-8},{"source":756,"target":757,"distance":0},{"source":756,"target":758,"distance":1.91157e-8},{"source":755,"target":759,"distance":5.82707e-8},{"source":759,"target":760,"distance":1.91142e-8},{"source":760,"target":761,"distance":3.7381e-8},{"source":761,"target":762,"distance":1.11662e-7},{"source":762,"target":763,"distance":1.91142e-8},{"source":762,"target":764,"distance":0},{"source":762,"target":765,"distance":1.91142e-8},{"source":761,"target":766,"distance":2.59778e-7},{"source":760,"target":767,"distance":3.73857e-8},{"source":767,"target":768,"distance":1.91145e-8},{"source":767,"target":769,"distance":5.82695e-8},{"source":759,"target":770,"distance":3.73864e-8},{"source":755,"target":771,"distance":1.85506e-7},{"source":750,"target":772,"distance":1.8547e-7},{"source":772,"target":773,"distance":1.14101e-8},{"source":773,"target":774,"distance":5.83166e-8},{"source":774,"target":775,"distance":3.73745e-8},{"source":775,"target":776,"distance":5.82456e-8},{"source":776,"target":777,"distance":9.17611e-8},{"source":776,"target":778,"distance":1.49637e-7},{"source":775,"target":779,"distance":1.49641e-7},{"source":774,"target":780,"distance":5.83042e-8},{"source":780,"target":781,"distance":1.90579e-8},{"source":780,"target":782,"distance":0.00000275082},{"source":773,"target":783,"distance":5.83173e-8},{"source":783,"target":784,"distance":1.91488e-8},{"source":784,"target":785,"distance":5.8246e-8},{"source":785,"target":786,"distance":3.73714e-8},{"source":786,"target":787,"distance":0},{"source":786,"target":788,"distance":0},{"source":785,"target":789,"distance":3.73718e-8},{"source":785,"target":790,"distance":3.73714e-8},{"source":790,"target":791,"distance":5.82464e-8},{"source":790,"target":792,"distance":3.73706e-8},{"source":784,"target":793,"distance":3.73729e-8},{"source":793,"target":794,"distance":0},{"source":793,"target":795,"distance":0},{"source":783,"target":796,"distance":0},{"source":783,"target":797,"distance":1.91084e-8},{"source":797,"target":798,"distance":1.91088e-8},{"source":797,"target":799,"distance":1.9108e-8},{"source":799,"target":800,"distance":1.49637e-7},{"source":799,"target":801,"distance":1.91088e-8},{"source":801,"target":802,"distance":1.9108e-8},{"source":801,"target":803,"distance":0},{"source":797,"target":804,"distance":0},{"source":783,"target":805,"distance":3.7371e-8},{"source":773,"target":806,"distance":1.28895e-7},{"source":772,"target":807,"distance":1.91481e-8},{"source":807,"target":808,"distance":2.59715e-7},{"source":807,"target":809,"distance":0},{"source":807,"target":810,"distance":9.26153e-8},{"source":810,"target":811,"distance":3.80221e-8},{"source":810,"target":812,"distance":0},{"source":810,"target":813,"distance":7.64215e-8},{"source":813,"target":814,"distance":5.82499e-8},{"source":814,"target":815,"distance":0},{"source":814,"target":816,"distance":1.91064e-8},{"source":813,"target":817,"distance":3.73753e-8},{"source":810,"target":818,"distance":1.1078e-7},{"source":807,"target":819,"distance":2.7826e-7},{"source":494,"target":820,"distance":4.51872e-7},{"source":820,"target":821,"distance":3.392e-7},{"source":821,"target":822,"distance":3.15367e-7},{"source":822,"target":823,"distance":7.52614e-7},{"source":822,"target":824,"distance":8.09159e-7},{"source":824,"target":825,"distance":2.96795e-7},{"source":824,"target":826,"distance":1.66867e-7},{"source":826,"target":827,"distance":0},{"source":826,"target":828,"distance":0},{"source":821,"target":829,"distance":7.64e-8},{"source":829,"target":830,"distance":9.16767e-8},{"source":830,"target":831,"distance":2.96821e-7},{"source":831,"target":832,"distance":1.49594e-7},{"source":831,"target":833,"distance":6.82004e-7},{"source":833,"target":834,"distance":0},{"source":833,"target":835,"distance":0},{"source":830,"target":836,"distance":5.13285e-7},{"source":836,"target":837,"distance":4.24418e-7},{"source":836,"target":838,"distance":1.14982e-7},{"source":838,"target":839,"distance":1.1338e-8},{"source":839,"target":840,"distance":1.91091e-8},{"source":839,"target":841,"distance":0},{"source":839,"target":842,"distance":0},{"source":839,"target":843,"distance":0},{"source":839,"target":844,"distance":0},{"source":839,"target":845,"distance":0},{"source":839,"target":846,"distance":0},{"source":839,"target":847,"distance":0},{"source":839,"target":848,"distance":0},{"source":839,"target":849,"distance":0},{"source":839,"target":850,"distance":0},{"source":839,"target":851,"distance":1.91118e-8},{"source":839,"target":852,"distance":1.12559e-8},{"source":852,"target":853,"distance":9.2591e-8},{"source":853,"target":854,"distance":0},{"source":853,"target":855,"distance":0},{"source":852,"target":856,"distance":1.91589e-8},{"source":839,"target":857,"distance":1.91122e-8},{"source":857,"target":858,"distance":5.82383e-8},{"source":857,"target":859,"distance":1.9108e-8},{"source":839,"target":860,"distance":1.12705e-8},{"source":860,"target":861,"distance":0},{"source":860,"target":862,"distance":0},{"source":839,"target":863,"distance":3.83324e-8},{"source":839,"target":864,"distance":7.63953e-8},{"source":839,"target":865,"distance":1.91122e-8},{"source":865,"target":866,"distance":0},{"source":865,"target":867,"distance":0},{"source":865,"target":868,"distance":1.91064e-8},{"source":868,"target":869,"distance":1.15257e-8},{"source":869,"target":870,"distance":3.73648e-8},{"source":869,"target":871,"distance":1.91064e-8},{"source":868,"target":872,"distance":1.91064e-8},{"source":865,"target":873,"distance":1.91068e-8},{"source":839,"target":874,"distance":7.40162e-8},{"source":839,"target":875,"distance":1.91126e-8},{"source":838,"target":876,"distance":1.91099e-8},{"source":829,"target":877,"distance":9.73799e-7},{"source":877,"target":878,"distance":5.32278e-7},{"source":877,"target":879,"distance":2.20441e-7},{"source":820,"target":880,"distance":6.97307e-7},{"source":880,"target":881,"distance":2.78247e-7},{"source":881,"target":882,"distance":3.86388e-8},{"source":881,"target":883,"distance":1.90691e-8},{"source":881,"target":884,"distance":1.90683e-8},{"source":884,"target":885,"distance":3.31321e-7},{"source":885,"target":886,"distance":3.86385e-8},{"source":885,"target":887,"distance":1.91095e-8},{"source":884,"target":888,"distance":1.91099e-8},{"source":881,"target":889,"distance":1.90679e-8},{"source":880,"target":890,"distance":4.59644e-7},{"source":890,"target":891,"distance":0},{"source":890,"target":892,"distance":1.49631e-7},{"source":892,"target":893,"distance":0},{"source":892,"target":894,"distance":0},{"source":493,"target":895,"distance":0.00000137907},{"source":492,"target":896,"distance":3.14707e-7},{"source":896,"target":897,"distance":9.37606e-7},{"source":896,"target":898,"distance":2.20002e-7},{"source":898,"target":899,"distance":6.80745e-7},{"source":899,"target":900,"distance":2.19999e-7},{"source":900,"target":901,"distance":3.3187e-7},{"source":901,"target":902,"distance":1.83649e-7},{"source":902,"target":903,"distance":3.91758e-8},{"source":903,"target":904,"distance":2.60081e-7},{"source":903,"target":905,"distance":0},{"source":902,"target":906,"distance":5.64933e-8},{"source":906,"target":907,"distance":3.91762e-8},{"source":906,"target":908,"distance":7.41322e-8},{"source":906,"target":909,"distance":1.91758e-8},{"source":906,"target":910,"distance":1.91758e-8},{"source":906,"target":911,"distance":9.50392e-8},{"source":911,"target":912,"distance":0},{"source":911,"target":913,"distance":5.84557e-8},{"source":902,"target":914,"distance":1.91735e-8},{"source":914,"target":915,"distance":2.41552e-7},{"source":915,"target":916,"distance":0},{"source":915,"target":917,"distance":0},{"source":915,"target":918,"distance":3.8825e-8},{"source":915,"target":919,"distance":1.3125e-7},{"source":914,"target":920,"distance":3.74562e-8},{"source":920,"target":921,"distance":2.60059e-7},{"source":921,"target":922,"distance":1.90024e-8},{"source":921,"target":923,"distance":1.90051e-8},{"source":923,"target":924,"distance":0},{"source":923,"target":925,"distance":0},{"source":920,"target":926,"distance":2.03484e-7},{"source":901,"target":927,"distance":1.67129e-7},{"source":927,"target":928,"distance":1.91754e-8},{"source":928,"target":929,"distance":3.88135e-8},{"source":928,"target":930,"distance":0},{"source":927,"target":931,"distance":1.66032e-7},{"source":927,"target":932,"distance":7.41307e-8},{"source":927,"target":933,"distance":5.574e-8},{"source":927,"target":934,"distance":5.57408e-8},{"source":927,"target":935,"distance":0},{"source":927,"target":936,"distance":1.91751e-8},{"source":936,"target":937,"distance":3.88123e-8},{"source":936,"target":938,"distance":1.90016e-8},{"source":927,"target":939,"distance":5.64902e-8},{"source":900,"target":940,"distance":1.49141e-7},{"source":940,"target":941,"distance":5.71597e-7},{"source":941,"target":942,"distance":0},{"source":941,"target":943,"distance":0},{"source":941,"target":944,"distance":0},{"source":940,"target":945,"distance":5.16396e-7},{"source":899,"target":946,"distance":9.43974e-8},{"source":946,"target":947,"distance":9.70194e-8},{"source":947,"target":948,"distance":5.84179e-7},{"source":948,"target":949,"distance":7.41565e-8},{"source":948,"target":950,"distance":1.89989e-8},{"source":950,"target":951,"distance":0},{"source":950,"target":952,"distance":0},{"source":950,"target":953,"distance":0},{"source":947,"target":954,"distance":1.65009e-7},{"source":946,"target":955,"distance":7.4148e-8},{"source":955,"target":956,"distance":1.00299e-7},{"source":956,"target":957,"distance":1.24918e-7},{"source":956,"target":958,"distance":3.73063e-8},{"source":958,"target":959,"distance":0.00000193787},{"source":958,"target":960,"distance":6.30935e-7},{"source":960,"target":961,"distance":2.03489e-7},{"source":960,"target":962,"distance":3.13113e-7},{"source":962,"target":963,"distance":1.64899e-7},{"source":962,"target":964,"distance":3.13122e-7},{"source":955,"target":965,"distance":7.72577e-7},{"source":898,"target":966,"distance":4.42418e-7},{"source":896,"target":967,"distance":2.05218e-7},{"source":967,"target":968,"distance":2.95144e-7},{"source":967,"target":969,"distance":9.43835e-8},{"source":969,"target":970,"distance":1.96322e-8},{"source":970,"target":971,"distance":2.74524e-7},{"source":971,"target":972,"distance":7.95277e-8},{"source":972,"target":973,"distance":2.07682e-8},{"source":973,"target":974,"distance":2.60274e-7},{"source":974,"target":975,"distance":2.05701e-8},{"source":975,"target":976,"distance":9.49185e-8},{"source":976,"target":977,"distance":2.122e-8},{"source":977,"target":978,"distance":7.90457e-7},{"source":978,"target":979,"distance":1.12532e-8},{"source":979,"target":980,"distance":1.91415e-8},{"source":980,"target":981,"distance":5.73151e-8},{"source":981,"target":982,"distance":3.63337e-8},{"source":982,"target":983,"distance":0},{"source":982,"target":984,"distance":1.13143e-7},{"source":984,"target":985,"distance":7.66497e-8},{"source":984,"target":986,"distance":3.75907e-8},{"source":981,"target":987,"distance":2.21007e-7},{"source":980,"target":988,"distance":3.91064e-8},{"source":980,"target":989,"distance":0},{"source":980,"target":990,"distance":0},{"source":980,"target":991,"distance":5.63556e-8},{"source":980,"target":992,"distance":5.63549e-8},{"source":980,"target":993,"distance":1.93084e-8},{"source":980,"target":994,"distance":1.93177e-8},{"source":980,"target":995,"distance":3.91053e-8},{"source":980,"target":996,"distance":0},{"source":980,"target":997,"distance":0},{"source":980,"target":998,"distance":1.8162e-8},{"source":980,"target":999,"distance":3.30101e-8},{"source":979,"target":1000,"distance":0},{"source":979,"target":1001,"distance":1.93077e-8},{"source":979,"target":1002,"distance":0},{"source":979,"target":1003,"distance":3.91049e-8},{"source":979,"target":1004,"distance":5.63537e-8},{"source":979,"target":1005,"distance":5.63533e-8},{"source":979,"target":1006,"distance":5.63533e-8},{"source":979,"target":1007,"distance":0},{"source":979,"target":1008,"distance":1.93077e-8},{"source":979,"target":1009,"distance":1.93077e-8},{"source":1009,"target":1010,"distance":5.63518e-8},{"source":1009,"target":1011,"distance":1.81589e-8},{"source":979,"target":1012,"distance":1.81593e-8},{"source":1012,"target":1013,"distance":3.74126e-8},{"source":1012,"target":1014,"distance":1.81609e-8},{"source":979,"target":1015,"distance":3.91045e-8},{"source":1015,"target":1016,"distance":3.74115e-8},{"source":1015,"target":1017,"distance":0},{"source":979,"target":1018,"distance":3.91137e-8},{"source":978,"target":1019,"distance":5.63568e-8},{"source":977,"target":1020,"distance":1.93011e-8},{"source":1020,"target":1021,"distance":1.49005e-7},{"source":1021,"target":1022,"distance":3.7413e-8},{"source":1021,"target":1023,"distance":3.7415e-8},{"source":1023,"target":1024,"distance":0},{"source":1023,"target":1025,"distance":0},{"source":1023,"target":1026,"distance":0},{"source":1023,"target":1027,"distance":0},{"source":1023,"target":1028,"distance":0},{"source":1023,"target":1029,"distance":0},{"source":1023,"target":1030,"distance":0},{"source":1023,"target":1031,"distance":1.93142e-8},{"source":1023,"target":1032,"distance":1.93146e-8},{"source":1023,"target":1033,"distance":0},{"source":1023,"target":1034,"distance":0},{"source":1023,"target":1035,"distance":1.93266e-8},{"source":1021,"target":1036,"distance":0},{"source":1020,"target":1037,"distance":7.15409e-7},{"source":977,"target":1038,"distance":4.59673e-7},{"source":976,"target":1039,"distance":1.29064e-7},{"source":1039,"target":1040,"distance":3.7351e-8},{"source":1040,"target":1041,"distance":0.00000146997},{"source":1040,"target":1042,"distance":7.90813e-7},{"source":1039,"target":1043,"distance":1.1083e-7},{"source":1043,"target":1044,"distance":0.00000113902},{"source":1043,"target":1045,"distance":2.23316e-7},{"source":1045,"target":1046,"distance":0.00000188876},{"source":1045,"target":1047,"distance":0.00000196191},{"source":1039,"target":1048,"distance":5.33967e-7},{"source":975,"target":1049,"distance":1.6862e-7},{"source":1049,"target":1050,"distance":0.00000121258},{"source":1049,"target":1051,"distance":3.50208e-7},{"source":1051,"target":1052,"distance":1.49014e-7},{"source":1052,"target":1053,"distance":1.10832e-7},{"source":1053,"target":1054,"distance":0},{"source":1053,"target":1055,"distance":0},{"source":1052,"target":1056,"distance":1.2906e-7},{"source":1051,"target":1057,"distance":5.16266e-7},{"source":1049,"target":1058,"distance":0.00000115731},{"source":1058,"target":1059,"distance":1.93115e-8},{"source":1059,"target":1060,"distance":1.93262e-8},{"source":1060,"target":1061,"distance":2.59798e-7},{"source":1061,"target":1062,"distance":1.1081e-7},{"source":1061,"target":1063,"distance":1.93161e-8},{"source":1060,"target":1064,"distance":3.74146e-8},{"source":1064,"target":1065,"distance":1.48989e-7},{"source":1064,"target":1066,"distance":9.42355e-8},{"source":1059,"target":1067,"distance":2.78364e-7},{"source":1058,"target":1068,"distance":5.63884e-8},{"source":1068,"target":1069,"distance":7.65815e-8},{"source":1069,"target":1070,"distance":9.42328e-8},{"source":1069,"target":1071,"distance":9.42328e-8},{"source":1068,"target":1072,"distance":2.5981e-7},{"source":1072,"target":1073,"distance":5.63618e-8},{"source":1072,"target":1074,"distance":1.10813e-7},{"source":1049,"target":1075,"distance":8.98581e-7},{"source":1075,"target":1076,"distance":3.91211e-8},{"source":1075,"target":1077,"distance":0},{"source":1075,"target":1078,"distance":0},{"source":1075,"target":1079,"distance":0},{"source":1075,"target":1080,"distance":3.91222e-8},{"source":1049,"target":1081,"distance":0.00000189059},{"source":975,"target":1082,"distance":2.78504e-7},{"source":1082,"target":1083,"distance":1.30392e-7},{"source":1083,"target":1084,"distance":4.78782e-7},{"source":1083,"target":1085,"distance":2.91205e-7},{"source":1085,"target":1086,"distance":4.79772e-7},{"source":1085,"target":1087,"distance":3.55806e-7},{"source":1082,"target":1088,"distance":6.0842e-7},{"source":1088,"target":1089,"distance":6.42054e-7},{"source":1089,"target":1090,"distance":1.12278e-7},{"source":1090,"target":1091,"distance":2.03379e-7},{"source":1091,"target":1092,"distance":1.30379e-7},{"source":1091,"target":1093,"distance":7.65942e-8},{"source":1090,"target":1094,"distance":2.03374e-7},{"source":1089,"target":1095,"distance":9.42459e-8},{"source":1095,"target":1096,"distance":5.71346e-7},{"source":1095,"target":1097,"distance":2.03361e-7},{"source":1097,"target":1098,"distance":5.63745e-8},{"source":1098,"target":1099,"distance":2.96929e-7},{"source":1099,"target":1100,"distance":5.63583e-8},{"source":1099,"target":1101,"distance":1.68634e-7},{"source":1098,"target":1102,"distance":3.31438e-7},{"source":1097,"target":1103,"distance":7.65865e-8},{"source":1103,"target":1104,"distance":2.23596e-7},{"source":1104,"target":1105,"distance":9.42417e-8},{"source":1104,"target":1106,"distance":3.74072e-8},{"source":1103,"target":1107,"distance":9.42351e-8},{"source":1107,"target":1108,"distance":1.13165e-7},{"source":1107,"target":1109,"distance":0},{"source":1097,"target":1110,"distance":2.236e-7},{"source":1110,"target":1111,"distance":7.65865e-8},{"source":1110,"target":1112,"distance":3.74134e-8},{"source":1088,"target":1113,"distance":9.41888e-8},{"source":1113,"target":1114,"distance":3.87484e-7},{"source":1113,"target":1115,"distance":3.87465e-7},{"source":1115,"target":1116,"distance":0},{"source":1115,"target":1117,"distance":0},{"source":975,"target":1118,"distance":9.73745e-7},{"source":1118,"target":1119,"distance":0},{"source":1118,"target":1120,"distance":1.93501e-8},{"source":974,"target":1121,"distance":0.00000436719},{"source":973,"target":1122,"distance":0.00000113933},{"source":1122,"target":1123,"distance":4.4127e-7},{"source":1122,"target":1124,"distance":3.12935e-7},{"source":972,"target":1125,"distance":2.60251e-7},{"source":971,"target":1126,"distance":7.72917e-7},{"source":970,"target":1127,"distance":0.00000282368},{"source":969,"target":1128,"distance":9.43874e-8},{"source":1128,"target":1129,"distance":4.04636e-7},{"source":1129,"target":1130,"distance":2.21981e-7},{"source":1130,"target":1131,"distance":1.91747e-8},{"source":1131,"target":1132,"distance":0},{"source":1131,"target":1133,"distance":0},{"source":1131,"target":1134,"distance":0},{"source":1131,"target":1135,"distance":1.90043e-8},{"source":1131,"target":1136,"distance":3.74473e-8},{"source":1131,"target":1137,"distance":1.8189e-8},{"source":1137,"target":1138,"distance":1.88374e-8},{"source":1138,"target":1139,"distance":0},{"source":1138,"target":1140,"distance":0},{"source":1138,"target":1141,"distance":0},{"source":1138,"target":1142,"distance":1.90035e-8},{"source":1138,"target":1143,"distance":1.90035e-8},{"source":1137,"target":1144,"distance":0.00000154148},{"source":1131,"target":1145,"distance":0},{"source":1130,"target":1146,"distance":0},{"source":1130,"target":1147,"distance":3.91708e-8},{"source":1129,"target":1148,"distance":4.95622e-7},{"source":1129,"target":1149,"distance":0.00000374628},{"source":1128,"target":1150,"distance":4.97481e-7},{"source":1150,"target":1151,"distance":1.64755e-7},{"source":1151,"target":1152,"distance":5.54559e-8},{"source":1152,"target":1153,"distance":1.29082e-7},{"source":1153,"target":1154,"distance":2.03449e-7},{"source":1154,"target":1155,"distance":2.19874e-7},{"source":1155,"target":1156,"distance":7.40929e-8},{"source":1156,"target":1157,"distance":3.91338e-8},{"source":1157,"target":1158,"distance":3.31738e-7},{"source":1157,"target":1159,"distance":8.09075e-7},{"source":1157,"target":1160,"distance":1.91369e-8},{"source":1160,"target":1161,"distance":8.09042e-7},{"source":1161,"target":1162,"distance":1.89854e-8},{"source":1161,"target":1163,"distance":5.8379e-8},{"source":1160,"target":1164,"distance":1.68683e-7},{"source":1157,"target":1165,"distance":1.49061e-7},{"source":1157,"target":1166,"distance":1.2906e-7},{"source":1166,"target":1167,"distance":5.54617e-8},{"source":1167,"target":1168,"distance":3.74342e-8},{"source":1168,"target":1169,"distance":0},{"source":1168,"target":1170,"distance":1.89866e-8},{"source":1167,"target":1171,"distance":3.74354e-8},{"source":1166,"target":1172,"distance":1.68659e-7},{"source":1166,"target":1173,"distance":7.40956e-8},{"source":1173,"target":1174,"distance":5.83809e-8},{"source":1173,"target":1175,"distance":3.74358e-8},{"source":1166,"target":1176,"distance":1.29057e-7},{"source":1157,"target":1177,"distance":3.31731e-7},{"source":1156,"target":1178,"distance":4.78789e-7},{"source":1155,"target":1179,"distance":4.04507e-7},{"source":1154,"target":1180,"distance":6.08333e-7},{"source":1153,"target":1181,"distance":3.31811e-7},{"source":1181,"target":1182,"distance":3.31794e-7},{"source":1181,"target":1183,"distance":7.40863e-8},{"source":1152,"target":1184,"distance":7.17243e-7},{"source":1184,"target":1185,"distance":9.43488e-8},{"source":1185,"target":1186,"distance":5.83832e-8},{"source":1186,"target":1187,"distance":1.899e-8},{"source":1186,"target":1188,"distance":3.74365e-8},{"source":1188,"target":1189,"distance":0},{"source":1188,"target":1190,"distance":0},{"source":1185,"target":1191,"distance":4.22881e-7},{"source":1184,"target":1192,"distance":3.74231e-8},{"source":1152,"target":1193,"distance":1.91354e-8},{"source":1193,"target":1194,"distance":5.89938e-7},{"source":1194,"target":1195,"distance":3.69053e-7},{"source":1194,"target":1196,"distance":4.41268e-7},{"source":1196,"target":1197,"distance":9.43203e-8},{"source":1196,"target":1198,"distance":0},{"source":1194,"target":1199,"distance":5.71411e-7},{"source":1193,"target":1200,"distance":3.32184e-7},{"source":1152,"target":1201,"distance":6.98851e-7},{"source":1151,"target":1202,"distance":4.22985e-7},{"source":1202,"target":1203,"distance":1.91627e-8},{"source":1202,"target":1204,"distance":0},{"source":1202,"target":1205,"distance":1.91623e-8},{"source":1150,"target":1206,"distance":0.0000013233},{"source":1206,"target":1207,"distance":4.97802e-7},{"source":1206,"target":1208,"distance":3.6866e-7},{"source":1208,"target":1209,"distance":3.74416e-8},{"source":1209,"target":1210,"distance":0},{"source":1209,"target":1211,"distance":0},{"source":1208,"target":1212,"distance":1.89985e-8},{"source":1206,"target":1213,"distance":1.89977e-8},{"source":1213,"target":1214,"distance":7.90835e-7},{"source":1213,"target":1215,"distance":1.89958e-8},{"source":1215,"target":1216,"distance":4.42048e-7},{"source":1215,"target":1217,"distance":4.9687e-7},{"source":1215,"target":1218,"distance":4.60377e-7},{"source":1218,"target":1219,"distance":4.98005e-7},{"source":1218,"target":1220,"distance":1.86751e-8},{"source":1220,"target":1221,"distance":1.49077e-7},{"source":1221,"target":1222,"distance":1.89993e-8},{"source":1221,"target":1223,"distance":5.84118e-8},{"source":1220,"target":1224,"distance":1.89947e-8},{"source":1224,"target":1225,"distance":3.74346e-8},{"source":1225,"target":1226,"distance":0.00000113895},{"source":1225,"target":1227,"distance":2.38351e-7},{"source":1224,"target":1228,"distance":3.69032e-7},{"source":1220,"target":1229,"distance":1.4907e-7},{"source":1229,"target":1230,"distance":3.74354e-8},{"source":1230,"target":1231,"distance":1.64853e-7},{"source":1230,"target":1232,"distance":2.3833e-7},{"source":1229,"target":1233,"distance":1.89923e-8},{"source":1233,"target":1234,"distance":2.9411e-7},{"source":1233,"target":1235,"distance":3.74574e-8},{"source":1235,"target":1236,"distance":0.00000258694},{"source":1235,"target":1237,"distance":5.8369e-8},{"source":1237,"target":1238,"distance":7.40956e-8},{"source":1237,"target":1239,"distance":7.40944e-8}],"nodes":["_hypo_0","_hypo_1","SAL_EA9197AA","SAL_VA6995AA","_hypo_4","_hypo_5","_hypo_6","_hypo_7","_hypo_8","_hypo_9","_hypo_10","_hypo_11","_hypo_12","_hypo_13","_hypo_14","SAL_BB9660AA","SAL_BB9485AA","SAL_BB9484AA","SAL_PA0148AA","_hypo_19","SAL_BB9661AA","_hypo_21","SAL_BB9663AA","SAL_BB9483AA","SAL_BB9662AA","SAL_BB9749AA","SAL_BB9581AA","SAL_BB9411AA","SAL_BB9659AA","SAL_BB9577AA","SAL_BB9753AA","SAL_BB9486AA","SAL_BB9580AA","SAL_BB9409AA","SAL_BB9579AA","SAL_BB9578AA","SAL_DB8671AA","_hypo_37","2319","_hypo_39","6321","_hypo_41","_hypo_42","4381","SAL_XA0495AA","4382","2648","_hypo_47","_hypo_48","_hypo_49","_hypo_50","_hypo_51","_hypo_52","SAL_GA0121AA","SAL_GA0129AA","SAL_GA0333AA","SAL_GA0118AA","SAL_GA0126AA","_hypo_58","_hypo_59","SAL_GA0128AA","SAL_GA0145AA","SAL_GA0376AA","_hypo_63","SAL_GA0135AA","_hypo_65","SAL_GA0192AA","SAL_GA0379AA","SAL_GA0383AA","4380","SAL_RA7373AA","_hypo_71","_hypo_72","9673","9674","SAL_XA0496AA","_hypo_76","_hypo_77","SAL_VA2849AA","_hypo_79","SAL_VA2851AA","SAL_VA2853AA","SAL_WA3197AA","_hypo_83","_hypo_84","_hypo_85","_hypo_86","_hypo_87","7451","7420","7427","7694","_hypo_92","SAL_WA2248AA","SAL_WA2249AA","_hypo_95","SAL_DA4459AA","SAL_GA0125AA","SAL_JB2051AA","_hypo_99","SAL_EA9761AA","SAL_JB2050AA","_hypo_102","_hypo_103","SAL_WA2910AA","_hypo_105","_hypo_106","_hypo_107","SAL_BB9428AA","SAL_BB9426AA","SAL_BB9429AA","SAL_BB9515AA","SAL_VA2857AA","SAL_BB9524AA","SAL_BB9459AA","_hypo_115","SAL_KA4147AA","SAL_KA4155AA","_hypo_118","_hypo_119","_hypo_120","SAL_TA3967AA","SAL_VA2927AA","SAL_IB4602AA","_hypo_124","SAL_IB4650AA","SAL_ZA9338AA","SAL_VA2922AA","_hypo_128","_hypo_129","SAL_KA4168AA","SAL_TA3966AA","SAL_VA2925AA","SAL_VA2924AA","_hypo_134","_hypo_135","_hypo_136","_hypo_137","SAL_EA9200AA","_hypo_139","_hypo_140","SAL_EA9203AA","SAL_FA1057AA","SAL_FA1048AA","SAL_FA1054AA","_hypo_145","SAL_DA4453AA","SAL_PA0111AA","SAL_FA1043AA","SAL_FA1049AA","SAL_EB5757AA","_hypo_151","_hypo_152","SAL_GA2493AA","SAL_GA3314AA","SAL_WA9335AA","_hypo_156","_hypo_157","_hypo_158","_hypo_159","_hypo_160","SAL_GA2075AA","_hypo_162","_hypo_163","_hypo_164","SAL_VA5553AA","SAL_GA2091AA","SAL_RA7669AA","SAL_ZA2681AA","SAL_RA7292AA","_hypo_170","3101","_hypo_172","SAL_DB4176AA","SAL_PA0151AA","SAL_VA5552AA","SAL_BA9149AA","_hypo_177","_hypo_178","SAL_BA9141AA","_hypo_180","_hypo_181","SAL_DA2987AA","_hypo_183","SAL_VA3566AA","SAL_XA1244AA","SAL_DA4551AA","_hypo_187","SAL_BA9158AA","_hypo_189","SAL_RA6788AA","SAL_XA0505AA","_hypo_192","_hypo_193","_hypo_194","_hypo_195","_hypo_196","_hypo_197","_hypo_198","_hypo_199","9709","_hypo_201","_hypo_202","SAL_GA0174AA","_hypo_204","_hypo_205","_hypo_206","SAL_HA7555AA","_hypo_208","SAL_OA2126AA","SAL_PA8568AA","SAL_IB1494AA","_hypo_212","SAL_OA2128AA","SAL_QA1507AA","_hypo_215","SAL_HB2786AA","SAL_OA2121AA","SAL_OA2122AA","SAL_VA1359AA","_hypo_220","_hypo_221","_hypo_222","SAL_BA7903AA","SAL_RA7749AA","SAL_GA2333AA","SAL_BB1318AA","SAL_IB1606AA","SAL_BB8250AA","SAL_GA2520AA","SAL_PA0109AA","_hypo_231","SAL_BB1319AA","SAL_GA0124AA","SAL_PA0132AA","_hypo_235","_hypo_236","_hypo_237","SAL_GA7664AA","SAL_XA0262AA","SAL_RA0047AA","SAL_RA4473AA","_hypo_242","SAL_BA8292AA","_hypo_244","_hypo_245","_hypo_246","7445","SAL_RA8555AA","_hypo_249","_hypo_250","_hypo_251","9655","_hypo_253","_hypo_254","SAL_VA2910AA","SAL_VA2913AA","_hypo_257","SAL_BB9479AA","SAL_NA2215AA","SAL_VA2911AA","SAL_GA1487AA","SAL_VA2912AA","_hypo_263","SAL_OA2046AA","SAL_PA4274AA","_hypo_266","_hypo_267","SAL_BB9470AA","_hypo_269","_hypo_270","SAL_BB9634AA","_hypo_272","_hypo_273","SAL_BB9538AA","SAL_BB9633AA","SAL_BB9637AA","SAL_BB9713AA","SAL_BB9712AA","_hypo_279","SAL_BB9709AA","SAL_DA4519AA","_hypo_282","_hypo_283","_hypo_284","_hypo_285","_hypo_286","_hypo_287","_hypo_288","SAL_CB1848AA","SAL_IB8874AA","SAL_VA2419AA","_hypo_292","_hypo_293","_hypo_294","_hypo_295","SAL_EB6810AA","SAL_IB4663AA","SAL_FA1029AA","SAL_NA2132AA","_hypo_300","_hypo_301","_hypo_302","_hypo_303","_hypo_304","SAL_GA1484AA","SAL_VA2888AA","SAL_VA2880AA","SAL_VA2883AA","SAL_VA2861AA","SAL_VA2862AA","SAL_VA2886AA","SAL_VA2866AA","SAL_VA2879AA","_hypo_314","SAL_GA1483AA","SAL_VA2878AA","SAL_VA2872AA","SAL_VA2877AA","_hypo_319","SAL_VA2885AA","SAL_VA2892AA","SAL_VA2860AA","SAL_VA2874AA","SAL_GA1485AA","_hypo_325","SAL_VA2895AA","SAL_VA2896AA","SAL_VA2890AA","SAL_VA2891AA","SAL_IB4530AA","SAL_ZA9630AA","_hypo_332","_hypo_333","SAL_IB4537AA","SAL_ZA9142AA","_hypo_336","_hypo_337","SAL_IB4498AA","SAL_IB4679AA","_hypo_340","SAL_IB4507AA","_hypo_342","SAL_IB4531AA","_hypo_344","SAL_XA2726AA","SAL_ZA9564AA","SAL_WA2919AA","_hypo_348","_hypo_349","_hypo_350","_hypo_351","SAL_IB4499AA","SAL_IB4533AA","SAL_IB4500AA","SAL_IB4487AA","SAL_IB4706AA","SAL_IB4581AA","SAL_ZA9653AA","_hypo_359","_hypo_360","_hypo_361","SAL_IB4509AA","SAL_IB4696AA","_hypo_364","SAL_ZA8639AA","SAL_ZA9752AA","SAL_IB4541AA","_hypo_368","_hypo_369","_hypo_370","SAL_IB4520AA","SAL_IB4501AA","SAL_IB4519AA","SAL_IB4502AA","SAL_VA2921AA","SAL_ZA8594AA","_hypo_377","_hypo_378","_hypo_379","SAL_IB4539AA","_hypo_381","_hypo_382","SAL_IB4680AA","SAL_ZA9436AA","SAL_IB4686AA","SAL_ZA8602AA","SAL_IB5487AA","SAL_IB4682AA","SAL_KA4220AA","_hypo_390","SAL_IB4491AA","SAL_IB4493AA","_hypo_393","SAL_IB4528AA","SAL_IB5465AA","_hypo_396","SAL_IB4589AA","SAL_XA2722AA","SAL_XA2749AA","SAL_ZA8647AA","_hypo_401","SAL_ZA8776AA","SAL_KA4148AA","SAL_ZA9288AA","SAL_IB4511AA","_hypo_406","SAL_IB4515AA","SAL_IB4687AA","_hypo_409","SAL_IB4591AA","_hypo_411","SAL_XA2764AA","SAL_XA2864AA","_hypo_414","_hypo_415","SAL_XA2725AA","_hypo_417","SAL_XA2709AA","SAL_XA2730AA","SAL_XA2756AA","SAL_XA2882AA","SAL_ZA9035AA","_hypo_423","SAL_EA9173AA","SAL_FA1056AA","_hypo_426","_hypo_427","SAL_GA0578AA","SAL_JA0706AA","_hypo_430","_hypo_431","SAL_JA0700AA","SAL_GA0579AA","SAL_JA0705AA","_hypo_435","SAL_GA0933AA","SAL_JA0704AA","SAL_FA1047AA","_hypo_439","_hypo_440","_hypo_441","SAL_EA9206AA","SAL_FA1045AA","SAL_PA0150AA","SAL_FA1051AA","_hypo_446","_hypo_447","_hypo_448","_hypo_449","SAL_FA1016AA","SAL_GA1486AA","SAL_NA2173AA","SAL_NA2185AA","_hypo_454","SAL_IB4694AA","SAL_XA2679AA","SAL_VA2894AA","SAL_FB6978AA","_hypo_459","_hypo_460","SAL_BA5794AA","SAL_BA9147AA","_hypo_463","_hypo_464","SAL_HA8954AA","_hypo_466","SAL_DA4518AA","_hypo_468","_hypo_469","_hypo_470","SAL_DA4548AA","SAL_QA1454AA","SAL_FA8219AA","SAL_EA9183AA","SAL_FB3259AA","_hypo_476","SAL_EA9194AA","_hypo_478","_hypo_479","_hypo_480","_hypo_481","SAL_FB1271AA","SAL_FB4954AA","SAL_FB4951AA","SAL_GB2997AA","SAL_FB4961AA","SAL_FB5523AA","SAL_PA0131AA","_hypo_489","SAL_RA5654AA","SAL_RA8557AA","_hypo_492","_hypo_493","_hypo_494","_hypo_495","_hypo_496","_hypo_497","SAL_DA4554AA","SAL_OA4203AA","_hypo_500","_hypo_501","_hypo_502","_hypo_503","SAL_EA9170AA","SAL_EA9178AA","SAL_FA1025AA","SAL_PA0124AA","SAL_FA1037AA","_hypo_509","_hypo_510","_hypo_511","_hypo_512","_hypo_513","_hypo_514","_hypo_515","SAL_BB9412AA","_hypo_517","_hypo_518","SAL_HB9364AA","SAL_LB0101AA","_hypo_521","SAL_HB9365AA","SAL_LB0100AA","_hypo_524","SAL_HB9367AA","SAL_LB0114AA","_hypo_527","_hypo_528","SAL_BB9430AA","SAL_VA2856AA","SAL_BB9494AA","SAL_BB9453AA","SAL_BB9537AA","SAL_VA2901AA","_hypo_535","SAL_BB9482AA","_hypo_537","_hypo_538","SAL_BB9460AA","_hypo_540","SAL_BB9686AA","_hypo_542","_hypo_543","SAL_BB9684AA","_hypo_545","_hypo_546","SAL_BB9477AA","SAL_BB9685AA","_hypo_549","SAL_BB9480AA","SAL_BB9568AA","SAL_BB9569AA","SAL_BB9681AA","SAL_BB9682AA","SAL_BB9744AA","SAL_BB9567AA","SAL_BB9570AA","_hypo_558","_hypo_559","_hypo_560","SAL_BB9748AA","SAL_BB9554AA","SAL_BB9746AA","_hypo_564","_hypo_565","_hypo_566","SAL_VA2858AA","SAL_BB9520AA","SAL_BB9521AA","_hypo_570","SAL_BB9427AA","SAL_VA2855AA","SAL_BB9636AA","SAL_BB9683AA","SAL_BB9750AA","SAL_BB9457AA","_hypo_577","_hypo_578","SAL_BB9478AA","SAL_BB9752AA","SAL_BB9566AA","SAL_BB9635AA","_hypo_583","_hypo_584","SAL_BB9747AA","SAL_BB9458AA","SAL_BB9572AA","SAL_BB9745AA","SAL_VA2859AA","SAL_BB9571AA","_hypo_591","_hypo_592","SAL_LB0116AA","SAL_HB9192AA","SAL_KB0890AA","SAL_LB0110AA","SAL_HB9306AA","SAL_LB0115AA","SAL_BB9751AA","_hypo_600","SAL_KB0889AA","SAL_HB9183AA","SAL_LB0109AA","_hypo_604","SAL_HB9362AA","SAL_LB0112AA","SAL_HB9369AA","SAL_LB0104AA","_hypo_609","SAL_HB9870AA","SAL_LB0102AA","SAL_HB9371AA","_hypo_613","SAL_HB9361AA","SAL_LB0105AA","_hypo_616","SAL_HB9372AA","SAL_LB0108AA","_hypo_619","_hypo_620","SAL_HB9307AA","SAL_LB0106AA","_hypo_623","SAL_HB9370AA","SAL_LB0111AA","_hypo_626","SAL_HB9373AA","SAL_LB0107AA","_hypo_629","_hypo_630","_hypo_631","_hypo_632","SAL_BB9488AA","SAL_XA2715AA","SAL_ZA9585AA","_hypo_636","_hypo_637","_hypo_638","_hypo_639","_hypo_640","_hypo_641","SAL_KB9578AA","SAL_VA2918AA","SAL_XA2681AA","_hypo_645","SAL_ZA9751AA","SAL_XA2879AA","SAL_ZA8585AA","SAL_BB9585AA","_hypo_650","SAL_IB4695AA","_hypo_652","SAL_IB4494AA","SAL_IB4703AA","SAL_IB4671AA","_hypo_656","SAL_IB4518AA","SAL_IB4676AA","_hypo_659","SAL_ZA8684AA","SAL_IB4529AA","SAL_XA2712AA","SAL_IB4522AA","SAL_VA2920AA","_hypo_665","_hypo_666","SAL_IB4497AA","SAL_VA2917AA","_hypo_669","_hypo_670","_hypo_671","SAL_XA2747AA","SAL_XA2719AA","SAL_XA2761AA","SAL_XA2744AA","SAL_XA2720AA","SAL_KA4156AA","SAL_XA2732AA","SAL_XA2762AA","SAL_IB4542AA","SAL_XA2680AA","SAL_XA2763AA","SAL_XA2760AA","SAL_IB4669AA","_hypo_685","SAL_IB4673AA","SAL_IB4681AA","SAL_XA2746AA","SAL_XA2678AA","SAL_XA2731AA","SAL_IB4572AA","_hypo_692","SAL_IB4675AA","SAL_IB4684AA","_hypo_695","SAL_IB4584AA","SAL_IB4674AA","SAL_VA2916AA","SAL_IB4510AA","_hypo_700","SAL_IB4662AA","_hypo_702","SAL_NA0076AA","SAL_NA0158AA","SAL_TA3968AA","_hypo_706","_hypo_707","SAL_FA1017AA","SAL_VA2928AA","SAL_NA2176AA","_hypo_711","SAL_PA0110AA","_hypo_713","_hypo_714","_hypo_715","_hypo_716","SAL_PA0641AA","SAL_VA2838AA","SAL_VA2846AA","_hypo_720","SAL_VA2848AA","_hypo_722","_hypo_723","SAL_VA2840AA","SAL_VA2843AA","SAL_VA2845AA","SAL_VA2837AA","SAL_VA2847AA","_hypo_729","_hypo_730","SAL_VA2839AA","_hypo_732","SAL_VA2842AA","SAL_VA2844AA","SAL_VA2841AA","_hypo_736","_hypo_737","_hypo_738","SAL_BB9631AA","SAL_BB9456AA","SAL_BB9714AA","SAL_BB9629AA","SAL_BB9630AA","_hypo_744","SAL_HB9363AA","SAL_LB0103AA","SAL_WA6585AA","_hypo_748","SAL_BB9573AA","_hypo_750","_hypo_751","_hypo_752","SAL_DA4549AA","SAL_KA4069AA","_hypo_755","_hypo_756","SAL_KA4176AA","SAL_PA0155AA","_hypo_759","_hypo_760","_hypo_761","_hypo_762","SAL_IB4527AA","SAL_IB4526AA","SAL_IB4704AA","SAL_IB4534AA","_hypo_767","SAL_IB4538AA","SAL_IB4540AA","SAL_KA4199AA","SAL_IB4697AA","_hypo_772","_hypo_773","_hypo_774","_hypo_775","_hypo_776","SAL_IB4532AA","SAL_IB4705AA","SAL_IB4545AA","_hypo_780","SAL_IB4544AA","SAL_IB4707AA","_hypo_783","_hypo_784","_hypo_785","_hypo_786","SAL_IB4508AA","SAL_IB4535AA","SAL_GA1489AA","_hypo_790","SAL_IB4578AA","SAL_IB4579AA","_hypo_793","SAL_KA4184AA","SAL_KA4205AA","SAL_PA0169AA","_hypo_797","SAL_KA4198AA","_hypo_799","SAL_KA4169AA","_hypo_801","SAL_KA4206AA","SAL_KA4214AA","SAL_KA4177AA","SAL_KA4185AA","SAL_PA0157AA","_hypo_807","SAL_IB4577AA","SAL_KA4163AA","_hypo_810","SAL_KA4068AA","SAL_IB4612AA","_hypo_813","_hypo_814","SAL_IB4512AA","SAL_IB4685AA","SAL_XA2707AA","SAL_IB4672AA","SAL_XA2908AA","_hypo_820","_hypo_821","_hypo_822","SAL_BB9574AA","_hypo_824","SAL_BB9586AA","_hypo_826","SAL_HB9366AA","SAL_LB0099AA","_hypo_829","_hypo_830","_hypo_831","SAL_GA1488AA","_hypo_833","SAL_HB9368AA","SAL_LB0113AA","_hypo_836","SAL_ZA2474AA","_hypo_838","_hypo_839","SAL_ZA2502AA","SAL_ZA2482AA","SAL_ZA2477AA","SAL_ZA2495AA","SAL_ZA2479AA","SAL_ZA2504AA","SAL_ZA2498AA","SAL_ZA2499AA","SAL_ZA2478AA","SAL_ZA2486AA","SAL_ZA2494AA","SAL_ZA2496AA","_hypo_852","_hypo_853","SAL_ZA2481AA","SAL_ZA2490AA","SAL_ZA2485AA","_hypo_857","SAL_ZA2480AA","SAL_ZA2489AA","_hypo_860","SAL_ZA2488AA","SAL_ZA2493AA","SAL_ZA2487AA","SAL_ZA2491AA","_hypo_865","SAL_ZA2505AA","SAL_ZA2497AA","_hypo_868","_hypo_869","SAL_ZA2492AA","SAL_ZA2503AA","SAL_ZA2501AA","SAL_ZA2500AA","SAL_ZA2483AA","SAL_ZA2506AA","SAL_ZA2484AA","_hypo_877","SAL_VA2904AA","SAL_VA2926AA","_hypo_880","_hypo_881","SAL_KA4149AA","SAL_PA0177AA","_hypo_884","_hypo_885","SAL_IB4513AA","SAL_IB4524AA","SAL_KA4170AA","SAL_KA4157AA","_hypo_890","SAL_VA2919AA","_hypo_892","SAL_ZA8643AA","SAL_ZA8733AA","SAL_RA8562AA","_hypo_896","SAL_DA4552AA","_hypo_898","_hypo_899","_hypo_900","_hypo_901","_hypo_902","_hypo_903","SAL_BB9490AA","SAL_TA0513AA","_hypo_906","SAL_VA2850AA","SAL_BB9406AA","SAL_VA2854AA","SAL_VA2852AA","_hypo_911","SAL_ZA2475AA","SAL_ZA2476AA","_hypo_914","_hypo_915","SAL_CB2200AA","SAL_CB9918AA","SAL_DB7131AA","SAL_EB0385AA","_hypo_920","_hypo_921","SAL_GB3236AA","_hypo_923","SAL_GB3237AA","SAL_GB3239AA","SAL_KA0254AA","_hypo_927","_hypo_928","SAL_IB4504AA","SAL_IB4603AA","SAL_IB4490AA","SAL_IB4516AA","SAL_IB4506AA","SAL_IB5488AA","SAL_IB4708AA","_hypo_936","SAL_IB4521AA","SAL_IB4543AA","SAL_IB4580AA","_hypo_940","_hypo_941","SAL_CB8297AA","SAL_CB8350AA","SAL_VA2903AA","SAL_EA2966AA","_hypo_946","_hypo_947","_hypo_948","SAL_CB8267AA","_hypo_950","SAL_CB8581AA","SAL_CB8387AA","SAL_CB8582AA","SAL_DA4450AA","_hypo_955","_hypo_956","SAL_GA2054AA","_hypo_958","SAL_PA0123AA","_hypo_960","SAL_PA0158AA","_hypo_962","SAL_SA7045AA","SAL_SA7268AA","SAL_GA3090AA","SAL_DA4545AA","_hypo_967","SAL_GB2088AA","_hypo_969","_hypo_970","_hypo_971","_hypo_972","_hypo_973","_hypo_974","_hypo_975","_hypo_976","_hypo_977","_hypo_978","_hypo_979","_hypo_980","_hypo_981","_hypo_982","SAL_VA5679AA","_hypo_984","SAL_VA5789AA","SAL_VA5901AA","SAL_VA5937AA","SAL_DA7359AA","SAL_SA3858AA","SAL_DA4430AA","SAL_CB8242AA","SAL_GB1920AA","SAL_KB0606AA","SAL_VA0879AA","SAL_CB8244AA","SAL_DA7814AA","SAL_GB1847AA","SAL_CB8163AA","SAL_VA2900AA","SAL_CB6410AA","SAL_VA2906AA","SAL_CB8466AA","SAL_DA6034AA","SAL_IB1980AA","SAL_CB8378AA","SAL_CB8490AA","SAL_BA4849AA","SAL_CB8212AA","_hypo_1009","SAL_DA6035AA","SAL_VA2902AA","_hypo_1012","SAL_CB8557AA","SAL_UA8057AA","_hypo_1015","SAL_CB8532AA","SAL_DA5161AA","SAL_VA0488AA","SAL_GB1921AA","_hypo_1020","_hypo_1021","SAL_OA2478AA","_hypo_1023","SAL_ZA8526AA","SAL_GB1854AA","SAL_GA3363AA","SAL_KB0725AA","SAL_GA2765AA","SAL_DA7341AA","SAL_BA4830AA","SAL_GB1907AA","SAL_KB0728AA","SAL_UA4797AA","SAL_VA0489AA","SAL_VA0896AA","SAL_GA2034AA","SAL_VA2893AA","SAL_DA4149AA","_hypo_1039","_hypo_1040","SAL_IA2082AA","SAL_PA0159AA","_hypo_1043","SAL_CB8480AA","_hypo_1045","SAL_GA2511AA","SAL_JB9402AA","SAL_PA0143AA","_hypo_1049","SAL_NA0146AA","_hypo_1051","_hypo_1052","_hypo_1053","SAL_GA1490AA","SAL_VA2923AA","SAL_VA3527AA","SAL_XA2748AA","_hypo_1058","_hypo_1059","_hypo_1060","_hypo_1061","SAL_IB4678AA","SAL_ZA8883AA","_hypo_1064","SAL_XA2687AA","SAL_XA2710AA","SAL_OA2125AA","_hypo_1068","_hypo_1069","SAL_KA4213AA","SAL_ZA9690AA","_hypo_1072","SAL_OA2047AA","SAL_XA2682AA","_hypo_1075","SAL_VA2908AA","SAL_VA2907AA","SAL_VA2909AA","SAL_GA1491AA","SAL_GA1492AA","SAL_VA2915AA","_hypo_1082","_hypo_1083","SAL_BB9410AA","_hypo_1085","SAL_EA9169AA","SAL_EA9193AA","_hypo_1088","_hypo_1089","_hypo_1090","_hypo_1091","SAL_BB9584AA","SAL_XA0502AA","SAL_XA0501AA","_hypo_1095","SAL_GA8883AA","_hypo_1097","_hypo_1098","_hypo_1099","SAL_JA0433AA","SAL_OA9972AA","SAL_PA2370AA","_hypo_1103","_hypo_1104","SAL_IB8048AA","SAL_OA7431AA","_hypo_1107","SAL_JB5962AA","SAL_XA1399AA","_hypo_1110","SAL_NA5151AA","SAL_PA1636AA","_hypo_1113","SAL_PA0153AA","_hypo_1115","SAL_PA0763AA","SAL_VA9941AA","_hypo_1118","SAL_VA5857AA","SAL_VA5891AA","SAL_VA2905AA","_hypo_1122","SAL_FB8563AA","SAL_PA0147AA","SAL_FA1046AA","SAL_DA4553AA","SAL_GB2068AA","_hypo_1128","_hypo_1129","_hypo_1130","_hypo_1131","SAL_BA1962AA","SAL_GA2859AA","SAL_BA4843AA","SAL_BA1953AA","SAL_VA2899AA","_hypo_1137","_hypo_1138","SAL_DA5727AA","SAL_DA2688AA","SAL_RA6217AA","SAL_EA4970AA","SAL_JA3279AA","SAL_RA8357AA","SAL_WA1385AA","SAL_KB9981AA","SAL_LB0786AA","SAL_VA1925AA","SAL_VA2914AA","_hypo_1150","_hypo_1151","_hypo_1152","_hypo_1153","_hypo_1154","_hypo_1155","_hypo_1156","_hypo_1157","SAL_DA5947AA","SAL_LA9327AA","_hypo_1160","_hypo_1161","SAL_AB1889AA","SAL_LB0464AA","SAL_DA6207AA","SAL_DA3019AA","_hypo_1166","_hypo_1167","_hypo_1168","SAL_DA2445AA","SAL_DA7038AA","SAL_DA4094AA","SAL_DA2718AA","_hypo_1173","SAL_DA5984AA","SAL_DA6153AA","SAL_DA6144AA","SAL_DA6140AA","SAL_DA2567AA","SAL_CB8353AA","SAL_DA5919AA","_hypo_1181","SAL_CB8470AA","SAL_MA6907AA","_hypo_1184","_hypo_1185","_hypo_1186","SAL_CB8379AA","_hypo_1188","SAL_CB8381AA","SAL_VA2897AA","SAL_QA9030AA","SAL_DA7116AA","_hypo_1193","_hypo_1194","SAL_GA2492AA","_hypo_1196","SAL_DA4000AA","SAL_DA4196AA","SAL_DA5119AA","SAL_DA4544AA","SAL_MA7668AA","_hypo_1202","SAL_BA9511AA","SAL_PA0156AA","SAL_PA0167AA","_hypo_1206","SAL_DA4522AA","_hypo_1208","_hypo_1209","SAL_TA7576AA","SAL_TA7577AA","SAL_TA7652AA","_hypo_1213","SAL_GA2334AA","_hypo_1215","SAL_DA4526AA","SAL_PA0139AA","_hypo_1218","SAL_DA4531AA","_hypo_1220","_hypo_1221","SAL_DA4525AA","SAL_PA0152AA","_hypo_1224","_hypo_1225","SAL_FA6896AA","SAL_PA0141AA","SAL_PA0140AA","_hypo_1229","_hypo_1230","SAL_OA4204AA","SAL_PA0130AA","_hypo_1233","SAL_PA0136AA","_hypo_1235","SAL_EA9784AA","_hypo_1237","SAL_PA0137AA","SAL_PA0138AA"],"layout_data":{"node_positions":{"2319":[3451.051748843941,1677.927663989539],"2648":[3521.850827583855,1516.6565702839548],"3101":[4825.108610330963,2034.4683982489437],"4380":[3508.443639040605,1449.8570967208175],"4381":[3418.0965733105268,1575.5989397156793],"4382":[3436.577086567621,1575.1752148182093],"6321":[3508.1657727938136,1531.1266927374932],"7420":[3903.321162866988,1470.2097637743873],"7427":[3896.2841243261673,1430.42672274247],"7445":[7772.104060638357,4632.034989929477],"7451":[3907.0622075581723,1420.8258822949601],"7694":[3916.2180132082376,1432.1604192694845],"9655":[7810.633201246754,4563.94768361784],"9673":[3562.9685059209264,1433.0625588048065],"9674":[3544.5751547221516,1449.9314337064884],"9709":[5698.866110479657,2393.200518406316],"_hypo_0":[3281.3932767954234,8098.2663692872575],"_hypo_1":[3280.0208606434935,8100.532647195952],"SAL_EA9197AA":[7398.070151334646,10953.911353123034],"SAL_VA6995AA":[2821.367591684055,8206.581396062898],"_hypo_4":[4436.067371725186,6191.547048474227],"_hypo_5":[4178.524465173539,2445.2027415950556],"_hypo_6":[4165.314877929709,2333.2813356277597],"_hypo_7":[3943.6797052384095,1972.7119750634745],"_hypo_8":[3901.969593467743,1912.0947861059171],"_hypo_9":[3884.9138370516384,1860.4218082923683],"_hypo_10":[3848.285802402145,1827.1850363774406],"_hypo_11":[3619.267174902278,1744.5825649542014],"_hypo_12":[3602.1371557433104,1755.2224454433338],"_hypo_13":[3531.107425620854,1807.6815694013976],"SAL_PA0148AA":[3507.6954275770577,1822.6844654178142],"SAL_BB9485AA":[3507.6954275770577,1822.6844654178142],"SAL_BB9484AA":[3507.6954275770577,1822.6844654178142],"SAL_BB9660AA":[3513.1093785927505,1889.3581182311596],"_hypo_19":[3487.3580213606297,1821.4609777122535],"SAL_BB9661AA":[3473.9976604166263,1828.1505202353012],"_hypo_21":[3485.2807241991636,1811.661049940796],"SAL_BB9663AA":[3485.461499215667,1791.6444064137859],"SAL_BB9483AA":[3472.860423949367,1803.3542108498827],"SAL_BB9662AA":[3474.026662053931,1789.0780074017257],"SAL_BB9749AA":[3493.2619578093477,1799.030244031125],"SAL_BB9581AA":[3482.274961061207,1846.1766888825223],"SAL_BB9411AA":[3504.065788485473,1857.2753087706947],"SAL_BB9659AA":[3469.9996889994827,1846.1320278519727],"SAL_BB9577AA":[3494.596067810925,1870.309478607855],"SAL_BB9753AA":[3472.5574699053504,1819.4065649263587],"SAL_BB9486AA":[3531.8699527658573,1844.049036646654],"SAL_BB9580AA":[3517.320293400967,1853.477446624958],"SAL_BB9409AA":[3536.721335020394,1836.7676324167817],"SAL_BB9579AA":[3525.2403096544135,1849.7588600859033],"SAL_BB9578AA":[3516.4960031849487,1787.108358342865],"SAL_DB8671AA":[3603.186363568544,1843.9512928075812],"_hypo_37":[3526.7148726538658,1632.0662387897185],"_hypo_39":[3454.491580281962,1528.2487755781108],"_hypo_41":[3451.072550353103,1532.717186468008],"_hypo_42":[3440.517571382384,1543.0574721289547],"SAL_XA0495AA":[3415.924237000017,1560.5311822832152],"_hypo_47":[3452.8482265333873,1523.8434820625148],"_hypo_48":[3435.3445229553386,1499.6981969148032],"_hypo_49":[3423.579170214075,1490.022427314339],"_hypo_50":[3418.66519253874,1490.5434942217912],"_hypo_51":[3400.4258107332626,1499.1459758441013],"SAL_GA0129AA":[3382.6133557733547,1515.4685621650794],"SAL_GA0121AA":[3382.6133557733547,1515.4685621650794],"SAL_GA0333AA":[3385.6233310139787,1501.1796468799146],"SAL_GA0118AA":[3389.169222901106,1484.2201905465813],"SAL_GA0126AA":[3380.3777888330183,1467.2665338642112],"_hypo_58":[3423.0744386641404,1485.1065318527608],"SAL_GA0376AA":[3399.565023832767,1460.1199135306629],"SAL_GA0145AA":[3399.565023832767,1460.1199135306629],"SAL_GA0128AA":[3376.1570290789095,1435.2410425106966],"_hypo_63":[3423.5758335687483,1475.101336029937],"SAL_GA0135AA":[3428.6881004124357,1445.3724750292506],"_hypo_65":[3418.572217984992,1460.7143252121934],"SAL_GA0192AA":[3396.0328438029655,1421.9878159360342],"SAL_GA0379AA":[3412.8155883405193,1431.1040010989348],"SAL_GA0383AA":[3439.4727993034007,1449.465366124919],"SAL_RA7373AA":[3457.9587866361308,1473.7621340432001],"_hypo_71":[3482.985071275601,1506.4168342275248],"SAL_XA0496AA":[3505.9872089430846,1496.0450074250941],"_hypo_76":[3626.610330036485,1737.1591607435569],"_hypo_77":[3757.925269353109,1299.697645834684],"SAL_VA2849AA":[3770.719034512486,1217.101261458114],"SAL_VA2853AA":[3794.444632850028,1237.1452381850388],"SAL_VA2851AA":[3794.444632850028,1237.1452381850388],"SAL_WA3197AA":[3685.327778096437,1618.7564203335646],"_hypo_83":[3860.0678862796276,1800.0996338984794],"_hypo_84":[3876.7070726628517,1738.2511641966014],"_hypo_85":[3882.9606144851477,1709.3978097437205],"_hypo_86":[3887.710484019518,1674.911568060441],"_hypo_92":[3960.396314912621,1391.9357019056042],"SAL_WA2248AA":[3959.6546035999518,1377.01044736445],"SAL_WA2249AA":[3968.23720984347,1379.2176747749506],"_hypo_95":[3922.9368064641053,1609.8826919286466],"SAL_DA4459AA":[3962.306079949128,1504.2233115374331],"SAL_GA0125AA":[4075.3735871745603,1343.3929767108875],"SAL_JB2051AA":[3949.4358658535803,1605.128693142587],"_hypo_99":[3947.9380869978463,1688.9227595727332],"SAL_EA9761AA":[4009.5851936311883,1589.1797295097763],"SAL_JB2050AA":[3969.521513671929,1675.8429451205106],"_hypo_102":[4092.4632719159845,1791.371106452354],"_hypo_103":[4176.801930332853,1724.9426695476925],"SAL_WA2910AA":[4176.619208445408,1675.4016778707796],"_hypo_105":[4208.528327408067,1694.8180063827704],"_hypo_106":[4210.94236511601,1690.5046259244994],"SAL_VA2857AA":[4218.345234522445,1671.8919405806048],"SAL_BB9428AA":[4224.379358966823,1647.6866154637826],"SAL_BB9426AA":[4215.400368093468,1642.0062647088803],"SAL_BB9429AA":[4239.7550524730605,1637.6673285677884],"SAL_BB9515AA":[4241.011801283318,1652.1925664248588],"SAL_BB9524AA":[4255.184163145712,1668.2145150004128],"SAL_BB9459AA":[4223.4582385119065,1694.1962615692137],"SAL_KA4155AA":[4214.9381176094275,1730.621349260395],"SAL_KA4147AA":[4214.9381176094275,1730.621349260395],"_hypo_118":[4283.325194896623,1832.6599749622226],"_hypo_119":[4288.207149055245,1831.8798975681027],"SAL_VA2927AA":[4306.540579062684,1826.5746794465672],"SAL_TA3967AA":[4306.540579062684,1826.5746794465672],"SAL_IB4602AA":[4380.75147681301,1778.958267110304],"_hypo_124":[4335.281862854107,1820.4591019577351],"SAL_IB4650AA":[4348.651539171405,1813.7845181426108],"SAL_ZA9338AA":[4355.221758198761,1822.2866924031446],"SAL_VA2922AA":[4340.70965989153,1843.3840676281013],"_hypo_128":[4294.823847445246,1842.6678976490346],"SAL_VA2925AA":[4311.588159760302,1851.7902782461133],"SAL_TA3966AA":[4311.588159760302,1851.7902782461133],"SAL_KA4168AA":[4341.598402077343,1868.1204417702393],"SAL_VA2924AA":[4300.816881148344,1867.1900183864216],"_hypo_134":[3814.151885853322,1989.6583574594326],"_hypo_135":[3810.482043935698,1993.1001794231765],"_hypo_136":[3791.003663953353,2015.303383873066],"_hypo_137":[3787.971688035997,2019.0440076605616],"SAL_EA9200AA":[3668.9137701423715,2220.068787892777],"_hypo_139":[3752.3371607995055,2060.166514846262],"_hypo_140":[3682.846467564747,2148.3564348611276],"SAL_EA9203AA":[3655.1144157806207,2189.4162281003487],"SAL_FA1057AA":[3612.3850189622226,2216.92334377371],"SAL_FA1048AA":[3633.102690315229,2168.6396625651337],"SAL_FA1054AA":[3636.925303755839,2135.254748063191],"SAL_PA0111AA":[3635.0242817217086,2087.611042032476],"SAL_DA4453AA":[3635.0242817217086,2087.611042032476],"SAL_FA1043AA":[3656.471438267083,2096.5355592924775],"SAL_FA1049AA":[3576.4295508363907,2090.745829256941],"SAL_EB5757AA":[3660.4429722978803,2295.188778035234],"SAL_WA9335AA":[4206.542899320721,1983.415834554108],"SAL_GA3314AA":[4240.685010048873,1984.8061094645475],"SAL_GA2493AA":[4240.685010048873,1984.8061094645475],"_hypo_156":[4265.765495182094,2311.384755681846],"_hypo_157":[4437.108925797803,2272.9208071507096],"_hypo_158":[4570.486993288995,2212.2480424268247],"_hypo_159":[4784.880686163257,2053.307225995422],"_hypo_160":[4788.913090588164,2049.314029190856],"SAL_GA2075AA":[4808.385980058206,2054.0175214726364],"_hypo_162":[4790.134531229752,2046.5896532906866],"_hypo_163":[4790.635683242585,2043.6376504929283],"SAL_VA5553AA":[4791.081610869799,2008.7633294688521],"SAL_GA2091AA":[4777.555481403061,1981.9501004981473],"SAL_RA7669AA":[4798.1091090076,1986.2507584740986],"SAL_ZA2681AA":[5199.9621667130705,1764.1450429730578],"SAL_RA7292AA":[4803.378673981027,2031.5598093588721],"_hypo_170":[4793.406110849308,2047.9026281672536],"SAL_DB4176AA":[4813.278821918817,2045.3105955414035],"SAL_PA0151AA":[4906.228106451346,2033.1869305844216],"SAL_VA5552AA":[4766.357177441706,2022.5535158982498],"SAL_BA9149AA":[4821.2161129133665,2079.6062018301195],"_hypo_177":[4619.533328114976,2211.4026924327377],"_hypo_178":[4658.852081657338,2208.631708125665],"SAL_BA9141AA":[4877.454088298383,2163.3300266619567],"_hypo_180":[4664.633146262341,2208.423364303139],"_hypo_181":[4845.127829967611,2199.9885360199546],"SAL_DA2987AA":[4858.942374675626,2194.276466818475],"SAL_XA1244AA":[4863.834724197939,2204.850829116133],"SAL_VA3566AA":[4863.834724197939,2204.850829116133],"SAL_DA4551AA":[5405.907993092469,2270.332933114563],"_hypo_187":[4658.588349628536,2217.2042145271876],"SAL_BA9158AA":[4981.439256971067,2256.211176657847],"_hypo_189":[5329.973008629389,2333.428003300102],"SAL_RA6788AA":[5572.104020392405,2362.295959085192],"SAL_XA0505AA":[5465.713659794105,2372.485475447754],"_hypo_192":[5151.139622383614,2443.0313219755612],"_hypo_193":[5304.643810951118,2471.146526353351],"_hypo_194":[5319.650665549765,2472.815780218295],"_hypo_195":[5329.635316327227,2473.588313591021],"_hypo_196":[5401.6647804637505,2476.6308675436862],"_hypo_197":[5430.78033277412,2477.274423024988],"_hypo_198":[5537.405177339675,2465.7636836804722],"_hypo_199":[5697.916028471888,2438.0186860279473],"_hypo_201":[5708.020276796053,2437.7303259667397],"_hypo_202":[5713.486598529092,2436.9457639546604],"SAL_GA0174AA":[5719.932539115861,2403.1470687326887],"_hypo_204":[5719.129366265706,2437.1275589132756],"_hypo_205":[5723.990266207343,2435.6359909095554],"_hypo_206":[5728.4116315864985,2432.3085388748186],"SAL_HA7555AA":[5736.579866636748,2419.7269400910172],"SAL_PA8568AA":[5746.176021529035,2425.929762503739],"SAL_OA2126AA":[5746.176021529035,2425.929762503739],"SAL_IB1494AA":[5768.443692803065,2441.6523272092645],"SAL_QA1507AA":[5762.6642494744465,2455.8660380218007],"SAL_OA2128AA":[5762.6642494744465,2455.8660380218007],"_hypo_215":[5732.5803788402245,2457.494082530492],"SAL_HB2786AA":[5758.150273303945,2480.549503322875],"SAL_OA2121AA":[5740.5436884078335,2475.866057329513],"SAL_OA2122AA":[5721.4896599945205,2495.2112767891217],"SAL_VA1359AA":[5645.8210115013135,2504.4261871115978],"_hypo_220":[5461.581819330579,2488.9002127373515],"_hypo_221":[5576.001390849145,2529.678504075864],"SAL_RA7749AA":[5684.521840839377,2557.1856946247854],"SAL_BA7903AA":[5684.521840839377,2557.1856946247854],"SAL_GA2333AA":[5643.047398245578,2561.0391013942635],"SAL_BB1318AA":[5838.17966136026,2681.673615661398],"SAL_IB1606AA":[5745.0485426992545,2660.0135916568315],"SAL_BB8250AA":[5522.303080763648,2577.2155192242926],"SAL_GA2520AA":[5513.401463562197,2594.2699743727803],"SAL_PA0109AA":[5386.144573133389,2534.041270766316],"_hypo_231":[5196.642533261171,2479.313815055123],"SAL_BB1319AA":[5393.996008444986,2630.4319693425223],"SAL_GA0124AA":[5500.669552509651,2737.5447295239364],"SAL_PA0132AA":[5279.795117279878,1514.6323624766744],"_hypo_235":[4182.406740872767,2448.5798704299273],"_hypo_236":[5086.300279389362,2642.3004207164454],"_hypo_237":[5089.233254023029,2642.695813129624],"SAL_GA7664AA":[5259.475106919177,2635.255606120827],"SAL_XA0262AA":[5209.965910316899,2664.453893303052],"SAL_RA0047AA":[5166.447111518091,2689.296306664904],"SAL_RA4473AA":[5090.7819525025925,2725.0940019013015],"_hypo_242":[8016.738288276246,4752.798616783976],"SAL_BA8292AA":[7244.977773455188,4926.303960053883],"_hypo_244":[8132.27983498707,4706.605259903693],"_hypo_245":[8002.508562614401,4536.6967543781375],"SAL_RA8555AA":[7809.222019549886,4616.6760928425865],"_hypo_249":[7976.0911457447055,4501.529942571779],"_hypo_250":[7971.219911380474,4502.992112779534],"_hypo_251":[7935.011588870529,4518.690697337071],"_hypo_253":[7536.79416642642,4699.481016645624],"SAL_VA2912AA":[7491.11407761517,4719.897771534748],"SAL_VA2910AA":[7491.11407761517,4719.897771534748],"SAL_VA2913AA":[7491.11407761517,4719.897771534748],"SAL_GA1487AA":[7491.11407761517,4719.897771534748],"_hypo_257":[7470.165900777139,4733.658437668478],"SAL_BB9479AA":[7404.319323442812,4765.678857367075],"SAL_NA2215AA":[7444.0790841853905,4764.050709742579],"SAL_VA2911AA":[7456.050647382589,4719.769164831382],"SAL_PA4274AA":[7481.039009486742,4785.446134425512],"SAL_OA2046AA":[7481.039009486742,4785.446134425512],"_hypo_266":[7824.475995181135,4537.191547327469],"_hypo_267":[7314.4187110050925,4661.86955286763],"SAL_BB9470AA":[7285.592751192004,4652.981105897924],"SAL_BB9712AA":[7294.6597035061,4676.411728510063],"SAL_BB9713AA":[7240.157737486557,4699.1414528160285],"SAL_BB9634AA":[7177.6083137268915,4787.53312730647],"_hypo_272":[7221.581514178021,4707.408714371458],"_hypo_273":[7191.544641636729,4708.138194324742],"SAL_BB9538AA":[7152.604074519947,4717.480113468513],"SAL_BB9633AA":[7183.229632843615,4695.578944500151],"SAL_BB9637AA":[7172.479724617797,4739.594721151962],"_hypo_279":[7646.481623029703,4566.698447910356],"SAL_BB9709AA":[7364.128956080829,4620.063819983198],"SAL_DA4519AA":[7524.34423867677,4573.039674123032],"_hypo_282":[7973.790163797979,4499.638991427637],"_hypo_283":[7969.525138052865,4496.897547959894],"_hypo_284":[7931.767192106777,4474.273228611435],"_hypo_285":[7866.69815444808,4451.47864488484],"_hypo_286":[7843.312749313701,4443.901160295096],"_hypo_287":[7661.436862934075,4479.192919407215],"_hypo_288":[7581.312163083137,4502.158248322098],"SAL_CB1848AA":[7422.7867873146115,4549.869348149499],"SAL_IB8874AA":[7495.598079349133,4539.148508313042],"SAL_VA2419AA":[7426.6793418054085,4520.6521660615235],"_hypo_292":[7746.687881332974,4414.309000469412],"_hypo_293":[7589.706195942225,4446.9338997757395],"_hypo_294":[7570.442140954035,4452.819428520275],"_hypo_295":[7565.751055820496,4454.450445231029],"SAL_EB6810AA":[7501.656529380732,4478.904670867038],"SAL_IB4663AA":[7531.195830566633,4453.15620640721],"SAL_FA1029AA":[7552.237443374424,4469.258460103694],"SAL_NA2132AA":[7559.716178929511,4443.8637905511905],"_hypo_300":[7689.660656448348,4381.218527966046],"_hypo_301":[7582.463861686267,4383.436057527198],"_hypo_302":[7557.8997538244275,4384.219329050794],"SAL_VA2891AA":[7524.03446939659,4398.063414146972],"SAL_VA2861AA":[7524.03446939659,4398.063414146972],"SAL_VA2862AA":[7524.03446939659,4398.063414146972],"SAL_VA2886AA":[7524.03446939659,4398.063414146972],"SAL_VA2879AA":[7524.03446939659,4398.063414146972],"SAL_VA2872AA":[7524.03446939659,4398.063414146972],"SAL_VA2877AA":[7524.03446939659,4398.063414146972],"SAL_VA2860AA":[7524.03446939659,4398.063414146972],"SAL_VA2874AA":[7524.03446939659,4398.063414146972],"SAL_GA1485AA":[7524.03446939659,4398.063414146972],"SAL_VA2883AA":[7473.343814327712,4400.082239750933],"SAL_VA2888AA":[7473.343814327712,4400.082239750933],"SAL_GA1484AA":[7439.170319957421,4402.259995772636],"SAL_VA2880AA":[7442.062086391134,4414.009725002596],"SAL_VA2866AA":[7495.57658008441,4361.17634393218],"SAL_VA2878AA":[7488.497203858636,4432.613578268409],"SAL_GA1483AA":[7488.497203858636,4432.613578268409],"SAL_VA2892AA":[7482.925492309939,4368.336823844344],"SAL_VA2885AA":[7482.925492309939,4368.336823844344],"_hypo_325":[7484.605326831263,4411.706676085617],"SAL_VA2895AA":[7470.6877153326095,4417.208816148735],"SAL_VA2896AA":[7473.527751170718,4428.478457519537],"SAL_VA2890AA":[7465.186480745159,4384.390655391763],"SAL_IB4530AA":[7443.194528084438,4318.8946360148],"SAL_ZA9630AA":[7485.236924658649,4327.177787375232],"_hypo_332":[7653.756761588574,4341.444844348979],"_hypo_333":[7648.79606348732,4341.670375905069],"SAL_IB4537AA":[7624.331736759821,4343.439187776052],"SAL_ZA9142AA":[7608.765452182939,4341.963886658996],"_hypo_336":[7650.257486279989,4337.9212786843345],"_hypo_337":[7640.177917467776,4337.274767796989],"SAL_IB4498AA":[7610.025888319862,4336.650561426467],"SAL_IB4679AA":[7620.172748109686,4335.326878254457],"_hypo_340":[7645.9080296565135,4335.293097253732],"SAL_IB4507AA":[7592.1636529384405,4259.397635410631],"_hypo_342":[7626.7648003657205,4328.435219073175],"SAL_IB4531AA":[7575.345618048501,4311.961330463294],"SAL_ZA9564AA":[7603.853246513646,4319.678006126436],"SAL_XA2726AA":[7580.532899232553,4310.764549324988],"SAL_WA2919AA":[7616.609957638606,4327.432441056514],"_hypo_348":[7628.973736856697,4324.388657007903],"_hypo_349":[7624.536973259877,4321.910706375298],"_hypo_350":[7621.831179870945,4320.632796698041],"SAL_IB4533AA":[7604.148462341182,4313.09120155656],"SAL_IB4499AA":[7604.148462341182,4313.09120155656],"SAL_IB4500AA":[7600.308667491815,4308.8674307300635],"SAL_IB4487AA":[7587.279302827003,4298.122850145345],"SAL_IB4706AA":[7608.370881120293,4309.966062564548],"SAL_IB4581AA":[7587.17366461695,4283.243789975965],"SAL_ZA9653AA":[7613.621962298244,4311.065986451849],"_hypo_359":[7626.080053701835,4313.8944984749105],"_hypo_360":[7615.945087535971,4303.485889396598],"SAL_IB4696AA":[7583.882480600885,4273.102087303053],"SAL_IB4509AA":[7583.882480600885,4273.102087303053],"SAL_ZA9752AA":[7605.88198529398,4292.408694069662],"SAL_ZA8639AA":[7589.094521040462,4273.929410927569],"SAL_IB4541AA":[7598.300875043709,4279.509714875464],"SAL_VA2921AA":[7625.854243626579,4331.763424180605],"_hypo_369":[7611.115693738278,4329.169282649855],"SAL_IB4519AA":[7561.941567539211,4321.652386198336],"SAL_IB4520AA":[7537.158210508979,4318.645431851613],"SAL_IB4501AA":[7537.391680143204,4317.118117902951],"SAL_IB4502AA":[7562.507495975015,4318.587537565217],"SAL_ZA8594AA":[7616.158220651934,4296.339512044536],"_hypo_377":[7646.70231170865,4328.468670593359],"_hypo_378":[7644.753678222014,4323.847106203803],"SAL_ZA8602AA":[7633.806010725273,4301.844651797737],"SAL_IB4539AA":[7622.975877340095,4273.7619834155275],"_hypo_381":[7625.0014552322755,4289.599940797994],"SAL_ZA9436AA":[7615.868376070653,4277.74479592058],"SAL_IB4680AA":[7597.499414855046,4253.900961177232],"SAL_IB4686AA":[7608.312247598555,4264.501732045582],"SAL_IB5487AA":[7623.194586750786,4262.933405001289],"SAL_IB4682AA":[7623.100594661304,4268.968360158114],"SAL_KA4220AA":[7610.586778986335,4263.5522013112895],"SAL_IB4493AA":[7620.251371019682,4276.085734596124],"SAL_IB4491AA":[7620.251371019682,4276.085734596124],"SAL_IB4528AA":[7619.710923801579,4270.325883233118],"SAL_IB5465AA":[7607.4237061877575,4242.8498065082385],"SAL_XA2749AA":[7638.915448711433,4290.065432795534],"SAL_XA2722AA":[7638.915448711433,4290.065432795534],"SAL_IB4589AA":[7632.3302047654,4251.961286134566],"SAL_ZA8647AA":[7639.071130317347,4299.987390363685],"SAL_ZA9288AA":[7641.8076176833765,4286.857133365216],"SAL_ZA8776AA":[7641.8076176833765,4286.857133365216],"SAL_KA4148AA":[7641.8076176833765,4286.857133365216],"SAL_IB4511AA":[7633.575255726953,4230.101796617442],"SAL_IB4687AA":[7637.186352769506,4241.10018740037],"SAL_IB4515AA":[7637.186352769506,4241.10018740037],"_hypo_409":[7649.398507486689,4317.604460122039],"SAL_IB4591AA":[7643.756775264645,4254.2734752405895],"SAL_XA2864AA":[7648.715002581874,4288.943504766044],"SAL_XA2764AA":[7648.715002581874,4288.943504766044],"_hypo_414":[7656.754330781749,4311.563396776008],"_hypo_415":[7657.09432718579,4306.4931277431615],"SAL_XA2725AA":[7655.150175250828,4262.332138621251],"SAL_XA2756AA":[7658.200111385626,4279.09138210064],"SAL_XA2709AA":[7658.200111385626,4279.09138210064],"SAL_XA2730AA":[7658.200111385626,4279.09138210064],"SAL_XA2882AA":[7659.367356707989,4291.5833435105815],"SAL_ZA9035AA":[7663.671510412864,4282.224949163347],"_hypo_423":[7779.49246335976,4366.109606570151],"SAL_EA9173AA":[7749.7844231020235,4348.396200982572],"SAL_FA1056AA":[7694.83295988732,4278.130050883112],"_hypo_426":[7712.310029255133,4232.762357042078],"SAL_JA0706AA":[7623.010483097261,4143.25216669793],"SAL_GA0578AA":[7623.010483097261,4143.25216669793],"_hypo_430":[7709.052061446132,4229.069803484151],"SAL_JA0705AA":[7628.290183952144,4177.58217905906],"SAL_JA0700AA":[7628.290183952144,4177.58217905906],"SAL_GA0579AA":[7628.290183952144,4177.58217905906],"SAL_JA0704AA":[7671.859562254975,4144.2683186202175],"SAL_GA0933AA":[7671.859562254975,4144.2683186202175],"SAL_FA1047AA":[7765.505587635584,4260.966701226142],"_hypo_439":[7909.3754076327,4363.448645223545],"_hypo_440":[7866.93206305739,4275.01196919247],"_hypo_441":[7842.692367485891,4214.620769713078],"SAL_EA9206AA":[7748.871727373203,3984.596823401724],"SAL_FA1045AA":[7732.8416960195855,4004.2870453780597],"SAL_PA0150AA":[7771.805372097665,4110.1365901065365],"SAL_FA1051AA":[7837.043298205886,4141.380622070617],"_hypo_446":[7896.8314465097,4157.556470660021],"_hypo_447":[7895.360694477663,4152.81011788351],"_hypo_448":[7882.152869224955,4115.303294703621],"SAL_NA2185AA":[7877.360658705842,4096.802445500606],"SAL_NA2173AA":[7877.360658705842,4096.802445500606],"SAL_FA1016AA":[7869.523836353564,4068.7648402023433],"SAL_GA1486AA":[7883.412844459133,4048.4522367132518],"SAL_XA2679AA":[7873.571320248509,4086.3970612903317],"SAL_IB4694AA":[7842.326005838174,4047.3116554729313],"SAL_VA2894AA":[7877.765042482326,4135.7187167598695],"SAL_FB6978AA":[7901.348239451589,4069.2017407421968],"_hypo_459":[7976.869682974313,4496.501469092777],"_hypo_460":[8030.662743427139,4381.427495360266],"SAL_BA5794AA":[8038.9568123713525,4347.847256311653],"SAL_BA9147AA":[8046.524575644853,4362.699123414589],"_hypo_463":[7981.949618314457,4448.025130690084],"_hypo_464":[7981.454572298466,4335.754537756764],"SAL_HA8954AA":[7969.959263056691,4087.8965556227627],"_hypo_466":[7981.433415563166,4321.214496238983],"SAL_DA4518AA":[7978.259527069311,4213.109063238408],"_hypo_468":[7984.510061999436,4272.589293652712],"_hypo_469":[7985.073269252249,4262.502577768076],"_hypo_470":[7986.35011330583,4184.025636684105],"SAL_DA4548AA":[7982.133336041295,4115.534036191192],"SAL_QA1454AA":[8000.2568048202165,3751.228535246813],"SAL_FA8219AA":[8028.066727635529,3685.4443313721285],"SAL_EA9183AA":[8009.68662414649,4098.622889376713],"SAL_FB3259AA":[7911.214249711238,3771.1248641311286],"_hypo_476":[7985.684009928825,4418.269520828264],"SAL_EA9194AA":[8052.782467825638,4054.691851789492],"_hypo_478":[8029.694770066776,3997.4674519943683],"_hypo_479":[8031.735179919396,3972.9778591745717],"_hypo_480":[8032.0902907586,3968.0223863580222],"_hypo_481":[8032.7538888981135,3957.9464770521568],"SAL_FB1271AA":[8036.057709284998,3894.3651636153813],"SAL_FB4954AA":[8040.190804735304,3869.78445160014],"SAL_FB4951AA":[8039.655395088697,3904.8114151841305],"SAL_GB2997AA":[8033.877594016612,3869.769044622463],"SAL_FB4961AA":[8048.002183143959,3866.1205111656127],"SAL_FB5523AA":[8039.04849787564,3944.280431338692],"SAL_PA0131AA":[8054.7017443909235,4159.753005230625],"_hypo_489":[8049.700953220064,4430.413391423647],"SAL_RA5654AA":[8056.547260166387,4416.995622245226],"SAL_RA8557AA":[8069.703423238943,4428.37350911857],"_hypo_492":[8396.792460630102,4748.388041332663],"_hypo_493":[8402.234453954607,4739.747591266817],"_hypo_494":[8430.99716753446,4706.152527954806],"_hypo_495":[8440.84306726796,4688.460825075987],"_hypo_496":[8387.728879833645,4578.846124007195],"SAL_DA4554AA":[8276.503311291697,4407.171697861969],"SAL_OA4203AA":[8262.875071766135,4386.136749088968],"_hypo_500":[8379.064147469122,4560.56343528133],"_hypo_501":[8344.169777537249,4484.634657141576],"_hypo_502":[8220.217011615601,4231.379800808684],"_hypo_503":[8216.237788903632,4227.933652354493],"SAL_EA9170AA":[8184.807694224987,4213.551339470391],"SAL_EA9178AA":[8178.122282479114,4164.285007962565],"SAL_FA1025AA":[8216.57617968334,4157.295226319249],"SAL_PA0124AA":[8262.302561062588,4270.512914990789],"SAL_FA1037AA":[8348.055636074449,4442.094015916769],"_hypo_509":[8441.232577333325,4685.512551357191],"_hypo_510":[8454.588889708395,4524.86471450658],"_hypo_511":[8411.408757358016,4319.839552667689],"_hypo_512":[8407.017893996368,4317.307829602646],"_hypo_513":[8385.71571227518,4305.506865948388],"_hypo_514":[8364.277001362554,4293.967635998968],"_hypo_515":[8361.615534740044,4292.577572569089],"SAL_BB9412AA":[8338.083337578108,4282.883224006926],"_hypo_517":[8348.19546523382,4284.92077319335],"SAL_LB0101AA":[8318.471040735754,4267.5522320969285],"SAL_HB9364AA":[8318.471040735754,4267.5522320969285],"SAL_LB0100AA":[8309.079756596688,4265.904512717414],"SAL_HB9365AA":[8309.079756596688,4265.904512717414],"SAL_LB0114AA":[8291.51582828201,4246.576752971767],"SAL_HB9367AA":[8291.51582828201,4246.576752971767],"_hypo_527":[8320.825548197563,4261.41830380121],"SAL_VA2856AA":[8296.324885543501,4243.649486071409],"SAL_BB9430AA":[8276.035105020956,4228.934592214175],"SAL_BB9494AA":[8259.864813905178,4212.731129112636],"SAL_BB9453AA":[8312.662225786593,4276.162945310289],"SAL_BB9537AA":[8304.807063030925,4242.106630795781],"SAL_VA2901AA":[8352.963053898884,4274.057075704353],"_hypo_535":[8407.355912359235,4299.965086010889],"SAL_BB9482AA":[8327.077300298211,4243.42208398807],"_hypo_537":[8404.908002391796,4295.524954443969],"SAL_BB9460AA":[8391.665779693349,4273.80311936092],"_hypo_540":[8383.824510748795,4260.940720332978],"SAL_BB9686AA":[8373.700219993456,4249.783202453234],"_hypo_542":[8381.610763505536,4256.3862437128555],"_hypo_543":[8379.165893323347,4251.951667001906],"SAL_BB9684AA":[8362.119348579638,4226.946301600902],"_hypo_545":[8375.003124254094,4242.964207547632],"_hypo_546":[8372.542625846128,4238.53873767197],"SAL_BB9477AA":[8349.302905704926,4200.722604794295],"SAL_BB9685AA":[8363.302433105295,4220.908287329355],"_hypo_549":[8373.95398483003,4240.194493362329],"SAL_BB9480AA":[8362.308553648674,4212.262776733362],"SAL_BB9568AA":[8364.169321080271,4211.549648825882],"SAL_BB9569AA":[8363.399090917273,4231.9869045688665],"SAL_BB9681AA":[8377.74639141335,4241.826468647142],"SAL_BB9682AA":[8369.109930429257,4247.535248706864],"SAL_BB9744AA":[8399.586611003866,4276.344540034522],"SAL_BB9567AA":[8387.30296243774,4284.291832703561],"SAL_BB9570AA":[8374.135658116602,4270.518520873537],"_hypo_558":[8411.37257188056,4275.947433821553],"_hypo_559":[8412.094779614303,4270.936364770032],"_hypo_560":[8410.979103173671,4265.9971360543495],"SAL_BB9748AA":[8408.548659259253,4251.130832602716],"SAL_BB9554AA":[8400.71997473326,4233.252622824658],"SAL_BB9746AA":[8402.705437478213,4232.696777763986],"_hypo_564":[8413.79251006648,4261.021639002245],"_hypo_565":[8419.727471846156,4227.1529926203275],"SAL_VA2858AA":[8421.214580034595,4212.156121834118],"SAL_BB9520AA":[8424.22359359775,4167.946224819333],"SAL_BB9521AA":[8424.227576313078,4187.267517875465],"SAL_VA2855AA":[8420.061736056981,4201.704464758735],"SAL_BB9427AA":[8407.431315979855,4168.592847539637],"SAL_BB9636AA":[8425.411914863826,4197.404664204256],"SAL_BB9683AA":[8425.008289827656,4207.69308197445],"SAL_BB9750AA":[8432.678780721611,4189.991775344018],"SAL_BB9457AA":[8412.508538972212,4246.0132983710055],"_hypo_577":[8417.566996002084,4251.864558079537],"_hypo_578":[8426.222921972307,4229.144902908743],"SAL_BB9478AA":[8431.058975949518,4214.879046995663],"SAL_BB9752AA":[8436.489892545069,4205.869230283241],"SAL_BB9566AA":[8434.939001558349,4216.259150602744],"SAL_BB9635AA":[8413.880980733822,4235.8467193435945],"_hypo_583":[8414.675904024185,4266.579931480436],"SAL_BB9747AA":[8421.86737357163,4253.343949677907],"SAL_BB9458AA":[8438.295467792017,4221.941638047627],"SAL_BB9572AA":[8456.10584785484,4193.9327218937415],"SAL_BB9745AA":[8428.616396650285,4245.299995430249],"SAL_VA2859AA":[8440.259445520212,4235.5532165015275],"SAL_BB9571AA":[8375.51790477164,4268.811021963864],"SAL_HB9371AA":[8463.558803945152,4225.047816392021],"SAL_LB0110AA":[8463.558803945152,4225.047816392021],"SAL_HB9306AA":[8463.558803945152,4225.047816392021],"SAL_LB0115AA":[8463.558803945152,4225.047816392021],"SAL_KB0890AA":[8492.94815253478,4194.499551175028],"SAL_LB0116AA":[8492.94815253478,4194.499551175028],"SAL_HB9192AA":[8492.94815253478,4194.499551175028],"SAL_BB9751AA":[8488.919338350817,4187.3427137544395],"SAL_LB0109AA":[8485.303768950524,4188.666356132231],"SAL_KB0889AA":[8485.303768950524,4188.666356132231],"SAL_HB9183AA":[8485.303768950524,4188.666356132231],"SAL_LB0104AA":[8476.995745072232,4182.033428849869],"SAL_HB9362AA":[8476.995745072232,4182.033428849869],"SAL_LB0112AA":[8476.995745072232,4182.033428849869],"SAL_HB9369AA":[8476.995745072232,4182.033428849869],"SAL_LB0102AA":[8472.62638554222,4186.904381389068],"SAL_HB9870AA":[8472.62638554222,4186.904381389068],"SAL_LB0105AA":[8477.815609539643,4188.52529629682],"SAL_HB9361AA":[8477.815609539643,4188.52529629682],"SAL_LB0108AA":[8486.411345583316,4181.029527074578],"SAL_HB9372AA":[8486.411345583316,4181.029527074578],"_hypo_619":[8479.139700084852,4205.415216707644],"SAL_LB0106AA":[8501.225451969402,4173.934535298772],"SAL_HB9307AA":[8501.225451969402,4173.934535298772],"SAL_LB0111AA":[8491.645541821661,4190.838558854482],"SAL_HB9370AA":[8491.645541821661,4190.838558854482],"SAL_LB0107AA":[8481.87609053436,4184.819255319137],"SAL_HB9373AA":[8481.87609053436,4184.819255319137],"_hypo_629":[8475.018326955887,4490.876196737497],"_hypo_630":[8477.09206918002,4486.257743278562],"_hypo_631":[8496.19927311221,4405.561191537925],"_hypo_632":[8548.860209399178,4228.482751282075],"SAL_BB9488AA":[8584.877173799483,4147.4683109488105],"SAL_XA2715AA":[8581.684944139477,4086.0608489961455],"SAL_ZA9585AA":[8536.783623960288,4189.839423959676],"_hypo_636":[8512.280605886615,4411.203641600312],"_hypo_637":[8608.958197113627,4203.537402308559],"_hypo_638":[8625.861910871576,4162.200241377932],"_hypo_639":[8626.562159967243,4157.030380868375],"_hypo_640":[8627.3298887583,4151.5442530988785],"_hypo_641":[8625.271439744827,4136.231451300568],"SAL_KB9578AA":[8619.693648639608,4106.47760529978],"SAL_VA2918AA":[8623.771175699756,4121.383915944971],"SAL_XA2681AA":[8642.640860659352,4120.797618711411],"_hypo_645":[8627.735874204502,4136.106100328969],"SAL_ZA9751AA":[8629.004669511132,4101.814710910767],"SAL_XA2879AA":[8630.756602868521,4105.984933018493],"SAL_ZA8585AA":[8627.005812900083,4116.210790439121],"SAL_BB9585AA":[8616.220946654685,4103.65280470084],"_hypo_650":[8636.975478951466,4103.941825577953],"SAL_IB4695AA":[8648.208106772498,4071.483680255634],"_hypo_652":[8638.223264831147,4094.113153495242],"SAL_IB4494AA":[8639.335306114554,4079.2316112533667],"SAL_IB4703AA":[8640.865045683453,4079.4258144155738],"SAL_IB4671AA":[8642.084098344854,4084.701015500416],"_hypo_656":[8632.752278144226,4137.076694389823],"SAL_IB4518AA":[8640.360201874464,4113.070636366463],"SAL_IB4676AA":[8638.50879273589,4123.308950316899],"SAL_XA2712AA":[8653.371669834452,4105.031855700945],"SAL_IB4529AA":[8653.371669834452,4105.031855700945],"SAL_ZA8684AA":[8677.043267786354,4062.7528173837986],"SAL_IB4522AA":[8658.803512512904,4101.894072328536],"SAL_VA2920AA":[8614.138232064532,4109.461738928322],"_hypo_665":[8639.91427916708,4147.574723183212],"_hypo_666":[8645.292168490063,4139.254633236613],"SAL_IB4497AA":[8674.504170074884,4088.4862818267243],"SAL_VA2917AA":[8653.638849159172,4126.883598139786],"SAL_VA2916AA":[8650.976618988581,4137.55786797059],"_hypo_670":[8665.732755224912,4124.196337087589],"SAL_XA2746AA":[8691.379785762994,4096.034845288358],"SAL_XA2747AA":[8691.379785762994,4096.034845288358],"SAL_XA2719AA":[8691.379785762994,4096.034845288358],"SAL_XA2761AA":[8691.379785762994,4096.034845288358],"SAL_XA2744AA":[8691.379785762994,4096.034845288358],"SAL_XA2720AA":[8691.379785762994,4096.034845288358],"SAL_KA4156AA":[8691.379785762994,4096.034845288358],"SAL_XA2732AA":[8691.379785762994,4096.034845288358],"SAL_XA2762AA":[8691.379785762994,4096.034845288358],"SAL_XA2763AA":[8691.379785762994,4096.034845288358],"SAL_XA2760AA":[8691.379785762994,4096.034845288358],"SAL_IB4542AA":[8728.4825021598,4058.0859428702242],"SAL_XA2680AA":[8729.656329310877,4051.9915758236516],"SAL_IB4669AA":[8730.341391573156,4059.996563159496],"SAL_IB4681AA":[8738.651787278828,4055.1585897082314],"SAL_IB4673AA":[8738.651787278828,4055.1585897082314],"SAL_XA2678AA":[8721.861116855713,4058.8386539609837],"SAL_XA2731AA":[8723.962872920261,4060.665360802668],"SAL_IB4572AA":[8754.03801857776,4035.0876635569184],"_hypo_692":[8716.961512921664,4061.3810593319236],"SAL_IB4675AA":[8725.369476409667,4049.051240348198],"SAL_IB4684AA":[8732.94699674883,4041.917628704534],"_hypo_695":[8669.79758320638,4121.417950011781],"SAL_IB4584AA":[8681.740444363671,4112.4664664261345],"SAL_IB4674AA":[8686.790521608136,4111.048642063971],"SAL_IB4510AA":[8680.253401368122,4128.715135443326],"_hypo_700":[8628.96892329654,4189.7341711825875],"SAL_IB4662AA":[8664.705742113792,4163.405690010188],"SAL_NA0076AA":[8647.900530846611,4183.578734837352],"SAL_NA0158AA":[8681.35954121788,4172.699898286708],"SAL_TA3968AA":[8847.367352734256,4037.6833198251497],"_hypo_706":[8649.296775958841,4325.217256752057],"_hypo_707":[8857.634065995533,4108.891258123645],"SAL_FA1017AA":[8894.19403264458,4045.4698469963714],"SAL_VA2928AA":[8886.389158020547,4088.0477845434034],"SAL_NA2176AA":[9149.569981307577,3886.764177086546],"_hypo_711":[8540.229285588044,4570.9290287282465],"SAL_PA0110AA":[8621.359653275467,4454.699487783187],"_hypo_713":[8581.809590015982,4528.768653026656],"_hypo_714":[8745.229722693193,4354.266192388004],"_hypo_715":[8756.598492974179,4337.502167153759],"SAL_VA2838AA":[8767.150148713054,4320.625100815545],"SAL_PA0641AA":[8809.150764743705,4253.446360489059],"SAL_VA2846AA":[8771.268905621824,4316.72082004324],"_hypo_720":[8770.002225988484,4330.420185184407],"SAL_VA2848AA":[8788.219650140492,4312.6668798476],"_hypo_722":[8777.85558316825,4324.385636],"_hypo_723":[8789.59622164041,4314.3634387133525],"SAL_VA2840AA":[8841.692344624103,4268.788040956947],"SAL_VA2843AA":[8868.80400622995,4249.061606107725],"SAL_VA2845AA":[8790.075942068346,4315.578044304378],"SAL_VA2837AA":[8799.484216227074,4290.466148995671],"SAL_VA2847AA":[8779.817537636656,4318.99396413265],"_hypo_729":[8797.166806942607,4346.773912775469],"_hypo_730":[8815.304228357561,4330.587736689052],"SAL_VA2839AA":[8836.056010702441,4308.5692067925265],"_hypo_732":[8819.190967993187,4327.3425837157065],"SAL_VA2842AA":[8830.429848476037,4317.312827286916],"SAL_VA2844AA":[8843.38240261365,4309.170445143242],"SAL_VA2841AA":[8829.50631720369,4323.949368463567],"_hypo_736":[8585.279981904037,4581.210377036305],"_hypo_737":[8604.685003972143,4566.694179276286],"SAL_BB9629AA":[8829.332939233813,4396.092519812313],"SAL_BB9631AA":[8857.946218614481,4375.164783702363],"SAL_BB9456AA":[8899.160588655497,4333.530707782809],"SAL_BB9714AA":[8858.960428098428,4376.626589005934],"SAL_BB9630AA":[8848.710406855855,4380.182079499669],"SAL_LB0103AA":[8835.83082328975,4423.070521271447],"SAL_HB9363AA":[8835.83082328975,4423.070521271447],"SAL_WA6585AA":[8898.260528423085,4365.73189669676],"_hypo_748":[8675.73838244833,4643.796872289651],"SAL_BB9573AA":[8896.825349669272,4511.132686551741],"_hypo_750":[8843.835780430454,4612.731453484014],"_hypo_751":[8856.416269557532,4603.782454475286],"_hypo_752":[8859.829182685153,4600.040369004596],"SAL_DA4549AA":[8869.486343463257,4588.476859689681],"SAL_KA4069AA":[8873.980934864165,4586.041730073419],"_hypo_755":[8860.804749515522,4601.254554870923],"SAL_KA4176AA":[8879.297469608671,4593.8897311793935],"SAL_PA0155AA":[8902.583361425193,4584.616054232037],"_hypo_759":[8873.7285119847,4592.80925387022],"_hypo_760":[8877.842987902954,4589.856768683085],"_hypo_761":[8885.393805622542,4583.448028072569],"SAL_IB4526AA":[8915.177220136156,4557.373963541861],"SAL_IB4527AA":[8933.516951182402,4540.289813432188],"SAL_IB4704AA":[8934.536488887246,4541.4543959207995],"SAL_IB4534AA":[8947.744793603888,4535.219427423426],"_hypo_767":[8886.224750014222,4584.578744879447],"SAL_IB4538AA":[8898.665091437986,4576.083434390156],"SAL_IB4540AA":[8908.41888248931,4572.148109099286],"SAL_KA4199AA":[8891.73976146381,4584.334808953172],"SAL_IB4697AA":[8916.898514048993,4582.491230084231],"_hypo_772":[8892.751424244758,4617.4133772608175],"_hypo_773":[8895.774425491749,4617.39816033771],"_hypo_774":[8910.759150804846,4613.632474028181],"_hypo_775":[8920.221376389924,4610.713744387237],"_hypo_776":[8934.861182148601,4605.833422466078],"SAL_IB4532AA":[8967.158511005924,4594.250403881979],"SAL_IB4705AA":[8982.409071419883,4591.555148737333],"SAL_IB4545AA":[8968.332162860635,4598.461057852996],"_hypo_780":[8925.968899489912,4610.933507266228],"SAL_IB4544AA":[8940.781793395745,4608.276631070644],"SAL_IB4707AA":[9659.094100511425,4519.428422809915],"SAL_PA0169AA":[8920.970970394214,4620.98686794506],"_hypo_784":[8936.030637404576,4621.629287547138],"_hypo_785":[8951.461905015247,4621.485393473938],"SAL_IB4535AA":[8975.360776690108,4624.118339000329],"SAL_IB4508AA":[8975.360776690108,4624.118339000329],"SAL_GA1489AA":[8971.361354652174,4621.766904978475],"_hypo_790":[8961.308806864661,4620.448593316173],"SAL_IB4578AA":[8986.460840461805,4616.685072124227],"SAL_IB4579AA":[8981.164305634979,4619.1017976328285],"SAL_KA4205AA":[8959.688200296667,4625.921990445483],"SAL_KA4184AA":[8959.688200296667,4625.921990445483],"SAL_KA4177AA":[8945.201178555595,4627.392639056178],"SAL_KA4198AA":[8969.734518489491,4632.5168399632],"_hypo_799":[8959.637620872356,4631.690271631572],"SAL_KA4169AA":[9007.748386373656,4643.938745728632],"SAL_KA4214AA":[8973.973571781109,4636.312761142897],"SAL_KA4206AA":[8997.826799513445,4644.003996782769],"SAL_KA4185AA":[8948.983744321347,4631.444782714288],"SAL_PA0157AA":[8939.70519000978,4613.004002001915],"SAL_KA4163AA":[8906.278156474502,4624.0638056370735],"SAL_IB4577AA":[8988.295368607542,4658.128286876494],"SAL_IB4612AA":[8945.742475585434,4644.70819134038],"SAL_KA4068AA":[8971.907556267033,4659.534452753092],"_hypo_813":[8973.184293735041,4657.4303657181135],"SAL_IB4512AA":[8996.702752670131,4667.111178830497],"SAL_IB4685AA":[9019.878289092398,4676.6508246347385],"SAL_XA2707AA":[8990.950981356018,4666.399706040238],"SAL_IB4672AA":[8987.465885559093,4671.064034610273],"SAL_XA2908AA":[8993.705370947224,4657.835859100512],"_hypo_820":[8547.902619609282,4731.9633464817225],"_hypo_821":[8637.01341049984,4743.613055353515],"_hypo_822":[8720.50557221027,4740.382192399057],"SAL_BB9574AA":[8928.151636777955,4713.331065448513],"_hypo_824":[8934.775075040052,4733.439069592974],"SAL_BB9586AA":[9022.20412403715,4718.873140903755],"SAL_LB0099AA":[8993.117595326465,4732.355837276568],"SAL_HB9366AA":[8993.117595326465,4732.355837276568],"_hypo_829":[8657.031281672236,4746.615166648023],"_hypo_830":[8681.092042674842,4749.938627761753],"_hypo_831":[8759.726640673565,4748.935559467079],"SAL_GA1488AA":[8809.109078850757,4753.927014444366],"SAL_LB0113AA":[8954.486245232289,4743.511370614707],"SAL_HB9368AA":[8954.486245232289,4743.511370614707],"_hypo_836":[8815.278288368121,4772.025741295726],"SAL_ZA2474AA":[8937.216929626979,4760.878789607521],"_hypo_838":[8845.284797183194,4777.284374780526],"SAL_ZA2494AA":[8879.653854803506,4781.500673871479],"SAL_ZA2482AA":[8879.653854803506,4781.500673871479],"SAL_ZA2477AA":[8879.653854803506,4781.500673871479],"SAL_ZA2495AA":[8879.653854803506,4781.500673871479],"SAL_ZA2479AA":[8879.653854803506,4781.500673871479],"SAL_ZA2504AA":[8879.653854803506,4781.500673871479],"SAL_ZA2498AA":[8879.653854803506,4781.500673871479],"SAL_ZA2499AA":[8879.653854803506,4781.500673871479],"SAL_ZA2478AA":[8879.653854803506,4781.500673871479],"SAL_ZA2486AA":[8879.653854803506,4781.500673871479],"SAL_ZA2502AA":[8923.75884837512,4796.807430021769],"SAL_ZA2496AA":[8925.627853615151,4789.625048839806],"_hypo_852":[8914.115884200746,4778.3587146248365],"SAL_ZA2490AA":[8952.398470465858,4772.873322951576],"SAL_ZA2481AA":[8952.398470465858,4772.873322951576],"SAL_ZA2485AA":[8929.170887837121,4777.5625885088575],"_hypo_857":[8916.339471239116,4781.254454897313],"SAL_ZA2480AA":[8941.72640917348,4779.77691776113],"SAL_ZA2489AA":[8931.395033480905,4781.713321001925],"SAL_ZA2493AA":[8927.947601961612,4788.161802067881],"SAL_ZA2488AA":[8927.947601961612,4788.161802067881],"SAL_ZA2487AA":[8931.293977002268,4785.28668869969],"SAL_ZA2491AA":[8941.198543148297,4787.770846914579],"SAL_ZA2497AA":[8928.845483110385,4794.296301157095],"SAL_ZA2505AA":[8928.845483110385,4794.296301157095],"_hypo_868":[8947.551044298201,4798.644378445845],"_hypo_869":[8950.557019296779,4799.1819628753],"SAL_ZA2492AA":[8970.299988739956,4801.67368653444],"SAL_ZA2503AA":[8965.25415368953,4802.4777151391945],"SAL_ZA2501AA":[8961.80390236792,4803.515084676775],"SAL_ZA2500AA":[8956.334324369258,4804.158293469862],"SAL_ZA2483AA":[8940.825473092067,4784.2403417927135],"SAL_ZA2506AA":[8923.25548752808,4798.189935388762],"SAL_ZA2484AA":[8858.985148111882,4783.5450506225225],"_hypo_877":[8902.489276471246,4826.0859016842105],"SAL_VA2904AA":[9046.953817542279,4870.111255007813],"SAL_VA2926AA":[8967.385709458347,4847.710810917325],"_hypo_880":[8719.869548781367,4799.483622611044],"_hypo_881":[8788.837912316121,4825.521897560416],"SAL_KA4149AA":[8807.908958027594,4832.292159391729],"SAL_PA0177AA":[8801.758999725116,4833.243014038229],"_hypo_884":[8793.773696781394,4826.599436292688],"_hypo_885":[8880.38433927164,4840.889311654232],"SAL_IB4513AA":[8900.494375535265,4843.153037399691],"SAL_IB4524AA":[8895.126698476513,4843.980481328975],"SAL_KA4170AA":[8808.384656576909,4830.262158152394],"SAL_KA4157AA":[8799.76927178054,4835.869165250157],"SAL_VA2919AA":[8834.099435942531,4865.191320261556],"SAL_ZA8733AA":[8888.91340541921,4897.811593834083],"SAL_ZA8643AA":[8888.91340541921,4897.811593834083],"SAL_RA8562AA":[8723.453434878305,4933.979236381481],"_hypo_896":[8395.172115416924,4831.752082389714],"SAL_DA4552AA":[8149.246850179849,4911.113101451457],"_hypo_898":[8437.764755985885,4871.543876794008],"_hypo_899":[8580.58593381592,4981.687568058436],"_hypo_900":[8629.943601177987,5012.691566945119],"_hypo_901":[8705.425772118291,5057.7870587404195],"_hypo_902":[8750.27477843187,5076.656194954946],"SAL_TA0513AA":[8770.475557305763,5079.348495032991],"SAL_BB9490AA":[8858.603251575852,5091.093902823653],"_hypo_906":[8764.451847135253,5081.456080330158],"SAL_VA2850AA":[8784.554551548812,5084.803548271326],"SAL_BB9406AA":[8791.180959122106,5094.267684790437],"SAL_VA2854AA":[8778.554184407367,5086.798931856353],"SAL_VA2852AA":[8779.027931866804,5085.323861718249],"SAL_ZA2475AA":[8795.229801859936,5098.495907549209],"SAL_ZA2476AA":[8826.276692862004,5115.68465452537],"_hypo_914":[8754.48964250711,5079.491750917657],"SAL_CB9918AA":[8821.874166971334,5119.05404008869],"SAL_CB2200AA":[8821.874166971334,5119.05404008869],"SAL_DB7131AA":[8851.851762189712,5135.98542571642],"SAL_EB0385AA":[8871.957838953113,5150.081895000248],"_hypo_920":[8762.569608853384,5085.253347143357],"_hypo_921":[8819.392805386236,5124.221132983676],"SAL_GB3236AA":[8832.272604474165,5131.976726278205],"SAL_GB3239AA":[8834.629520609957,5135.866569187949],"SAL_GB3237AA":[8834.629520609957,5135.866569187949],"SAL_KA0254AA":[8812.95137257222,5124.577753606216],"SAL_IB4708AA":[8744.922778297601,5095.019963369927],"SAL_IB4603AA":[8760.776957768037,5114.453748051551],"SAL_IB4504AA":[8779.920092374003,5137.919155916153],"SAL_IB4490AA":[8794.106525706065,5135.953790161652],"SAL_IB4516AA":[8772.968839624988,5123.034021734043],"SAL_IB4506AA":[8770.689462591181,5118.362863721937],"SAL_IB5488AA":[8765.439886841741,5123.089092531401],"_hypo_936":[8757.264619283873,5103.685720485053],"SAL_IB4521AA":[8774.442171019946,5114.471617388465],"SAL_IB4543AA":[8769.185093433196,5112.847291020656],"SAL_IB4580AA":[8768.431119222434,5120.904929623889],"_hypo_940":[8657.115044732127,5041.380797751274],"SAL_VA2903AA":[8774.231469542243,5162.889191132976],"SAL_CB8297AA":[8774.231469542243,5162.889191132976],"SAL_CB8350AA":[8774.231469542243,5162.889191132976],"SAL_EA2966AA":[8756.48301696822,5149.459366786072],"_hypo_946":[8596.400017651114,5001.063246691632],"_hypo_947":[8613.743509988712,5020.0352302886],"_hypo_948":[8720.430266566647,5132.165431831097],"SAL_CB8267AA":[8742.254645577232,5152.2318421570635],"SAL_CB8582AA":[8735.28941733818,5148.866148228863],"SAL_CB8581AA":[8735.28941733818,5148.866148228863],"SAL_CB8387AA":[8735.28941733818,5148.866148228863],"SAL_DA4450AA":[8649.004589908316,5060.560511481494],"_hypo_955":[8608.153115535515,5016.804717049593],"_hypo_956":[8624.181761869164,5038.000014252319],"SAL_GA2054AA":[8645.057195506331,5075.702892815945],"_hypo_958":[8629.942633943298,5046.031672066533],"SAL_PA0123AA":[8944.98566484997,5464.031793161229],"_hypo_960":[8727.018788375088,5182.118187380717],"SAL_PA0158AA":[8765.306400930982,5233.293954267599],"_hypo_962":[8773.948559552358,5250.525334079614],"SAL_SA7045AA":[8804.905197983582,5294.391020549428],"SAL_SA7268AA":[8824.901166056861,5328.277283696735],"SAL_GA3090AA":[8727.692313563908,5195.13609517652],"SAL_DA4545AA":[8511.730813278107,4975.047265577525],"_hypo_967":[8381.190713225194,4884.295018879227],"SAL_GB2088AA":[8298.155542737855,4914.02405390304],"_hypo_969":[8374.425419722782,4908.368838212069],"_hypo_970":[8375.59452767836,4913.437184495458],"_hypo_971":[8392.070613370826,4984.280008551783],"_hypo_972":[8396.96944567081,5004.77301318718],"_hypo_973":[8398.330474992956,5010.104444051951],"_hypo_974":[8415.9796688393,5076.765698370269],"_hypo_975":[8417.380733895025,5082.032455825875],"_hypo_976":[8418.65863089967,5107.148070564639],"_hypo_977":[8419.109527612061,5112.752075735382],"_hypo_978":[8421.873182282387,5322.160818712308],"SAL_BA4849AA":[8422.905691059936,5342.436524161548],"SAL_CB6410AA":[8422.905691059936,5342.436524161548],"SAL_CB8466AA":[8422.905691059936,5342.436524161548],"SAL_GB1847AA":[8432.882017056254,5383.637849921751],"SAL_SA3858AA":[8432.882017056254,5383.637849921751],"SAL_DA4430AA":[8432.882017056254,5383.637849921751],"SAL_DA7814AA":[8432.882017056254,5383.637849921751],"_hypo_981":[8442.549839470572,5417.468881291809],"SAL_VA5679AA":[8450.494837436698,5435.415264529214],"_hypo_984":[8466.677776302862,5471.969872350743],"SAL_VA5789AA":[8485.153676018508,5495.99505548398],"SAL_VA5901AA":[8471.835287729471,5491.251449130202],"SAL_VA5937AA":[8458.434426067586,5484.15772433889],"SAL_DA7359AA":[8436.678542959875,5423.8199075615485],"SAL_CB8242AA":[8440.576916066311,5427.905119996422],"SAL_GB1920AA":[8447.935675899022,5425.971918474121],"SAL_KB0606AA":[8434.744178170597,5418.704088667595],"SAL_VA0879AA":[8447.268300941076,5415.674026885009],"SAL_CB8244AA":[8438.264538824587,5423.638053659851],"SAL_CB8163AA":[8440.212135876303,5417.66928924887],"SAL_VA2900AA":[8447.270260966721,5419.613092386184],"SAL_VA2906AA":[8436.404600574904,5371.930110587287],"SAL_DA6034AA":[8410.618286018129,5378.0579608625685],"SAL_IB1980AA":[8407.4863318356,5381.773506704472],"SAL_CB8378AA":[8414.23185427684,5383.787587444106],"SAL_CB8490AA":[8412.585011091778,5383.407604744476],"SAL_CB8212AA":[8417.626882531618,5374.440061135877],"_hypo_1009":[8423.2862795531,5364.869266655293],"SAL_DA6035AA":[8425.001877479488,5389.740247214639],"SAL_VA2902AA":[8422.979482888677,5379.677183627311],"_hypo_1012":[8420.966767907685,5364.483136461002],"SAL_CB8557AA":[8420.253774066467,5384.382617843992],"SAL_UA8057AA":[8419.027159946305,5379.1672144686145],"SAL_DA5161AA":[8412.175424977628,5378.557438856568],"SAL_CB8532AA":[8403.657512549427,5407.230953850165],"SAL_VA0488AA":[8440.103781754318,5375.966636970019],"SAL_GB1921AA":[8411.613513737375,5344.883367075731],"_hypo_1020":[8420.737352938602,5117.59978199647],"SAL_GA2034AA":[8438.706700073886,5163.699410396635],"SAL_OA2478AA":[8451.237918706793,5190.860368202884],"SAL_VA0489AA":[8455.5304165075,5210.691524518401],"SAL_ZA8526AA":[8455.5304165075,5210.691524518401],"SAL_GB1854AA":[8455.5304165075,5210.691524518401],"SAL_GA3363AA":[8455.5304165075,5210.691524518401],"SAL_KB0725AA":[8455.5304165075,5210.691524518401],"SAL_GA2765AA":[8455.5304165075,5210.691524518401],"SAL_DA7341AA":[8455.5304165075,5210.691524518401],"SAL_BA4830AA":[8455.5304165075,5210.691524518401],"SAL_UA4797AA":[8455.5304165075,5210.691524518401],"SAL_GB1907AA":[8470.737763066314,5253.168541548132],"SAL_KB0728AA":[8445.27033049392,5254.626710451062],"SAL_VA0896AA":[8483.85324498768,5245.815223219655],"SAL_VA2893AA":[8470.97227045767,5310.716432701655],"SAL_DA4149AA":[8389.00278765587,5241.0547567345275],"_hypo_1039":[8409.688041312598,5140.1451886700215],"_hypo_1040":[8407.276336589672,5149.742746143706],"SAL_IA2082AA":[8312.255495957597,5537.73672042615],"SAL_PA0159AA":[8353.057882745881,5362.463125790305],"_hypo_1043":[8401.920764094357,5168.463027312341],"SAL_CB8480AA":[8321.211934650542,5469.612168551071],"_hypo_1045":[8386.025152056347,5225.454056935199],"SAL_GA2511AA":[8250.159791505841,5717.455132575314],"SAL_JB9402AA":[8242.331174462892,5735.391806807196],"SAL_PA0143AA":[8366.815327847176,5285.422611851062],"_hypo_1049":[8445.660340576385,5116.617270044362],"SAL_NA0146AA":[8632.934326161256,5389.867381130899],"_hypo_1051":[8509.377231921226,5184.0659154903],"_hypo_1052":[8536.739328365158,5212.526712909324],"SAL_VA2923AA":[8567.659040342849,5243.133586939355],"SAL_GA1490AA":[8567.659040342849,5243.133586939355],"SAL_VA3527AA":[8566.234302986817,5245.437640944686],"SAL_XA2748AA":[8605.590107488872,5294.916902193031],"_hypo_1058":[8634.529396861162,5358.166156304225],"_hypo_1059":[8637.985621854914,5361.938790467048],"_hypo_1060":[8641.498959407036,5365.663651291782],"_hypo_1061":[8691.327062105192,5413.150490278823],"SAL_IB4678AA":[8721.174384992206,5438.80640613512],"SAL_ZA8883AA":[8701.984333259908,5423.872760007799],"_hypo_1064":[8648.016896626013,5373.132232764562],"SAL_XA2687AA":[8681.637350902416,5409.427118936119],"SAL_XA2710AA":[8670.406565187928,5399.991199713467],"SAL_OA2125AA":[8688.631031046578,5428.641558346096],"_hypo_1068":[8642.430936635817,5370.845377160341],"_hypo_1069":[8653.722995666314,5387.702609948431],"SAL_KA4213AA":[8674.035299997497,5416.164191592771],"SAL_ZA9690AA":[8672.313938474406,5417.317271561326],"_hypo_1072":[8675.857644330936,5431.019562633384],"SAL_OA2047AA":[8689.801117080708,5451.688878696597],"SAL_XA2682AA":[8685.11588918621,5469.274446917013],"SAL_GA1491AA":[8586.768944841657,5329.489569452672],"SAL_VA2907AA":[8586.768944841657,5329.489569452672],"SAL_VA2909AA":[8586.768944841657,5329.489569452672],"SAL_VA2908AA":[8608.25822961791,5360.4476248746005],"SAL_GA1492AA":[8606.913632093925,5361.3392805544145],"SAL_VA2915AA":[8810.099079043044,5474.673192725614],"_hypo_1082":[8451.657874984401,5147.375767965727],"_hypo_1083":[8470.249489819034,5176.493108171298],"SAL_BB9410AA":[8545.842726239094,5290.570812693995],"_hypo_1085":[8511.160470761908,5241.906315331755],"SAL_EA9169AA":[8585.251599550465,5357.277125450618],"SAL_EA9193AA":[8565.62236903511,5330.821270133766],"_hypo_1088":[8522.90366104072,5291.973897320443],"_hypo_1089":[8602.133053628786,5442.504938255606],"_hypo_1090":[8618.634112817224,5467.2561601373245],"_hypo_1091":[8649.341042938497,5511.534582591036],"SAL_BB9584AA":[8675.915325777722,5547.28231406379],"SAL_XA0502AA":[8665.98640584022,5536.844839131542],"SAL_XA0501AA":[8652.182278555862,5521.620920829487],"_hypo_1095":[8612.723088225659,5465.117925457321],"SAL_GA8883AA":[8696.105463984786,5603.281610920486],"_hypo_1097":[8635.181596521652,5514.093385990877],"_hypo_1098":[8642.639375957857,5527.034347068445],"_hypo_1099":[8682.780657153176,5594.69219933637],"SAL_JA0433AA":[8695.94683167717,5615.864035998212],"SAL_OA9972AA":[8708.889112506793,5642.734862081201],"SAL_PA2370AA":[8688.809487813658,5613.2643836499],"_hypo_1103":[8643.53563889128,5532.585022721147],"_hypo_1104":[8669.082038868219,5586.034188444039],"SAL_IB8048AA":[8685.522866320087,5616.8970372612],"SAL_OA7431AA":[8677.132286813128,5604.245016342465],"SAL_XA1399AA":[8656.703755580838,5564.977840679186],"SAL_JB5962AA":[8675.526462954069,5611.280613461171],"_hypo_1110":[8654.461200217356,5570.109939919421],"SAL_NA5151AA":[8665.55845361581,5598.295123314145],"SAL_PA1636AA":[8660.318560523276,5589.141426746173],"_hypo_1113":[8531.87570860341,5315.260011409679],"SAL_PA0153AA":[8574.026928294777,5419.739279072409],"SAL_VA9941AA":[8572.649438763121,5424.710669077113],"SAL_PA0763AA":[8572.649438763121,5424.710669077113],"SAL_VA5857AA":[8622.194335968401,5254.858936476825],"SAL_VA5891AA":[8641.397762663408,5271.063234375149],"SAL_VA2905AA":[8094.163870041979,6198.579974342428],"_hypo_1122":[8320.553043434491,5301.771095319652],"SAL_FB8563AA":[8289.482085313146,5424.820801339306],"SAL_PA0147AA":[8285.071328429312,5387.639441197948],"SAL_FA1046AA":[8369.39840409172,5078.754456052926],"SAL_DA4553AA":[8315.223830030787,5184.841618145783],"SAL_GB2068AA":[8169.584219296798,5643.027484082254],"_hypo_1128":[8356.916822666812,4926.224332629708],"_hypo_1129":[8293.71210582893,5012.816941151609],"SAL_KB9981AA":[8255.172211517565,5069.824368523943],"SAL_WA1385AA":[8236.335005135712,5099.41798014121],"SAL_BA1962AA":[8236.335005135712,5099.41798014121],"SAL_GA2859AA":[8236.335005135712,5099.41798014121],"SAL_BA4843AA":[8236.335005135712,5099.41798014121],"SAL_BA1953AA":[8215.456965288238,5127.55273063347],"SAL_VA2899AA":[8217.413557032352,5134.570512010877],"_hypo_1137":[8223.039108969333,5120.375207105579],"SAL_RA6217AA":[8213.516195649452,5140.5522049420715],"SAL_DA5727AA":[8213.516195649452,5140.5522049420715],"SAL_DA2688AA":[8213.516195649452,5140.5522049420715],"SAL_EA4970AA":[8199.14309958055,5169.539864096728],"SAL_JA3279AA":[8187.7943565118285,5160.180176443241],"SAL_RA8357AA":[7980.769367386258,5461.504328828383],"SAL_LB0786AA":[8235.972452552625,5093.365751597631],"SAL_VA1925AA":[8259.67138718845,5149.967795150399],"SAL_VA2914AA":[7661.286296022461,5790.733556709147],"_hypo_1150":[8238.224497972365,4983.535844156016],"_hypo_1151":[8202.859105840602,5009.122719084187],"_hypo_1152":[8191.146319233202,5017.993264986512],"_hypo_1153":[8166.060201817973,5041.237493642622],"_hypo_1154":[8127.594052285874,5078.997904324983],"_hypo_1155":[8086.333636228659,5120.121446337049],"_hypo_1156":[8072.579831747232,5134.128183996817],"_hypo_1157":[8065.384931766092,5141.593737353788],"SAL_DA5947AA":[7985.853572025827,5198.669270598824],"SAL_LA9327AA":[7964.472509218741,5341.978273138907],"_hypo_1160":[8062.531737922057,5145.784956320697],"_hypo_1161":[7945.631905353353,5325.453445150327],"SAL_AB1889AA":[7940.9286281227705,5339.728676233828],"SAL_LB0464AA":[7924.682215620591,5339.934037571833],"SAL_DA6207AA":[8031.043747980421,5190.502684869363],"SAL_DA3019AA":[8026.218264479242,5171.851195389347],"_hypo_1166":[8041.748399675569,5166.302504118787],"_hypo_1167":[8032.801747213386,5177.959198448571],"SAL_DA2445AA":[8021.374824630834,5194.273336488806],"SAL_DA7038AA":[8007.014924588771,5214.774888847836],"SAL_DA4094AA":[8020.103505143147,5193.304978757588],"SAL_DA2718AA":[7999.846907104847,5201.441345698509],"_hypo_1173":[8027.815597641516,5180.13221672886],"SAL_DA5984AA":[8010.539647917354,5198.844358728171],"SAL_DA6153AA":[8013.167632239196,5193.629611156632],"SAL_DA6144AA":[8006.6263091692,5193.125091950722],"SAL_DA6140AA":[7984.43528554755,5196.6359516521725],"SAL_DA2567AA":[7958.292098866923,5209.406878104494],"SAL_CB8353AA":[7988.075552463509,5183.953832908205],"SAL_DA5919AA":[7985.622492725928,5174.625893529324],"_hypo_1181":[8092.556360142934,5089.461949208669],"SAL_CB8470AA":[8012.536006295632,5145.875615032278],"SAL_MA6907AA":[8067.579611491515,5105.400076106093],"_hypo_1184":[8024.964088145565,5110.159539415375],"_hypo_1185":[8003.653140155931,5123.2248277277495],"_hypo_1186":[7990.550522125342,5131.4461025753935],"SAL_CB8379AA":[7978.24997708025,5140.085331005552],"SAL_VA2897AA":[7969.538516620454,5143.1684653378],"SAL_CB8381AA":[7969.538516620454,5143.1684653378],"SAL_QA9030AA":[7894.615031340946,5178.0373975998655],"SAL_DA7116AA":[8006.807041451591,5118.340625587292],"_hypo_1193":[8186.504743891007,5020.032573710784],"_hypo_1194":[8044.213198596483,5084.70873165752],"SAL_GA2492AA":[7945.24922966914,5127.397437978242],"SAL_DA4196AA":[7929.730529206522,5139.4829820078285],"SAL_DA4000AA":[7889.146847176767,5158.900245917014],"SAL_DA5119AA":[7897.304491452448,5151.530994567666],"SAL_DA4544AA":[8096.052200742293,5057.773001991335],"SAL_MA7668AA":[8009.519943874469,5089.392986637279],"SAL_PA0156AA":[8088.382467380267,5051.496678256391],"SAL_BA9511AA":[8065.144751011006,5060.92359516038],"SAL_PA0167AA":[8064.607437267297,5059.471692507023],"_hypo_1206":[7893.353519378864,5046.661186070355],"SAL_DA4522AA":[7753.743071038684,5021.330941943725],"_hypo_1208":[7806.677830758569,5091.690041193685],"SAL_TA7577AA":[7785.924364508556,5103.866938455611],"SAL_TA7576AA":[7785.924364508556,5103.866938455611],"SAL_TA7652AA":[7798.078408667572,5104.021193724717],"_hypo_1213":[7888.380841813699,5047.440216553733],"SAL_GA2334AA":[7682.181779923494,5122.766882767799],"_hypo_1215":[7883.404068770819,5048.189264949123],"SAL_DA4526AA":[7756.369324228883,5043.588113641588],"SAL_PA0139AA":[7741.782072272796,5045.760985184136],"_hypo_1218":[7763.156249313605,5068.63843631877],"SAL_DA4531AA":[7630.470666617173,5119.061648154359],"_hypo_1220":[7758.2711219225885,5069.423827253261],"_hypo_1221":[7720.586368542165,5081.250869375898],"SAL_DA4525AA":[7706.419458201438,5086.282013119069],"SAL_PA0152AA":[7695.919132632218,5087.618540299072],"_hypo_1224":[7753.358025808195,5070.5137339257935],"_hypo_1225":[7743.700949751458,5072.774083070491],"SAL_FA6896AA":[7432.784886204087,5095.672941375335],"SAL_PA0141AA":[7672.405233528554,5089.1387042749475],"SAL_PA0140AA":[7647.655417081211,5091.536388636393],"_hypo_1229":[7718.882831341059,5072.3282424971685],"_hypo_1230":[7709.073804982523,5073.796405479859],"SAL_OA4204AA":[7656.125234369877,5082.608457921325],"SAL_PA0130AA":[7636.522291911677,5083.088551423108],"_hypo_1233":[7713.853757336288,5072.4968396701925],"SAL_PA0136AA":[7626.321809295512,5080.77722724184],"_hypo_1235":[7703.931540695745,5072.691196231012],"SAL_EA9784AA":[7034.373723326499,5260.483902105237],"_hypo_1237":[7688.469414428572,5072.963657255483],"SAL_PA0137AA":[7658.8768141019345,5074.475571088362],"SAL_PA0138AA":[7658.842237582169,5072.495225540756]},"nodes_links":{"max_link_length":10000,"max_link_scale":5000,"base_node_size":10,"size_power":0.5,"link_font_size":14,"show_link_labels":false,"show_node_labels":false,"node_font_size":12,"custom_colours":{},"hide_link_length":10000,"show_individual_segments":false,"node_collapsed_value":0,"manual_collapsing":{},"backup":null,"custom_color_scheme":["#1f77b4","#aec7e8","#ff7f0e","#ffbb78","#2ca02c","#98df8a","#d62728","#ff9896","#9467bd","#c5b0d5","#8c564b","#c49c94","#e377c2","#f7b6d2","#7f7f7f","#c7c7c7","#bcbd22","#dbdb8d","#17becf","#9edae5","#393b79","#5254a3","#6b6ecf","#9c9ede","#637939","#8ca252","#b5cf6b","#cedb9c","#8c6d31","#bd9e39","#e7ba52","#e7cb94","#843c39","#ad494a","#d6616b","#e7969c","#7b4173","#a55194","#ce6dbd","#de9ed6","#3182bd","#6baed6","#9ecae1","#c6dbef","#e6550d","#fd8d3c","#fdae6b","#fdd0a2","#31a354","#74c476","#a1d99b","#c7e9c0","#756bb1","#9e9ac8","#bcbddc","#dadaeb","#636363","#969696","#bdbdbd","#d9d9d9"]},"scale":0.11625984170822606,"translate":[216.35503509668257,41.42044384961537],"display_category":"lineages"},"metadata":{"2319":{"ID":"2319","__Node":"2319","__selected":false,"id":169,"lineages":"1.2.1","___t":1,"___v":"\"Chinese_mainland\"","Continent":"Asia","Country":"China","Source Simple":"Human","Source Type":"Human","Source Details":"Human","Source Niche":"Human","Region Simple":"Chinese_mainland","Collection Date":"ND"},"2648":{"ID":"2648","__Node":"2648","__selected":false,"id":170,"lineages":"1.2.1","___t":1,"___v":"\"Chinese_mainland\"","Continent":"Asia","Country":"China","Source Simple":"Human","Source Type":"Human","Source Details":"Human","Source Niche":"Human","Region Simple":"Chinese_mainland","Collection Date":"ND"},"3101":{"ID":"3101","__Node":"3101","__selected":false,"id":168,"lineages":"1.1.2","___t":1,"___v":"\"Chinese_mainland\"","Continent":"Asia","Country":"China","Source Simple":"Human","Source Type":"Human","Source Details":"Human","Source Niche":"Human","Region Simple":"Chinese_mainland","Collection Date":"ND"},"4380":{"ID":"4380","__Node":"4380","__selected":false,"id":171,"lineages":"1.2.1","___t":1,"___v":"\"Chinese_mainland\"","Continent":"Asia","Country":"China","Source Simple":"Human","Source Type":"Human","Source Details":"Human","Source Niche":"Human","Region Simple":"Chinese_mainland","Collection Date":"ND"},"4381":{"ID":"4381","__Node":"4381","__selected":false,"id":172,"lineages":"1.2.1","___t":1,"___v":"\"Chinese_mainland\"","Continent":"Asia","Country":"China","Source Simple":"Human","Source Type":"Human","Source Details":"Human","Source Niche":"Human","Region Simple":"Chinese_mainland","Collection Date":"ND"},"4382":{"ID":"4382","__Node":"4382","__selected":false,"id":173,"lineages":"1.2.1","___t":1,"___v":"\"Chinese_mainland\"","Continent":"Asia","Country":"China","Source Simple":"Human","Source Type":"Human","Source Details":"Human","Source Niche":"Human","Region Simple":"Chinese_mainland","Collection Date":"ND"},"6321":{"ID":"6321","__Node":"6321","__selected":false,"id":174,"lineages":"1.2.1","___t":1,"___v":"\"Chinese_mainland\"","Continent":"Asia","Country":"China","Source Simple":"Human","Source Type":"Human","Source Details":"Human","Source Niche":"Human","Region Simple":"Chinese_mainland","Collection Date":"ND"},"7420":{"ID":"7420","__Node":"7420","__selected":false,"id":175,"lineages":"1.2.1","___t":1,"___v":"\"Chinese_mainland\"","Continent":"Asia","Country":"China","Source Simple":"Human","Source Type":"Human","Source Details":"Human","Source Niche":"Human","Region Simple":"Chinese_mainland","Collection Date":"ND"},"7427":{"ID":"7427","__Node":"7427","__selected":false,"id":176,"lineages":"1.2.1","___t":1,"___v":"\"Chinese_mainland\"","Continent":"Asia","Country":"China","Source Simple":"Human","Source Type":"Human","Source Details":"Human","Source Niche":"Human","Region Simple":"Chinese_mainland","Collection Date":"ND"},"7445":{"ID":"7445","__Node":"7445","__selected":false,"id":165,"lineages":"2.1.0","___t":1,"___v":"\"Chinese_mainland\"","Continent":"Asia","Country":"China","Source Simple":"Human","Source Type":"Human","Source Details":"Human","Source Niche":"Human","Region Simple":"Chinese_mainland","Collection Date":"ND"},"7451":{"ID":"7451","__Node":"7451","__selected":false,"id":177,"lineages":"1.2.1","___t":1,"___v":"\"Chinese_mainland\"","Continent":"Asia","Country":"China","Source Simple":"Human","Source Type":"Human","Source Details":"Human","Source Niche":"Human","Region Simple":"Chinese_mainland","Collection Date":"ND"},"7694":{"ID":"7694","__Node":"7694","__selected":false,"id":178,"lineages":"1.2.1","___t":1,"___v":"\"Chinese_mainland\"","Continent":"Asia","Country":"China","Source Simple":"Human","Source Type":"Human","Source Details":"Human","Source Niche":"Human","Region Simple":"Chinese_mainland","Collection Date":"ND"},"9655":{"ID":"9655","__Node":"9655","__selected":false,"id":166,"lineages":"2.1.4","___t":1,"___v":"\"Chinese_mainland\"","Continent":"Asia","Country":"China","Source Simple":"Human","Source Type":"Human","Source Details":"Human","Source Niche":"Human","Region Simple":"Chinese_mainland","Collection Date":"ND"},"9673":{"ID":"9673","__Node":"9673","__selected":false,"id":179,"lineages":"1.2.1","___t":1,"___v":"\"Chinese_mainland\"","Continent":"Asia","Country":"China","Source Simple":"Human","Source Type":"Human","Source Details":"Human","Source Niche":"Human","Region Simple":"Chinese_mainland","Collection Date":"ND"},"9674":{"ID":"9674","__Node":"9674","__selected":false,"id":180,"lineages":"1.2.1","___t":1,"___v":"\"Chinese_mainland\"","Continent":"Asia","Country":"China","Source Simple":"Human","Source Type":"Human","Source Details":"Human","Source Niche":"Human","Region Simple":"Chinese_mainland","Collection Date":"ND"},"9709":{"ID":"9709","__Node":"9709","__selected":false,"id":167,"lineages":"1.1.1","___t":1,"___v":"\"Chinese_mainland\"","Continent":"Asia","Country":"China","Source Simple":"Human","Source Type":"Human","Source Details":"Human","Source Niche":"Human","Region Simple":"Chinese_mainland","Collection Date":"ND"},"_hypo_0":{"ID":"_hypo_0","__Node":"_hypo_0","Collection Date":"ND"},"_hypo_1":{"ID":"_hypo_1","__Node":"_hypo_1","Collection Date":"ND"},"SAL_EA9197AA":{"ID":"SAL_EA9197AA","__Node":"SAL_EA9197AA","__selected":false,"id":2,"lineages":"3.2.0","___t":1,"___v":"","Collection Date":"ND"},"SAL_VA6995AA":{"ID":"SAL_VA6995AA","__Node":"SAL_VA6995AA","__selected":false,"id":1,"lineages":"3.1.0","___t":1,"___v":"","Collection Date":"ND"},"_hypo_4":{"ID":"_hypo_4","__Node":"_hypo_4","Collection Date":"ND"},"_hypo_5":{"ID":"_hypo_5","__Node":"_hypo_5","Collection Date":"ND"},"_hypo_6":{"ID":"_hypo_6","__Node":"_hypo_6","Collection Date":"ND"},"_hypo_7":{"ID":"_hypo_7","__Node":"_hypo_7","Collection Date":"ND"},"_hypo_8":{"ID":"_hypo_8","__Node":"_hypo_8","Collection Date":"ND"},"_hypo_9":{"ID":"_hypo_9","__Node":"_hypo_9","Collection Date":"ND"},"_hypo_10":{"ID":"_hypo_10","__Node":"_hypo_10","Collection Date":"ND"},"_hypo_11":{"ID":"_hypo_11","__Node":"_hypo_11","Collection Date":"ND"},"_hypo_12":{"ID":"_hypo_12","__Node":"_hypo_12","Collection Date":"ND"},"_hypo_13":{"ID":"_hypo_13","__Node":"_hypo_13","Collection Date":"ND"},"_hypo_14":{"ID":"_hypo_14","__Node":"_hypo_14","Collection Date":"ND"},"SAL_BB9660AA":{"ID":"SAL_BB9660AA","__Node":"SAL_BB9660AA","__selected":false,"id":58,"Source Simple":"Human","Region Simple":"Austria","Source Niche":"Human","Source Type":"Human","Source Details":"Human (Smear from surgical site)","Collection Year":"1996","Collection Month":"","Collection Day":"","Collection Time":"","Continent":"Europe","Country":"Austria","Region":"","District":"","City":"","Post Code":"","Latitude":"","Longitude":"","Name":"CK_96/00004521","lineages":"1.2.1","___t":1,"___v":"\"Austria\"","Collection Date":"ND"},"SAL_BB9485AA":{"ID":"SAL_BB9485AA","__Node":"SAL_PA0148AA","__selected":false,"id":50,"Source Simple":"Human","Region Simple":"Austria","Source Niche":"Human","Source Type":"Human","Source Details":"Human - (Blood)","Collection Year":"1996","Collection Month":"","Collection Day":"","Collection Time":"","Continent":"Europe","Country":"Austria","Region":"","District":"","City":"","Post Code":"","Latitude":"","Longitude":"","Name":"CK_96/00002477","lineages":"1.2.1","___t":1,"___v":"\"Austria\"","Collection Date":"ND"},"SAL_BB9484AA":{"ID":"SAL_BB9484AA","__Node":"SAL_PA0148AA","__selected":false,"id":49,"Source Simple":"Human","Region Simple":"Austria","Source Niche":"Human","Source Type":"Human","Source Details":"Human - (Blood)","Collection Year":"1996","Collection Month":"","Collection Day":"","Collection Time":"","Continent":"Europe","Country":"Austria","Region":"","District":"","City":"","Post Code":"","Latitude":"","Longitude":"","Name":"CK_96/00002341","lineages":"1.2.1","___t":1,"___v":"\"Austria\"","Collection Date":"ND"},"SAL_PA0148AA":{"ID":"SAL_PA0148AA","__Node":"SAL_PA0148AA","__selected":false,"id":64,"Source Simple":"Human","Region Simple":"Austria","Source Niche":"Human","Source Type":"Human","Source Details":"","Collection Year":"1996","Collection Month":"","Collection Day":"","Collection Time":"","Continent":"Europe","Country":"Austria","Region":"","District":"","City":"","Post Code":"","Latitude":"","Longitude":"","Name":"8538/96","lineages":"1.2.1","___t":1,"___v":"\"Austria\"","Collection Date":"ND"},"_hypo_19":{"ID":"_hypo_19","__Node":"_hypo_19","Collection Date":"ND"},"SAL_BB9661AA":{"ID":"SAL_BB9661AA","__Node":"SAL_BB9661AA","__selected":false,"id":59,"Source Simple":"Human","Region Simple":"Austria","Source Niche":"Human","Source Type":"Human","Source Details":"Human - (Blood)","Collection Year":"1996","Collection Month":"","Collection Day":"","Collection Time":"","Continent":"Europe","Country":"Austria","Region":"","District":"","City":"","Post Code":"","Latitude":"","Longitude":"","Name":"CK_96/00004229","lineages":"1.2.1","___t":1,"___v":"\"Austria\"","Collection Date":"ND"},"_hypo_21":{"ID":"_hypo_21","__Node":"_hypo_21","Collection Date":"ND"},"SAL_BB9663AA":{"ID":"SAL_BB9663AA","__Node":"SAL_BB9663AA","__selected":false,"id":61,"Source Simple":"Human","Region Simple":"Austria","Source Niche":"Human","Source Type":"Human","Source Details":"Human - (Blood)","Collection Year":"1996","Collection Month":"","Collection Day":"","Collection Time":"","Continent":"Europe","Country":"Austria","Region":"","District":"","City":"","Post Code":"","Latitude":"","Longitude":"","Name":"CK_96/00004839","lineages":"1.2.1","___t":1,"___v":"\"Austria\"","Collection Date":"ND"},"SAL_BB9483AA":{"ID":"SAL_BB9483AA","__Node":"SAL_BB9483AA","__selected":false,"id":48,"Source Simple":"Human","Region Simple":"Austria","Source Niche":"Human","Source Type":"Human","Source Details":"Human (Puncture specimen)","Collection Year":"1996","Collection Month":"","Collection Day":"","Collection Time":"","Continent":"Europe","Country":"Austria","Region":"","District":"","City":"","Post Code":"","Latitude":"","Longitude":"","Name":"CK_96/00002999","lineages":"1.2.1","___t":1,"___v":"\"Austria\"","Collection Date":"ND"},"SAL_BB9662AA":{"ID":"SAL_BB9662AA","__Node":"SAL_BB9662AA","__selected":false,"id":60,"Source Simple":"Human","Region Simple":"Austria","Source Niche":"Human","Source Type":"Human","Source Details":"Human - (Blood)","Collection Year":"1996","Collection Month":"","Collection Day":"","Collection Time":"","Continent":"Europe","Country":"Austria","Region":"","District":"","City":"","Post Code":"","Latitude":"","Longitude":"","Name":"CK_96/00006667","lineages":"1.2.1","___t":1,"___v":"\"Austria\"","Collection Date":"ND"},"SAL_BB9749AA":{"ID":"SAL_BB9749AA","__Node":"SAL_BB9749AA","__selected":false,"id":62,"Source Simple":"Human","Region Simple":"Austria","Source Niche":"Human","Source Type":"Human","Source Details":"Human - (Pus - Smear forearm)","Collection Year":"1996","Collection Month":"","Collection Day":"","Collection Time":"","Continent":"Europe","Country":"Austria","Region":"","District":"","City":"","Post Code":"","Latitude":"","Longitude":"","Name":"CK_96/00001111","lineages":"1.2.1","___t":1,"___v":"\"Austria\"","Collection Date":"ND"},"SAL_BB9581AA":{"ID":"SAL_BB9581AA","__Node":"SAL_BB9581AA","__selected":false,"id":56,"Source Simple":"Human","Region Simple":"Austria","Source Niche":"Human","Source Type":"Human","Source Details":"Human - (Blood)","Collection Year":"1996","Collection Month":"","Collection Day":"","Collection Time":"","Continent":"Europe","Country":"Austria","Region":"","District":"","City":"","Post Code":"","Latitude":"","Longitude":"","Name":"CK_96/00001672","lineages":"1.2.1","___t":1,"___v":"\"Austria\"","Collection Date":"ND"},"SAL_BB9411AA":{"ID":"SAL_BB9411AA","__Node":"SAL_BB9411AA","__selected":false,"id":47,"Source Simple":"Human","Region Simple":"Austria","Source Niche":"Human","Source Type":"Human","Source Details":"Human - (Blood)","Collection Year":"2000","Collection Month":"","Collection Day":"","Collection Time":"","Continent":"Europe","Country":"Austria","Region":"","District":"","City":"","Post Code":"","Latitude":"","Longitude":"","Name":"CK_00/00002565","lineages":"1.2.1","___t":1,"___v":"\"Austria\"","Collection Date":"ND"},"SAL_BB9659AA":{"ID":"SAL_BB9659AA","__Node":"SAL_BB9659AA","__selected":false,"id":57,"Source Simple":"Human","Region Simple":"Austria","Source Niche":"Human","Source Type":"Human","Source Details":"Smear","Collection Year":"1996","Collection Month":"","Collection Day":"","Collection Time":"","Continent":"Europe","Country":"Austria","Region":"","District":"","City":"","Post Code":"","Latitude":"","Longitude":"","Name":"CK_96/00013419","lineages":"1.2.1","___t":1,"___v":"\"Austria\"","Collection Date":"ND"},"SAL_BB9577AA":{"ID":"SAL_BB9577AA","__Node":"SAL_BB9577AA","__selected":false,"id":52,"Source Simple":"Human","Region Simple":"Austria","Source Niche":"Human","Source Type":"Human","Source Details":"Human - (Blood)","Collection Year":"1996","Collection Month":"","Collection Day":"","Collection Time":"","Continent":"Europe","Country":"Austria","Region":"","District":"","City":"","Post Code":"","Latitude":"","Longitude":"","Name":"CK_96/00001783","lineages":"1.2.1","___t":1,"___v":"\"Austria\"","Collection Date":"ND"},"SAL_BB9753AA":{"ID":"SAL_BB9753AA","__Node":"SAL_BB9753AA","__selected":false,"id":63,"Source Simple":"Human","Region Simple":"Austria","Source Niche":"Human","Source Type":"Human","Source Details":"Human - (Blood)","Collection Year":"1996","Collection Month":"","Collection Day":"","Collection Time":"","Continent":"Europe","Country":"Austria","Region":"","District":"","City":"","Post Code":"","Latitude":"","Longitude":"","Name":"CK_96/00000451","lineages":"1.2.1","___t":1,"___v":"\"Austria\"","Collection Date":"ND"},"SAL_BB9486AA":{"ID":"SAL_BB9486AA","__Node":"SAL_BB9486AA","__selected":false,"id":51,"Source Simple":"Human","Region Simple":"Austria","Source Niche":"Human","Source Type":"Human","Source Details":"Human - (Pus, Phlegmon)","Collection Year":"1996","Collection Month":"","Collection Day":"","Collection Time":"","Continent":"Europe","Country":"Austria","Region":"","District":"","City":"","Post Code":"","Latitude":"","Longitude":"","Name":"CK_96/00002386","lineages":"1.2.1","___t":1,"___v":"\"Austria\"","Collection Date":"ND"},"SAL_BB9580AA":{"ID":"SAL_BB9580AA","__Node":"SAL_BB9580AA","__selected":false,"id":55,"Source Simple":"Human","Region Simple":"Austria","Source Niche":"Human","Source Type":"Human","Source Details":"Human - (Blood)","Collection Year":"1996","Collection Month":"","Collection Day":"","Collection Time":"","Continent":"Europe","Country":"Austria","Region":"","District":"","City":"","Post Code":"","Latitude":"","Longitude":"","Name":"CK_96/00001571","lineages":"1.2.1","___t":1,"___v":"\"Austria\"","Collection Date":"ND"},"SAL_BB9409AA":{"ID":"SAL_BB9409AA","__Node":"SAL_BB9409AA","__selected":false,"id":46,"Source Simple":"Human","Region Simple":"Austria","Source Niche":"Human","Source Type":"Human","Source Details":"Human (Pleural)","Collection Year":"1997","Collection Month":"","Collection Day":"","Collection Time":"","Continent":"Europe","Country":"Austria","Region":"","District":"","City":"","Post Code":"","Latitude":"","Longitude":"","Name":"CK_97/00004138","lineages":"1.2.1","___t":1,"___v":"\"Austria\"","Collection Date":"ND"},"SAL_BB9579AA":{"ID":"SAL_BB9579AA","__Node":"SAL_BB9579AA","__selected":false,"id":54,"Source Simple":"Human","Region Simple":"Austria","Source Niche":"Human","Source Type":"Human","Source Details":"Human - (Blood)","Collection Year":"1996","Collection Month":"","Collection Day":"","Collection Time":"","Continent":"Europe","Country":"Austria","Region":"","District":"","City":"","Post Code":"","Latitude":"","Longitude":"","Name":"CK_96/00001329","lineages":"1.2.1","___t":1,"___v":"\"Austria\"","Collection Date":"ND"},"SAL_BB9578AA":{"ID":"SAL_BB9578AA","__Node":"SAL_BB9578AA","__selected":false,"id":53,"Source Simple":"Human","Region Simple":"Austria","Source Niche":"Human","Source Type":"Human","Source Details":"Human - (Blood)","Collection Year":"1996","Collection Month":"","Collection Day":"","Collection Time":"","Continent":"Europe","Country":"Austria","Region":"","District":"","City":"","Post Code":"","Latitude":"","Longitude":"","Name":"CK_96/00001256","lineages":"1.2.1","___t":1,"___v":"\"Austria\"","Collection Date":"ND"},"SAL_DB8671AA":{"ID":"SAL_DB8671AA","__Node":"SAL_DB8671AA","__selected":false,"id":14,"Source Simple":"","Region Simple":"","Source Niche":"","Source Type":"","Source Details":"","Collection Year":"","Collection Month":"","Collection Day":"","Collection Time":"","Continent":"","Country":"","Region":"","District":"","City":"","Post Code":"","Latitude":"","Longitude":"","Name":"PIR02303","lineages":"1.2.1","___t":1,"___v":"\"\"","Collection Date":"ND"},"_hypo_37":{"ID":"_hypo_37","__Node":"_hypo_37","Collection Date":"ND"},"_hypo_39":{"ID":"_hypo_39","__Node":"_hypo_39","Collection Date":"ND"},"_hypo_41":{"ID":"_hypo_41","__Node":"_hypo_41","Collection Date":"ND"},"_hypo_42":{"ID":"_hypo_42","__Node":"_hypo_42","Collection Date":"ND"},"SAL_XA0495AA":{"ID":"SAL_XA0495AA","__Node":"SAL_XA0495AA","__selected":false,"id":624,"Source Simple":"Human","Region Simple":"United States","Source Niche":"Human","Source Type":"Human","Source Details":"","Collection Year":"2007","Collection Month":"","Collection Day":"","Collection Time":"","Continent":"North America","Country":"United States","Region":"","District":"","City":"","Post Code":"","Latitude":"","Longitude":"","Name":"07-0720","lineages":"1.2.1","___t":1,"___v":"\"United States\"","Collection Date":"ND"},"_hypo_47":{"ID":"_hypo_47","__Node":"_hypo_47","Collection Date":"ND"},"_hypo_48":{"ID":"_hypo_48","__Node":"_hypo_48","Collection Date":"ND"},"_hypo_49":{"ID":"_hypo_49","__Node":"_hypo_49","Collection Date":"ND"},"_hypo_50":{"ID":"_hypo_50","__Node":"_hypo_50","Collection Date":"ND"},"_hypo_51":{"ID":"_hypo_51","__Node":"_hypo_51","Collection Date":"ND"},"_hypo_52":{"ID":"_hypo_52","__Node":"_hypo_52","Collection Date":"ND"},"SAL_GA0121AA":{"ID":"SAL_GA0121AA","__Node":"SAL_GA0129AA","__selected":false,"id":743,"Source Simple":"Human","Region Simple":"Vietnam","Source Niche":"Human","Source Type":"Human","Source Details":"","Collection Year":"","Collection Month":"","Collection Day":"","Collection Time":"","Continent":"Asia","Country":"Vietnam","Region":"","District":"","City":"","Post Code":"","Latitude":"","Longitude":"","Name":"VNB1298","lineages":"1.2.1","___t":1,"___v":"\"Vietnam\"","Collection Date":"ND"},"SAL_GA0129AA":{"ID":"SAL_GA0129AA","__Node":"SAL_GA0129AA","__selected":false,"id":747,"Source Simple":"Human","Region Simple":"Vietnam","Source Niche":"Human","Source Type":"Human","Source Details":"","Collection Year":"","Collection Month":"","Collection Day":"","Collection Time":"","Continent":"Asia","Country":"Vietnam","Region":"","District":"","City":"","Post Code":"","Latitude":"","Longitude":"","Name":"VNB1182","lineages":"1.2.1","___t":1,"___v":"\"Vietnam\"","Collection Date":"ND"},"SAL_GA0333AA":{"ID":"SAL_GA0333AA","__Node":"SAL_GA0333AA","__selected":false,"id":16,"Source Simple":"Human","Region Simple":"","Source Niche":"Human","Source Type":"Human","Source Details":"","Collection Year":"","Collection Month":"","Collection Day":"","Collection Time":"","Continent":"","Country":"","Region":"","District":"","City":"","Post Code":"","Latitude":"","Longitude":"","Name":"Hue_95","lineages":"1.2.1","___t":1,"___v":"\"\"","Collection Date":"ND"},"SAL_GA0118AA":{"ID":"SAL_GA0118AA","__Node":"SAL_GA0118AA","__selected":false,"id":742,"Source Simple":"Human","Region Simple":"Vietnam","Source Niche":"Human","Source Type":"Human","Source Details":"","Collection Year":"","Collection Month":"","Collection Day":"","Collection Time":"","Continent":"Asia","Country":"Vietnam","Region":"","District":"","City":"","Post Code":"","Latitude":"","Longitude":"","Name":"VNB1347","lineages":"1.2.1","___t":1,"___v":"\"Vietnam\"","Collection Date":"ND"},"SAL_GA0126AA":{"ID":"SAL_GA0126AA","__Node":"SAL_GA0126AA","__selected":false,"id":745,"Source Simple":"Human","Region Simple":"Vietnam","Source Niche":"Human","Source Type":"Human","Source Details":"","Collection Year":"","Collection Month":"","Collection Day":"","Collection Time":"","Continent":"Asia","Country":"Vietnam","Region":"","District":"","City":"","Post Code":"","Latitude":"","Longitude":"","Name":"VNB1223","lineages":"1.2.1","___t":1,"___v":"\"Vietnam\"","Collection Date":"ND"},"_hypo_58":{"ID":"_hypo_58","__Node":"_hypo_58","Collection Date":"ND"},"_hypo_59":{"ID":"_hypo_59","__Node":"_hypo_59","Collection Date":"ND"},"SAL_GA0128AA":{"ID":"SAL_GA0128AA","__Node":"SAL_GA0128AA","__selected":false,"id":746,"Source Simple":"Human","Region Simple":"Vietnam","Source Niche":"Human","Source Type":"Human","Source Details":"","Collection Year":"","Collection Month":"","Collection Day":"","Collection Time":"","Continent":"Asia","Country":"Vietnam","Region":"","District":"","City":"","Post Code":"","Latitude":"","Longitude":"","Name":"VNB1197","lineages":"1.2.1","___t":1,"___v":"\"Vietnam\"","Collection Date":"ND"},"SAL_GA0145AA":{"ID":"SAL_GA0145AA","__Node":"SAL_GA0376AA","__selected":false,"id":749,"Source Simple":"Human","Region Simple":"Vietnam","Source Niche":"Human","Source Type":"Human","Source Details":"","Collection Year":"","Collection Month":"","Collection Day":"","Collection Time":"","Continent":"Asia","Country":"Vietnam","Region":"","District":"","City":"","Post Code":"","Latitude":"","Longitude":"","Name":"VNB805","lineages":"1.2.1","___t":1,"___v":"\"Vietnam\"","Collection Date":"ND"},"SAL_GA0376AA":{"ID":"SAL_GA0376AA","__Node":"SAL_GA0376AA","__selected":false,"id":750,"Source Simple":"Human","Region Simple":"Vietnam","Source Niche":"Human","Source Type":"Human","Source Details":"","Collection Year":"","Collection Month":"","Collection Day":"","Collection Time":"","Continent":"Asia","Country":"Vietnam","Region":"","District":"","City":"","Post Code":"","Latitude":"","Longitude":"","Name":"VNB1581","lineages":"1.2.1","___t":1,"___v":"\"Vietnam\"","Collection Date":"ND"},"_hypo_63":{"ID":"_hypo_63","__Node":"_hypo_63","Collection Date":"ND"},"SAL_GA0135AA":{"ID":"SAL_GA0135AA","__Node":"SAL_GA0135AA","__selected":false,"id":748,"Source Simple":"Human","Region Simple":"Vietnam","Source Niche":"Human","Source Type":"Human","Source Details":"","Collection Year":"","Collection Month":"","Collection Day":"","Collection Time":"","Continent":"Asia","Country":"Vietnam","Region":"","District":"","City":"","Post Code":"","Latitude":"","Longitude":"","Name":"VNB1081","lineages":"1.2.1","___t":1,"___v":"\"Vietnam\"","Collection Date":"ND"},"_hypo_65":{"ID":"_hypo_65","__Node":"_hypo_65","Collection Date":"ND"},"SAL_GA0192AA":{"ID":"SAL_GA0192AA","__Node":"SAL_GA0192AA","__selected":false,"id":15,"Source Simple":"Human","Region Simple":"","Source Niche":"Human","Source Type":"Human","Source Details":"","Collection Year":"","Collection Month":"","Collection Day":"","Collection Time":"","Continent":"","Country":"","Region":"","District":"","City":"","Post Code":"","Latitude":"","Longitude":"","Name":"1819","lineages":"1.2.1","___v":"\"\"","___t":1,"Collection Date":"ND"},"SAL_GA0379AA":{"ID":"SAL_GA0379AA","__Node":"SAL_GA0379AA","__selected":false,"id":751,"Source Simple":"Human","Region Simple":"Vietnam","Source Niche":"Human","Source Type":"Human","Source Details":"","Collection Year":"","Collection Month":"","Collection Day":"","Collection Time":"","Continent":"Asia","Country":"Vietnam","Region":"","District":"","City":"","Post Code":"","Latitude":"","Longitude":"","Name":"VNB1532","lineages":"1.2.1","___t":1,"___v":"\"Vietnam\"","Collection Date":"ND"},"SAL_GA0383AA":{"ID":"SAL_GA0383AA","__Node":"SAL_GA0383AA","__selected":false,"id":752,"Source Simple":"Human","Region Simple":"Vietnam","Source Niche":"Human","Source Type":"Human","Source Details":"","Collection Year":"","Collection Month":"","Collection Day":"","Collection Time":"","Continent":"Asia","Country":"Vietnam","Region":"","District":"","City":"","Post Code":"","Latitude":"","Longitude":"","Name":"VNB1490","lineages":"1.2.1","___t":1,"___v":"\"Vietnam\"","Collection Date":"ND"},"SAL_RA7373AA":{"ID":"SAL_RA7373AA","__Node":"SAL_RA7373AA","__selected":false,"id":603,"Source Simple":"Human","Region Simple":"United Kingdom","Source Niche":"Human","Source Type":"Human","Source Details":"Homo sapiens; human","Collection Year":"2008","Collection Month":"5","Collection Day":"","Collection Time":"","Continent":"Europe","Country":"United Kingdom","Region":"","District":"","City":"","Post Code":"","Latitude":"","Longitude":"","Name":"488619","lineages":"1.2.1","___v":"\"United Kingdom\"","___t":1,"Collection Date":"ND"},"_hypo_71":{"ID":"_hypo_71","__Node":"_hypo_71","Collection Date":"ND"},"_hypo_72":{"ID":"_hypo_72","__Node":"_hypo_72","Collection Date":"ND"},"SAL_XA0496AA":{"ID":"SAL_XA0496AA","__Node":"SAL_XA0496AA","__selected":false,"id":625,"Source Simple":"Human","Region Simple":"United States","Source Niche":"Human","Source Type":"Human","Source Details":"","Collection Year":"2006","Collection Month":"","Collection Day":"","Collection Time":"","Continent":"North America","Country":"United States","Region":"","District":"","City":"","Post Code":"","Latitude":"","Longitude":"","Name":"06-0868","lineages":"1.2.1","___t":1,"___v":"\"United States\"","Collection Date":"ND"},"_hypo_76":{"ID":"_hypo_76","__Node":"_hypo_76","Collection Date":"ND"},"_hypo_77":{"ID":"_hypo_77","__Node":"_hypo_77","Collection Date":"ND"},"SAL_VA2849AA":{"ID":"SAL_VA2849AA","__Node":"SAL_VA2849AA","__selected":false,"id":452,"Source Simple":"Swine","Region Simple":"Italy","Source Niche":"Livestock","Source Type":"Swine","Source Details":"Pig","Collection Year":"2012","Collection Month":"","Collection Day":"","Collection Time":"","Continent":"Europe","Country":"Italy","Region":"","District":"","City":"","Post Code":"","Latitude":"41.8719","Longitude":"12.5674","Name":"SCS-IT-38_IT_2012","lineages":"1.2.1","___t":1,"___v":"\"Italy\"","Collection Date":"ND"},"_hypo_79":{"ID":"_hypo_79","__Node":"_hypo_79","Collection Date":"ND"},"SAL_VA2851AA":{"ID":"SAL_VA2851AA","__Node":"SAL_VA2853AA","__selected":false,"id":453,"Source Simple":"Swine","Region Simple":"Italy","Source Niche":"Livestock","Source Type":"Swine","Source Details":"Pig","Collection Year":"2010","Collection Month":"","Collection Day":"","Collection Time":"","Continent":"Europe","Country":"Italy","Region":"","District":"","City":"","Post Code":"","Latitude":"41.8719","Longitude":"12.5674","Name":"SCS-IT-29_IT_2010","lineages":"1.2.1","___t":1,"___v":"\"Italy\"","Collection Date":"ND"},"SAL_VA2853AA":{"ID":"SAL_VA2853AA","__Node":"SAL_VA2853AA","__selected":false,"id":454,"Source Simple":"Swine","Region Simple":"Italy","Source Niche":"Livestock","Source Type":"Swine","Source Details":"Pig","Collection Year":"2009","Collection Month":"","Collection Day":"","Collection Time":"","Continent":"Europe","Country":"Italy","Region":"","District":"","City":"","Post Code":"","Latitude":"41.8719","Longitude":"12.5674","Name":"SCS-IT-21_IT_2009","lineages":"1.2.1","___t":1,"___v":"\"Italy\"","Collection Date":"ND"},"SAL_WA3197AA":{"ID":"SAL_WA3197AA","__Node":"SAL_WA3197AA","__selected":false,"id":256,"Source Simple":"Swine","Region Simple":"Germany","Source Niche":"Livestock","Source Type":"Swine","Source Details":"Pig","Collection Year":"1996","Collection Month":"","Collection Day":"","Collection Time":"","Continent":"Europe","Country":"Germany","Region":"","District":"","City":"","Post Code":"","Latitude":"","Longitude":"","Name":"96-02404","lineages":"1.2.1","___t":1,"___v":"\"Germany\"","Collection Date":"ND"},"_hypo_83":{"ID":"_hypo_83","__Node":"_hypo_83","Collection Date":"ND"},"_hypo_84":{"ID":"_hypo_84","__Node":"_hypo_84","Collection Date":"ND"},"_hypo_85":{"ID":"_hypo_85","__Node":"_hypo_85","Collection Date":"ND"},"_hypo_86":{"ID":"_hypo_86","__Node":"_hypo_86","Collection Date":"ND"},"_hypo_87":{"ID":"_hypo_87","__Node":"_hypo_87","Collection Date":"ND"},"_hypo_92":{"ID":"_hypo_92","__Node":"_hypo_92","Collection Date":"ND"},"SAL_WA2248AA":{"ID":"SAL_WA2248AA","__Node":"SAL_WA2248AA","__selected":false,"id":446,"Source Simple":"Swine","Region Simple":"India","Source Niche":"Livestock","Source Type":"Swine","Source Details":"Pig","Collection Year":"2000","Collection Month":"","Collection Day":"","Collection Time":"","Continent":"Asia","Country":"India","Region":"","District":"","City":"","Post Code":"","Latitude":"","Longitude":"","Name":"00-01049","lineages":"1.2.1","___t":1,"___v":"\"India\"","Collection Date":"ND"},"SAL_WA2249AA":{"ID":"SAL_WA2249AA","__Node":"SAL_WA2249AA","__selected":false,"id":447,"Source Simple":"Swine","Region Simple":"India","Source Niche":"Livestock","Source Type":"Swine","Source Details":"Pig","Collection Year":"2000","Collection Month":"","Collection Day":"","Collection Time":"","Continent":"Asia","Country":"India","Region":"","District":"","City":"","Post Code":"","Latitude":"","Longitude":"","Name":"00-01048","lineages":"1.2.1","___t":1,"___v":"\"India\"","Collection Date":"ND"},"_hypo_95":{"ID":"_hypo_95","__Node":"_hypo_95","Collection Date":"ND"},"SAL_DA4459AA":{"ID":"SAL_DA4459AA","__Node":"SAL_DA4459AA","__selected":false,"id":573,"Source Simple":"","Region Simple":"Sweden","Source Niche":"","Source Type":"","Source Details":"","Collection Year":"1981","Collection Month":"","Collection Day":"","Collection Time":"","Continent":"Europe","Country":"Sweden","Region":"","District":"","City":"","Post Code":"","Latitude":"","Longitude":"","Name":"RKS1233","lineages":"1.2.1","___t":1,"___v":"\"Sweden\"","Collection Date":"ND"},"SAL_GA0125AA":{"ID":"SAL_GA0125AA","__Node":"SAL_GA0125AA","__selected":false,"id":744,"Source Simple":"Human","Region Simple":"Vietnam","Source Niche":"Human","Source Type":"Human","Source Details":"","Collection Year":"","Collection Month":"","Collection Day":"","Collection Time":"","Continent":"Asia","Country":"Vietnam","Region":"","District":"","City":"","Post Code":"","Latitude":"","Longitude":"","Name":"VNB1246","lineages":"1.2.1","___t":1,"___v":"\"Vietnam\"","Collection Date":"ND"},"SAL_JB2051AA":{"ID":"SAL_JB2051AA","__Node":"SAL_JB2051AA","__selected":false,"id":183,"Source Simple":"Swine","Region Simple":"Chinese_mainland","Source Niche":"Livestock","Source Type":"Swine","Source Details":"Pig intestine; CVCC","Collection Year":"2019","Collection Month":"5","Collection Day":"12","Collection Time":"","Continent":"Asia","Country":"China","Region":"Beijing","District":"","City":"","Post Code":"","Latitude":"","Longitude":"","Name":"CVCC 503","lineages":"1.2.1","___t":1,"___v":"\"Chinese_mainland\"","Collection Date":"ND"},"_hypo_99":{"ID":"_hypo_99","__Node":"_hypo_99","Collection Date":"ND"},"SAL_EA9761AA":{"ID":"SAL_EA9761AA","__Node":"SAL_EA9761AA","__selected":false,"id":181,"Source Simple":"Avian","Region Simple":"Chinese_mainland","Source Niche":"Poultry","Source Type":"Poultry","Source Details":"Chicken","Collection Year":"2010","Collection Month":"1","Collection Day":"1","Collection Time":"","Continent":"Asia","Country":"China","Region":"Jiangsu","District":"","City":"","Post Code":"","Latitude":"","Longitude":"","Name":"C500","lineages":"1.2.1","___t":1,"___v":"\"Chinese_mainland\"","Collection Date":"ND"},"SAL_JB2050AA":{"ID":"SAL_JB2050AA","__Node":"SAL_JB2050AA","__selected":false,"id":182,"Source Simple":"Swine","Region Simple":"Chinese_mainland","Source Niche":"Livestock","Source Type":"Swine","Source Details":"Pig intestine; CVCC","Collection Year":"2019","Collection Month":"5","Collection Day":"12","Collection Time":"","Continent":"Asia","Country":"China","Region":"Jiangsu","District":"","City":"","Post Code":"","Latitude":"","Longitude":"","Name":"CVCC 79102","lineages":"1.2.1","___t":1,"___v":"\"Chinese_mainland\"","Collection Date":"ND"},"_hypo_102":{"ID":"_hypo_102","__Node":"_hypo_102","Collection Date":"ND"},"_hypo_103":{"ID":"_hypo_103","__Node":"_hypo_103","Collection Date":"ND"},"SAL_WA2910AA":{"ID":"SAL_WA2910AA","__Node":"SAL_WA2910AA","__selected":false,"id":266,"Source Simple":"Swine","Region Simple":"Germany","Source Niche":"Livestock","Source Type":"Swine","Source Details":"Pig","Collection Year":"1996","Collection Month":"","Collection Day":"","Collection Time":"","Continent":"Europe","Country":"Germany","Region":"","District":"","City":"","Post Code":"","Latitude":"","Longitude":"","Name":"96-08742","lineages":"1.2.2","___t":1,"___v":"\"Germany\"","Collection Date":"ND"},"_hypo_105":{"ID":"_hypo_105","__Node":"_hypo_105","Collection Date":"ND"},"_hypo_106":{"ID":"_hypo_106","__Node":"_hypo_106","Collection Date":"ND"},"_hypo_107":{"ID":"_hypo_107","__Node":"_hypo_107","Collection Date":"ND"},"SAL_BB9428AA":{"ID":"SAL_BB9428AA","__Node":"SAL_BB9428AA","__selected":false,"id":66,"Source Simple":"Swine","Region Simple":"Austria","Source Niche":"Wild Animal","Source Type":"Swine","Source Details":"Wild Boar","Collection Year":"2013","Collection Month":"","Collection Day":"","Collection Time":"","Continent":"Europe","Country":"Austria","Region":"","District":"","City":"","Post Code":"","Latitude":"","Longitude":"","Name":"CK_MRS-13/00411","lineages":"1.2.2","___t":1,"___v":"\"Austria\"","Collection Date":"ND"},"SAL_BB9426AA":{"ID":"SAL_BB9426AA","__Node":"SAL_BB9426AA","__selected":false,"id":65,"Source Simple":"Swine","Region Simple":"Austria","Source Niche":"Wild Animal","Source Type":"Swine","Source Details":"Wild Boar","Collection Year":"2013","Collection Month":"","Collection Day":"","Collection Time":"","Continent":"Europe","Country":"Austria","Region":"","District":"","City":"","Post Code":"","Latitude":"","Longitude":"","Name":"CK_MRS-13/00412","lineages":"1.2.2","___t":1,"___v":"\"Austria\"","Collection Date":"ND"},"SAL_BB9429AA":{"ID":"SAL_BB9429AA","__Node":"SAL_BB9429AA","__selected":false,"id":67,"Source Simple":"Swine","Region Simple":"Austria","Source Niche":"Wild Animal","Source Type":"Swine","Source Details":"Wild Boar","Collection Year":"2013","Collection Month":"","Collection Day":"","Collection Time":"","Continent":"Europe","Country":"Austria","Region":"","District":"","City":"","Post Code":"","Latitude":"","Longitude":"","Name":"CK_MRS-13/00383","lineages":"1.2.2","___t":1,"___v":"\"Austria\"","Collection Date":"ND"},"SAL_BB9515AA":{"ID":"SAL_BB9515AA","__Node":"SAL_BB9515AA","__selected":false,"id":69,"Source Simple":"Swine","Region Simple":"Austria","Source Niche":"Wild Animal","Source Type":"Swine","Source Details":"Wild Boar","Collection Year":"2013","Collection Month":"","Collection Day":"","Collection Time":"","Continent":"Europe","Country":"Austria","Region":"","District":"","City":"","Post Code":"","Latitude":"","Longitude":"","Name":"CK_MRS-13/00381","lineages":"1.2.2","___t":1,"___v":"\"Austria\"","Collection Date":"ND"},"SAL_VA2857AA":{"ID":"SAL_VA2857AA","__Node":"SAL_VA2857AA","__selected":false,"id":71,"Source Simple":"Swine","Region Simple":"Austria","Source Niche":"Wild Animal","Source Type":"Swine","Source Details":"Wild Boar","Collection Year":"2013","Collection Month":"1","Collection Day":"31","Collection Time":"","Continent":"Europe","Country":"Austria","Region":"","District":"","City":"","Post Code":"","Latitude":"47.5162","Longitude":"14.5501","Name":"MRS-13-00383","lineages":"1.2.2","___t":1,"___v":"\"Austria\"","Collection Date":"ND"},"SAL_BB9524AA":{"ID":"SAL_BB9524AA","__Node":"SAL_BB9524AA","__selected":false,"id":70,"Source Simple":"Swine","Region Simple":"Austria","Source Niche":"Wild Animal","Source Type":"Swine","Source Details":"Wild Boar","Collection Year":"2013","Collection Month":"","Collection Day":"","Collection Time":"","Continent":"Europe","Country":"Austria","Region":"","District":"","City":"","Post Code":"","Latitude":"","Longitude":"","Name":"CK_MRS-13/00365","lineages":"1.2.2","___t":1,"___v":"\"Austria\"","Collection Date":"ND"},"SAL_BB9459AA":{"ID":"SAL_BB9459AA","__Node":"SAL_BB9459AA","__selected":false,"id":68,"Source Simple":"Swine","Region Simple":"Austria","Source Niche":"Wild Animal","Source Type":"Swine","Source Details":"Wild Boar","Collection Year":"2005","Collection Month":"","Collection Day":"","Collection Time":"","Continent":"Europe","Country":"Austria","Region":"","District":"","City":"","Post Code":"","Latitude":"","Longitude":"","Name":"CK_05/00002850","lineages":"1.2.2","___t":1,"___v":"\"Austria\"","Collection Date":"ND"},"_hypo_115":{"ID":"_hypo_115","__Node":"_hypo_115","Collection Date":"ND"},"SAL_KA4147AA":{"ID":"SAL_KA4147AA","__Node":"SAL_KA4155AA","__selected":false,"id":259,"Source Simple":"Swine","Region Simple":"Germany","Source Niche":"Wild Animal","Source Type":"Swine","Source Details":"Wild Boar","Collection Year":"2006","Collection Month":"","Collection Day":"","Collection Time":"","Continent":"Europe","Country":"Germany","Region":"Thuringia","District":"Weimarer Land","City":"","Post Code":"","Latitude":"","Longitude":"","Name":"UMxr_826","lineages":"1.2.2","___t":1,"___v":"\"Germany\"","Collection Date":"ND"},"SAL_KA4155AA":{"ID":"SAL_KA4155AA","__Node":"SAL_KA4155AA","__selected":false,"id":260,"Source Simple":"Swine","Region Simple":"Germany","Source Niche":"Livestock","Source Type":"Swine","Source Details":"Pig","Collection Year":"2006","Collection Month":"","Collection Day":"","Collection Time":"","Continent":"Europe","Country":"Germany","Region":"Thuringia","District":"Weimarer Land","City":"","Post Code":"","Latitude":"","Longitude":"","Name":"UMxr_829","lineages":"1.2.2","___t":1,"___v":"\"Germany\"","Collection Date":"ND"},"_hypo_118":{"ID":"_hypo_118","__Node":"_hypo_118","Collection Date":"ND"},"_hypo_119":{"ID":"_hypo_119","__Node":"_hypo_119","Collection Date":"ND"},"_hypo_120":{"ID":"_hypo_120","__Node":"_hypo_120","Collection Date":"ND"},"SAL_TA3967AA":{"ID":"SAL_TA3967AA","__Node":"SAL_VA2927AA","__selected":false,"id":18,"Source Simple":"","Region Simple":"","Source Niche":"","Source Type":"","Source Details":"","Collection Year":"","Collection Month":"","Collection Day":"","Collection Time":"","Continent":"","Country":"","Region":"","District":"","City":"","Post Code":"","Latitude":"","Longitude":"","Name":"RK_Sal6994507","lineages":"1.2.2","___t":1,"___v":"\"\"","Collection Date":"ND"},"SAL_VA2927AA":{"ID":"SAL_VA2927AA","__Node":"SAL_VA2927AA","__selected":false,"id":265,"Source Simple":"Swine","Region Simple":"Germany","Source Niche":"Wild Animal","Source Type":"Swine","Source Details":"Wild Boar","Collection Year":"2001","Collection Month":"12","Collection Day":"5","Collection Time":"","Continent":"Europe","Country":"Germany","Region":"","District":"","City":"","Post Code":"","Latitude":"51.1657","Longitude":"10.4515","Name":"01-03680","lineages":"1.2.2","___t":1,"___v":"\"Germany\"","Collection Date":"ND"},"SAL_IB4602AA":{"ID":"SAL_IB4602AA","__Node":"SAL_IB4602AA","__selected":false,"id":257,"Source Simple":"Swine","Region Simple":"Germany","Source Niche":"Wild Animal","Source Type":"Swine","Source Details":"Wild Boar","Collection Year":"2016","Collection Month":"","Collection Day":"","Collection Time":"","Continent":"Europe","Country":"Germany","Region":"","District":"","City":"","Post Code":"","Latitude":"52.52437","Longitude":"13.41124","Name":"16-SA02992-0","lineages":"1.2.2","___t":1,"___v":"\"Germany\"","Collection Date":"ND"},"_hypo_124":{"ID":"_hypo_124","__Node":"_hypo_124","Collection Date":"ND"},"SAL_IB4650AA":{"ID":"SAL_IB4650AA","__Node":"SAL_IB4650AA","__selected":false,"id":258,"Source Simple":"Swine","Region Simple":"Germany","Source Niche":"Wild Animal","Source Type":"Swine","Source Details":"Wild Boar","Collection Year":"2010","Collection Month":"","Collection Day":"","Collection Time":"","Continent":"Europe","Country":"Germany","Region":"","District":"","City":"","Post Code":"","Latitude":"52.52437","Longitude":"13.41081","Name":"10-00990-0","lineages":"1.2.2","___t":1,"___v":"\"Germany\"","Collection Date":"ND"},"SAL_ZA9338AA":{"ID":"SAL_ZA9338AA","__Node":"SAL_ZA9338AA","__selected":false,"id":267,"Source Simple":"Swine","Region Simple":"Germany","Source Niche":"Livestock","Source Type":"Swine","Source Details":"animal","Collection Year":"2016","Collection Month":"","Collection Day":"","Collection Time":"","Continent":"Europe","Country":"Germany","Region":"","District":"","City":"","Post Code":"","Latitude":"","Longitude":"","Name":"17-SA00094-0","lineages":"1.2.2","___t":1,"___v":"\"Germany\"","Collection Date":"ND"},"SAL_VA2922AA":{"ID":"SAL_VA2922AA","__Node":"SAL_VA2922AA","__selected":false,"id":262,"Source Simple":"Swine","Region Simple":"Germany","Source Niche":"Livestock","Source Type":"Swine","Source Details":"Pig","Collection Year":"2005","Collection Month":"12","Collection Day":"19","Collection Time":"","Continent":"Europe","Country":"Germany","Region":"","District":"","City":"","Post Code":"","Latitude":"51.1657","Longitude":"10.4515","Name":"06-00244_DE_19_12_2005","lineages":"1.2.2","___t":1,"___v":"\"Germany\"","Collection Date":"ND"},"_hypo_128":{"ID":"_hypo_128","__Node":"_hypo_128","Collection Date":"ND"},"_hypo_129":{"ID":"_hypo_129","__Node":"_hypo_129","Collection Date":"ND"},"SAL_KA4168AA":{"ID":"SAL_KA4168AA","__Node":"SAL_KA4168AA","__selected":false,"id":261,"Source Simple":"Swine","Region Simple":"Germany","Source Niche":"Wild Animal","Source Type":"Swine","Source Details":"Wild Boar","Collection Year":"2007","Collection Month":"","Collection Day":"","Collection Time":"","Continent":"Europe","Country":"Germany","Region":"Thuringia","District":"Ilm-Kreis","City":"","Post Code":"","Latitude":"","Longitude":"","Name":"UMxr_934","lineages":"1.2.2","___t":1,"___v":"\"Germany\"","Collection Date":"ND"},"SAL_TA3966AA":{"ID":"SAL_TA3966AA","__Node":"SAL_VA2925AA","__selected":false,"id":17,"Source Simple":"","Region Simple":"","Source Niche":"","Source Type":"","Source Details":"","Collection Year":"","Collection Month":"","Collection Day":"","Collection Time":"","Continent":"","Country":"","Region":"","District":"","City":"","Post Code":"","Latitude":"","Longitude":"","Name":"RK_Sal6994508","lineages":"1.2.2","___t":1,"___v":"\"\"","Collection Date":"ND"},"SAL_VA2925AA":{"ID":"SAL_VA2925AA","__Node":"SAL_VA2925AA","__selected":false,"id":264,"Source Simple":"Swine","Region Simple":"Germany","Source Niche":"Livestock","Source Type":"Swine","Source Details":"Pig","Collection Year":"2004","Collection Month":"10","Collection Day":"18","Collection Time":"","Continent":"Europe","Country":"Germany","Region":"","District":"","City":"","Post Code":"","Latitude":"51.1657","Longitude":"10.4515","Name":"04-03358_DE_18_10_2004","lineages":"1.2.2","___t":1,"___v":"\"Germany\"","Collection Date":"ND"},"SAL_VA2924AA":{"ID":"SAL_VA2924AA","__Node":"SAL_VA2924AA","__selected":false,"id":263,"Source Simple":"Swine","Region Simple":"Germany","Source Niche":"Livestock","Source Type":"Swine","Source Details":"Pig","Collection Year":"2004","Collection Month":"10","Collection Day":"29","Collection Time":"","Continent":"Europe","Country":"Germany","Region":"","District":"","City":"","Post Code":"","Latitude":"51.1657","Longitude":"10.4515","Name":"04-03359_DE_29_10_2004","lineages":"1.2.2","___t":1,"___v":"\"Germany\"","Collection Date":"ND"},"_hypo_134":{"ID":"_hypo_134","__Node":"_hypo_134","Collection Date":"ND"},"_hypo_135":{"ID":"_hypo_135","__Node":"_hypo_135","Collection Date":"ND"},"_hypo_136":{"ID":"_hypo_136","__Node":"_hypo_136","Collection Date":"ND"},"_hypo_137":{"ID":"_hypo_137","__Node":"_hypo_137","Collection Date":"ND"},"SAL_EA9200AA":{"ID":"SAL_EA9200AA","__Node":"SAL_EA9200AA","__selected":false,"id":753,"Source Simple":"Human","Region Simple":"Vietnam","Source Niche":"Human","Source Type":"Human","Source Details":"Homo sapiens; blood","Collection Year":"1965","Collection Month":"","Collection Day":"","Collection Time":"","Continent":"Asia","Country":"Vietnam","Region":"","District":"","City":"","Post Code":"","Latitude":"","Longitude":"","Name":"65_15","lineages":"1.2.3","___t":1,"___v":"\"Vietnam\"","Collection Date":"ND"},"_hypo_139":{"ID":"_hypo_139","__Node":"_hypo_139","Collection Date":"ND"},"_hypo_140":{"ID":"_hypo_140","__Node":"_hypo_140","Collection Date":"ND"},"SAL_EA9203AA":{"ID":"SAL_EA9203AA","__Node":"SAL_EA9203AA","__selected":false,"id":239,"Source Simple":"Human","Region Simple":"France","Source Niche":"Human","Source Type":"Human","Source Details":"Homo sapiens; Pus","Collection Year":"1967","Collection Month":"","Collection Day":"","Collection Time":"","Continent":"Europe","Country":"France","Region":"","District":"","City":"","Post Code":"","Latitude":"","Longitude":"","Name":"67_11","lineages":"1.2.3","___t":1,"___v":"\"France\"","Collection Date":"ND"},"SAL_FA1057AA":{"ID":"SAL_FA1057AA","__Node":"SAL_FA1057AA","__selected":false,"id":757,"Source Simple":"Human","Region Simple":"Vietnam","Source Niche":"Human","Source Type":"Human","Source Details":"Homo sapiens; blood","Collection Year":"1974","Collection Month":"","Collection Day":"","Collection Time":"","Continent":"Asia","Country":"Vietnam","Region":"","District":"","City":"","Post Code":"","Latitude":"","Longitude":"","Name":"74_8","lineages":"1.2.3","___t":1,"___v":"\"Vietnam\"","Collection Date":"ND"},"SAL_FA1048AA":{"ID":"SAL_FA1048AA","__Node":"SAL_FA1048AA","__selected":false,"id":755,"Source Simple":"Human","Region Simple":"Vietnam","Source Niche":"Human","Source Type":"Human","Source Details":"Homo sapiens; stool","Collection Year":"1962","Collection Month":"","Collection Day":"","Collection Time":"","Continent":"Asia","Country":"Vietnam","Region":"","District":"","City":"","Post Code":"","Latitude":"","Longitude":"","Name":"62_6","lineages":"1.2.3","___t":1,"___v":"\"Vietnam\"","Collection Date":"ND"},"SAL_FA1054AA":{"ID":"SAL_FA1054AA","__Node":"SAL_FA1054AA","__selected":false,"id":128,"Source Simple":"Swine","Region Simple":"Brazil","Source Niche":"Livestock","Source Type":"Swine","Source Details":"Bone Marrow","Collection Year":"1967","Collection Month":"","Collection Day":"","Collection Time":"","Continent":"South America","Country":"Brazil","Region":"","District":"","City":"","Post Code":"","Latitude":"","Longitude":"","Name":"67_1","lineages":"1.2.3","___t":1,"___v":"\"Brazil\"","Collection Date":"ND"},"_hypo_145":{"ID":"_hypo_145","__Node":"_hypo_145","Collection Date":"ND"},"SAL_DA4453AA":{"ID":"SAL_DA4453AA","__Node":"SAL_PA0111AA","__selected":false,"id":626,"Source Simple":"","Region Simple":"United States","Source Niche":"","Source Type":"","Source Details":"","Collection Year":"1966","Collection Month":"","Collection Day":"","Collection Time":"","Continent":"North America","Country":"United States","Region":"","District":"","City":"","Post Code":"","Latitude":"","Longitude":"","Name":"RKS1245","lineages":"1.2.3","___t":1,"___v":"\"United States\"","Collection Date":"ND"},"SAL_PA0111AA":{"ID":"SAL_PA0111AA","__Node":"SAL_PA0111AA","__selected":false,"id":583,"Source Simple":"","Region Simple":"Thailand","Source Niche":"","Source Type":"","Source Details":"","Collection Year":"","Collection Month":"","Collection Day":"","Collection Time":"","Continent":"Asia","Country":"Thailand","Region":"","District":"","City":"","Post Code":"","Latitude":"","Longitude":"","Name":"RKS1248","lineages":"1.2.3","___t":1,"___v":"\"Thailand\"","Collection Date":"ND"},"SAL_FA1043AA":{"ID":"SAL_FA1043AA","__Node":"SAL_FA1043AA","__selected":false,"id":754,"Source Simple":"Human","Region Simple":"Vietnam","Source Niche":"Human","Source Type":"Human","Source Details":"Homo sapiens","Collection Year":"1960","Collection Month":"","Collection Day":"","Collection Time":"","Continent":"Asia","Country":"Vietnam","Region":"","District":"","City":"","Post Code":"","Latitude":"","Longitude":"","Name":"60_2","lineages":"1.2.3","___t":1,"___v":"\"Vietnam\"","Collection Date":"ND"},"SAL_FA1049AA":{"ID":"SAL_FA1049AA","__Node":"SAL_FA1049AA","__selected":false,"id":756,"Source Simple":"Human","Region Simple":"Vietnam","Source Niche":"Human","Source Type":"Human","Source Details":"Homo sapiens; blood","Collection Year":"1963","Collection Month":"","Collection Day":"","Collection Time":"","Continent":"Asia","Country":"Vietnam","Region":"","District":"","City":"","Post Code":"","Latitude":"","Longitude":"","Name":"63_3","lineages":"1.2.3","___t":1,"___v":"\"Vietnam\"","Collection Date":"ND"},"SAL_EB5757AA":{"ID":"SAL_EB5757AA","__Node":"SAL_EB5757AA","__selected":false,"id":138,"Source Simple":"Human","Region Simple":"Canada","Source Niche":"Human","Source Type":"Human","Source Details":"Homo sapiens; bone","Collection Year":"2016","Collection Month":"7","Collection Day":"16","Collection Time":"","Continent":"North America","Country":"Canada","Region":"","District":"","City":"","Post Code":"","Latitude":"","Longitude":"","Name":"PNCS013048","lineages":"1.2.0","___t":1,"___v":"\"Canada\"","Collection Date":"ND"},"_hypo_151":{"ID":"_hypo_151","__Node":"_hypo_151","Collection Date":"ND"},"_hypo_152":{"ID":"_hypo_152","__Node":"_hypo_152","Collection Date":"ND"},"SAL_GA2493AA":{"ID":"SAL_GA2493AA","__Node":"SAL_GA3314AA","__selected":false,"id":3,"Source Simple":"Human","Region Simple":"","Source Niche":"Human","Source Type":"Human","Source Details":"","Collection Year":"2004","Collection Month":"","Collection Day":"","Collection Time":"","Continent":"","Country":"","Region":"","District":"","City":"","Post Code":"","Latitude":"","Longitude":"","Name":"04-0075","lineages":"1.2.0","___t":1,"___v":"\"\"","Collection Date":"ND"},"SAL_GA3314AA":{"ID":"SAL_GA3314AA","__Node":"SAL_GA3314AA","__selected":false,"id":577,"Source Simple":"","Region Simple":"Thailand","Source Niche":"","Source Type":"","Source Details":"","Collection Year":"1954","Collection Month":"","Collection Day":"","Collection Time":"","Continent":"Asia","Country":"Thailand","Region":"","District":"","City":"","Post Code":"","Latitude":"","Longitude":"","Name":"CDC 3327/54","lineages":"1.2.0","___t":1,"___v":"\"Thailand\"","Collection Date":"ND"},"SAL_WA9335AA":{"ID":"SAL_WA9335AA","__Node":"SAL_WA9335AA","__selected":false,"id":578,"Source Simple":"","Region Simple":"Thailand","Source Niche":"","Source Type":"","Source Details":"","Collection Year":"1954","Collection Month":"","Collection Day":"","Collection Time":"","Continent":"Asia","Country":"Thailand","Region":"","District":"","City":"","Post Code":"","Latitude":"","Longitude":"","Name":"SGSC 2463","lineages":"1.2.0","___t":1,"___v":"\"Thailand\"","Collection Date":"ND"},"_hypo_156":{"ID":"_hypo_156","__Node":"_hypo_156","Collection Date":"ND"},"_hypo_157":{"ID":"_hypo_157","__Node":"_hypo_157","Collection Date":"ND"},"_hypo_158":{"ID":"_hypo_158","__Node":"_hypo_158","Collection Date":"ND"},"_hypo_159":{"ID":"_hypo_159","__Node":"_hypo_159","Collection Date":"ND"},"_hypo_160":{"ID":"_hypo_160","__Node":"_hypo_160","Collection Date":"ND"},"SAL_GA2075AA":{"ID":"SAL_GA2075AA","__Node":"SAL_GA2075AA","__selected":false,"id":11,"Source Simple":"","Region Simple":"","Source Niche":"","Source Type":"","Source Details":"culture","Collection Year":"","Collection Month":"","Collection Day":"","Collection Time":"","Continent":"","Country":"","Region":"","District":"","City":"","Post Code":"","Latitude":"","Longitude":"","Name":"BCW_3065","lineages":"1.1.2","___t":1,"___v":"\"\"","Collection Date":"ND"},"_hypo_162":{"ID":"_hypo_162","__Node":"_hypo_162","Collection Date":"ND"},"_hypo_163":{"ID":"_hypo_163","__Node":"_hypo_163","Collection Date":"ND"},"_hypo_164":{"ID":"_hypo_164","__Node":"_hypo_164","Collection Date":"ND"},"SAL_VA5553AA":{"ID":"SAL_VA5553AA","__Node":"SAL_VA5553AA","__selected":false,"id":449,"Source Simple":"","Region Simple":"Ireland","Source Niche":"","Source Type":"","Source Details":"","Collection Year":"","Collection Month":"","Collection Day":"","Collection Time":"","Continent":"Europe","Country":"Ireland","Region":"","District":"","City":"","Post Code":"","Latitude":"","Longitude":"","Name":"CFS0015","lineages":"1.1.2","___t":1,"___v":"\"Ireland\"","Collection Date":"ND"},"SAL_GA2091AA":{"ID":"SAL_GA2091AA","__Node":"SAL_GA2091AA","__selected":false,"id":12,"Source Simple":"","Region Simple":"","Source Niche":"","Source Type":"","Source Details":"culture","Collection Year":"","Collection Month":"","Collection Day":"","Collection Time":"","Continent":"","Country":"","Region":"","District":"","City":"","Post Code":"","Latitude":"","Longitude":"","Name":"BCW_3049","lineages":"1.1.2","___t":1,"___v":"\"\"","Collection Date":"ND"},"SAL_RA7669AA":{"ID":"SAL_RA7669AA","__Node":"SAL_RA7669AA","__selected":false,"id":601,"Source Simple":"Human","Region Simple":"United Kingdom","Source Niche":"Human","Source Type":"Human","Source Details":"","Collection Year":"2018","Collection Month":"5","Collection Day":"","Collection Time":"","Continent":"Europe","Country":"United Kingdom","Region":"","District":"","City":"","Post Code":"","Latitude":"","Longitude":"","Name":"543937","lineages":"1.1.2","___v":"\"United Kingdom\"","___t":1,"Collection Date":"ND"},"SAL_ZA2681AA":{"ID":"SAL_ZA2681AA","__Node":"SAL_ZA2681AA","__selected":false,"id":602,"Source Simple":"","Region Simple":"United Kingdom","Source Niche":"","Source Type":"","Source Details":"","Collection Year":"","Collection Month":"","Collection Day":"","Collection Time":"","Continent":"Europe","Country":"United Kingdom","Region":"Scotland","District":"","City":"","Post Code":"","Latitude":"","Longitude":"","Name":"SMG-19-1493","lineages":"1.1.2","___t":1,"___v":"\"United Kingdom\"","Collection Date":"ND"},"SAL_RA7292AA":{"ID":"SAL_RA7292AA","__Node":"SAL_RA7292AA","__selected":false,"id":600,"Source Simple":"Human","Region Simple":"United Kingdom","Source Niche":"Human","Source Type":"Human","Source Details":"","Collection Year":"2017","Collection Month":"9","Collection Day":"","Collection Time":"","Continent":"Europe","Country":"United Kingdom","Region":"","District":"","City":"","Post Code":"","Latitude":"","Longitude":"","Name":"423189","lineages":"1.1.2","___v":"\"United Kingdom\"","___t":1,"Collection Date":"ND"},"_hypo_170":{"ID":"_hypo_170","__Node":"_hypo_170","Collection Date":"ND"},"_hypo_172":{"ID":"_hypo_172","__Node":"_hypo_172","Collection Date":"ND"},"SAL_DB4176AA":{"ID":"SAL_DB4176AA","__Node":"SAL_DB4176AA","__selected":false,"id":10,"Source Simple":"","Region Simple":"","Source Niche":"","Source Type":"","Source Details":"DSMZ strain; DSMZ Isolate","Collection Year":"","Collection Month":"","Collection Day":"","Collection Time":"","Continent":"","Country":"","Region":"","District":"","City":"","Post Code":"","Latitude":"","Longitude":"","Name":"DSM:14846","lineages":"1.1.2","___t":1,"___v":"\"\"","Collection Date":"ND"},"SAL_PA0151AA":{"ID":"SAL_PA0151AA","__Node":"SAL_PA0151AA","__selected":false,"id":189,"Source Simple":"Swine","Region Simple":"Denmark","Source Niche":"Livestock","Source Type":"Swine","Source Details":"Pig","Collection Year":"","Collection Month":"","Collection Day":"","Collection Time":"","Continent":"Europe","Country":"Denmark","Region":"","District":"","City":"","Post Code":"","Latitude":"","Longitude":"","Name":"34K","lineages":"1.1.2","___t":1,"___v":"\"Denmark\"","Collection Date":"ND"},"SAL_VA5552AA":{"ID":"SAL_VA5552AA","__Node":"SAL_VA5552AA","__selected":false,"id":448,"Source Simple":"Food/Env","Region Simple":"Ireland","Source Niche":"Environment","Source Type":"Soil/Dust","Source Details":"Factory","Collection Year":"","Collection Month":"","Collection Day":"","Collection Time":"","Continent":"Europe","Country":"Ireland","Region":"","District":"","City":"","Post Code":"","Latitude":"","Longitude":"","Name":"CFS0016","lineages":"1.1.2","___t":1,"___v":"\"Ireland\"","Collection Date":"ND"},"SAL_BA9149AA":{"ID":"SAL_BA9149AA","__Node":"SAL_BA9149AA","__selected":false,"id":8,"Source Simple":"","Region Simple":"","Source Niche":"","Source Type":"","Source Details":"","Collection Year":"1935","Collection Month":"12","Collection Day":"","Collection Time":"","Continent":"","Country":"","Region":"","District":"","City":"","Post Code":"","Latitude":"","Longitude":"","Name":"M227 / NCTC20343","lineages":"1.1.2","___t":1,"___v":"\"\"","Collection Date":"ND"},"_hypo_177":{"ID":"_hypo_177","__Node":"_hypo_177","Collection Date":"ND"},"_hypo_178":{"ID":"_hypo_178","__Node":"_hypo_178","Collection Date":"ND"},"SAL_BA9141AA":{"ID":"SAL_BA9141AA","__Node":"SAL_BA9141AA","__selected":false,"id":7,"Source Simple":"","Region Simple":"","Source Niche":"","Source Type":"","Source Details":"","Collection Year":"1935","Collection Month":"12","Collection Day":"","Collection Time":"","Continent":"","Country":"","Region":"","District":"","City":"","Post Code":"","Latitude":"","Longitude":"","Name":"M244 / NCTC20350","lineages":"1.1.2","___t":1,"___v":"\"\"","Collection Date":"ND"},"_hypo_180":{"ID":"_hypo_180","__Node":"_hypo_180","Collection Date":"ND"},"_hypo_181":{"ID":"_hypo_181","__Node":"_hypo_181","Collection Date":"ND"},"SAL_DA2987AA":{"ID":"SAL_DA2987AA","__Node":"SAL_DA2987AA","__selected":false,"id":619,"Source Simple":"","Region Simple":"United States","Source Niche":"","Source Type":"","Source Details":"","Collection Year":"2011","Collection Month":"7","Collection Day":"28","Collection Time":"","Continent":"North America","Country":"United States","Region":"Minnesota","District":"","City":"","Post Code":"","Latitude":"","Longitude":"","Name":"CFSAN023669","lineages":"1.1.2","___t":1,"___v":"\"United States\"","Collection Date":"ND"},"_hypo_183":{"ID":"_hypo_183","__Node":"_hypo_183","Collection Date":"ND"},"SAL_VA3566AA":{"ID":"SAL_VA3566AA","__Node":"SAL_XA1244AA","__selected":false,"id":13,"Source Simple":"Swine","Region Simple":"","Source Niche":"Livestock","Source Type":"Swine","Source Details":"animal","Collection Year":"","Collection Month":"","Collection Day":"","Collection Time":"","Continent":"","Country":"","Region":"","District":"","City":"","Post Code":"","Latitude":"","Longitude":"","Name":"NRRL B-4212","lineages":"1.1.2","___t":1,"___v":"\"\"","Collection Date":"ND"},"SAL_XA1244AA":{"ID":"SAL_XA1244AA","__Node":"SAL_XA1244AA","__selected":false,"id":623,"Source Simple":"Swine","Region Simple":"United States","Source Niche":"Livestock","Source Type":"Swine","Source Details":"ZymoBIOMICS Microbial Community Standard Strain; animal","Collection Year":"","Collection Month":"","Collection Day":"","Collection Time":"","Continent":"North America","Country":"United States","Region":"California","District":"Yolo County","City":"Davis","Post Code":"","Latitude":"","Longitude":"","Name":"FDAARGOS_609","lineages":"1.1.2","___t":1,"___v":"\"United States\"","Collection Date":"ND"},"SAL_DA4551AA":{"ID":"SAL_DA4551AA","__Node":"SAL_DA4551AA","__selected":false,"id":620,"Source Simple":"","Region Simple":"United States","Source Niche":"","Source Type":"","Source Details":"","Collection Year":"","Collection Month":"","Collection Day":"","Collection Time":"","Continent":"North America","Country":"United States","Region":"","District":"","City":"","Post Code":"","Latitude":"","Longitude":"","Name":"RKS1256","lineages":"1.1.2","___t":1,"___v":"\"United States\"","Collection Date":"ND"},"_hypo_187":{"ID":"_hypo_187","__Node":"_hypo_187","Collection Date":"ND"},"SAL_BA9158AA":{"ID":"SAL_BA9158AA","__Node":"SAL_BA9158AA","__selected":false,"id":9,"Source Simple":"","Region Simple":"","Source Niche":"","Source Type":"","Source Details":"","Collection Year":"","Collection Month":"","Collection Day":"","Collection Time":"","Continent":"","Country":"","Region":"","District":"","City":"","Post Code":"","Latitude":"","Longitude":"","Name":"M263 / NCTC20356","lineages":"1.1.2","___t":1,"___v":"\"\"","Collection Date":"ND"},"_hypo_189":{"ID":"_hypo_189","__Node":"_hypo_189","Collection Date":"ND"},"SAL_RA6788AA":{"ID":"SAL_RA6788AA","__Node":"SAL_RA6788AA","__selected":false,"id":621,"Source Simple":"Human","Region Simple":"United States","Source Niche":"Human","Source Type":"Human","Source Details":"","Collection Year":"","Collection Month":"","Collection Day":"","Collection Time":"","Continent":"North America","Country":"United States","Region":"","District":"","City":"","Post Code":"","Latitude":"","Longitude":"","Name":"PNUSAS044033","lineages":"1.1.2","___t":1,"___v":"\"United States\"","Collection Date":"ND"},"SAL_XA0505AA":{"ID":"SAL_XA0505AA","__Node":"SAL_XA0505AA","__selected":false,"id":622,"Source Simple":"Human","Region Simple":"United States","Source Niche":"Human","Source Type":"Human","Source Details":"","Collection Year":"2013","Collection Month":"","Collection Day":"","Collection Time":"","Continent":"North America","Country":"United States","Region":"","District":"","City":"","Post Code":"","Latitude":"","Longitude":"","Name":"2013K-1357","lineages":"1.1.2","___t":1,"___v":"\"United States\"","Collection Date":"ND"},"_hypo_192":{"ID":"_hypo_192","__Node":"_hypo_192","Collection Date":"ND"},"_hypo_193":{"ID":"_hypo_193","__Node":"_hypo_193","Collection Date":"ND"},"_hypo_194":{"ID":"_hypo_194","__Node":"_hypo_194","Collection Date":"ND"},"_hypo_195":{"ID":"_hypo_195","__Node":"_hypo_195","Collection Date":"ND"},"_hypo_196":{"ID":"_hypo_196","__Node":"_hypo_196","Collection Date":"ND"},"_hypo_197":{"ID":"_hypo_197","__Node":"_hypo_197","Collection Date":"ND"},"_hypo_198":{"ID":"_hypo_198","__Node":"_hypo_198","Collection Date":"ND"},"_hypo_199":{"ID":"_hypo_199","__Node":"_hypo_199","Collection Date":"ND"},"_hypo_201":{"ID":"_hypo_201","__Node":"_hypo_201","Collection Date":"ND"},"_hypo_202":{"ID":"_hypo_202","__Node":"_hypo_202","Collection Date":"ND"},"SAL_GA0174AA":{"ID":"SAL_GA0174AA","__Node":"SAL_GA0174AA","__selected":false,"id":4,"Source Simple":"Human","Region Simple":"","Source Niche":"Human","Source Type":"Human","Source Details":"","Collection Year":"","Collection Month":"","Collection Day":"","Collection Time":"","Continent":"","Country":"","Region":"","District":"","City":"","Post Code":"","Latitude":"","Longitude":"","Name":"2399","lineages":"1.1.1","___v":"\"\"","___t":1,"Collection Date":"ND"},"_hypo_204":{"ID":"_hypo_204","__Node":"_hypo_204","Collection Date":"ND"},"_hypo_205":{"ID":"_hypo_205","__Node":"_hypo_205","Collection Date":"ND"},"_hypo_206":{"ID":"_hypo_206","__Node":"_hypo_206","Collection Date":"ND"},"SAL_HA7555AA":{"ID":"SAL_HA7555AA","__Node":"SAL_HA7555AA","__selected":false,"id":253,"Source Simple":"Human","Region Simple":"Germany","Source Niche":"Human","Source Type":"Human","Source Details":"","Collection Year":"2016","Collection Month":"","Collection Day":"","Collection Time":"","Continent":"Europe","Country":"Germany","Region":"","District":"","City":"","Post Code":"","Latitude":"","Longitude":"","Name":"RKI_16-04961","lineages":"1.1.1","___t":1,"___v":"\"Germany\"","Collection Date":"ND"},"_hypo_208":{"ID":"_hypo_208","__Node":"_hypo_208","Collection Date":"ND"},"SAL_OA2126AA":{"ID":"SAL_OA2126AA","__Node":"SAL_PA8568AA","__selected":false,"id":594,"Source Simple":"Human","Region Simple":"United Kingdom","Source Niche":"Human","Source Type":"Human","Source Details":"Spinal Tissue","Collection Year":"2016","Collection Month":"5","Collection Day":"27","Collection Time":"","Continent":"Europe","Country":"United Kingdom","Region":"England","District":"Leeds","City":"Leeds","Post Code":"","Latitude":"","Longitude":"","Name":"265721","lineages":"1.1.1","___v":"\"United Kingdom\"","___t":1,"Collection Date":"ND"},"SAL_PA8568AA":{"ID":"SAL_PA8568AA","__Node":"SAL_PA8568AA","__selected":false,"id":596,"Source Simple":"Human","Region Simple":"United Kingdom","Source Niche":"Human","Source Type":"Human","Source Details":"Homo sapiens; human","Collection Year":"2016","Collection Month":"6","Collection Day":"","Collection Time":"","Continent":"Europe","Country":"United Kingdom","Region":"","District":"","City":"","Post Code":"","Latitude":"","Longitude":"","Name":"520482","lineages":"1.1.1","___v":"\"United Kingdom\"","___t":1,"Collection Date":"ND"},"SAL_IB1494AA":{"ID":"SAL_IB1494AA","__Node":"SAL_IB1494AA","__selected":false,"id":254,"Source Simple":"Human","Region Simple":"Germany","Source Niche":"Human","Source Type":"Human","Source Details":"Homo sapiens; blood","Collection Year":"2019","Collection Month":"","Collection Day":"","Collection Time":"","Continent":"Europe","Country":"Germany","Region":"","District":"","City":"","Post Code":"","Latitude":"","Longitude":"","Name":"19-02181","lineages":"1.1.1","___t":1,"___v":"\"Germany\"","Collection Date":"ND"},"_hypo_212":{"ID":"_hypo_212","__Node":"_hypo_212","Collection Date":"ND"},"SAL_OA2128AA":{"ID":"SAL_OA2128AA","__Node":"SAL_QA1507AA","__selected":false,"id":595,"Source Simple":"Human","Region Simple":"United Kingdom","Source Niche":"Human","Source Type":"Human","Source Details":"Blood Culture","Collection Year":"2017","Collection Month":"1","Collection Day":"28","Collection Time":"","Continent":"Europe","Country":"United Kingdom","Region":"England","District":"Middlesborough","City":"Yorkshire","Post Code":"","Latitude":"","Longitude":"","Name":"454852","lineages":"1.1.1","___v":"\"United Kingdom\"","___t":1,"Collection Date":"ND"},"SAL_QA1507AA":{"ID":"SAL_QA1507AA","__Node":"SAL_QA1507AA","__selected":false,"id":597,"Source Simple":"Human","Region Simple":"United Kingdom","Source Niche":"Human","Source Type":"Human","Source Details":"Homo sapiens; human","Collection Year":"2017","Collection Month":"12","Collection Day":"","Collection Time":"","Continent":"Europe","Country":"United Kingdom","Region":"","District":"","City":"","Post Code":"","Latitude":"","Longitude":"","Name":"454852","lineages":"1.1.1","___v":"\"United Kingdom\"","___t":1,"Collection Date":"ND"},"_hypo_215":{"ID":"_hypo_215","__Node":"_hypo_215","Collection Date":"ND"},"SAL_HB2786AA":{"ID":"SAL_HB2786AA","__Node":"SAL_HB2786AA","__selected":false,"id":40,"Source Simple":"Human","Region Simple":"Australia","Source Niche":"Human","Source Type":"Human","Source Details":"Homo sapiens","Collection Year":"2017","Collection Month":"","Collection Day":"","Collection Time":"","Continent":"Oceania","Country":"Australia","Region":"","District":"","City":"","Post Code":"","Latitude":"","Longitude":"","Name":"AUSMDU00009668","lineages":"1.1.1","___t":1,"___v":"\"Australia\"","Collection Date":"ND"},"SAL_OA2121AA":{"ID":"SAL_OA2121AA","__Node":"SAL_OA2121AA","__selected":false,"id":592,"Source Simple":"Human","Region Simple":"United Kingdom","Source Niche":"Human","Source Type":"Human","Source Details":"Blood","Collection Year":"2015","Collection Month":"9","Collection Day":"4","Collection Time":"","Continent":"Europe","Country":"United Kingdom","Region":"England","District":"Manchester","City":"Manchester","Post Code":"","Latitude":"","Longitude":"","Name":"159903","lineages":"1.1.1","___v":"\"United Kingdom\"","___t":1,"Collection Date":"ND"},"SAL_OA2122AA":{"ID":"SAL_OA2122AA","__Node":"SAL_OA2122AA","__selected":false,"id":593,"Source Simple":"Human","Region Simple":"United Kingdom","Source Niche":"Human","Source Type":"Human","Source Details":"Blood","Collection Year":"2015","Collection Month":"12","Collection Day":"1","Collection Time":"","Continent":"Europe","Country":"United Kingdom","Region":"England","District":"Somerset","City":"Somerset","Post Code":"","Latitude":"","Longitude":"","Name":"195537","lineages":"1.1.1","___v":"\"United Kingdom\"","___t":1,"Collection Date":"ND"},"SAL_VA1359AA":{"ID":"SAL_VA1359AA","__Node":"SAL_VA1359AA","__selected":false,"id":599,"Source Simple":"Human","Region Simple":"United Kingdom","Source Niche":"Human","Source Type":"Human","Source Details":"Homo sapiens; human","Collection Year":"2006","Collection Month":"10","Collection Day":"","Collection Time":"","Continent":"Europe","Country":"United Kingdom","Region":"","District":"","City":"","Post Code":"","Latitude":"","Longitude":"","Name":"488618","lineages":"1.1.1","___v":"\"United Kingdom\"","___t":1,"Collection Date":"ND"},"_hypo_220":{"ID":"_hypo_220","__Node":"_hypo_220","Collection Date":"ND"},"_hypo_221":{"ID":"_hypo_221","__Node":"_hypo_221","Collection Date":"ND"},"_hypo_222":{"ID":"_hypo_222","__Node":"_hypo_222","Collection Date":"ND"},"SAL_BA7903AA":{"ID":"SAL_BA7903AA","__Node":"SAL_RA7749AA","__selected":false,"id":591,"Source Simple":"Human","Region Simple":"United Kingdom","Source Niche":"Human","Source Type":"Human","Source Details":"Human","Collection Year":"2015","Collection Month":"3","Collection Day":"","Collection Time":"","Continent":"Europe","Country":"United Kingdom","Region":"England","District":"","City":"","Post Code":"","Latitude":"","Longitude":"","Name":"93506","lineages":"1.1.1","___v":"\"United Kingdom\"","___t":1,"Collection Date":"ND"},"SAL_RA7749AA":{"ID":"SAL_RA7749AA","__Node":"SAL_RA7749AA","__selected":false,"id":598,"Source Simple":"Human","Region Simple":"United Kingdom","Source Niche":"Human","Source Type":"Human","Source Details":"Homo sapiens; human","Collection Year":"2015","Collection Month":"3","Collection Day":"","Collection Time":"","Continent":"Europe","Country":"United Kingdom","Region":"","District":"","City":"","Post Code":"","Latitude":"","Longitude":"","Name":"520481","lineages":"1.1.1","___v":"\"United Kingdom\"","___t":1,"Collection Date":"ND"},"SAL_GA2333AA":{"ID":"SAL_GA2333AA","__Node":"SAL_GA2333AA","__selected":false,"id":5,"Source Simple":"","Region Simple":"","Source Niche":"","Source Type":"","Source Details":"culture","Collection Year":"","Collection Month":"","Collection Day":"","Collection Time":"","Continent":"","Country":"","Region":"","District":"","City":"","Post Code":"","Latitude":"","Longitude":"","Name":"BCW_2658","lineages":"1.1.1","___t":1,"___v":"\"\"","Collection Date":"ND"},"SAL_BB1318AA":{"ID":"SAL_BB1318AA","__Node":"SAL_BB1318AA","__selected":false,"id":579,"Source Simple":"Human","Region Simple":"Thailand","Source Niche":"Human","Source Type":"Human","Source Details":"","Collection Year":"","Collection Month":"","Collection Day":"","Collection Time":"","Continent":"Asia","Country":"Thailand","Region":"","District":"","City":"","Post Code":"","Latitude":"","Longitude":"","Name":"RK_Thailand21","lineages":"1.1.1","___t":1,"___v":"\"Thailand\"","Collection Date":"ND"},"SAL_IB1606AA":{"ID":"SAL_IB1606AA","__Node":"SAL_IB1606AA","__selected":false,"id":255,"Source Simple":"Human","Region Simple":"Germany","Source Niche":"Human","Source Type":"Human","Source Details":"Homo sapiens","Collection Year":"2017","Collection Month":"","Collection Day":"","Collection Time":"","Continent":"Europe","Country":"Germany","Region":"","District":"","City":"","Post Code":"","Latitude":"","Longitude":"","Name":"17-00186","lineages":"1.1.1","___t":1,"___v":"\"Germany\"","Collection Date":"ND"},"SAL_BB8250AA":{"ID":"SAL_BB8250AA","__Node":"SAL_BB8250AA","__selected":false,"id":581,"Source Simple":"Human","Region Simple":"Thailand","Source Niche":"Human","Source Type":"Human","Source Details":"","Collection Year":"","Collection Month":"","Collection Day":"","Collection Time":"","Continent":"Asia","Country":"Thailand","Region":"","District":"","City":"","Post Code":"","Latitude":"","Longitude":"","Name":"RK_Thailand1","lineages":"1.1.1","___t":1,"___v":"\"Thailand\"","Collection Date":"ND"},"SAL_GA2520AA":{"ID":"SAL_GA2520AA","__Node":"SAL_GA2520AA","__selected":false,"id":6,"Source Simple":"Human","Region Simple":"","Source Niche":"Human","Source Type":"Human","Source Details":"","Collection Year":"2007","Collection Month":"","Collection Day":"","Collection Time":"","Continent":"","Country":"","Region":"","District":"","City":"","Post Code":"","Latitude":"","Longitude":"","Name":"07-0094","lineages":"1.1.1","___t":1,"___v":"\"\"","Collection Date":"ND"},"SAL_PA0109AA":{"ID":"SAL_PA0109AA","__Node":"SAL_PA0109AA","__selected":false,"id":582,"Source Simple":"","Region Simple":"Thailand","Source Niche":"","Source Type":"","Source Details":"","Collection Year":"","Collection Month":"","Collection Day":"","Collection Time":"","Continent":"Asia","Country":"Thailand","Region":"","District":"","City":"","Post Code":"","Latitude":"","Longitude":"","Name":"RKS1249","lineages":"1.1.1","___t":1,"___v":"\"Thailand\"","Collection Date":"ND"},"_hypo_231":{"ID":"_hypo_231","__Node":"_hypo_231","Collection Date":"ND"},"SAL_BB1319AA":{"ID":"SAL_BB1319AA","__Node":"SAL_BB1319AA","__selected":false,"id":580,"Source Simple":"Human","Region Simple":"Thailand","Source Niche":"Human","Source Type":"Human","Source Details":"","Collection Year":"","Collection Month":"","Collection Day":"","Collection Time":"","Continent":"Asia","Country":"Thailand","Region":"","District":"","City":"","Post Code":"","Latitude":"","Longitude":"","Name":"RK_Thailand23","lineages":"1.1.1","___t":1,"___v":"\"Thailand\"","Collection Date":"ND"},"SAL_GA0124AA":{"ID":"SAL_GA0124AA","__Node":"SAL_GA0124AA","__selected":false,"id":741,"Source Simple":"Human","Region Simple":"Vietnam","Source Niche":"Human","Source Type":"Human","Source Details":"","Collection Year":"","Collection Month":"","Collection Day":"","Collection Time":"","Continent":"Asia","Country":"Vietnam","Region":"","District":"","City":"","Post Code":"","Latitude":"","Longitude":"","Name":"VNB1247","lineages":"1.1.1","___t":1,"___v":"\"Vietnam\"","Collection Date":"ND"},"SAL_PA0132AA":{"ID":"SAL_PA0132AA","__Node":"SAL_PA0132AA","__selected":false,"id":511,"Source Simple":"Human","Region Simple":"Peru","Source Niche":"Human","Source Type":"Human","Source Details":"","Collection Year":"1988","Collection Month":"","Collection Day":"","Collection Time":"","Continent":"South America","Country":"Peru","Region":"","District":"","City":"","Post Code":"","Latitude":"","Longitude":"","Name":"6631/88","lineages":"1.1.0","___t":1,"___v":"\"Peru\"","Collection Date":"ND"},"_hypo_235":{"ID":"_hypo_235","__Node":"_hypo_235","Collection Date":"ND"},"_hypo_236":{"ID":"_hypo_236","__Node":"_hypo_236","Collection Date":"ND"},"_hypo_237":{"ID":"_hypo_237","__Node":"_hypo_237","Collection Date":"ND"},"SAL_GA7664AA":{"ID":"SAL_GA7664AA","__Node":"SAL_GA7664AA","__selected":false,"id":508,"Source Simple":"Human","Region Simple":"Peru","Source Niche":"Human","Source Type":"Human","Source Details":"Blood","Collection Year":"2008","Collection Month":"","Collection Day":"","Collection Time":"","Continent":"South America","Country":"Peru","Region":"","District":"","City":"","Post Code":"","Latitude":"","Longitude":"","Name":"CFSAN037731","lineages":"1.0.0","___t":1,"___v":"\"Peru\"","Collection Date":"ND"},"SAL_XA0262AA":{"ID":"SAL_XA0262AA","__Node":"SAL_XA0262AA","__selected":false,"id":510,"Source Simple":"Human","Region Simple":"Peru","Source Niche":"Human","Source Type":"Human","Source Details":"Homo sapiens; blood","Collection Year":"2011","Collection Month":"2","Collection Day":"","Collection Time":"","Continent":"South America","Country":"Peru","Region":"","District":"","City":"","Post Code":"","Latitude":"","Longitude":"","Name":"Burnett-SPE34","lineages":"1.0.0","___t":1,"___v":"\"Peru\"","Collection Date":"ND"},"SAL_RA0047AA":{"ID":"SAL_RA0047AA","__Node":"SAL_RA0047AA","__selected":false,"id":509,"Source Simple":"Human","Region Simple":"Peru","Source Niche":"Human","Source Type":"Human","Source Details":"Homo sapiens; biological fluid or tissue","Collection Year":"1998","Collection Month":"1","Collection Day":"21","Collection Time":"","Continent":"South America","Country":"Peru","Region":"","District":"","City":"","Post Code":"","Latitude":"","Longitude":"","Name":"MOD1_Per61","lineages":"1.0.0","___t":1,"___v":"\"Peru\"","Collection Date":"ND"},"SAL_RA4473AA":{"ID":"SAL_RA4473AA","__Node":"SAL_RA4473AA","__selected":false,"id":585,"Source Simple":"Human","Region Simple":"United Kingdom","Source Niche":"Human","Source Type":"Human","Source Details":"","Collection Year":"2018","Collection Month":"5","Collection Day":"","Collection Time":"","Continent":"Europe","Country":"United Kingdom","Region":"","District":"","City":"","Post Code":"","Latitude":"","Longitude":"","Name":"543915","lineages":"1.0.0","___v":"\"United Kingdom\"","___t":1,"Collection Date":"ND"},"_hypo_242":{"ID":"_hypo_242","__Node":"_hypo_242","Collection Date":"ND"},"SAL_BA8292AA":{"ID":"SAL_BA8292AA","__Node":"SAL_BA8292AA","__selected":false,"id":37,"Source Simple":"","Region Simple":"Asia","Source Niche":"","Source Type":"","Source Details":"","Collection Year":"","Collection Month":"","Collection Day":"","Collection Time":"","Continent":"Asia","Country":"Laos","Region":"","District":"","City":"","Post Code":"","Latitude":"","Longitude":"","Name":"LNT182","lineages":"2.0.0","___t":1,"___v":"\"Asia\"","Collection Date":"ND"},"_hypo_244":{"ID":"_hypo_244","__Node":"_hypo_244","Collection Date":"ND"},"_hypo_245":{"ID":"_hypo_245","__Node":"_hypo_245","Collection Date":"ND"},"_hypo_246":{"ID":"_hypo_246","__Node":"_hypo_246","Collection Date":"ND"},"SAL_RA8555AA":{"ID":"SAL_RA8555AA","__Node":"SAL_RA8555AA","__selected":false,"id":588,"Source Simple":"","Region Simple":"United Kingdom","Source Niche":"","Source Type":"","Source Details":"NCTC","Collection Year":"2018","Collection Month":"5","Collection Day":"","Collection Time":"","Continent":"Europe","Country":"United Kingdom","Region":"England","District":"","City":"","Post Code":"","Latitude":"","Longitude":"","Name":"543923","lineages":"2.1.0","___v":"\"United Kingdom\"","___t":1,"Collection Date":"ND"},"_hypo_249":{"ID":"_hypo_249","__Node":"_hypo_249","Collection Date":"ND"},"_hypo_250":{"ID":"_hypo_250","__Node":"_hypo_250","Collection Date":"ND"},"_hypo_251":{"ID":"_hypo_251","__Node":"_hypo_251","Collection Date":"ND"},"_hypo_253":{"ID":"_hypo_253","__Node":"_hypo_253","Collection Date":"ND"},"_hypo_254":{"ID":"_hypo_254","__Node":"_hypo_254","Collection Date":"ND"},"SAL_VA2910AA":{"ID":"SAL_VA2910AA","__Node":"SAL_VA2912AA","__selected":false,"id":500,"Source Simple":"Swine","Region Simple":"Lithuania","Source Niche":"Livestock","Source Type":"Swine","Source Details":"Pig","Collection Year":"2007","Collection Month":"9","Collection Day":"6","Collection Time":"","Continent":"Europe","Country":"Lithuania","Region":"","District":"","City":"","Post Code":"","Latitude":"55.1694","Longitude":"23.8813","Name":"2007-60-2695-5","lineages":"2.1.4","___t":1,"___v":"\"Lithuania\"","Collection Date":"ND"},"SAL_VA2913AA":{"ID":"SAL_VA2913AA","__Node":"SAL_VA2912AA","__selected":false,"id":503,"Source Simple":"Swine","Region Simple":"Lithuania","Source Niche":"Livestock","Source Type":"Swine","Source Details":"Pig - Faeces","Collection Year":"2007","Collection Month":"8","Collection Day":"14","Collection Time":"","Continent":"Europe","Country":"Lithuania","Region":"","District":"","City":"","Post Code":"","Latitude":"55.1694","Longitude":"23.8813","Name":"2007-60-2369-1","lineages":"2.1.4","___t":1,"___v":"\"Lithuania\"","Collection Date":"ND"},"_hypo_257":{"ID":"_hypo_257","__Node":"_hypo_257","Collection Date":"ND"},"SAL_BB9479AA":{"ID":"SAL_BB9479AA","__Node":"SAL_BB9479AA","__selected":false,"id":42,"Source Simple":"Swine","Region Simple":"Austria","Source Niche":"Wild Animal","Source Type":"Swine","Source Details":"Wild Boar","Collection Year":"2017","Collection Month":"","Collection Day":"","Collection Time":"","Continent":"Europe","Country":"Austria","Region":"","District":"","City":"","Post Code":"","Latitude":"","Longitude":"","Name":"CK_MRS-17/00006","lineages":"2.1.4","___t":1,"___v":"\"Austria\"","Collection Date":"ND"},"SAL_NA2215AA":{"ID":"SAL_NA2215AA","__Node":"SAL_NA2215AA","__selected":false,"id":520,"Source Simple":"Swine","Region Simple":"Poland","Source Niche":"Livestock","Source Type":"Swine","Source Details":"intestines","Collection Year":"2012","Collection Month":"","Collection Day":"","Collection Time":"","Continent":"Europe","Country":"Poland","Region":"","District":"","City":"","Post Code":"","Latitude":"51.919438","Longitude":"19.145136","Name":"1342_12","lineages":"2.1.4","___t":1,"___v":"\"Poland\"","Collection Date":"ND"},"SAL_VA2911AA":{"ID":"SAL_VA2911AA","__Node":"SAL_VA2911AA","__selected":false,"id":501,"Source Simple":"Swine","Region Simple":"Lithuania","Source Niche":"Livestock","Source Type":"Swine","Source Details":"Pig - Faeces","Collection Year":"2007","Collection Month":"9","Collection Day":"6","Collection Time":"","Continent":"Europe","Country":"Lithuania","Region":"","District":"","City":"","Post Code":"","Latitude":"55.1694","Longitude":"23.8813","Name":"2007-60-2695-3","lineages":"2.1.4","___t":1,"___v":"\"Lithuania\"","Collection Date":"ND"},"SAL_GA1487AA":{"ID":"SAL_GA1487AA","__Node":"SAL_VA2912AA","__selected":false,"id":499,"Source Simple":"Swine","Region Simple":"Lithuania","Source Niche":"Livestock","Source Type":"Swine","Source Details":"Pig - Faeces","Collection Year":"2007","Collection Month":"","Collection Day":"","Collection Time":"","Continent":"Europe","Country":"Lithuania","Region":"","District":"","City":"","Post Code":"","Latitude":"","Longitude":"","Name":"2007-60-2369-3","lineages":"2.1.4","___t":1,"___v":"\"Lithuania\"","Collection Date":"ND"},"SAL_VA2912AA":{"ID":"SAL_VA2912AA","__Node":"SAL_VA2912AA","__selected":false,"id":502,"Source Simple":"Swine","Region Simple":"Lithuania","Source Niche":"Livestock","Source Type":"Swine","Source Details":"Pig - Faeces","Collection Year":"2007","Collection Month":"8","Collection Day":"14","Collection Time":"","Continent":"Europe","Country":"Lithuania","Region":"","District":"","City":"","Post Code":"","Latitude":"55.1694","Longitude":"23.8813","Name":"2007-60-2369-2","lineages":"2.1.4","___t":1,"___v":"\"Lithuania\"","Collection Date":"ND"},"_hypo_263":{"ID":"_hypo_263","__Node":"_hypo_263","Collection Date":"ND"},"SAL_OA2046AA":{"ID":"SAL_OA2046AA","__Node":"SAL_PA4274AA","__selected":false,"id":506,"Source Simple":"Swine","Region Simple":"Northern Ireland","Source Niche":"Food","Source Type":"Swine","Source Details":"Sausage","Collection Year":"2015","Collection Month":"6","Collection Day":"15","Collection Time":"","Continent":"Europe","Country":"United Kingdom","Region":"Northern Ireland","District":"Belfast","City":"Belfast","Post Code":"","Latitude":"","Longitude":"","Name":"140593","lineages":"2.1.4","___v":"\"Northern Ireland\"","___t":1,"Collection Date":"ND"},"SAL_PA4274AA":{"ID":"SAL_PA4274AA","__Node":"SAL_PA4274AA","__selected":false,"id":586,"Source Simple":"Human","Region Simple":"United Kingdom","Source Niche":"Human","Source Type":"Human","Source Details":"Homo sapiens; human","Collection Year":"2015","Collection Month":"7","Collection Day":"","Collection Time":"","Continent":"Europe","Country":"United Kingdom","Region":"","District":"","City":"","Post Code":"","Latitude":"","Longitude":"","Name":"135017","lineages":"2.1.4","___v":"\"United Kingdom\"","___t":1,"Collection Date":"ND"},"_hypo_266":{"ID":"_hypo_266","__Node":"_hypo_266","Collection Date":"ND"},"_hypo_267":{"ID":"_hypo_267","__Node":"_hypo_267","Collection Date":"ND"},"SAL_BB9470AA":{"ID":"SAL_BB9470AA","__Node":"SAL_BB9470AA","__selected":false,"id":529,"Source Simple":"Swine","Region Simple":"Russia","Source Niche":"Livestock","Source Type":"Swine","Source Details":"Pig","Collection Year":"2003","Collection Month":"","Collection Day":"","Collection Time":"","Continent":"Europe","Country":"Russia","Region":"","District":"","City":"","Post Code":"","Latitude":"","Longitude":"","Name":"CK_03/00001338","lineages":"2.1.4","___t":1,"___v":"\"Russia\"","Collection Date":"ND"},"_hypo_269":{"ID":"_hypo_269","__Node":"_hypo_269","Collection Date":"ND"},"_hypo_270":{"ID":"_hypo_270","__Node":"_hypo_270","Collection Date":"ND"},"SAL_BB9634AA":{"ID":"SAL_BB9634AA","__Node":"SAL_BB9634AA","__selected":false,"id":44,"Source Simple":"Swine","Region Simple":"Austria","Source Niche":"Livestock","Source Type":"Swine","Source Details":"Pig","Collection Year":"2013","Collection Month":"","Collection Day":"","Collection Time":"","Continent":"Europe","Country":"Austria","Region":"","District":"","City":"","Post Code":"","Latitude":"","Longitude":"","Name":"CK_MRS-13/03298","lineages":"2.1.4","___t":1,"___v":"\"Austria\"","Collection Date":"ND"},"_hypo_272":{"ID":"_hypo_272","__Node":"_hypo_272","Collection Date":"ND"},"_hypo_273":{"ID":"_hypo_273","__Node":"_hypo_273","Collection Date":"ND"},"SAL_BB9538AA":{"ID":"SAL_BB9538AA","__Node":"SAL_BB9538AA","__selected":false,"id":530,"Source Simple":"Swine","Region Simple":"Russia","Source Niche":"Livestock","Source Type":"Swine","Source Details":"Pig - (Lung)","Collection Year":"2014","Collection Month":"","Collection Day":"","Collection Time":"","Continent":"Europe","Country":"Russia","Region":"","District":"","City":"","Post Code":"","Latitude":"","Longitude":"","Name":"CK_MRS-14/03102","lineages":"2.1.4","___t":1,"___v":"\"Russia\"","Collection Date":"ND"},"SAL_BB9633AA":{"ID":"SAL_BB9633AA","__Node":"SAL_BB9633AA","__selected":false,"id":43,"Source Simple":"Swine","Region Simple":"Austria","Source Niche":"Livestock","Source Type":"Swine","Source Details":"Pig","Collection Year":"2014","Collection Month":"","Collection Day":"","Collection Time":"","Continent":"Europe","Country":"Austria","Region":"","District":"","City":"","Post Code":"","Latitude":"","Longitude":"","Name":"CK_MRS-14/00055","lineages":"2.1.4","___t":1,"___v":"\"Austria\"","Collection Date":"ND"},"SAL_BB9637AA":{"ID":"SAL_BB9637AA","__Node":"SAL_BB9637AA","__selected":false,"id":45,"Source Simple":"Swine","Region Simple":"Austria","Source Niche":"Livestock","Source Type":"Swine","Source Details":"Pig - (Organs)","Collection Year":"2013","Collection Month":"","Collection Day":"","Collection Time":"","Continent":"Europe","Country":"Austria","Region":"","District":"","City":"","Post Code":"","Latitude":"","Longitude":"","Name":"CK_MRS-13/01877","lineages":"2.1.4","___t":1,"___v":"\"Austria\"","Collection Date":"ND"},"SAL_BB9713AA":{"ID":"SAL_BB9713AA","__Node":"SAL_BB9713AA","__selected":false,"id":533,"Source Simple":"Swine","Region Simple":"Russia","Source Niche":"Wild Animal","Source Type":"Swine","Source Details":"Wild Boar","Collection Year":"2004","Collection Month":"","Collection Day":"","Collection Time":"","Continent":"Europe","Country":"Russia","Region":"","District":"","City":"","Post Code":"","Latitude":"","Longitude":"","Name":"CK_04/00002040","lineages":"2.1.4","___t":1,"___v":"\"Russia\"","Collection Date":"ND"},"SAL_BB9712AA":{"ID":"SAL_BB9712AA","__Node":"SAL_BB9712AA","__selected":false,"id":532,"Source Simple":"Swine","Region Simple":"Russia","Source Niche":"Livestock","Source Type":"Swine","Source Details":"Pig","Collection Year":"2003","Collection Month":"","Collection Day":"","Collection Time":"","Continent":"Europe","Country":"Russia","Region":"","District":"","City":"","Post Code":"","Latitude":"","Longitude":"","Name":"CK_03/00001494","lineages":"2.1.4","___t":1,"___v":"\"Russia\"","Collection Date":"ND"},"_hypo_279":{"ID":"_hypo_279","__Node":"_hypo_279","Collection Date":"ND"},"SAL_BB9709AA":{"ID":"SAL_BB9709AA","__Node":"SAL_BB9709AA","__selected":false,"id":531,"Source Simple":"Swine","Region Simple":"Russia","Source Niche":"Livestock","Source Type":"Swine","Source Details":"Pig - (Lung)","Collection Year":"2003","Collection Month":"","Collection Day":"","Collection Time":"","Continent":"Europe","Country":"Russia","Region":"","District":"","City":"","Post Code":"","Latitude":"","Longitude":"","Name":"CK_03/00000022","lineages":"2.1.4","___t":1,"___v":"\"Russia\"","Collection Date":"ND"},"SAL_DA4519AA":{"ID":"SAL_DA4519AA","__Node":"SAL_DA4519AA","__selected":false,"id":233,"Source Simple":"","Region Simple":"Europe","Source Niche":"","Source Type":"","Source Details":"","Collection Year":"","Collection Month":"","Collection Day":"","Collection Time":"","Continent":"Europe","Country":"Romania","Region":"","District":"","City":"","Post Code":"","Latitude":"","Longitude":"","Name":"RKS1264","lineages":"2.1.4","___t":1,"___v":"\"Europe\"","Collection Date":"ND"},"_hypo_282":{"ID":"_hypo_282","__Node":"_hypo_282","Collection Date":"ND"},"_hypo_283":{"ID":"_hypo_283","__Node":"_hypo_283","Collection Date":"ND"},"_hypo_284":{"ID":"_hypo_284","__Node":"_hypo_284","Collection Date":"ND"},"_hypo_285":{"ID":"_hypo_285","__Node":"_hypo_285","Collection Date":"ND"},"_hypo_286":{"ID":"_hypo_286","__Node":"_hypo_286","Collection Date":"ND"},"_hypo_287":{"ID":"_hypo_287","__Node":"_hypo_287","Collection Date":"ND"},"_hypo_288":{"ID":"_hypo_288","__Node":"_hypo_288","Collection Date":"ND"},"SAL_CB1848AA":{"ID":"SAL_CB1848AA","__Node":"SAL_CB1848AA","__selected":false,"id":617,"Source Simple":"Swine","Region Simple":"United States","Source Niche":"Livestock","Source Type":"Swine","Source Details":"Product-Raw-Intact-Pork","Collection Year":"2020","Collection Month":"","Collection Day":"","Collection Time":"","Continent":"North America","Country":"United States","Region":"New Jersey","District":"","City":"","Post Code":"","Latitude":"","Longitude":"","Name":"FSIS12027964","lineages":"2.1.2","___t":1,"___v":"\"United States\"","Collection Date":"ND"},"SAL_IB8874AA":{"ID":"SAL_IB8874AA","__Node":"SAL_IB8874AA","__selected":false,"id":38,"Source Simple":"Swine","Region Simple":"Asia","Source Niche":"Livestock","Source Type":"Swine","Source Details":"animal","Collection Year":"2020","Collection Month":"8","Collection Day":"26","Collection Time":"","Continent":"Asia","Country":"South Korea","Region":"","District":"","City":"","Post Code":"","Latitude":"35.21","Longitude":"128.17","Name":"Choleraesuis","lineages":"2.1.2","___t":1,"___v":"\"Asia\"","Collection Date":"ND"},"SAL_VA2419AA":{"ID":"SAL_VA2419AA","__Node":"SAL_VA2419AA","__selected":false,"id":590,"Source Simple":"Human","Region Simple":"United Kingdom","Source Niche":"Human","Source Type":"Human","Source Details":"Homo sapiens; human","Collection Year":"2017","Collection Month":"9","Collection Day":"","Collection Time":"","Continent":"Europe","Country":"United Kingdom","Region":"","District":"","City":"","Post Code":"","Latitude":"","Longitude":"","Name":"424599","lineages":"2.1.2","___v":"\"United Kingdom\"","___t":1,"Collection Date":"ND"},"_hypo_292":{"ID":"_hypo_292","__Node":"_hypo_292","Collection Date":"ND"},"_hypo_293":{"ID":"_hypo_293","__Node":"_hypo_293","Collection Date":"ND"},"_hypo_294":{"ID":"_hypo_294","__Node":"_hypo_294","Collection Date":"ND"},"_hypo_295":{"ID":"_hypo_295","__Node":"_hypo_295","Collection Date":"ND"},"SAL_EB6810AA":{"ID":"SAL_EB6810AA","__Node":"SAL_EB6810AA","__selected":false,"id":618,"Source Simple":"","Region Simple":"United States","Source Niche":"","Source Type":"","Source Details":"","Collection Year":"2020","Collection Month":"","Collection Day":"","Collection Time":"","Continent":"North America","Country":"United States","Region":"","District":"","City":"","Post Code":"","Latitude":"","Longitude":"","Name":"20EP001304","lineages":"2.1.2","___t":1,"___v":"\"United States\"","Collection Date":"ND"},"SAL_IB4663AA":{"ID":"SAL_IB4663AA","__Node":"SAL_IB4663AA","__selected":false,"id":250,"Source Simple":"Swine","Region Simple":"Germany","Source Niche":"Wild Animal","Source Type":"Swine","Source Details":"Wild Boar","Collection Year":"2020","Collection Month":"","Collection Day":"","Collection Time":"","Continent":"Europe","Country":"Germany","Region":"","District":"","City":"","Post Code":"","Latitude":"52.52437","Longitude":"13.41275","Name":"20-SA02240-0","lineages":"2.1.2","___t":1,"___v":"\"Germany\"","Collection Date":"ND"},"SAL_FA1029AA":{"ID":"SAL_FA1029AA","__Node":"SAL_FA1029AA","__selected":false,"id":238,"Source Simple":"Human","Region Simple":"France","Source Niche":"Human","Source Type":"Human","Source Details":"Homo sapiens; blood","Collection Year":"2012","Collection Month":"","Collection Day":"","Collection Time":"","Continent":"Europe","Country":"France","Region":"","District":"","City":"","Post Code":"","Latitude":"","Longitude":"","Name":"201209171","lineages":"2.1.2","___v":"\"France\"","___t":1,"Collection Date":"ND"},"SAL_NA2132AA":{"ID":"SAL_NA2132AA","__Node":"SAL_NA2132AA","__selected":false,"id":517,"Source Simple":"Swine","Region Simple":"Poland","Source Niche":"Livestock","Source Type":"Swine","Source Details":"intestines","Collection Year":"2013","Collection Month":"","Collection Day":"","Collection Time":"","Continent":"Europe","Country":"Poland","Region":"","District":"","City":"","Post Code":"","Latitude":"51.919438","Longitude":"19.145136","Name":"1834_13","lineages":"2.1.2","___t":1,"___v":"\"Poland\"","Collection Date":"ND"},"_hypo_300":{"ID":"_hypo_300","__Node":"_hypo_300","Collection Date":"ND"},"_hypo_301":{"ID":"_hypo_301","__Node":"_hypo_301","Collection Date":"ND"},"_hypo_302":{"ID":"_hypo_302","__Node":"_hypo_302","Collection Date":"ND"},"_hypo_303":{"ID":"_hypo_303","__Node":"_hypo_303","Collection Date":"ND"},"_hypo_304":{"ID":"_hypo_304","__Node":"_hypo_304","Collection Date":"ND"},"SAL_GA1484AA":{"ID":"SAL_GA1484AA","__Node":"SAL_GA1484AA","__selected":false,"id":191,"Source Simple":"Swine","Region Simple":"Denmark","Source Niche":"Livestock","Source Type":"Swine","Source Details":"Pig","Collection Year":"1999","Collection Month":"11","Collection Day":"18","Collection Time":"","Continent":"Europe","Country":"Denmark","Region":"Central Jutland","District":"Struer Kommune","City":"","Post Code":"","Latitude":"","Longitude":"","Name":"9924281","lineages":"2.1.2","___v":"\"Denmark\"","___t":1,"Collection Date":"ND"},"SAL_VA2888AA":{"ID":"SAL_VA2888AA","__Node":"SAL_VA2883AA","__selected":false,"id":206,"Source Simple":"Swine","Region Simple":"Denmark","Source Niche":"Livestock","Source Type":"Swine","Source Details":"Pig","Collection Year":"1991","Collection Month":"11","Collection Day":"12","Collection Time":"","Continent":"Europe","Country":"Denmark","Region":"","District":"","City":"","Post Code":"","Latitude":"56.2639","Longitude":"9.5018","Name":"9924196-12_DK_12_11_1991","lineages":"2.1.2","___t":1,"___v":"\"Denmark\"","Collection Date":"ND"},"SAL_VA2880AA":{"ID":"SAL_VA2880AA","__Node":"SAL_VA2880AA","__selected":false,"id":202,"Source Simple":"Swine","Region Simple":"Denmark","Source Niche":"Livestock","Source Type":"Swine","Source Details":"Pig - Tonsil","Collection Year":"1999","Collection Month":"11","Collection Day":"18","Collection Time":"","Continent":"Europe","Country":"Denmark","Region":"","District":"","City":"","Post Code":"","Latitude":"56.2639","Longitude":"9.5018","Name":"9924281-1_Tonsil_DK_18_11_1999","lineages":"2.1.2","___t":1,"___v":"\"Denmark\"","Collection Date":"ND"},"SAL_VA2883AA":{"ID":"SAL_VA2883AA","__Node":"SAL_VA2883AA","__selected":false,"id":203,"Source Simple":"Swine","Region Simple":"Denmark","Source Niche":"Livestock","Source Type":"Swine","Source Details":"Pig - ileocecal","Collection Year":"1999","Collection Month":"11","Collection Day":"18","Collection Time":"","Continent":"Europe","Country":"Denmark","Region":"","District":"","City":"","Post Code":"","Latitude":"56.2639","Longitude":"9.5018","Name":"9924281-1_Ileoceacale_DK_18_11_1999","lineages":"2.1.2","___t":1,"___v":"\"Denmark\"","Collection Date":"ND"},"SAL_VA2861AA":{"ID":"SAL_VA2861AA","__Node":"SAL_VA2891AA","__selected":false,"id":194,"Source Simple":"Swine","Region Simple":"Denmark","Source Niche":"Livestock","Source Type":"Swine","Source Details":"Pig","Collection Year":"1999","Collection Month":"11","Collection Day":"25","Collection Time":"","Continent":"Europe","Country":"Denmark","Region":"","District":"","City":"","Post Code":"","Latitude":"56.2639","Longitude":"9.5018","Name":"9924364-10_DK_25_11_1999","lineages":"2.1.2","___t":1,"___v":"\"Denmark\"","Collection Date":"ND"},"SAL_VA2862AA":{"ID":"SAL_VA2862AA","__Node":"SAL_VA2891AA","__selected":false,"id":195,"Source Simple":"Swine","Region Simple":"Denmark","Source Niche":"Livestock","Source Type":"Swine","Source Details":"Pig","Collection Year":"1999","Collection Month":"11","Collection Day":"23","Collection Time":"","Continent":"Europe","Country":"Denmark","Region":"","District":"","City":"","Post Code":"","Latitude":"56.2639","Longitude":"9.5018","Name":"9924325-4_DK_23_11_1999","lineages":"2.1.2","___t":1,"___v":"\"Denmark\"","Collection Date":"ND"},"SAL_VA2886AA":{"ID":"SAL_VA2886AA","__Node":"SAL_VA2891AA","__selected":false,"id":205,"Source Simple":"Swine","Region Simple":"Denmark","Source Niche":"Livestock","Source Type":"Swine","Source Details":"Pig","Collection Year":"1999","Collection Month":"11","Collection Day":"16","Collection Time":"","Continent":"Europe","Country":"Denmark","Region":"","District":"","City":"","Post Code":"","Latitude":"56.2639","Longitude":"9.5018","Name":"9924230-1_DK_16_11_1999","lineages":"2.1.2","___t":1,"___v":"\"Denmark\"","Collection Date":"ND"},"SAL_VA2866AA":{"ID":"SAL_VA2866AA","__Node":"SAL_VA2866AA","__selected":false,"id":196,"Source Simple":"Swine","Region Simple":"Denmark","Source Niche":"Livestock","Source Type":"Swine","Source Details":"Pig - Colon","Collection Year":"1999","Collection Month":"11","Collection Day":"18","Collection Time":"","Continent":"Europe","Country":"Denmark","Region":"","District":"","City":"","Post Code":"","Latitude":"56.2639","Longitude":"9.5018","Name":"9924288-1_667_DK_18_11_1999","lineages":"2.1.2","___t":1,"___v":"\"Denmark\"","Collection Date":"ND"},"SAL_VA2879AA":{"ID":"SAL_VA2879AA","__Node":"SAL_VA2891AA","__selected":false,"id":201,"Source Simple":"Swine","Region Simple":"Denmark","Source Niche":"Livestock","Source Type":"Swine","Source Details":"Pig - Lung","Collection Year":"1999","Collection Month":"11","Collection Day":"8","Collection Time":"","Continent":"Europe","Country":"Denmark","Region":"","District":"","City":"","Post Code":"","Latitude":"56.2639","Longitude":"9.5018","Name":"9924283-1_Lung","lineages":"2.1.2","___t":1,"___v":"\"Denmark\"","Collection Date":"ND"},"_hypo_314":{"ID":"_hypo_314","__Node":"_hypo_314","Collection Date":"ND"},"SAL_GA1483AA":{"ID":"SAL_GA1483AA","__Node":"SAL_VA2878AA","__selected":false,"id":190,"Source Simple":"Swine","Region Simple":"Denmark","Source Niche":"Livestock","Source Type":"Swine","Source Details":"Pig - Lever","Collection Year":"1999","Collection Month":"11","Collection Day":"18","Collection Time":"","Continent":"Europe","Country":"Denmark","Region":"Central Jutland","District":"Struer Kommune","City":"","Post Code":"","Latitude":"","Longitude":"","Name":"9924286-1_63","lineages":"2.1.2","___t":1,"___v":"\"Denmark\"","Collection Date":"ND"},"SAL_VA2878AA":{"ID":"SAL_VA2878AA","__Node":"SAL_VA2878AA","__selected":false,"id":200,"Source Simple":"Swine","Region Simple":"Denmark","Source Niche":"Livestock","Source Type":"Swine","Source Details":"Pig - appendix","Collection Year":"1999","Collection Month":"11","Collection Day":"18","Collection Time":"","Continent":"Europe","Country":"Denmark","Region":"","District":"","City":"","Post Code":"","Latitude":"56.2639","Longitude":"9.5018","Name":"9924284-1_Blindtarmsindhold_DK_18_11_1999","lineages":"2.1.2","___t":1,"___v":"\"Denmark\"","Collection Date":"ND"},"SAL_VA2872AA":{"ID":"SAL_VA2872AA","__Node":"SAL_VA2891AA","__selected":false,"id":197,"Source Simple":"Swine","Region Simple":"Denmark","Source Niche":"Livestock","Source Type":"Swine","Source Details":"Pig - Lymph nodes","Collection Year":"1999","Collection Month":"11","Collection Day":"18","Collection Time":"","Continent":"Europe","Country":"Denmark","Region":"","District":"","City":"","Post Code":"","Latitude":"56.2639","Longitude":"9.5018","Name":"9924286-1_611_DK_18_11_1999","lineages":"2.1.2","___t":1,"___v":"\"Denmark\"","Collection Date":"ND"},"SAL_VA2877AA":{"ID":"SAL_VA2877AA","__Node":"SAL_VA2891AA","__selected":false,"id":199,"Source Simple":"Swine","Region Simple":"Denmark","Source Niche":"Livestock","Source Type":"Swine","Source Details":"Pig","Collection Year":"1999","Collection Month":"11","Collection Day":"18","Collection Time":"","Continent":"Europe","Country":"Denmark","Region":"","District":"","City":"","Post Code":"","Latitude":"56.2639","Longitude":"9.5018","Name":"9924284-1_Colon_DK_18_11_1999","lineages":"2.1.2","___t":1,"___v":"\"Denmark\"","Collection Date":"ND"},"_hypo_319":{"ID":"_hypo_319","__Node":"_hypo_319","Collection Date":"ND"},"SAL_VA2885AA":{"ID":"SAL_VA2885AA","__Node":"SAL_VA2892AA","__selected":false,"id":204,"Source Simple":"Swine","Region Simple":"Denmark","Source Niche":"Livestock","Source Type":"Swine","Source Details":"Pig","Collection Year":"1999","Collection Month":"1","Collection Day":"26","Collection Time":"","Continent":"Europe","Country":"Denmark","Region":"","District":"","City":"","Post Code":"","Latitude":"56.2639","Longitude":"9.5018","Name":"9924260-13_DK_26_1_1999","lineages":"2.1.2","___t":1,"___v":"\"Denmark\"","Collection Date":"ND"},"SAL_VA2892AA":{"ID":"SAL_VA2892AA","__Node":"SAL_VA2892AA","__selected":false,"id":209,"Source Simple":"Swine","Region Simple":"Denmark","Source Niche":"Livestock","Source Type":"Swine","Source Details":"Pig - Lung","Collection Year":"1999","Collection Month":"11","Collection Day":"23","Collection Time":"","Continent":"Europe","Country":"Denmark","Region":"","District":"","City":"","Post Code":"","Latitude":"56.2639","Longitude":"9.5018","Name":"9915794-2_DK_23_11_1999","lineages":"2.1.2","___t":1,"___v":"\"Denmark\"","Collection Date":"ND"},"SAL_VA2860AA":{"ID":"SAL_VA2860AA","__Node":"SAL_VA2891AA","__selected":false,"id":193,"Source Simple":"Swine","Region Simple":"Denmark","Source Niche":"Livestock","Source Type":"Swine","Source Details":"Pig","Collection Year":"1999","Collection Month":"12","Collection Day":"15","Collection Time":"","Continent":"Europe","Country":"Denmark","Region":"","District":"","City":"","Post Code":"","Latitude":"56.2639","Longitude":"9.5018","Name":"9924636-1_DK_15_12_1999","lineages":"2.1.2","___t":1,"___v":"\"Denmark\"","Collection Date":"ND"},"SAL_VA2874AA":{"ID":"SAL_VA2874AA","__Node":"SAL_VA2891AA","__selected":false,"id":198,"Source Simple":"Swine","Region Simple":"Denmark","Source Niche":"Livestock","Source Type":"Swine","Source Details":"Pig - Lever","Collection Year":"1999","Collection Month":"11","Collection Day":"18","Collection Time":"","Continent":"Europe","Country":"Denmark","Region":"","District":"","City":"","Post Code":"","Latitude":"56.2639","Longitude":"9.5018","Name":"9924284-1_Lever_DK_18_11_1999","lineages":"2.1.2","___t":1,"___v":"\"Denmark\"","Collection Date":"ND"},"SAL_GA1485AA":{"ID":"SAL_GA1485AA","__Node":"SAL_VA2891AA","__selected":false,"id":192,"Source Simple":"Swine","Region Simple":"Denmark","Source Niche":"Livestock","Source Type":"Swine","Source Details":"Pig","Collection Year":"1999","Collection Month":"","Collection Day":"","Collection Time":"","Continent":"Europe","Country":"Denmark","Region":"Central Jutland","District":"Holstebro Kommune","City":"","Post Code":"","Latitude":"","Longitude":"","Name":"9924031-1","lineages":"2.1.2","___t":1,"___v":"\"Denmark\"","Collection Date":"ND"},"_hypo_325":{"ID":"_hypo_325","__Node":"_hypo_325","Collection Date":"ND"},"SAL_VA2895AA":{"ID":"SAL_VA2895AA","__Node":"SAL_VA2895AA","__selected":false,"id":210,"Source Simple":"Swine","Region Simple":"Denmark","Source Niche":"Livestock","Source Type":"Swine","Source Details":"Pig","Collection Year":"2000","Collection Month":"11","Collection Day":"3","Collection Time":"","Continent":"Europe","Country":"Denmark","Region":"","District":"","City":"","Post Code":"","Latitude":"56.2639","Longitude":"9.5018","Name":"7224252-1_DK_03_11_2000","lineages":"2.1.2","___t":1,"___v":"\"Denmark\"","Collection Date":"ND"},"SAL_VA2896AA":{"ID":"SAL_VA2896AA","__Node":"SAL_VA2896AA","__selected":false,"id":211,"Source Simple":"Swine","Region Simple":"Denmark","Source Niche":"Livestock","Source Type":"Swine","Source Details":"Pig","Collection Year":"2000","Collection Month":"10","Collection Day":"17","Collection Time":"","Continent":"Europe","Country":"Denmark","Region":"","District":"","City":"","Post Code":"","Latitude":"56.2639","Longitude":"9.5018","Name":"7223955-17_DK_17_10_2000","lineages":"2.1.2","___t":1,"___v":"\"Denmark\"","Collection Date":"ND"},"SAL_VA2890AA":{"ID":"SAL_VA2890AA","__Node":"SAL_VA2890AA","__selected":false,"id":207,"Source Simple":"Swine","Region Simple":"Denmark","Source Niche":"Livestock","Source Type":"Swine","Source Details":"Pig","Collection Year":"1991","Collection Month":"11","Collection Day":"12","Collection Time":"","Continent":"Europe","Country":"Denmark","Region":"","District":"","City":"","Post Code":"","Latitude":"56.2639","Longitude":"9.5018","Name":"9924195-20_DK_12_11_1991","lineages":"2.1.2","___t":1,"___v":"\"Denmark\"","Collection Date":"ND"},"SAL_VA2891AA":{"ID":"SAL_VA2891AA","__Node":"SAL_VA2891AA","__selected":false,"id":208,"Source Simple":"Swine","Region Simple":"Denmark","Source Niche":"Livestock","Source Type":"Swine","Source Details":"Pig","Collection Year":"1991","Collection Month":"11","Collection Day":"12","Collection Time":"","Continent":"Europe","Country":"Denmark","Region":"","District":"","City":"","Post Code":"","Latitude":"56.2639","Longitude":"9.5018","Name":"9924195-18_DK_12_11_1991","lineages":"2.1.2","___t":1,"___v":"\"Denmark\"","Collection Date":"ND"},"SAL_IB4530AA":{"ID":"SAL_IB4530AA","__Node":"SAL_IB4530AA","__selected":false,"id":268,"Source Simple":"Swine","Region Simple":"Germany","Source Niche":"Wild Animal","Source Type":"Swine","Source Details":"Wild Boar","Collection Year":"2020","Collection Month":"","Collection Day":"","Collection Time":"","Continent":"Europe","Country":"Germany","Region":"","District":"","City":"","Post Code":"","Latitude":"52.52437","Longitude":"13.41188","Name":"20-SA00211-0","lineages":"2.1.2","___t":1,"___v":"\"Germany\"","Collection Date":"ND"},"SAL_ZA9630AA":{"ID":"SAL_ZA9630AA","__Node":"SAL_ZA9630AA","__selected":false,"id":269,"Source Simple":"Swine","Region Simple":"Germany","Source Niche":"Livestock","Source Type":"Swine","Source Details":"animal","Collection Year":"2013","Collection Month":"","Collection Day":"","Collection Time":"","Continent":"Europe","Country":"Germany","Region":"","District":"","City":"","Post Code":"","Latitude":"","Longitude":"","Name":"13-SA00682-0","lineages":"2.1.2","___t":1,"___v":"\"Germany\"","Collection Date":"ND"},"_hypo_332":{"ID":"_hypo_332","__Node":"_hypo_332","Collection Date":"ND"},"_hypo_333":{"ID":"_hypo_333","__Node":"_hypo_333","Collection Date":"ND"},"SAL_IB4537AA":{"ID":"SAL_IB4537AA","__Node":"SAL_IB4537AA","__selected":false,"id":287,"Source Simple":"Swine","Region Simple":"Germany","Source Niche":"Wild Animal","Source Type":"Swine","Source Details":"Wild Boar","Collection Year":"2019","Collection Month":"","Collection Day":"","Collection Time":"","Continent":"Europe","Country":"Germany","Region":"","District":"","City":"","Post Code":"","Latitude":"52.52437","Longitude":"13.41182","Name":"20-SA00144-0","lineages":"2.1.2","___t":1,"___v":"\"Germany\"","Collection Date":"ND"},"SAL_ZA9142AA":{"ID":"SAL_ZA9142AA","__Node":"SAL_ZA9142AA","__selected":false,"id":322,"Source Simple":"Swine","Region Simple":"Germany","Source Niche":"Wild Animal","Source Type":"Swine","Source Details":"animal","Collection Year":"2017","Collection Month":"","Collection Day":"","Collection Time":"","Continent":"Europe","Country":"Germany","Region":"","District":"","City":"","Post Code":"","Latitude":"","Longitude":"","Name":"17-SA00575-0","lineages":"2.1.2","___t":1,"___v":"\"Germany\"","Collection Date":"ND"},"_hypo_336":{"ID":"_hypo_336","__Node":"_hypo_336","Collection Date":"ND"},"_hypo_337":{"ID":"_hypo_337","__Node":"_hypo_337","Collection Date":"ND"},"SAL_IB4498AA":{"ID":"SAL_IB4498AA","__Node":"SAL_IB4498AA","__selected":false,"id":273,"Source Simple":"Swine","Region Simple":"Germany","Source Niche":"Wild Animal","Source Type":"Swine","Source Details":"Wild Boar","Collection Year":"2020","Collection Month":"","Collection Day":"","Collection Time":"","Continent":"Europe","Country":"Germany","Region":"","District":"","City":"","Post Code":"","Latitude":"52.52437","Longitude":"13.41217","Name":"20-SA00772-0","lineages":"2.1.2","___t":1,"___v":"\"Germany\"","Collection Date":"ND"},"SAL_IB4679AA":{"ID":"SAL_IB4679AA","__Node":"SAL_IB4679AA","__selected":false,"id":293,"Source Simple":"Swine","Region Simple":"Germany","Source Niche":"Wild Animal","Source Type":"Swine","Source Details":"Wild Boar","Collection Year":"2020","Collection Month":"","Collection Day":"","Collection Time":"","Continent":"Europe","Country":"Germany","Region":"","District":"","City":"","Post Code":"","Latitude":"52.52437","Longitude":"13.41261","Name":"20-SA02033-0","lineages":"2.1.2","___t":1,"___v":"\"Germany\"","Collection Date":"ND"},"_hypo_340":{"ID":"_hypo_340","__Node":"_hypo_340","Collection Date":"ND"},"SAL_IB4507AA":{"ID":"SAL_IB4507AA","__Node":"SAL_IB4507AA","__selected":false,"id":278,"Source Simple":"Swine","Region Simple":"Germany","Source Niche":"Wild Animal","Source Type":"Swine","Source Details":"Wild Boar","Collection Year":"2020","Collection Month":"","Collection Day":"","Collection Time":"","Continent":"Europe","Country":"Germany","Region":"","District":"","City":"","Post Code":"","Latitude":"52.52437","Longitude":"13.41209","Name":"20-SA00509-0","lineages":"2.1.2","___t":1,"___v":"\"Germany\"","Collection Date":"ND"},"_hypo_342":{"ID":"_hypo_342","__Node":"_hypo_342","Collection Date":"ND"},"SAL_IB4531AA":{"ID":"SAL_IB4531AA","__Node":"SAL_IB4531AA","__selected":false,"id":285,"Source Simple":"Swine","Region Simple":"Germany","Source Niche":"Wild Animal","Source Type":"Swine","Source Details":"Wild Boar","Collection Year":"2020","Collection Month":"","Collection Day":"","Collection Time":"","Continent":"Europe","Country":"Germany","Region":"","District":"","City":"","Post Code":"","Latitude":"52.52437","Longitude":"13.41187","Name":"20-SA00180-0","lineages":"2.1.2","___t":1,"___v":"\"Germany\"","Collection Date":"ND"},"_hypo_344":{"ID":"_hypo_344","__Node":"_hypo_344","Collection Date":"ND"},"SAL_XA2726AA":{"ID":"SAL_XA2726AA","__Node":"SAL_XA2726AA","__selected":false,"id":309,"Source Simple":"Human","Region Simple":"Germany","Source Niche":"Human","Source Type":"Human","Source Details":"Homo sapiens; human","Collection Year":"2017","Collection Month":"","Collection Day":"","Collection Time":"","Continent":"Europe","Country":"Germany","Region":"","District":"","City":"","Post Code":"","Latitude":"","Longitude":"","Name":"RKI_17-00036","lineages":"2.1.2","___t":1,"___v":"\"Germany\"","Collection Date":"ND"},"SAL_ZA9564AA":{"ID":"SAL_ZA9564AA","__Node":"SAL_ZA9564AA","__selected":false,"id":325,"Source Simple":"Swine","Region Simple":"Germany","Source Niche":"Wild Animal","Source Type":"Swine","Source Details":"animal","Collection Year":"2016","Collection Month":"","Collection Day":"","Collection Time":"","Continent":"Europe","Country":"Germany","Region":"","District":"","City":"","Post Code":"","Latitude":"","Longitude":"","Name":"16-SA02034-0","lineages":"2.1.2","___t":1,"___v":"\"Germany\"","Collection Date":"ND"},"SAL_WA2919AA":{"ID":"SAL_WA2919AA","__Node":"SAL_WA2919AA","__selected":false,"id":305,"Source Simple":"Swine","Region Simple":"Germany","Source Niche":"Livestock","Source Type":"Swine","Source Details":"Pig","Collection Year":"2006","Collection Month":"","Collection Day":"","Collection Time":"","Continent":"Europe","Country":"Germany","Region":"","District":"","City":"","Post Code":"","Latitude":"","Longitude":"","Name":"06-01706","lineages":"2.1.2","___t":1,"___v":"\"Germany\"","Collection Date":"ND"},"_hypo_348":{"ID":"_hypo_348","__Node":"_hypo_348","Collection Date":"ND"},"_hypo_349":{"ID":"_hypo_349","__Node":"_hypo_349","Collection Date":"ND"},"_hypo_350":{"ID":"_hypo_350","__Node":"_hypo_350","Collection Date":"ND"},"_hypo_351":{"ID":"_hypo_351","__Node":"_hypo_351","Collection Date":"ND"},"SAL_IB4499AA":{"ID":"SAL_IB4499AA","__Node":"SAL_IB4533AA","__selected":false,"id":274,"Source Simple":"Swine","Region Simple":"Germany","Source Niche":"Wild Animal","Source Type":"Swine","Source Details":"Wild Boar","Collection Year":"2020","Collection Month":"","Collection Day":"","Collection Time":"","Continent":"Europe","Country":"Germany","Region":"","District":"","City":"","Post Code":"","Latitude":"52.52437","Longitude":"13.41216","Name":"20-SA00709-0","lineages":"2.1.2","___t":1,"___v":"\"Germany\"","Collection Date":"ND"},"SAL_IB4533AA":{"ID":"SAL_IB4533AA","__Node":"SAL_IB4533AA","__selected":false,"id":286,"Source Simple":"Swine","Region Simple":"Germany","Source Niche":"Wild Animal","Source Type":"Swine","Source Details":"Wild Boar","Collection Year":"2020","Collection Month":"","Collection Day":"","Collection Time":"","Continent":"Europe","Country":"Germany","Region":"","District":"","City":"","Post Code":"","Latitude":"52.52437","Longitude":"13.41185","Name":"20-SA00175-0","lineages":"2.1.2","___t":1,"___v":"\"Germany\"","Collection Date":"ND"},"SAL_IB4500AA":{"ID":"SAL_IB4500AA","__Node":"SAL_IB4500AA","__selected":false,"id":275,"Source Simple":"Swine","Region Simple":"Germany","Source Niche":"Wild Animal","Source Type":"Swine","Source Details":"Wild Boar","Collection Year":"2020","Collection Month":"","Collection Day":"","Collection Time":"","Continent":"Europe","Country":"Germany","Region":"","District":"","City":"","Post Code":"","Latitude":"52.52437","Longitude":"13.41215","Name":"20-SA00706-0","lineages":"2.1.2","___t":1,"___v":"\"Germany\"","Collection Date":"ND"},"SAL_IB4487AA":{"ID":"SAL_IB4487AA","__Node":"SAL_IB4487AA","__selected":false,"id":270,"Source Simple":"Swine","Region Simple":"Germany","Source Niche":"Wild Animal","Source Type":"Swine","Source Details":"Wild Boar","Collection Year":"2020","Collection Month":"","Collection Day":"","Collection Time":"","Continent":"Europe","Country":"Germany","Region":"","District":"","City":"","Post Code":"","Latitude":"52.52437","Longitude":"13.41227","Name":"20-SA01039-0","lineages":"2.1.2","___t":1,"___v":"\"Germany\"","Collection Date":"ND"},"SAL_IB4706AA":{"ID":"SAL_IB4706AA","__Node":"SAL_IB4706AA","__selected":false,"id":299,"Source Simple":"Swine","Region Simple":"Germany","Source Niche":"Wild Animal","Source Type":"Swine","Source Details":"Wild Boar","Collection Year":"2020","Collection Month":"","Collection Day":"","Collection Time":"","Continent":"Europe","Country":"Germany","Region":"","District":"","City":"","Post Code":"","Latitude":"52.52437","Longitude":"13.41237","Name":"20-SA01314-0","lineages":"2.1.2","___t":1,"___v":"\"Germany\"","Collection Date":"ND"},"SAL_IB4581AA":{"ID":"SAL_IB4581AA","__Node":"SAL_IB4581AA","__selected":false,"id":290,"Source Simple":"Swine","Region Simple":"Germany","Source Niche":"Wild Animal","Source Type":"Swine","Source Details":"Wild Boar","Collection Year":"2017","Collection Month":"","Collection Day":"","Collection Time":"","Continent":"Europe","Country":"Germany","Region":"","District":"","City":"","Post Code":"","Latitude":"52.52437","Longitude":"13.41143","Name":"17-SA03089-0","lineages":"2.1.2","___t":1,"___v":"\"Germany\"","Collection Date":"ND"},"SAL_ZA9653AA":{"ID":"SAL_ZA9653AA","__Node":"SAL_ZA9653AA","__selected":false,"id":326,"Source Simple":"Swine","Region Simple":"Germany","Source Niche":"Wild Animal","Source Type":"Swine","Source Details":"animal","Collection Year":"2014","Collection Month":"","Collection Day":"","Collection Time":"","Continent":"Europe","Country":"Germany","Region":"","District":"","City":"","Post Code":"","Latitude":"","Longitude":"","Name":"15-SA00088-0-S2","lineages":"2.1.2","___t":1,"___v":"\"Germany\"","Collection Date":"ND"},"_hypo_359":{"ID":"_hypo_359","__Node":"_hypo_359","Collection Date":"ND"},"_hypo_360":{"ID":"_hypo_360","__Node":"_hypo_360","Collection Date":"ND"},"_hypo_361":{"ID":"_hypo_361","__Node":"_hypo_361","Collection Date":"ND"},"SAL_IB4509AA":{"ID":"SAL_IB4509AA","__Node":"SAL_IB4696AA","__selected":false,"id":279,"Source Simple":"Swine","Region Simple":"Germany","Source Niche":"Wild Animal","Source Type":"Swine","Source Details":"Wild Boar","Collection Year":"2020","Collection Month":"","Collection Day":"","Collection Time":"","Continent":"Europe","Country":"Germany","Region":"","District":"","City":"","Post Code":"","Latitude":"52.52437","Longitude":"13.41207","Name":"20-SA00507-0","lineages":"2.1.2","___t":1,"___v":"\"Germany\"","Collection Date":"ND"},"SAL_IB4696AA":{"ID":"SAL_IB4696AA","__Node":"SAL_IB4696AA","__selected":false,"id":298,"Source Simple":"Swine","Region Simple":"Germany","Source Niche":"Wild Animal","Source Type":"Swine","Source Details":"Wild Boar","Collection Year":"2020","Collection Month":"","Collection Day":"","Collection Time":"","Continent":"Europe","Country":"Germany","Region":"","District":"","City":"","Post Code":"","Latitude":"52.52437","Longitude":"13.41246","Name":"20-SA01576-0","lineages":"2.1.2","___t":1,"___v":"\"Germany\"","Collection Date":"ND"},"_hypo_364":{"ID":"_hypo_364","__Node":"_hypo_364","Collection Date":"ND"},"SAL_ZA8639AA":{"ID":"SAL_ZA8639AA","__Node":"SAL_ZA8639AA","__selected":false,"id":318,"Source Simple":"Swine","Region Simple":"Germany","Source Niche":"Wild Animal","Source Type":"Swine","Source Details":"animal","Collection Year":"2016","Collection Month":"","Collection Day":"","Collection Time":"","Continent":"Europe","Country":"Germany","Region":"","District":"","City":"","Post Code":"","Latitude":"","Longitude":"","Name":"17-SA00098-0","lineages":"2.1.2","___t":1,"___v":"\"Germany\"","Collection Date":"ND"},"SAL_ZA9752AA":{"ID":"SAL_ZA9752AA","__Node":"SAL_ZA9752AA","__selected":false,"id":327,"Source Simple":"Swine","Region Simple":"Germany","Source Niche":"Wild Animal","Source Type":"Swine","Source Details":"animal","Collection Year":"2016","Collection Month":"","Collection Day":"","Collection Time":"","Continent":"Europe","Country":"Germany","Region":"","District":"","City":"","Post Code":"","Latitude":"","Longitude":"","Name":"17-SA00099-0","lineages":"2.1.2","___t":1,"___v":"\"Germany\"","Collection Date":"ND"},"SAL_IB4541AA":{"ID":"SAL_IB4541AA","__Node":"SAL_IB4541AA","__selected":false,"id":289,"Source Simple":"Swine","Region Simple":"Germany","Source Niche":"Wild Animal","Source Type":"Swine","Source Details":"Wild Boar","Collection Year":"2019","Collection Month":"","Collection Day":"","Collection Time":"","Continent":"Europe","Country":"Germany","Region":"","District":"","City":"","Post Code":"","Latitude":"52.52437","Longitude":"13.41178","Name":"20-SA00097-0","lineages":"2.1.2","___t":1,"___v":"\"Germany\"","Collection Date":"ND"},"_hypo_368":{"ID":"_hypo_368","__Node":"_hypo_368","Collection Date":"ND"},"_hypo_369":{"ID":"_hypo_369","__Node":"_hypo_369","Collection Date":"ND"},"_hypo_370":{"ID":"_hypo_370","__Node":"_hypo_370","Collection Date":"ND"},"SAL_IB4520AA":{"ID":"SAL_IB4520AA","__Node":"SAL_IB4520AA","__selected":false,"id":283,"Source Simple":"Swine","Region Simple":"Germany","Source Niche":"Wild Animal","Source Type":"Swine","Source Details":"Wild Boar","Collection Year":"2020","Collection Month":"","Collection Day":"","Collection Time":"","Continent":"Europe","Country":"Germany","Region":"","District":"","City":"","Post Code":"","Latitude":"52.52437","Longitude":"13.41197","Name":"20-SA00419-0","lineages":"2.1.2","___t":1,"___v":"\"Germany\"","Collection Date":"ND"},"SAL_IB4501AA":{"ID":"SAL_IB4501AA","__Node":"SAL_IB4501AA","__selected":false,"id":276,"Source Simple":"Swine","Region Simple":"Germany","Source Niche":"Wild Animal","Source Type":"Swine","Source Details":"Wild Boar","Collection Year":"2020","Collection Month":"","Collection Day":"","Collection Time":"","Continent":"Europe","Country":"Germany","Region":"","District":"","City":"","Post Code":"","Latitude":"52.52437","Longitude":"13.41214","Name":"20-SA00698-0","lineages":"2.1.2","___t":1,"___v":"\"Germany\"","Collection Date":"ND"},"SAL_IB4519AA":{"ID":"SAL_IB4519AA","__Node":"SAL_IB4519AA","__selected":false,"id":282,"Source Simple":"Swine","Region Simple":"Germany","Source Niche":"Wild Animal","Source Type":"Swine","Source Details":"Wild Boar","Collection Year":"2020","Collection Month":"","Collection Day":"","Collection Time":"","Continent":"Europe","Country":"Germany","Region":"","District":"","City":"","Post Code":"","Latitude":"52.52437","Longitude":"13.41198","Name":"20-SA00428-0","lineages":"2.1.2","___t":1,"___v":"\"Germany\"","Collection Date":"ND"},"SAL_IB4502AA":{"ID":"SAL_IB4502AA","__Node":"SAL_IB4502AA","__selected":false,"id":277,"Source Simple":"Swine","Region Simple":"Germany","Source Niche":"Wild Animal","Source Type":"Swine","Source Details":"Wild Boar","Collection Year":"2020","Collection Month":"","Collection Day":"","Collection Time":"","Continent":"Europe","Country":"Germany","Region":"","District":"","City":"","Post Code":"","Latitude":"52.52437","Longitude":"13.41213","Name":"20-SA00694-0","lineages":"2.1.2","___t":1,"___v":"\"Germany\"","Collection Date":"ND"},"SAL_VA2921AA":{"ID":"SAL_VA2921AA","__Node":"SAL_VA2921AA","__selected":false,"id":304,"Source Simple":"Swine","Region Simple":"Germany","Source Niche":"Wild Animal","Source Type":"Swine","Source Details":"Wild boar - organ","Collection Year":"2009","Collection Month":"1","Collection Day":"26","Collection Time":"","Continent":"Europe","Country":"Germany","Region":"","District":"","City":"","Post Code":"","Latitude":"51.1657","Longitude":"10.4515","Name":"09-00524_DE_26_1_2009","lineages":"2.1.2","___t":1,"___v":"\"Germany\"","Collection Date":"ND"},"SAL_ZA8594AA":{"ID":"SAL_ZA8594AA","__Node":"SAL_ZA8594AA","__selected":false,"id":316,"Source Simple":"Swine","Region Simple":"Germany","Source Niche":"Wild Animal","Source Type":"Swine","Source Details":"animal","Collection Year":"2014","Collection Month":"","Collection Day":"","Collection Time":"","Continent":"Europe","Country":"Germany","Region":"","District":"","City":"","Post Code":"","Latitude":"","Longitude":"","Name":"15-SA00069-0","lineages":"2.1.2","___t":1,"___v":"\"Germany\"","Collection Date":"ND"},"_hypo_377":{"ID":"_hypo_377","__Node":"_hypo_377","Collection Date":"ND"},"_hypo_378":{"ID":"_hypo_378","__Node":"_hypo_378","Collection Date":"ND"},"_hypo_379":{"ID":"_hypo_379","__Node":"_hypo_379","Collection Date":"ND"},"SAL_IB4539AA":{"ID":"SAL_IB4539AA","__Node":"SAL_IB4539AA","__selected":false,"id":288,"Source Simple":"Swine","Region Simple":"Germany","Source Niche":"Wild Animal","Source Type":"Swine","Source Details":"Wild Boar","Collection Year":"2019","Collection Month":"","Collection Day":"","Collection Time":"","Continent":"Europe","Country":"Germany","Region":"","District":"","City":"","Post Code":"","Latitude":"52.52437","Longitude":"13.4118","Name":"20-SA00100-0","lineages":"2.1.2","___t":1,"___v":"\"Germany\"","Collection Date":"ND"},"_hypo_381":{"ID":"_hypo_381","__Node":"_hypo_381","Collection Date":"ND"},"_hypo_382":{"ID":"_hypo_382","__Node":"_hypo_382","Collection Date":"ND"},"SAL_IB4680AA":{"ID":"SAL_IB4680AA","__Node":"SAL_IB4680AA","__selected":false,"id":294,"Source Simple":"Swine","Region Simple":"Germany","Source Niche":"Wild Animal","Source Type":"Swine","Source Details":"Wild Boar","Collection Year":"2020","Collection Month":"","Collection Day":"","Collection Time":"","Continent":"Europe","Country":"Germany","Region":"","District":"","City":"","Post Code":"","Latitude":"52.52437","Longitude":"13.4126","Name":"20-SA02017-0","lineages":"2.1.2","___t":1,"___v":"\"Germany\"","Collection Date":"ND"},"SAL_ZA9436AA":{"ID":"SAL_ZA9436AA","__Node":"SAL_ZA9436AA","__selected":false,"id":324,"Source Simple":"Swine","Region Simple":"Germany","Source Niche":"Wild Animal","Source Type":"Swine","Source Details":"animal","Collection Year":"2017","Collection Month":"","Collection Day":"","Collection Time":"","Continent":"Europe","Country":"Germany","Region":"","District":"","City":"","Post Code":"","Latitude":"","Longitude":"","Name":"17-SA00274-0","lineages":"2.1.2","___t":1,"___v":"\"Germany\"","Collection Date":"ND"},"SAL_IB4686AA":{"ID":"SAL_IB4686AA","__Node":"SAL_IB4686AA","__selected":false,"id":296,"Source Simple":"Swine","Region Simple":"Germany","Source Niche":"Wild Animal","Source Type":"Swine","Source Details":"Wild Boar","Collection Year":"2020","Collection Month":"","Collection Day":"","Collection Time":"","Continent":"Europe","Country":"Germany","Region":"","District":"","City":"","Post Code":"","Latitude":"52.52437","Longitude":"13.41254","Name":"20-SA01744-0","lineages":"2.1.2","___t":1,"___v":"\"Germany\"","Collection Date":"ND"},"SAL_ZA8602AA":{"ID":"SAL_ZA8602AA","__Node":"SAL_ZA8602AA","__selected":false,"id":317,"Source Simple":"Swine","Region Simple":"Germany","Source Niche":"Wild Animal","Source Type":"Swine","Source Details":"animal","Collection Year":"2013","Collection Month":"","Collection Day":"","Collection Time":"","Continent":"Europe","Country":"Germany","Region":"","District":"","City":"","Post Code":"","Latitude":"","Longitude":"","Name":"13-SA03259-0","lineages":"2.1.2","___t":1,"___v":"\"Germany\"","Collection Date":"ND"},"SAL_IB5487AA":{"ID":"SAL_IB5487AA","__Node":"SAL_IB5487AA","__selected":false,"id":301,"Source Simple":"Human","Region Simple":"Germany","Source Niche":"Human","Source Type":"Human","Source Details":"Homo sapien; human","Collection Year":"2020","Collection Month":"","Collection Day":"","Collection Time":"","Continent":"Europe","Country":"Germany","Region":"","District":"","City":"","Post Code":"","Latitude":"52.52437","Longitude":"13.41088","Name":"SA20-01713","lineages":"2.1.2","___t":1,"___v":"\"Germany\"","Collection Date":"ND"},"SAL_IB4682AA":{"ID":"SAL_IB4682AA","__Node":"SAL_IB4682AA","__selected":false,"id":295,"Source Simple":"Swine","Region Simple":"Germany","Source Niche":"Wild Animal","Source Type":"Swine","Source Details":"Wild Boar","Collection Year":"2020","Collection Month":"","Collection Day":"","Collection Time":"","Continent":"Europe","Country":"Germany","Region":"","District":"","City":"","Post Code":"","Latitude":"52.52437","Longitude":"13.41258","Name":"20-SA01785-0","lineages":"2.1.2","___t":1,"___v":"\"Germany\"","Collection Date":"ND"},"SAL_KA4220AA":{"ID":"SAL_KA4220AA","__Node":"SAL_KA4220AA","__selected":false,"id":303,"Source Simple":"Swine","Region Simple":"Germany","Source Niche":"Wild Animal","Source Type":"Swine","Source Details":"Wild Boar","Collection Year":"2016","Collection Month":"","Collection Day":"","Collection Time":"","Continent":"Europe","Country":"Germany","Region":"Thuringia","District":"","City":"Nordhausen","Post Code":"","Latitude":"","Longitude":"","Name":"UMxr_1794","lineages":"2.1.2","___t":1,"___v":"\"Germany\"","Collection Date":"ND"},"_hypo_390":{"ID":"_hypo_390","__Node":"_hypo_390","Collection Date":"ND"},"SAL_IB4491AA":{"ID":"SAL_IB4491AA","__Node":"SAL_IB4493AA","__selected":false,"id":271,"Source Simple":"Swine","Region Simple":"Germany","Source Niche":"Wild Animal","Source Type":"Swine","Source Details":"Wild Boar","Collection Year":"2020","Collection Month":"","Collection Day":"","Collection Time":"","Continent":"Europe","Country":"Germany","Region":"","District":"","City":"","Post Code":"","Latitude":"52.52437","Longitude":"13.41223","Name":"20-SA00981-0","lineages":"2.1.2","___t":1,"___v":"\"Germany\"","Collection Date":"ND"},"SAL_IB4493AA":{"ID":"SAL_IB4493AA","__Node":"SAL_IB4493AA","__selected":false,"id":272,"Source Simple":"Swine","Region Simple":"Germany","Source Niche":"Wild Animal","Source Type":"Swine","Source Details":"Wild Boar","Collection Year":"2020","Collection Month":"","Collection Day":"","Collection Time":"","Continent":"Europe","Country":"Germany","Region":"","District":"","City":"","Post Code":"","Latitude":"52.52437","Longitude":"13.41222","Name":"20-SA00980-0","lineages":"2.1.2","___t":1,"___v":"\"Germany\"","Collection Date":"ND"},"_hypo_393":{"ID":"_hypo_393","__Node":"_hypo_393","Collection Date":"ND"},"SAL_IB4528AA":{"ID":"SAL_IB4528AA","__Node":"SAL_IB4528AA","__selected":false,"id":284,"Source Simple":"Swine","Region Simple":"Germany","Source Niche":"Wild Animal","Source Type":"Swine","Source Details":"Wild Boar","Collection Year":"2020","Collection Month":"","Collection Day":"","Collection Time":"","Continent":"Europe","Country":"Germany","Region":"","District":"","City":"","Post Code":"","Latitude":"52.52437","Longitude":"13.4119","Name":"20-SA00267-0","lineages":"2.1.2","___t":1,"___v":"\"Germany\"","Collection Date":"ND"},"SAL_IB5465AA":{"ID":"SAL_IB5465AA","__Node":"SAL_IB5465AA","__selected":false,"id":300,"Source Simple":"","Region Simple":"Germany","Source Niche":"","Source Type":"","Source Details":"other","Collection Year":"2020","Collection Month":"","Collection Day":"","Collection Time":"","Continent":"Europe","Country":"Germany","Region":"","District":"","City":"","Post Code":"","Latitude":"52.52437","Longitude":"13.41087","Name":"20-SA01852-0","lineages":"2.1.2","___t":1,"___v":"\"Germany\"","Collection Date":"ND"},"_hypo_396":{"ID":"_hypo_396","__Node":"_hypo_396","Collection Date":"ND"},"SAL_IB4589AA":{"ID":"SAL_IB4589AA","__Node":"SAL_IB4589AA","__selected":false,"id":291,"Source Simple":"Swine","Region Simple":"Germany","Source Niche":"Wild Animal","Source Type":"Swine","Source Details":"Wild Boar","Collection Year":"2017","Collection Month":"","Collection Day":"","Collection Time":"","Continent":"Europe","Country":"Germany","Region":"","District":"","City":"","Post Code":"","Latitude":"52.52437","Longitude":"13.41136","Name":"17-SA01665-0","lineages":"2.1.2","___t":1,"___v":"\"Germany\"","Collection Date":"ND"},"SAL_XA2722AA":{"ID":"SAL_XA2722AA","__Node":"SAL_XA2749AA","__selected":false,"id":307,"Source Simple":"Human","Region Simple":"Germany","Source Niche":"Human","Source Type":"Human","Source Details":"Homo sapiens; human","Collection Year":"2017","Collection Month":"","Collection Day":"","Collection Time":"","Continent":"Europe","Country":"Germany","Region":"","District":"","City":"","Post Code":"","Latitude":"","Longitude":"","Name":"RKI_17-00280","lineages":"2.1.2","___t":1,"___v":"\"Germany\"","Collection Date":"ND"},"SAL_XA2749AA":{"ID":"SAL_XA2749AA","__Node":"SAL_XA2749AA","__selected":false,"id":311,"Source Simple":"Human","Region Simple":"Germany","Source Niche":"Human","Source Type":"Human","Source Details":"Homo sapiens; human","Collection Year":"2016","Collection Month":"","Collection Day":"","Collection Time":"","Continent":"Europe","Country":"Germany","Region":"","District":"","City":"","Post Code":"","Latitude":"","Longitude":"","Name":"RKI_16-04685","lineages":"2.1.2","___t":1,"___v":"\"Germany\"","Collection Date":"ND"},"SAL_ZA8647AA":{"ID":"SAL_ZA8647AA","__Node":"SAL_ZA8647AA","__selected":false,"id":319,"Source Simple":"Other Animals","Region Simple":"Germany","Source Niche":"Wild Animal","Source Type":"Canine","Source Details":"animal","Collection Year":"2013","Collection Month":"","Collection Day":"","Collection Time":"","Continent":"Europe","Country":"Germany","Region":"","District":"","City":"","Post Code":"","Latitude":"","Longitude":"","Name":"13-SA01070-0","lineages":"2.1.2","___t":1,"___v":"\"Germany\"","Collection Date":"ND"},"_hypo_401":{"ID":"_hypo_401","__Node":"_hypo_401","Collection Date":"ND"},"SAL_ZA8776AA":{"ID":"SAL_ZA8776AA","__Node":"SAL_ZA9288AA","__selected":false,"id":320,"Source Simple":"Swine","Region Simple":"Germany","Source Niche":"Wild Animal","Source Type":"Swine","Source Details":"animal","Collection Year":"2016","Collection Month":"","Collection Day":"","Collection Time":"","Continent":"Europe","Country":"Germany","Region":"","District":"","City":"","Post Code":"","Latitude":"","Longitude":"","Name":"16-SA01767-0","lineages":"2.1.2","___t":1,"___v":"\"Germany\"","Collection Date":"ND"},"SAL_KA4148AA":{"ID":"SAL_KA4148AA","__Node":"SAL_ZA9288AA","__selected":false,"id":302,"Source Simple":"Swine","Region Simple":"Germany","Source Niche":"Wild Animal","Source Type":"Swine","Source Details":"Wild Boar","Collection Year":"2016","Collection Month":"","Collection Day":"","Collection Time":"","Continent":"Europe","Country":"Germany","Region":"Thuringia","District":"Eichsfeld","City":"","Post Code":"","Latitude":"","Longitude":"","Name":"UMxr_1793","lineages":"2.1.2","___t":1,"___v":"\"Germany\"","Collection Date":"ND"},"SAL_ZA9288AA":{"ID":"SAL_ZA9288AA","__Node":"SAL_ZA9288AA","__selected":false,"id":323,"Source Simple":"Swine","Region Simple":"Germany","Source Niche":"Wild Animal","Source Type":"Swine","Source Details":"animal","Collection Year":"2016","Collection Month":"","Collection Day":"","Collection Time":"","Continent":"Europe","Country":"Germany","Region":"","District":"","City":"","Post Code":"","Latitude":"","Longitude":"","Name":"16-SA01945-0","lineages":"2.1.2","___t":1,"___v":"\"Germany\"","Collection Date":"ND"},"SAL_IB4511AA":{"ID":"SAL_IB4511AA","__Node":"SAL_IB4511AA","__selected":false,"id":280,"Source Simple":"Swine","Region Simple":"Germany","Source Niche":"Wild Animal","Source Type":"Swine","Source Details":"Wild Boar","Collection Year":"2020","Collection Month":"","Collection Day":"","Collection Time":"","Continent":"Europe","Country":"Germany","Region":"","District":"","City":"","Post Code":"","Latitude":"52.52437","Longitude":"13.41205","Name":"20-SA00505-0","lineages":"2.1.2","___t":1,"___v":"\"Germany\"","Collection Date":"ND"},"_hypo_406":{"ID":"_hypo_406","__Node":"_hypo_406","Collection Date":"ND"},"SAL_IB4515AA":{"ID":"SAL_IB4515AA","__Node":"SAL_IB4687AA","__selected":false,"id":281,"Source Simple":"Swine","Region Simple":"Germany","Source Niche":"Wild Animal","Source Type":"Swine","Source Details":"Wild Boar","Collection Year":"2020","Collection Month":"","Collection Day":"","Collection Time":"","Continent":"Europe","Country":"Germany","Region":"","District":"","City":"","Post Code":"","Latitude":"52.52437","Longitude":"13.41202","Name":"20-SA00476-0","lineages":"2.1.2","___t":1,"___v":"\"Germany\"","Collection Date":"ND"},"SAL_IB4687AA":{"ID":"SAL_IB4687AA","__Node":"SAL_IB4687AA","__selected":false,"id":297,"Source Simple":"Swine","Region Simple":"Germany","Source Niche":"Wild Animal","Source Type":"Swine","Source Details":"Wild Boar","Collection Year":"2020","Collection Month":"","Collection Day":"","Collection Time":"","Continent":"Europe","Country":"Germany","Region":"","District":"","City":"","Post Code":"","Latitude":"52.52437","Longitude":"13.41253","Name":"20-SA01743-0","lineages":"2.1.2","___t":1,"___v":"\"Germany\"","Collection Date":"ND"},"_hypo_409":{"ID":"_hypo_409","__Node":"_hypo_409","Collection Date":"ND"},"SAL_IB4591AA":{"ID":"SAL_IB4591AA","__Node":"SAL_IB4591AA","__selected":false,"id":292,"Source Simple":"Swine","Region Simple":"Germany","Source Niche":"Wild Animal","Source Type":"Swine","Source Details":"Wild Boar","Collection Year":"2017","Collection Month":"","Collection Day":"","Collection Time":"","Continent":"Europe","Country":"Germany","Region":"","District":"","City":"","Post Code":"","Latitude":"52.52437","Longitude":"13.41134","Name":"17-SA01249-0","lineages":"2.1.2","___t":1,"___v":"\"Germany\"","Collection Date":"ND"},"_hypo_411":{"ID":"_hypo_411","__Node":"_hypo_411","Collection Date":"ND"},"SAL_XA2764AA":{"ID":"SAL_XA2764AA","__Node":"SAL_XA2864AA","__selected":false,"id":313,"Source Simple":"Human","Region Simple":"Germany","Source Niche":"Human","Source Type":"Human","Source Details":"Homo sapiens; human","Collection Year":"2016","Collection Month":"","Collection Day":"","Collection Time":"","Continent":"Europe","Country":"Germany","Region":"","District":"","City":"","Post Code":"","Latitude":"","Longitude":"","Name":"RKI_16-04352","lineages":"2.1.2","___t":1,"___v":"\"Germany\"","Collection Date":"ND"},"SAL_XA2864AA":{"ID":"SAL_XA2864AA","__Node":"SAL_XA2864AA","__selected":false,"id":314,"Source Simple":"Human","Region Simple":"Germany","Source Niche":"Human","Source Type":"Human","Source Details":"Homo sapiens; human","Collection Year":"2016","Collection Month":"","Collection Day":"","Collection Time":"","Continent":"Europe","Country":"Germany","Region":"","District":"","City":"","Post Code":"","Latitude":"","Longitude":"","Name":"RKI_16-02229","lineages":"2.1.2","___t":1,"___v":"\"Germany\"","Collection Date":"ND"},"_hypo_414":{"ID":"_hypo_414","__Node":"_hypo_414","Collection Date":"ND"},"_hypo_415":{"ID":"_hypo_415","__Node":"_hypo_415","Collection Date":"ND"},"SAL_XA2725AA":{"ID":"SAL_XA2725AA","__Node":"SAL_XA2725AA","__selected":false,"id":308,"Source Simple":"Human","Region Simple":"Germany","Source Niche":"Human","Source Type":"Human","Source Details":"Homo sapiens; human","Collection Year":"2017","Collection Month":"","Collection Day":"","Collection Time":"","Continent":"Europe","Country":"Germany","Region":"","District":"","City":"","Post Code":"","Latitude":"","Longitude":"","Name":"RKI_17-00045","lineages":"2.1.2","___t":1,"___v":"\"Germany\"","Collection Date":"ND"},"_hypo_417":{"ID":"_hypo_417","__Node":"_hypo_417","Collection Date":"ND"},"SAL_XA2709AA":{"ID":"SAL_XA2709AA","__Node":"SAL_XA2756AA","__selected":false,"id":306,"Source Simple":"Human","Region Simple":"Germany","Source Niche":"Human","Source Type":"Human","Source Details":"Homo sapiens; human","Collection Year":"2017","Collection Month":"","Collection Day":"","Collection Time":"","Continent":"Europe","Country":"Germany","Region":"","District":"","City":"","Post Code":"","Latitude":"","Longitude":"","Name":"RKI_17-00913","lineages":"2.1.2","___t":1,"___v":"\"Germany\"","Collection Date":"ND"},"SAL_XA2730AA":{"ID":"SAL_XA2730AA","__Node":"SAL_XA2756AA","__selected":false,"id":310,"Source Simple":"Human","Region Simple":"Germany","Source Niche":"Human","Source Type":"Human","Source Details":"Homo sapiens; human","Collection Year":"2016","Collection Month":"","Collection Day":"","Collection Time":"","Continent":"Europe","Country":"Germany","Region":"","District":"","City":"","Post Code":"","Latitude":"","Longitude":"","Name":"RKI_16-05399","lineages":"2.1.2","___t":1,"___v":"\"Germany\"","Collection Date":"ND"},"SAL_XA2756AA":{"ID":"SAL_XA2756AA","__Node":"SAL_XA2756AA","__selected":false,"id":312,"Source Simple":"Human","Region Simple":"Germany","Source Niche":"Human","Source Type":"Human","Source Details":"Homo sapiens; human","Collection Year":"2016","Collection Month":"","Collection Day":"","Collection Time":"","Continent":"Europe","Country":"Germany","Region":"","District":"","City":"","Post Code":"","Latitude":"","Longitude":"","Name":"RKI_16-04466","lineages":"2.1.2","___t":1,"___v":"\"Germany\"","Collection Date":"ND"},"SAL_XA2882AA":{"ID":"SAL_XA2882AA","__Node":"SAL_XA2882AA","__selected":false,"id":315,"Source Simple":"Human","Region Simple":"Germany","Source Niche":"Human","Source Type":"Human","Source Details":"Homo sapiens; human","Collection Year":"2016","Collection Month":"","Collection Day":"","Collection Time":"","Continent":"Europe","Country":"Germany","Region":"","District":"","City":"","Post Code":"","Latitude":"","Longitude":"","Name":"RKI_16-01811","lineages":"2.1.2","___t":1,"___v":"\"Germany\"","Collection Date":"ND"},"SAL_ZA9035AA":{"ID":"SAL_ZA9035AA","__Node":"SAL_ZA9035AA","__selected":false,"id":321,"Source Simple":"Swine","Region Simple":"Germany","Source Niche":"Wild Animal","Source Type":"Swine","Source Details":"animal","Collection Year":"2015","Collection Month":"","Collection Day":"","Collection Time":"","Continent":"Europe","Country":"Germany","Region":"","District":"","City":"","Post Code":"","Latitude":"","Longitude":"","Name":"15-SA00056-0","lineages":"2.1.2","___t":1,"___v":"\"Germany\"","Collection Date":"ND"},"_hypo_423":{"ID":"_hypo_423","__Node":"_hypo_423","Collection Date":"ND"},"SAL_EA9173AA":{"ID":"SAL_EA9173AA","__Node":"SAL_EA9173AA","__selected":false,"id":27,"Source Simple":"Human","Region Simple":"Africa","Source Niche":"Human","Source Type":"Human","Source Details":"Homo sapiens; stool","Collection Year":"1955","Collection Month":"","Collection Day":"","Collection Time":"","Continent":"Africa","Country":"Madagascar","Region":"","District":"","City":"","Post Code":"","Latitude":"","Longitude":"","Name":"55_5","lineages":"2.1.1","___t":1,"___v":"\"Africa\"","Collection Date":"ND"},"SAL_FA1056AA":{"ID":"SAL_FA1056AA","__Node":"SAL_FA1056AA","__selected":false,"id":29,"Source Simple":"Human","Region Simple":"Africa","Source Niche":"Human","Source Type":"Human","Source Details":"Homo sapiens; blood","Collection Year":"1973","Collection Month":"","Collection Day":"","Collection Time":"","Continent":"Africa","Country":"Madagascar","Region":"","District":"","City":"","Post Code":"","Latitude":"","Longitude":"","Name":"73_1","lineages":"2.1.1","___t":1,"___v":"\"Africa\"","Collection Date":"ND"},"_hypo_426":{"ID":"_hypo_426","__Node":"_hypo_426","Collection Date":"ND"},"_hypo_427":{"ID":"_hypo_427","__Node":"_hypo_427","Collection Date":"ND"},"SAL_GA0578AA":{"ID":"SAL_GA0578AA","__Node":"SAL_JA0706AA","__selected":false,"id":440,"Source Simple":"Human","Region Simple":"Guinea-Bissau","Source Niche":"Human","Source Type":"Human","Source Details":"","Collection Year":"","Collection Month":"","Collection Day":"","Collection Time":"","Continent":"Africa","Country":"Guinea-Bissau","Region":"","District":"","City":"","Post Code":"","Latitude":"","Longitude":"","Name":"gnb00217","lineages":"2.1.1","___t":1,"___v":"\"Guinea-Bissau\"","Collection Date":"ND"},"SAL_JA0706AA":{"ID":"SAL_JA0706AA","__Node":"SAL_JA0706AA","__selected":false,"id":33,"Source Simple":"Human","Region Simple":"Africa","Source Niche":"Human","Source Type":"Human","Source Details":"","Collection Year":"","Collection Month":"","Collection Day":"","Collection Time":"","Continent":"Africa","Country":"","Region":"","District":"","City":"","Post Code":"","Latitude":"","Longitude":"","Name":"3533STDY6614666","lineages":"2.1.1","___t":1,"___v":"\"Africa\"","Collection Date":"ND"},"_hypo_430":{"ID":"_hypo_430","__Node":"_hypo_430","Collection Date":"ND"},"_hypo_431":{"ID":"_hypo_431","__Node":"_hypo_431","Collection Date":"ND"},"SAL_JA0700AA":{"ID":"SAL_JA0700AA","__Node":"SAL_JA0705AA","__selected":false,"id":30,"Source Simple":"Human","Region Simple":"Africa","Source Niche":"Human","Source Type":"Human","Source Details":"","Collection Year":"","Collection Month":"","Collection Day":"","Collection Time":"","Continent":"Africa","Country":"","Region":"","District":"","City":"","Post Code":"","Latitude":"","Longitude":"","Name":"3533STDY6614678","lineages":"2.1.1","___t":1,"___v":"\"Africa\"","Collection Date":"ND"},"SAL_GA0579AA":{"ID":"SAL_GA0579AA","__Node":"SAL_JA0705AA","__selected":false,"id":441,"Source Simple":"Human","Region Simple":"Guinea-Bissau","Source Niche":"Human","Source Type":"Human","Source Details":"","Collection Year":"","Collection Month":"","Collection Day":"","Collection Time":"","Continent":"Africa","Country":"Guinea-Bissau","Region":"","District":"","City":"","Post Code":"","Latitude":"","Longitude":"","Name":"gnb00435","lineages":"2.1.1","___t":1,"___v":"\"Guinea-Bissau\"","Collection Date":"ND"},"SAL_JA0705AA":{"ID":"SAL_JA0705AA","__Node":"SAL_JA0705AA","__selected":false,"id":32,"Source Simple":"Human","Region Simple":"Africa","Source Niche":"Human","Source Type":"Human","Source Details":"","Collection Year":"","Collection Month":"","Collection Day":"","Collection Time":"","Continent":"Africa","Country":"","Region":"","District":"","City":"","Post Code":"","Latitude":"","Longitude":"","Name":"3533STDY6614668","lineages":"2.1.1","___t":1,"___v":"\"Africa\"","Collection Date":"ND"},"_hypo_435":{"ID":"_hypo_435","__Node":"_hypo_435","Collection Date":"ND"},"SAL_GA0933AA":{"ID":"SAL_GA0933AA","__Node":"SAL_JA0704AA","__selected":false,"id":442,"Source Simple":"Human","Region Simple":"Guinea-Bissau","Source Niche":"Human","Source Type":"Human","Source Details":"","Collection Year":"","Collection Month":"","Collection Day":"","Collection Time":"","Continent":"Africa","Country":"Guinea-Bissau","Region":"","District":"","City":"","Post Code":"","Latitude":"","Longitude":"","Name":"gnb00526","lineages":"2.1.1","___t":1,"___v":"\"Guinea-Bissau\"","Collection Date":"ND"},"SAL_JA0704AA":{"ID":"SAL_JA0704AA","__Node":"SAL_JA0704AA","__selected":false,"id":31,"Source Simple":"Human","Region Simple":"Africa","Source Niche":"Human","Source Type":"Human","Source Details":"","Collection Year":"","Collection Month":"","Collection Day":"","Collection Time":"","Continent":"Africa","Country":"","Region":"","District":"","City":"","Post Code":"","Latitude":"","Longitude":"","Name":"3533STDY6614669","lineages":"2.1.1","___t":1,"___v":"\"Africa\"","Collection Date":"ND"},"SAL_FA1047AA":{"ID":"SAL_FA1047AA","__Node":"SAL_FA1047AA","__selected":false,"id":28,"Source Simple":"Other Animals","Region Simple":"Africa","Source Niche":"Wild Animal","Source Type":"Rodent","Source Details":"Guinea Pig","Collection Year":"1960","Collection Month":"","Collection Day":"","Collection Time":"","Continent":"Africa","Country":"Senegal","Region":"","District":"","City":"","Post Code":"","Latitude":"","Longitude":"","Name":"60_3","lineages":"2.1.1","___t":1,"___v":"\"Africa\"","Collection Date":"ND"},"_hypo_439":{"ID":"_hypo_439","__Node":"_hypo_439","Collection Date":"ND"},"_hypo_440":{"ID":"_hypo_440","__Node":"_hypo_440","Collection Date":"ND"},"_hypo_441":{"ID":"_hypo_441","__Node":"_hypo_441","Collection Date":"ND"},"SAL_EA9206AA":{"ID":"SAL_EA9206AA","__Node":"SAL_EA9206AA","__selected":false,"id":34,"Source Simple":"Human","Region Simple":"Argentina","Source Niche":"Human","Source Type":"Human","Source Details":"ND","Collection Year":"1968","Collection Month":"","Collection Day":"","Collection Time":"","Continent":"South America","Country":"Argentina","Region":"","District":"","City":"","Post Code":"","Latitude":"","Longitude":"","Name":"68_3","lineages":"2.1.1","___t":1,"___v":"\"Argentina\"","Collection Date":"ND"},"SAL_FA1045AA":{"ID":"SAL_FA1045AA","__Node":"SAL_FA1045AA","__selected":false,"id":135,"Source Simple":"Human","Region Simple":"Cameroon","Source Niche":"Human","Source Type":"Human","Source Details":"Blood","Collection Year":"1962","Collection Month":"","Collection Day":"","Collection Time":"","Continent":"Africa","Country":"Cameroon","Region":"","District":"","City":"","Post Code":"","Latitude":"","Longitude":"","Name":"62_4","lineages":"2.1.1","___t":1,"___v":"\"Cameroon\"","Collection Date":"ND"},"SAL_PA0150AA":{"ID":"SAL_PA0150AA","__Node":"SAL_PA0150AA","__selected":false,"id":137,"Source Simple":"Human","Region Simple":"Cameroon","Source Niche":"Human","Source Type":"Human","Source Details":"","Collection Year":"1985","Collection Month":"","Collection Day":"","Collection Time":"","Continent":"Africa","Country":"Cameroon","Region":"","District":"","City":"","Post Code":"","Latitude":"","Longitude":"","Name":"5176/85","lineages":"2.1.1","___t":1,"___v":"\"Cameroon\"","Collection Date":"ND"},"SAL_FA1051AA":{"ID":"SAL_FA1051AA","__Node":"SAL_FA1051AA","__selected":false,"id":136,"Source Simple":"Human","Region Simple":"Cameroon","Source Niche":"Human","Source Type":"Human","Source Details":"Homo sapiens; blood","Collection Year":"1963","Collection Month":"","Collection Day":"","Collection Time":"","Continent":"Africa","Country":"Cameroon","Region":"","District":"","City":"","Post Code":"","Latitude":"","Longitude":"","Name":"63_2","lineages":"2.1.1","___t":1,"___v":"\"Cameroon\"","Collection Date":"ND"},"_hypo_446":{"ID":"_hypo_446","__Node":"_hypo_446","Collection Date":"ND"},"_hypo_447":{"ID":"_hypo_447","__Node":"_hypo_447","Collection Date":"ND"},"_hypo_448":{"ID":"_hypo_448","__Node":"_hypo_448","Collection Date":"ND"},"_hypo_449":{"ID":"_hypo_449","__Node":"_hypo_449","Collection Date":"ND"},"SAL_FA1016AA":{"ID":"SAL_FA1016AA","__Node":"SAL_FA1016AA","__selected":false,"id":515,"Source Simple":"Swine","Region Simple":"Poland","Source Niche":"Livestock","Source Type":"Swine","Source Details":"Lung","Collection Year":"2011","Collection Month":"","Collection Day":"","Collection Time":"","Continent":"Europe","Country":"Poland","Region":"","District":"","City":"","Post Code":"","Latitude":"","Longitude":"","Name":"0200_2011","lineages":"2.1.1","___t":1,"___v":"\"Poland\"","Collection Date":"ND"},"SAL_GA1486AA":{"ID":"SAL_GA1486AA","__Node":"SAL_GA1486AA","__selected":false,"id":516,"Source Simple":"Swine","Region Simple":"Poland","Source Niche":"Livestock","Source Type":"Swine","Source Details":"Pig - lungs","Collection Year":"2012","Collection Month":"","Collection Day":"","Collection Time":"","Continent":"Europe","Country":"Poland","Region":"","District":"","City":"","Post Code":"","Latitude":"","Longitude":"","Name":"1221_2012","lineages":"2.1.1","___t":1,"___v":"\"Poland\"","Collection Date":"ND"},"SAL_NA2173AA":{"ID":"SAL_NA2173AA","__Node":"SAL_NA2185AA","__selected":false,"id":518,"Source Simple":"Swine","Region Simple":"Poland","Source Niche":"Livestock","Source Type":"Swine","Source Details":"pig","Collection Year":"2011","Collection Month":"","Collection Day":"","Collection Time":"","Continent":"Europe","Country":"Poland","Region":"","District":"","City":"","Post Code":"","Latitude":"51.919438","Longitude":"19.145136","Name":"0200_11","lineages":"2.1.1","___t":1,"___v":"\"Poland\"","Collection Date":"ND"},"SAL_NA2185AA":{"ID":"SAL_NA2185AA","__Node":"SAL_NA2185AA","__selected":false,"id":519,"Source Simple":"Swine","Region Simple":"Poland","Source Niche":"Livestock","Source Type":"Swine","Source Details":"pig","Collection Year":"2011","Collection Month":"","Collection Day":"","Collection Time":"","Continent":"Europe","Country":"Poland","Region":"","District":"","City":"","Post Code":"","Latitude":"51.919438","Longitude":"19.145136","Name":"0201_11","lineages":"2.1.1","___t":1,"___v":"\"Poland\"","Collection Date":"ND"},"_hypo_454":{"ID":"_hypo_454","__Node":"_hypo_454","Collection Date":"ND"},"SAL_IB4694AA":{"ID":"SAL_IB4694AA","__Node":"SAL_IB4694AA","__selected":false,"id":251,"Source Simple":"Swine","Region Simple":"Germany","Source Niche":"Wild Animal","Source Type":"Swine","Source Details":"Wild Boar","Collection Year":"2020","Collection Month":"","Collection Day":"","Collection Time":"","Continent":"Europe","Country":"Germany","Region":"","District":"","City":"","Post Code":"","Latitude":"52.52437","Longitude":"13.41248","Name":"20-SA01578-0","lineages":"2.1.1","___t":1,"___v":"\"Germany\"","Collection Date":"ND"},"SAL_XA2679AA":{"ID":"SAL_XA2679AA","__Node":"SAL_XA2679AA","__selected":false,"id":252,"Source Simple":"Human","Region Simple":"Germany","Source Niche":"Human","Source Type":"Human","Source Details":"human","Collection Year":"2018","Collection Month":"","Collection Day":"","Collection Time":"","Continent":"Europe","Country":"Germany","Region":"","District":"","City":"","Post Code":"","Latitude":"","Longitude":"","Name":"RKI_18-00651","lineages":"2.1.1","___t":1,"___v":"\"Germany\"","Collection Date":"ND"},"SAL_VA2894AA":{"ID":"SAL_VA2894AA","__Node":"SAL_VA2894AA","__selected":false,"id":188,"Source Simple":"Swine","Region Simple":"Denmark","Source Niche":"Livestock","Source Type":"Swine","Source Details":"Pig - feaces","Collection Year":"2005","Collection Month":"2","Collection Day":"3","Collection Time":"","Continent":"Europe","Country":"Denmark","Region":"","District":"","City":"","Post Code":"","Latitude":"56.2639","Longitude":"9.5018","Name":"772050196_DK-PL_3_2_2005","lineages":"2.1.1","___t":1,"___v":"\"Denmark\"","Collection Date":"ND"},"SAL_FB6978AA":{"ID":"SAL_FB6978AA","__Node":"SAL_FB6978AA","__selected":false,"id":249,"Source Simple":"Food/Env","Region Simple":"Germany","Source Niche":"Environment","Source Type":"Plant","Source Details":"Galia Muskmelon","Collection Year":"2015","Collection Month":"9","Collection Day":"1","Collection Time":"","Continent":"Europe","Country":"Germany","Region":"Bavaria","District":"Munich","City":"","Post Code":"","Latitude":"48.25","Longitude":"11.55","Name":"11-Galia-2015","lineages":"2.1.1","___t":1,"___v":"\"Germany\"","Collection Date":"ND"},"_hypo_459":{"ID":"_hypo_459","__Node":"_hypo_459","Collection Date":"ND"},"_hypo_460":{"ID":"_hypo_460","__Node":"_hypo_460","Collection Date":"ND"},"SAL_BA5794AA":{"ID":"SAL_BA5794AA","__Node":"SAL_BA5794AA","__selected":false,"id":231,"Source Simple":"","Region Simple":"Europe","Source Niche":"","Source Type":"","Source Details":"","Collection Year":"1946","Collection Month":"12","Collection Day":"13","Collection Time":"","Continent":"Europe","Country":"","Region":"","District":"","City":"","Post Code":"","Latitude":"","Longitude":"","Name":"M55 / NCTC20033","lineages":"2.1.3","___t":1,"___v":"\"Europe\"","Collection Date":"ND"},"SAL_BA9147AA":{"ID":"SAL_BA9147AA","__Node":"SAL_BA9147AA","__selected":false,"id":232,"Source Simple":"","Region Simple":"Europe","Source Niche":"","Source Type":"","Source Details":"","Collection Year":"1935","Collection Month":"12","Collection Day":"","Collection Time":"","Continent":"Europe","Country":"","Region":"","District":"","City":"","Post Code":"","Latitude":"","Longitude":"","Name":"M179 / NCTC20332","lineages":"2.1.3","___t":1,"___v":"\"Europe\"","Collection Date":"ND"},"_hypo_463":{"ID":"_hypo_463","__Node":"_hypo_463","Collection Date":"ND"},"_hypo_464":{"ID":"_hypo_464","__Node":"_hypo_464","Collection Date":"ND"},"SAL_HA8954AA":{"ID":"SAL_HA8954AA","__Node":"SAL_HA8954AA","__selected":false,"id":604,"Source Simple":"","Region Simple":"United Kingdom","Source Niche":"","Source Type":"","Source Details":"","Collection Year":"","Collection Month":"","Collection Day":"","Collection Time":"","Continent":"Europe","Country":"United Kingdom","Region":"","District":"","City":"","Post Code":"","Latitude":"","Longitude":"","Name":"SCSA50","lineages":"2.1.3","___t":1,"___v":"\"United Kingdom\"","Collection Date":"ND"},"_hypo_466":{"ID":"_hypo_466","__Node":"_hypo_466","Collection Date":"ND"},"SAL_DA4518AA":{"ID":"SAL_DA4518AA","__Node":"SAL_DA4518AA","__selected":false,"id":575,"Source Simple":"","Region Simple":"Switzerland","Source Niche":"","Source Type":"","Source Details":"","Collection Year":"1976","Collection Month":"","Collection Day":"","Collection Time":"","Continent":"Europe","Country":"Switzerland","Region":"","District":"","City":"","Post Code":"","Latitude":"","Longitude":"","Name":"RKS1237","lineages":"2.1.3","___t":1,"___v":"\"Switzerland\"","Collection Date":"ND"},"_hypo_468":{"ID":"_hypo_468","__Node":"_hypo_468","Collection Date":"ND"},"_hypo_469":{"ID":"_hypo_469","__Node":"_hypo_469","Collection Date":"ND"},"_hypo_470":{"ID":"_hypo_470","__Node":"_hypo_470","Collection Date":"ND"},"SAL_DA4548AA":{"ID":"SAL_DA4548AA","__Node":"SAL_DA4548AA","__selected":false,"id":576,"Source Simple":"","Region Simple":"Switzerland","Source Niche":"","Source Type":"","Source Details":"","Collection Year":"1974","Collection Month":"","Collection Day":"","Collection Time":"","Continent":"Europe","Country":"Switzerland","Region":"","District":"","City":"","Post Code":"","Latitude":"","Longitude":"","Name":"RKS1235","lineages":"2.1.3","___t":1,"___v":"\"Switzerland\"","Collection Date":"ND"},"SAL_QA1454AA":{"ID":"SAL_QA1454AA","__Node":"SAL_QA1454AA","__selected":false,"id":605,"Source Simple":"Human","Region Simple":"United Kingdom","Source Niche":"Human","Source Type":"Human","Source Details":"Homo sapiens; human","Collection Year":"2012","Collection Month":"6","Collection Day":"","Collection Time":"","Continent":"Europe","Country":"United Kingdom","Region":"","District":"","City":"","Post Code":"","Latitude":"","Longitude":"","Name":"488622","lineages":"2.1.3","___v":"\"United Kingdom\"","___t":1,"Collection Date":"ND"},"SAL_FA8219AA":{"ID":"SAL_FA8219AA","__Node":"SAL_FA8219AA","__selected":false,"id":35,"Source Simple":"Human","Region Simple":"Argentina","Source Niche":"Human","Source Type":"Human","Source Details":"Blood","Collection Year":"2005","Collection Month":"5","Collection Day":"2","Collection Time":"","Continent":"South America","Country":"Argentina","Region":"Buenos Aires F.D.","District":"","City":"Autonomous City of Buenos Aires","Post Code":"","Latitude":"","Longitude":"","Name":"ARIM-SCHS1083-05","lineages":"2.1.3","___t":1,"___v":"\"Argentina\"","Collection Date":"ND"},"SAL_EA9183AA":{"ID":"SAL_EA9183AA","__Node":"SAL_EA9183AA","__selected":false,"id":240,"Source Simple":"Human","Region Simple":"France","Source Niche":"Human","Source Type":"Human","Source Details":"Homo sapiens; stool","Collection Year":"1961","Collection Month":"","Collection Day":"","Collection Time":"","Continent":"Europe","Country":"France","Region":"","District":"","City":"","Post Code":"","Latitude":"","Longitude":"","Name":"61_1_CS","lineages":"2.1.3","___t":1,"___v":"\"France\"","Collection Date":"ND"},"SAL_FB3259AA":{"ID":"SAL_FB3259AA","__Node":"SAL_FB3259AA","__selected":false,"id":139,"Source Simple":"Human","Region Simple":"Canada","Source Niche":"Human","Source Type":"Human","Source Details":"Homo sapiens; blood","Collection Year":"2017","Collection Month":"10","Collection Day":"31","Collection Time":"","Continent":"North America","Country":"Canada","Region":"","District":"","City":"","Post Code":"","Latitude":"","Longitude":"","Name":"PNCS011388","lineages":"2.1.3","___t":1,"___v":"\"Canada\"","Collection Date":"ND"},"_hypo_476":{"ID":"_hypo_476","__Node":"_hypo_476","Collection Date":"ND"},"SAL_EA9194AA":{"ID":"SAL_EA9194AA","__Node":"SAL_EA9194AA","__selected":false,"id":241,"Source Simple":"Human","Region Simple":"France","Source Niche":"Human","Source Type":"Human","Source Details":"Homo sapiens; stool","Collection Year":"2004","Collection Month":"","Collection Day":"","Collection Time":"","Continent":"Europe","Country":"France","Region":"","District":"","City":"","Post Code":"","Latitude":"","Longitude":"","Name":"04_3622","lineages":"2.1.3","___t":1,"___v":"\"France\"","Collection Date":"ND"},"_hypo_478":{"ID":"_hypo_478","__Node":"_hypo_478","Collection Date":"ND"},"_hypo_479":{"ID":"_hypo_479","__Node":"_hypo_479","Collection Date":"ND"},"_hypo_480":{"ID":"_hypo_480","__Node":"_hypo_480","Collection Date":"ND"},"_hypo_481":{"ID":"_hypo_481","__Node":"_hypo_481","Collection Date":"ND"},"SAL_FB1271AA":{"ID":"SAL_FB1271AA","__Node":"SAL_FB1271AA","__selected":false,"id":129,"Source Simple":"Human","Region Simple":"Brazil","Source Niche":"Human","Source Type":"Human","Source Details":"newborn feces; Homo sapiens","Collection Year":"2015","Collection Month":"","Collection Day":"","Collection Time":"","Continent":"South America","Country":"Brazil","Region":"","District":"","City":"","Post Code":"","Latitude":"","Longitude":"","Name":"CFSAN107184","lineages":"2.1.3","___t":1,"___v":"\"Brazil\"","Collection Date":"ND"},"SAL_FB4954AA":{"ID":"SAL_FB4954AA","__Node":"SAL_FB4954AA","__selected":false,"id":131,"Source Simple":"Avian","Region Simple":"Brazil","Source Niche":"Poultry","Source Type":"Poultry","Source Details":"chicken ileum (Gallus gallus)","Collection Year":"2017","Collection Month":"","Collection Day":"","Collection Time":"","Continent":"South America","Country":"Brazil","Region":"","District":"","City":"","Post Code":"","Latitude":"","Longitude":"","Name":"CFSAN107241","lineages":"2.1.3","___t":1,"___v":"\"Brazil\"","Collection Date":"ND"},"SAL_FB4951AA":{"ID":"SAL_FB4951AA","__Node":"SAL_FB4951AA","__selected":false,"id":130,"Source Simple":"Swine","Region Simple":"Brazil","Source Niche":"Livestock","Source Type":"Swine","Source Details":"swine gallbladder (Sus scrofa)","Collection Year":"2017","Collection Month":"","Collection Day":"","Collection Time":"","Continent":"South America","Country":"Brazil","Region":"","District":"","City":"","Post Code":"","Latitude":"","Longitude":"","Name":"CFSAN107240","lineages":"2.1.3","___t":1,"___v":"\"Brazil\"","Collection Date":"ND"},"SAL_GB2997AA":{"ID":"SAL_GB2997AA","__Node":"SAL_GB2997AA","__selected":false,"id":134,"Source Simple":"Avian","Region Simple":"Brazil","Source Niche":"Poultry","Source Type":"Poultry","Source Details":"veterinary clinical/research, chicken; chicken gallblader and spleen (Gallus gallus)","Collection Year":"2017","Collection Month":"","Collection Day":"","Collection Time":"","Continent":"South America","Country":"Brazil","Region":"","District":"","City":"","Post Code":"","Latitude":"","Longitude":"","Name":"CFSAN107252","lineages":"2.1.3","___t":1,"___v":"\"Brazil\"","Collection Date":"ND"},"SAL_FB4961AA":{"ID":"SAL_FB4961AA","__Node":"SAL_FB4961AA","__selected":false,"id":132,"Source Simple":"Swine","Region Simple":"Brazil","Source Niche":"Livestock","Source Type":"Swine","Source Details":"swine gallbladder (Sus scrofa)","Collection Year":"2017","Collection Month":"","Collection Day":"","Collection Time":"","Continent":"South America","Country":"Brazil","Region":"","District":"","City":"","Post Code":"","Latitude":"","Longitude":"","Name":"CFSAN107256","lineages":"2.1.3","___t":1,"___v":"\"Brazil\"","Collection Date":"ND"},"SAL_FB5523AA":{"ID":"SAL_FB5523AA","__Node":"SAL_FB5523AA","__selected":false,"id":133,"Source Simple":"Swine","Region Simple":"Brazil","Source Niche":"Livestock","Source Type":"Swine","Source Details":"swine gallbladder (Sus scrofa)","Collection Year":"2017","Collection Month":"","Collection Day":"","Collection Time":"","Continent":"South America","Country":"Brazil","Region":"","District":"","City":"","Post Code":"","Latitude":"","Longitude":"","Name":"CFSAN107258","lineages":"2.1.3","___t":1,"___v":"\"Brazil\"","Collection Date":"ND"},"SAL_PA0131AA":{"ID":"SAL_PA0131AA","__Node":"SAL_PA0131AA","__selected":false,"id":36,"Source Simple":"","Region Simple":"Argentina","Source Niche":"","Source Type":"","Source Details":"","Collection Year":"1988","Collection Month":"","Collection Day":"","Collection Time":"","Continent":"South America","Country":"Argentina","Region":"","District":"","City":"","Post Code":"","Latitude":"","Longitude":"","Name":"6447/88","lineages":"2.1.3","___t":1,"___v":"\"Argentina\"","Collection Date":"ND"},"_hypo_489":{"ID":"_hypo_489","__Node":"_hypo_489","Collection Date":"ND"},"SAL_RA5654AA":{"ID":"SAL_RA5654AA","__Node":"SAL_RA5654AA","__selected":false,"id":587,"Source Simple":"Human","Region Simple":"United Kingdom","Source Niche":"Human","Source Type":"Human","Source Details":"","Collection Year":"2018","Collection Month":"5","Collection Day":"","Collection Time":"","Continent":"Europe","Country":"United Kingdom","Region":"","District":"","City":"","Post Code":"","Latitude":"","Longitude":"","Name":"545237","lineages":"2.1.5","___v":"\"United Kingdom\"","___t":1,"Collection Date":"ND"},"SAL_RA8557AA":{"ID":"SAL_RA8557AA","__Node":"SAL_RA8557AA","__selected":false,"id":589,"Source Simple":"","Region Simple":"United Kingdom","Source Niche":"","Source Type":"","Source Details":"NCTC","Collection Year":"2018","Collection Month":"5","Collection Day":"","Collection Time":"","Continent":"Europe","Country":"United Kingdom","Region":"England","District":"","City":"","Post Code":"","Latitude":"","Longitude":"","Name":"543925","lineages":"2.1.5","___v":"\"United Kingdom\"","___t":1,"Collection Date":"ND"},"_hypo_492":{"ID":"_hypo_492","__Node":"_hypo_492","Collection Date":"ND"},"_hypo_493":{"ID":"_hypo_493","__Node":"_hypo_493","Collection Date":"ND"},"_hypo_494":{"ID":"_hypo_494","__Node":"_hypo_494","Collection Date":"ND"},"_hypo_495":{"ID":"_hypo_495","__Node":"_hypo_495","Collection Date":"ND"},"_hypo_496":{"ID":"_hypo_496","__Node":"_hypo_496","Collection Date":"ND"},"_hypo_497":{"ID":"_hypo_497","__Node":"_hypo_497","Collection Date":"ND"},"SAL_DA4554AA":{"ID":"SAL_DA4554AA","__Node":"SAL_DA4554AA","__selected":false,"id":584,"Source Simple":"","Region Simple":"Thailand","Source Niche":"","Source Type":"","Source Details":"","Collection Year":"","Collection Month":"","Collection Day":"","Collection Time":"","Continent":"Asia","Country":"Thailand","Region":"","District":"","City":"","Post Code":"","Latitude":"","Longitude":"","Name":"RKS1253","lineages":"2.3.2","___t":1,"___v":"\"Thailand\"","Collection Date":"ND"},"SAL_OA4203AA":{"ID":"SAL_OA4203AA","__Node":"SAL_OA4203AA","__selected":false,"id":235,"Source Simple":"","Region Simple":"Europe","Source Niche":"","Source Type":"","Source Details":"","Collection Year":"1981","Collection Month":"","Collection Day":"","Collection Time":"","Continent":"Europe","Country":"Yugoslavia","Region":"","District":"","City":"","Post Code":"","Latitude":"","Longitude":"","Name":"RKS1222","lineages":"2.3.2","___t":1,"___v":"\"Europe\"","Collection Date":"ND"},"_hypo_500":{"ID":"_hypo_500","__Node":"_hypo_500","Collection Date":"ND"},"_hypo_501":{"ID":"_hypo_501","__Node":"_hypo_501","Collection Date":"ND"},"_hypo_502":{"ID":"_hypo_502","__Node":"_hypo_502","Collection Date":"ND"},"_hypo_503":{"ID":"_hypo_503","__Node":"_hypo_503","Collection Date":"ND"},"SAL_EA9170AA":{"ID":"SAL_EA9170AA","__Node":"SAL_EA9170AA","__selected":false,"id":246,"Source Simple":"Human","Region Simple":"France","Source Niche":"Human","Source Type":"Human","Source Details":"Homo sapiens; stool","Collection Year":"2008","Collection Month":"","Collection Day":"","Collection Time":"","Continent":"Europe","Country":"France","Region":"","District":"","City":"","Post Code":"","Latitude":"","Longitude":"","Name":"08_0694","lineages":"2.3.2","___t":1,"___v":"\"France\"","Collection Date":"ND"},"SAL_EA9178AA":{"ID":"SAL_EA9178AA","__Node":"SAL_EA9178AA","__selected":false,"id":247,"Source Simple":"Human","Region Simple":"France","Source Niche":"Human","Source Type":"Human","Source Details":"Homo sapiens; blood","Collection Year":"2009","Collection Month":"","Collection Day":"","Collection Time":"","Continent":"Europe","Country":"France","Region":"","District":"","City":"","Post Code":"","Latitude":"","Longitude":"","Name":"09_0197","lineages":"2.3.2","___t":1,"___v":"\"France\"","Collection Date":"ND"},"SAL_FA1025AA":{"ID":"SAL_FA1025AA","__Node":"SAL_FA1025AA","__selected":false,"id":248,"Source Simple":"Human","Region Simple":"France","Source Niche":"Human","Source Type":"Human","Source Details":"Homo sapiens; blood","Collection Year":"2010","Collection Month":"","Collection Day":"","Collection Time":"","Continent":"Europe","Country":"France","Region":"","District":"","City":"","Post Code":"","Latitude":"","Longitude":"","Name":"201008276","lineages":"2.3.2","___v":"\"France\"","___t":1,"Collection Date":"ND"},"SAL_PA0124AA":{"ID":"SAL_PA0124AA","__Node":"SAL_PA0124AA","__selected":false,"id":356,"Source Simple":"Human","Region Simple":"Germany","Source Niche":"Human","Source Type":"Human","Source Details":"","Collection Year":"1996","Collection Month":"","Collection Day":"","Collection Time":"","Continent":"Europe","Country":"Germany","Region":"","District":"","City":"","Post Code":"","Latitude":"","Longitude":"","Name":"96-01171","lineages":"2.3.2","___t":1,"___v":"\"Germany\"","Collection Date":"ND"},"SAL_FA1037AA":{"ID":"SAL_FA1037AA","__Node":"SAL_FA1037AA","__selected":false,"id":495,"Source Simple":"Other Animals","Region Simple":"Italy","Source Niche":"Livestock","Source Type":"Equine","Source Details":"Meat","Collection Year":"1955","Collection Month":"","Collection Day":"","Collection Time":"","Continent":"Europe","Country":"Italy","Region":"","District":"","City":"","Post Code":"","Latitude":"","Longitude":"","Name":"55_9","lineages":"2.3.2","___t":1,"___v":"\"Italy\"","Collection Date":"ND"},"_hypo_509":{"ID":"_hypo_509","__Node":"_hypo_509","Collection Date":"ND"},"_hypo_510":{"ID":"_hypo_510","__Node":"_hypo_510","Collection Date":"ND"},"_hypo_511":{"ID":"_hypo_511","__Node":"_hypo_511","Collection Date":"ND"},"_hypo_512":{"ID":"_hypo_512","__Node":"_hypo_512","Collection Date":"ND"},"_hypo_513":{"ID":"_hypo_513","__Node":"_hypo_513","Collection Date":"ND"},"_hypo_514":{"ID":"_hypo_514","__Node":"_hypo_514","Collection Date":"ND"},"_hypo_515":{"ID":"_hypo_515","__Node":"_hypo_515","Collection Date":"ND"},"SAL_BB9412AA":{"ID":"SAL_BB9412AA","__Node":"SAL_BB9412AA","__selected":false,"id":78,"Source Simple":"Human","Region Simple":"Austria","Source Niche":"Human","Source Type":"Human","Source Details":"Human - (Blood)","Collection Year":"2007","Collection Month":"","Collection Day":"","Collection Time":"","Continent":"Europe","Country":"Austria","Region":"","District":"","City":"","Post Code":"","Latitude":"","Longitude":"","Name":"CK_07/00002607","lineages":"2.3.5","___t":1,"___v":"\"Austria\"","Collection Date":"ND"},"_hypo_517":{"ID":"_hypo_517","__Node":"_hypo_517","Collection Date":"ND"},"_hypo_518":{"ID":"_hypo_518","__Node":"_hypo_518","Collection Date":"ND"},"SAL_HB9364AA":{"ID":"SAL_HB9364AA","__Node":"SAL_LB0101AA","__selected":false,"id":545,"Source Simple":"Swine","Region Simple":"Slovenia","Source Niche":"Livestock","Source Type":"Swine","Source Details":"","Collection Year":"2006","Collection Month":"","Collection Day":"","Collection Time":"","Continent":"Europe","Country":"Slovenia","Region":"","District":"","City":"","Post Code":"","Latitude":"","Longitude":"","Name":"S126","lineages":"2.3.5","___t":1,"___v":"\"Slovenia\"","Collection Date":"ND"},"SAL_LB0101AA":{"ID":"SAL_LB0101AA","__Node":"SAL_LB0101AA","__selected":false,"id":557,"Source Simple":"Swine","Region Simple":"Slovenia","Source Niche":"Livestock","Source Type":"Swine","Source Details":"Sus scrofa domesticus","Collection Year":"2018","Collection Month":"","Collection Day":"","Collection Time":"","Continent":"Europe","Country":"Slovenia","Region":"","District":"","City":"","Post Code":"","Latitude":"","Longitude":"","Name":"S126","lineages":"2.3.5","___t":1,"___v":"\"Slovenia\"","Collection Date":"ND"},"_hypo_521":{"ID":"_hypo_521","__Node":"_hypo_521","Collection Date":"ND"},"SAL_HB9365AA":{"ID":"SAL_HB9365AA","__Node":"SAL_LB0100AA","__selected":false,"id":546,"Source Simple":"Swine","Region Simple":"Slovenia","Source Niche":"Livestock","Source Type":"Swine","Source Details":"","Collection Year":"2006","Collection Month":"","Collection Day":"","Collection Time":"","Continent":"Europe","Country":"Slovenia","Region":"","District":"","City":"","Post Code":"","Latitude":"","Longitude":"","Name":"S127","lineages":"2.3.5","___t":1,"___v":"\"Slovenia\"","Collection Date":"ND"},"SAL_LB0100AA":{"ID":"SAL_LB0100AA","__Node":"SAL_LB0100AA","__selected":false,"id":556,"Source Simple":"Swine","Region Simple":"Slovenia","Source Niche":"Livestock","Source Type":"Swine","Source Details":"Sus scrofa domesticus","Collection Year":"2018","Collection Month":"","Collection Day":"","Collection Time":"","Continent":"Europe","Country":"Slovenia","Region":"","District":"","City":"","Post Code":"","Latitude":"","Longitude":"","Name":"S127","lineages":"2.3.5","___t":1,"___v":"\"Slovenia\"","Collection Date":"ND"},"_hypo_524":{"ID":"_hypo_524","__Node":"_hypo_524","Collection Date":"ND"},"SAL_HB9367AA":{"ID":"SAL_HB9367AA","__Node":"SAL_LB0114AA","__selected":false,"id":547,"Source Simple":"Swine","Region Simple":"Slovenia","Source Niche":"Livestock","Source Type":"Swine","Source Details":"","Collection Year":"2011","Collection Month":"","Collection Day":"","Collection Time":"","Continent":"Europe","Country":"Slovenia","Region":"","District":"","City":"","Post Code":"","Latitude":"","Longitude":"","Name":"S129","lineages":"2.3.5","___t":1,"___v":"\"Slovenia\"","Collection Date":"ND"},"SAL_LB0114AA":{"ID":"SAL_LB0114AA","__Node":"SAL_LB0114AA","__selected":false,"id":568,"Source Simple":"Swine","Region Simple":"Slovenia","Source Niche":"Livestock","Source Type":"Swine","Source Details":"Sus scrofa domesticus","Collection Year":"2018","Collection Month":"","Collection Day":"","Collection Time":"","Continent":"Europe","Country":"Slovenia","Region":"","District":"","City":"","Post Code":"","Latitude":"","Longitude":"","Name":"S129","lineages":"2.3.5","___t":1,"___v":"\"Slovenia\"","Collection Date":"ND"},"_hypo_527":{"ID":"_hypo_527","__Node":"_hypo_527","Collection Date":"ND"},"_hypo_528":{"ID":"_hypo_528","__Node":"_hypo_528","Collection Date":"ND"},"SAL_BB9430AA":{"ID":"SAL_BB9430AA","__Node":"SAL_BB9430AA","__selected":false,"id":80,"Source Simple":"Swine","Region Simple":"Austria","Source Niche":"Wild Animal","Source Type":"Swine","Source Details":"Wild Boar","Collection Year":"2013","Collection Month":"","Collection Day":"","Collection Time":"","Continent":"Europe","Country":"Austria","Region":"","District":"","City":"","Post Code":"","Latitude":"","Longitude":"","Name":"CK_MRS-13/00384","lineages":"2.3.5","___t":1,"___v":"\"Austria\"","Collection Date":"ND"},"SAL_VA2856AA":{"ID":"SAL_VA2856AA","__Node":"SAL_VA2856AA","__selected":false,"id":120,"Source Simple":"Swine","Region Simple":"Austria","Source Niche":"Wild Animal","Source Type":"Swine","Source Details":"Wild Boar","Collection Year":"2013","Collection Month":"1","Collection Day":"31","Collection Time":"","Continent":"Europe","Country":"Austria","Region":"","District":"","City":"","Post Code":"","Latitude":"47.5162","Longitude":"14.5501","Name":"MRS-13-00384","lineages":"2.3.5","___t":1,"___v":"\"Austria\"","Collection Date":"ND"},"SAL_BB9494AA":{"ID":"SAL_BB9494AA","__Node":"SAL_BB9494AA","__selected":false,"id":90,"Source Simple":"Human","Region Simple":"Austria","Source Niche":"Human","Source Type":"Human","Source Details":"Human - (Blood)","Collection Year":"2014","Collection Month":"","Collection Day":"","Collection Time":"","Continent":"Europe","Country":"Austria","Region":"","District":"","City":"","Post Code":"","Latitude":"","Longitude":"","Name":"CK_MRS-14/00857","lineages":"2.3.5","___t":1,"___v":"\"Austria\"","Collection Date":"ND"},"SAL_BB9453AA":{"ID":"SAL_BB9453AA","__Node":"SAL_BB9453AA","__selected":false,"id":81,"Source Simple":"Swine","Region Simple":"Austria","Source Niche":"Wild Animal","Source Type":"Swine","Source Details":"Wild Boar","Collection Year":"2013","Collection Month":"","Collection Day":"","Collection Time":"","Continent":"Europe","Country":"Austria","Region":"","District":"","City":"","Post Code":"","Latitude":"","Longitude":"","Name":"CK_MRS-13/00380","lineages":"2.3.5","___t":1,"___v":"\"Austria\"","Collection Date":"ND"},"SAL_BB9537AA":{"ID":"SAL_BB9537AA","__Node":"SAL_BB9537AA","__selected":false,"id":93,"Source Simple":"Swine","Region Simple":"Austria","Source Niche":"Wild Animal","Source Type":"Swine","Source Details":"Wild Boar","Collection Year":"2015","Collection Month":"","Collection Day":"","Collection Time":"","Continent":"Europe","Country":"Austria","Region":"","District":"","City":"","Post Code":"","Latitude":"","Longitude":"","Name":"CK_MRS-15/01930","lineages":"2.3.5","___t":1,"___v":"\"Austria\"","Collection Date":"ND"},"SAL_VA2901AA":{"ID":"SAL_VA2901AA","__Node":"SAL_VA2901AA","__selected":false,"id":445,"Source Simple":"Swine","Region Simple":"Hungary","Source Niche":"Livestock","Source Type":"Swine","Source Details":"Pig - spleen","Collection Year":"2007","Collection Month":"","Collection Day":"","Collection Time":"","Continent":"Europe","Country":"Hungary","Region":"","District":"","City":"","Post Code":"","Latitude":"47.1625","Longitude":"19.5033","Name":"25042_2007_HU_2007","lineages":"2.3.5","___t":1,"___v":"\"Hungary\"","Collection Date":"ND"},"_hypo_535":{"ID":"_hypo_535","__Node":"_hypo_535","Collection Date":"ND"},"SAL_BB9482AA":{"ID":"SAL_BB9482AA","__Node":"SAL_BB9482AA","__selected":false,"id":88,"Source Simple":"Swine","Region Simple":"Austria","Source Niche":"Wild Animal","Source Type":"Swine","Source Details":"Wild Boar - (Lymph node)","Collection Year":"2018","Collection Month":"","Collection Day":"","Collection Time":"","Continent":"Europe","Country":"Austria","Region":"","District":"","City":"","Post Code":"","Latitude":"","Longitude":"","Name":"CK_MRS-18/00654","lineages":"2.3.5","___t":1,"___v":"\"Austria\"","Collection Date":"ND"},"_hypo_537":{"ID":"_hypo_537","__Node":"_hypo_537","Collection Date":"ND"},"_hypo_538":{"ID":"_hypo_538","__Node":"_hypo_538","Collection Date":"ND"},"SAL_BB9460AA":{"ID":"SAL_BB9460AA","__Node":"SAL_BB9460AA","__selected":false,"id":84,"Source Simple":"Swine","Region Simple":"Austria","Source Niche":"Wild Animal","Source Type":"Swine","Source Details":"Wild Boar","Collection Year":"2004","Collection Month":"","Collection Day":"","Collection Time":"","Continent":"Europe","Country":"Austria","Region":"","District":"","City":"","Post Code":"","Latitude":"","Longitude":"","Name":"CK_04/00007968","lineages":"2.3.5","___t":1,"___v":"\"Austria\"","Collection Date":"ND"},"_hypo_540":{"ID":"_hypo_540","__Node":"_hypo_540","Collection Date":"ND"},"SAL_BB9686AA":{"ID":"SAL_BB9686AA","__Node":"SAL_BB9686AA","__selected":false,"id":110,"Source Simple":"Swine","Region Simple":"Austria","Source Niche":"Wild Animal","Source Type":"Swine","Source Details":"Wild Boar - (Intestine)","Collection Year":"2010","Collection Month":"","Collection Day":"","Collection Time":"","Continent":"Europe","Country":"Austria","Region":"","District":"","City":"","Post Code":"","Latitude":"","Longitude":"","Name":"CK_MRS-10/02584","lineages":"2.3.5","___t":1,"___v":"\"Austria\"","Collection Date":"ND"},"_hypo_542":{"ID":"_hypo_542","__Node":"_hypo_542","Collection Date":"ND"},"_hypo_543":{"ID":"_hypo_543","__Node":"_hypo_543","Collection Date":"ND"},"SAL_BB9684AA":{"ID":"SAL_BB9684AA","__Node":"SAL_BB9684AA","__selected":false,"id":108,"Source Simple":"Swine","Region Simple":"Austria","Source Niche":"Wild Animal","Source Type":"Swine","Source Details":"Wild Boar","Collection Year":"2010","Collection Month":"","Collection Day":"","Collection Time":"","Continent":"Europe","Country":"Austria","Region":"","District":"","City":"","Post Code":"","Latitude":"","Longitude":"","Name":"CK_MRS-10/00424","lineages":"2.3.5","___t":1,"___v":"\"Austria\"","Collection Date":"ND"},"_hypo_545":{"ID":"_hypo_545","__Node":"_hypo_545","Collection Date":"ND"},"_hypo_546":{"ID":"_hypo_546","__Node":"_hypo_546","Collection Date":"ND"},"SAL_BB9477AA":{"ID":"SAL_BB9477AA","__Node":"SAL_BB9477AA","__selected":false,"id":85,"Source Simple":"Swine","Region Simple":"Austria","Source Niche":"Wild Animal","Source Type":"Swine","Source Details":"Wild Boar - (Kidney)","Collection Year":"2017","Collection Month":"","Collection Day":"","Collection Time":"","Continent":"Europe","Country":"Austria","Region":"","District":"","City":"","Post Code":"","Latitude":"","Longitude":"","Name":"CK_MRS-17/02516","lineages":"2.3.5","___t":1,"___v":"\"Austria\"","Collection Date":"ND"},"SAL_BB9685AA":{"ID":"SAL_BB9685AA","__Node":"SAL_BB9685AA","__selected":false,"id":109,"Source Simple":"Swine","Region Simple":"Austria","Source Niche":"Wild Animal","Source Type":"Swine","Source Details":"Wild Boar - (Brain)","Collection Year":"2010","Collection Month":"","Collection Day":"","Collection Time":"","Continent":"Europe","Country":"Austria","Region":"","District":"","City":"","Post Code":"","Latitude":"","Longitude":"","Name":"CK_MRS-10/02208","lineages":"2.3.5","___t":1,"___v":"\"Austria\"","Collection Date":"ND"},"_hypo_549":{"ID":"_hypo_549","__Node":"_hypo_549","Collection Date":"ND"},"SAL_BB9480AA":{"ID":"SAL_BB9480AA","__Node":"SAL_BB9480AA","__selected":false,"id":87,"Source Simple":"Swine","Region Simple":"Austria","Source Niche":"Wild Animal","Source Type":"Swine","Source Details":"Wild Boar","Collection Year":"2016","Collection Month":"","Collection Day":"","Collection Time":"","Continent":"Europe","Country":"Austria","Region":"","District":"","City":"","Post Code":"","Latitude":"","Longitude":"","Name":"CK_MRS-16/01363","lineages":"2.3.5","___t":1,"___v":"\"Austria\"","Collection Date":"ND"},"SAL_BB9568AA":{"ID":"SAL_BB9568AA","__Node":"SAL_BB9568AA","__selected":false,"id":97,"Source Simple":"Swine","Region Simple":"Austria","Source Niche":"Wild Animal","Source Type":"Swine","Source Details":"Wild Boar - (Lung)","Collection Year":"2011","Collection Month":"","Collection Day":"","Collection Time":"","Continent":"Europe","Country":"Austria","Region":"","District":"","City":"","Post Code":"","Latitude":"","Longitude":"","Name":"CK_MRS-11/00294","lineages":"2.3.5","___t":1,"___v":"\"Austria\"","Collection Date":"ND"},"SAL_BB9569AA":{"ID":"SAL_BB9569AA","__Node":"SAL_BB9569AA","__selected":false,"id":98,"Source Simple":"Swine","Region Simple":"Austria","Source Niche":"Wild Animal","Source Type":"Swine","Source Details":"Wild Boar","Collection Year":"2011","Collection Month":"","Collection Day":"","Collection Time":"","Continent":"Europe","Country":"Austria","Region":"","District":"","City":"","Post Code":"","Latitude":"","Longitude":"","Name":"CK_MRS-11/04306","lineages":"2.3.5","___t":1,"___v":"\"Austria\"","Collection Date":"ND"},"SAL_BB9681AA":{"ID":"SAL_BB9681AA","__Node":"SAL_BB9681AA","__selected":false,"id":105,"Source Simple":"Swine","Region Simple":"Austria","Source Niche":"Wild Animal","Source Type":"Swine","Source Details":"Wild Boar","Collection Year":"2009","Collection Month":"","Collection Day":"","Collection Time":"","Continent":"Europe","Country":"Austria","Region":"","District":"","City":"","Post Code":"","Latitude":"","Longitude":"","Name":"CK_09/00003674","lineages":"2.3.5","___t":1,"___v":"\"Austria\"","Collection Date":"ND"},"SAL_BB9682AA":{"ID":"SAL_BB9682AA","__Node":"SAL_BB9682AA","__selected":false,"id":106,"Source Simple":"Swine","Region Simple":"Austria","Source Niche":"Wild Animal","Source Type":"Swine","Source Details":"Wild Boar - (Swab of foreleg)","Collection Year":"2010","Collection Month":"","Collection Day":"","Collection Time":"","Continent":"Europe","Country":"Austria","Region":"","District":"","City":"","Post Code":"","Latitude":"","Longitude":"","Name":"CK_MRS-10/00420","lineages":"2.3.5","___t":1,"___v":"\"Austria\"","Collection Date":"ND"},"SAL_BB9744AA":{"ID":"SAL_BB9744AA","__Node":"SAL_BB9744AA","__selected":false,"id":111,"Source Simple":"Swine","Region Simple":"Austria","Source Niche":"Wild Animal","Source Type":"Swine","Source Details":"Wild Boar","Collection Year":"2000","Collection Month":"","Collection Day":"","Collection Time":"","Continent":"Europe","Country":"Austria","Region":"","District":"","City":"","Post Code":"","Latitude":"","Longitude":"","Name":"CK_00/00010176","lineages":"2.3.5","___t":1,"___v":"\"Austria\"","Collection Date":"ND"},"SAL_BB9567AA":{"ID":"SAL_BB9567AA","__Node":"SAL_BB9567AA","__selected":false,"id":96,"Source Simple":"Swine","Region Simple":"Austria","Source Niche":"Wild Animal","Source Type":"Swine","Source Details":"Wild Boar","Collection Year":"1997","Collection Month":"","Collection Day":"","Collection Time":"","Continent":"Europe","Country":"Austria","Region":"","District":"","City":"","Post Code":"","Latitude":"","Longitude":"","Name":"CK_97/00003275","lineages":"2.3.5","___t":1,"___v":"\"Austria\"","Collection Date":"ND"},"SAL_BB9570AA":{"ID":"SAL_BB9570AA","__Node":"SAL_BB9570AA","__selected":false,"id":99,"Source Simple":"Avian","Region Simple":"Austria","Source Niche":"Wild Animal","Source Type":"Avian","Source Details":"Beared Vulture (Faeces)","Collection Year":"2011","Collection Month":"","Collection Day":"","Collection Time":"","Continent":"Europe","Country":"Austria","Region":"","District":"","City":"","Post Code":"","Latitude":"","Longitude":"","Name":"CK_MRS-11/04073","lineages":"2.3.5","___t":1,"___v":"\"Austria\"","Collection Date":"ND"},"_hypo_558":{"ID":"_hypo_558","__Node":"_hypo_558","Collection Date":"ND"},"_hypo_559":{"ID":"_hypo_559","__Node":"_hypo_559","Collection Date":"ND"},"_hypo_560":{"ID":"_hypo_560","__Node":"_hypo_560","Collection Date":"ND"},"SAL_BB9748AA":{"ID":"SAL_BB9748AA","__Node":"SAL_BB9748AA","__selected":false,"id":115,"Source Simple":"Swine","Region Simple":"Austria","Source Niche":"Livestock","Source Type":"Swine","Source Details":"Piglet","Collection Year":"2002","Collection Month":"","Collection Day":"","Collection Time":"","Continent":"Europe","Country":"Austria","Region":"","District":"","City":"","Post Code":"","Latitude":"","Longitude":"","Name":"CK_02/00006371","lineages":"2.3.5","___t":1,"___v":"\"Austria\"","Collection Date":"ND"},"SAL_BB9554AA":{"ID":"SAL_BB9554AA","__Node":"SAL_BB9554AA","__selected":false,"id":94,"Source Simple":"Swine","Region Simple":"Austria","Source Niche":"Wild Animal","Source Type":"Swine","Source Details":"Wild Boar","Collection Year":"2000","Collection Month":"","Collection Day":"","Collection Time":"","Continent":"Europe","Country":"Austria","Region":"","District":"","City":"","Post Code":"","Latitude":"","Longitude":"","Name":"CK_00/00005936","lineages":"2.3.5","___t":1,"___v":"\"Austria\"","Collection Date":"ND"},"SAL_BB9746AA":{"ID":"SAL_BB9746AA","__Node":"SAL_BB9746AA","__selected":false,"id":113,"Source Simple":"Swine","Region Simple":"Austria","Source Niche":"Wild Animal","Source Type":"Swine","Source Details":"Wild Boar (Young) ","Collection Year":"2002","Collection Month":"","Collection Day":"","Collection Time":"","Continent":"Europe","Country":"Austria","Region":"","District":"","City":"","Post Code":"","Latitude":"","Longitude":"","Name":"CK_02/00003263","lineages":"2.3.5","___t":1,"___v":"\"Austria\"","Collection Date":"ND"},"_hypo_564":{"ID":"_hypo_564","__Node":"_hypo_564","Collection Date":"ND"},"_hypo_565":{"ID":"_hypo_565","__Node":"_hypo_565","Collection Date":"ND"},"_hypo_566":{"ID":"_hypo_566","__Node":"_hypo_566","Collection Date":"ND"},"SAL_VA2858AA":{"ID":"SAL_VA2858AA","__Node":"SAL_VA2858AA","__selected":false,"id":121,"Source Simple":"Swine","Region Simple":"Austria","Source Niche":"Wild Animal","Source Type":"Swine","Source Details":"Wild Boar","Collection Year":"2013","Collection Month":"1","Collection Day":"25","Collection Time":"","Continent":"Europe","Country":"Austria","Region":"","District":"","City":"","Post Code":"","Latitude":"47.5162","Longitude":"14.5501","Name":"MRS-13-00335","lineages":"2.3.5","___t":1,"___v":"\"Austria\"","Collection Date":"ND"},"SAL_BB9520AA":{"ID":"SAL_BB9520AA","__Node":"SAL_BB9520AA","__selected":false,"id":91,"Source Simple":"Swine","Region Simple":"Austria","Source Niche":"Wild Animal","Source Type":"Swine","Source Details":"Wild Boar","Collection Year":"2013","Collection Month":"","Collection Day":"","Collection Time":"","Continent":"Europe","Country":"Austria","Region":"","District":"","City":"","Post Code":"","Latitude":"","Longitude":"","Name":"CK_MRS-13/00336","lineages":"2.3.5","___t":1,"___v":"\"Austria\"","Collection Date":"ND"},"SAL_BB9521AA":{"ID":"SAL_BB9521AA","__Node":"SAL_BB9521AA","__selected":false,"id":92,"Source Simple":"Swine","Region Simple":"Austria","Source Niche":"Wild Animal","Source Type":"Swine","Source Details":"Wild Boar","Collection Year":"2013","Collection Month":"","Collection Day":"","Collection Time":"","Continent":"Europe","Country":"Austria","Region":"","District":"","City":"","Post Code":"","Latitude":"","Longitude":"","Name":"CK_MRS-13/00334","lineages":"2.3.5","___t":1,"___v":"\"Austria\"","Collection Date":"ND"},"_hypo_570":{"ID":"_hypo_570","__Node":"_hypo_570","Collection Date":"ND"},"SAL_BB9427AA":{"ID":"SAL_BB9427AA","__Node":"SAL_BB9427AA","__selected":false,"id":79,"Source Simple":"Swine","Region Simple":"Austria","Source Niche":"Wild Animal","Source Type":"Swine","Source Details":"Wild Boar","Collection Year":"2013","Collection Month":"","Collection Day":"","Collection Time":"","Continent":"Europe","Country":"Austria","Region":"","District":"","City":"","Post Code":"","Latitude":"","Longitude":"","Name":"CK_MRS-13/00409","lineages":"2.3.5","___t":1,"___v":"\"Austria\"","Collection Date":"ND"},"SAL_VA2855AA":{"ID":"SAL_VA2855AA","__Node":"SAL_VA2855AA","__selected":false,"id":119,"Source Simple":"Swine","Region Simple":"Austria","Source Niche":"Wild Animal","Source Type":"Swine","Source Details":"Wild Boar","Collection Year":"2013","Collection Month":"2","Collection Day":"1","Collection Time":"","Continent":"Europe","Country":"Austria","Region":"","District":"","City":"","Post Code":"","Latitude":"47.5162","Longitude":"14.5501","Name":"MRS-13-00407","lineages":"2.3.5","___t":1,"___v":"\"Austria\"","Collection Date":"ND"},"SAL_BB9636AA":{"ID":"SAL_BB9636AA","__Node":"SAL_BB9636AA","__selected":false,"id":104,"Source Simple":"Swine","Region Simple":"Austria","Source Niche":"Wild Animal","Source Type":"Swine","Source Details":"Wild Boar","Collection Year":"2013","Collection Month":"","Collection Day":"","Collection Time":"","Continent":"Europe","Country":"Austria","Region":"","District":"","City":"","Post Code":"","Latitude":"","Longitude":"","Name":"CK_MRS-13/00433","lineages":"2.3.5","___t":1,"___v":"\"Austria\"","Collection Date":"ND"},"SAL_BB9683AA":{"ID":"SAL_BB9683AA","__Node":"SAL_BB9683AA","__selected":false,"id":107,"Source Simple":"Human","Region Simple":"Austria","Source Niche":"Human","Source Type":"Human","Source Details":"Human - (Blood)","Collection Year":"2013","Collection Month":"","Collection Day":"","Collection Time":"","Continent":"Europe","Country":"Austria","Region":"","District":"","City":"","Post Code":"","Latitude":"","Longitude":"","Name":"CK_MRS-13/01620","lineages":"2.3.5","___t":1,"___v":"\"Austria\"","Collection Date":"ND"},"SAL_BB9750AA":{"ID":"SAL_BB9750AA","__Node":"SAL_BB9750AA","__selected":false,"id":116,"Source Simple":"Swine","Region Simple":"Austria","Source Niche":"Wild Animal","Source Type":"Swine","Source Details":"Wild Boar","Collection Year":"2018","Collection Month":"","Collection Day":"","Collection Time":"","Continent":"Europe","Country":"Austria","Region":"","District":"","City":"","Post Code":"","Latitude":"","Longitude":"","Name":"CK_MRS-18/00678","lineages":"2.3.5","___t":1,"___v":"\"Austria\"","Collection Date":"ND"},"SAL_BB9457AA":{"ID":"SAL_BB9457AA","__Node":"SAL_BB9457AA","__selected":false,"id":82,"Source Simple":"Swine","Region Simple":"Austria","Source Niche":"Wild Animal","Source Type":"Swine","Source Details":"Wild Boar - (Small Intestine), (Liver)","Collection Year":"2009","Collection Month":"","Collection Day":"","Collection Time":"","Continent":"Europe","Country":"Austria","Region":"","District":"","City":"","Post Code":"","Latitude":"","Longitude":"","Name":"CK_09/00002036","lineages":"2.3.5","___t":1,"___v":"\"Austria\"","Collection Date":"ND"},"_hypo_577":{"ID":"_hypo_577","__Node":"_hypo_577","Collection Date":"ND"},"_hypo_578":{"ID":"_hypo_578","__Node":"_hypo_578","Collection Date":"ND"},"SAL_BB9478AA":{"ID":"SAL_BB9478AA","__Node":"SAL_BB9478AA","__selected":false,"id":86,"Source Simple":"Swine","Region Simple":"Austria","Source Niche":"Livestock","Source Type":"Swine","Source Details":"Pig - (Lung)","Collection Year":"2017","Collection Month":"","Collection Day":"","Collection Time":"","Continent":"Europe","Country":"Austria","Region":"","District":"","City":"","Post Code":"","Latitude":"","Longitude":"","Name":"CK_MRS-17/00035","lineages":"2.3.5","___t":1,"___v":"\"Austria\"","Collection Date":"ND"},"SAL_BB9752AA":{"ID":"SAL_BB9752AA","__Node":"SAL_BB9752AA","__selected":false,"id":118,"Source Simple":"Swine","Region Simple":"Austria","Source Niche":"Wild Animal","Source Type":"Swine","Source Details":"Wild Boar - (Intestine)","Collection Year":"2018","Collection Month":"","Collection Day":"","Collection Time":"","Continent":"Europe","Country":"Austria","Region":"","District":"","City":"","Post Code":"","Latitude":"","Longitude":"","Name":"CK_MRS-18/01649","lineages":"2.3.5","___t":1,"___v":"\"Austria\"","Collection Date":"ND"},"SAL_BB9566AA":{"ID":"SAL_BB9566AA","__Node":"SAL_BB9566AA","__selected":false,"id":95,"Source Simple":"Swine","Region Simple":"Austria","Source Niche":"Wild Animal","Source Type":"Swine","Source Details":"Wild Boar - (Liver)","Collection Year":"2011","Collection Month":"","Collection Day":"","Collection Time":"","Continent":"Europe","Country":"Austria","Region":"","District":"","City":"","Post Code":"","Latitude":"","Longitude":"","Name":"CK_MRS-11/02718","lineages":"2.3.5","___t":1,"___v":"\"Austria\"","Collection Date":"ND"},"SAL_BB9635AA":{"ID":"SAL_BB9635AA","__Node":"SAL_BB9635AA","__selected":false,"id":103,"Source Simple":"Swine","Region Simple":"Austria","Source Niche":"Wild Animal","Source Type":"Swine","Source Details":"Wild Boar","Collection Year":"2013","Collection Month":"","Collection Day":"","Collection Time":"","Continent":"Europe","Country":"Austria","Region":"","District":"","City":"","Post Code":"","Latitude":"","Longitude":"","Name":"CK_MRS-13/03991","lineages":"2.3.5","___t":1,"___v":"\"Austria\"","Collection Date":"ND"},"_hypo_583":{"ID":"_hypo_583","__Node":"_hypo_583","Collection Date":"ND"},"_hypo_584":{"ID":"_hypo_584","__Node":"_hypo_584","Collection Date":"ND"},"SAL_BB9747AA":{"ID":"SAL_BB9747AA","__Node":"SAL_BB9747AA","__selected":false,"id":114,"Source Simple":"Swine","Region Simple":"Austria","Source Niche":"Wild Animal","Source Type":"Swine","Source Details":"Wild Boar - (Liver)","Collection Year":"2002","Collection Month":"","Collection Day":"","Collection Time":"","Continent":"Europe","Country":"Austria","Region":"","District":"","City":"","Post Code":"","Latitude":"","Longitude":"","Name":"CK_02/00006367","lineages":"2.3.5","___t":1,"___v":"\"Austria\"","Collection Date":"ND"},"SAL_BB9458AA":{"ID":"SAL_BB9458AA","__Node":"SAL_BB9458AA","__selected":false,"id":83,"Source Simple":"Swine","Region Simple":"Austria","Source Niche":"Livestock","Source Type":"Swine","Source Details":"Pig","Collection Year":"2006","Collection Month":"","Collection Day":"","Collection Time":"","Continent":"Europe","Country":"Austria","Region":"","District":"","City":"","Post Code":"","Latitude":"","Longitude":"","Name":"CK_06/00000873","lineages":"2.3.5","___t":1,"___v":"\"Austria\"","Collection Date":"ND"},"SAL_BB9572AA":{"ID":"SAL_BB9572AA","__Node":"SAL_BB9572AA","__selected":false,"id":101,"Source Simple":"Swine","Region Simple":"Austria","Source Niche":"Wild Animal","Source Type":"Swine","Source Details":"Wild Boar - (Lung)","Collection Year":"2011","Collection Month":"","Collection Day":"","Collection Time":"","Continent":"Europe","Country":"Austria","Region":"","District":"","City":"","Post Code":"","Latitude":"","Longitude":"","Name":"CK_MRS-11/04641","lineages":"2.3.5","___t":1,"___v":"\"Austria\"","Collection Date":"ND"},"SAL_BB9745AA":{"ID":"SAL_BB9745AA","__Node":"SAL_BB9745AA","__selected":false,"id":112,"Source Simple":"Swine","Region Simple":"Austria","Source Niche":"Wild Animal","Source Type":"Swine","Source Details":"Wild Boar","Collection Year":"2001","Collection Month":"","Collection Day":"","Collection Time":"","Continent":"Europe","Country":"Austria","Region":"","District":"","City":"","Post Code":"","Latitude":"","Longitude":"","Name":"CK_01/00008353","lineages":"2.3.5","___t":1,"___v":"\"Austria\"","Collection Date":"ND"},"SAL_VA2859AA":{"ID":"SAL_VA2859AA","__Node":"SAL_VA2859AA","__selected":false,"id":122,"Source Simple":"Swine","Region Simple":"Austria","Source Niche":"Wild Animal","Source Type":"Swine","Source Details":"Wild Boar","Collection Year":"2013","Collection Month":"1","Collection Day":"22","Collection Time":"","Continent":"Europe","Country":"Austria","Region":"","District":"","City":"","Post Code":"","Latitude":"47.5162","Longitude":"14.5501","Name":"MRS-13-00231","lineages":"2.3.5","___t":1,"___v":"\"Austria\"","Collection Date":"ND"},"SAL_BB9571AA":{"ID":"SAL_BB9571AA","__Node":"SAL_BB9571AA","__selected":false,"id":100,"Source Simple":"Swine","Region Simple":"Austria","Source Niche":"Wild Animal","Source Type":"Swine","Source Details":"Wild Boar - (Intestine)","Collection Year":"1994","Collection Month":"","Collection Day":"","Collection Time":"","Continent":"Europe","Country":"Austria","Region":"","District":"","City":"","Post Code":"","Latitude":"","Longitude":"","Name":"CK_94/00010222","lineages":"2.3.5","___t":1,"___v":"\"Austria\"","Collection Date":"ND"},"_hypo_591":{"ID":"_hypo_591","__Node":"_hypo_591","Collection Date":"ND"},"_hypo_592":{"ID":"_hypo_592","__Node":"_hypo_592","Collection Date":"ND"},"SAL_LB0116AA":{"ID":"SAL_LB0116AA","__Node":"SAL_KB0890AA","__selected":false,"id":570,"Source Simple":"Swine","Region Simple":"Slovenia","Source Niche":"Livestock","Source Type":"Swine","Source Details":"Sus scrofa domesticus","Collection Year":"2018","Collection Month":"","Collection Day":"","Collection Time":"","Continent":"Europe","Country":"Slovenia","Region":"","District":"","City":"","Post Code":"","Latitude":"","Longitude":"","Name":"S98","lineages":"2.3.5","___t":1,"___v":"\"Slovenia\"","Collection Date":"ND"},"SAL_HB9192AA":{"ID":"SAL_HB9192AA","__Node":"SAL_KB0890AA","__selected":false,"id":540,"Source Simple":"Swine","Region Simple":"Slovenia","Source Niche":"Livestock","Source Type":"Swine","Source Details":"","Collection Year":"2018","Collection Month":"","Collection Day":"","Collection Time":"","Continent":"Europe","Country":"Slovenia","Region":"","District":"","City":"","Post Code":"","Latitude":"","Longitude":"","Name":"S98","lineages":"2.3.5","___t":1,"___v":"\"Slovenia\"","Collection Date":"ND"},"SAL_KB0890AA":{"ID":"SAL_KB0890AA","__Node":"SAL_KB0890AA","__selected":false,"id":555,"Source Simple":"Swine","Region Simple":"Slovenia","Source Niche":"Livestock","Source Type":"Swine","Source Details":"","Collection Year":"2018","Collection Month":"","Collection Day":"","Collection Time":"","Continent":"Europe","Country":"Slovenia","Region":"","District":"","City":"","Post Code":"","Latitude":"","Longitude":"","Name":"S98b","lineages":"2.3.5","___t":1,"___v":"\"Slovenia\"","Collection Date":"ND"},"SAL_LB0110AA":{"ID":"SAL_LB0110AA","__Node":"SAL_HB9371AA","__selected":false,"id":565,"Source Simple":"Swine","Region Simple":"Slovenia","Source Niche":"Livestock","Source Type":"Swine","Source Details":"Sus scrofa domesticus","Collection Year":"2018","Collection Month":"","Collection Day":"","Collection Time":"","Continent":"Europe","Country":"Slovenia","Region":"","District":"","City":"","Post Code":"","Latitude":"","Longitude":"","Name":"S133","lineages":"2.3.5","___t":1,"___v":"\"Slovenia\"","Collection Date":"ND"},"SAL_HB9306AA":{"ID":"SAL_HB9306AA","__Node":"SAL_HB9371AA","__selected":false,"id":541,"Source Simple":"Swine","Region Simple":"Slovenia","Source Niche":"Livestock","Source Type":"Swine","Source Details":"","Collection Year":"2018","Collection Month":"","Collection Day":"","Collection Time":"","Continent":"Europe","Country":"Slovenia","Region":"","District":"","City":"","Post Code":"","Latitude":"","Longitude":"","Name":"S99","lineages":"2.3.5","___t":1,"___v":"\"Slovenia\"","Collection Date":"ND"},"SAL_LB0115AA":{"ID":"SAL_LB0115AA","__Node":"SAL_HB9371AA","__selected":false,"id":569,"Source Simple":"Swine","Region Simple":"Slovenia","Source Niche":"Livestock","Source Type":"Swine","Source Details":"Sus scrofa domesticus","Collection Year":"2018","Collection Month":"","Collection Day":"","Collection Time":"","Continent":"Europe","Country":"Slovenia","Region":"","District":"","City":"","Post Code":"","Latitude":"","Longitude":"","Name":"S99","lineages":"2.3.5","___t":1,"___v":"\"Slovenia\"","Collection Date":"ND"},"SAL_BB9751AA":{"ID":"SAL_BB9751AA","__Node":"SAL_BB9751AA","__selected":false,"id":117,"Source Simple":"Swine","Region Simple":"Austria","Source Niche":"Food","Source Type":"Swine","Source Details":"Sausage Meat","Collection Year":"2018","Collection Month":"","Collection Day":"","Collection Time":"","Continent":"Europe","Country":"Austria","Region":"","District":"","City":"","Post Code":"","Latitude":"","Longitude":"","Name":"CK_MRS-18/01622","lineages":"2.3.5","___t":1,"___v":"\"Austria\"","Collection Date":"ND"},"_hypo_600":{"ID":"_hypo_600","__Node":"_hypo_600","Collection Date":"ND"},"SAL_KB0889AA":{"ID":"SAL_KB0889AA","__Node":"SAL_LB0109AA","__selected":false,"id":554,"Source Simple":"Swine","Region Simple":"Slovenia","Source Niche":"Livestock","Source Type":"Swine","Source Details":"","Collection Year":"2019","Collection Month":"","Collection Day":"","Collection Time":"","Continent":"Europe","Country":"Slovenia","Region":"","District":"","City":"","Post Code":"","Latitude":"","Longitude":"","Name":"S134b","lineages":"2.3.5","___t":1,"___v":"\"Slovenia\"","Collection Date":"ND"},"SAL_HB9183AA":{"ID":"SAL_HB9183AA","__Node":"SAL_LB0109AA","__selected":false,"id":539,"Source Simple":"Swine","Region Simple":"Slovenia","Source Niche":"Livestock","Source Type":"Swine","Source Details":"","Collection Year":"2019","Collection Month":"","Collection Day":"","Collection Time":"","Continent":"Europe","Country":"Slovenia","Region":"","District":"","City":"","Post Code":"","Latitude":"","Longitude":"","Name":"S134","lineages":"2.3.5","___t":1,"___v":"\"Slovenia\"","Collection Date":"ND"},"SAL_LB0109AA":{"ID":"SAL_LB0109AA","__Node":"SAL_LB0109AA","__selected":false,"id":564,"Source Simple":"Swine","Region Simple":"Slovenia","Source Niche":"Livestock","Source Type":"Swine","Source Details":"Sus scrofa domesticus","Collection Year":"2018","Collection Month":"","Collection Day":"","Collection Time":"","Continent":"Europe","Country":"Slovenia","Region":"","District":"","City":"","Post Code":"","Latitude":"","Longitude":"","Name":"S134","lineages":"2.3.5","___t":1,"___v":"\"Slovenia\"","Collection Date":"ND"},"_hypo_604":{"ID":"_hypo_604","__Node":"_hypo_604","Collection Date":"ND"},"SAL_HB9362AA":{"ID":"SAL_HB9362AA","__Node":"SAL_LB0104AA","__selected":false,"id":544,"Source Simple":"Swine","Region Simple":"Slovenia","Source Niche":"Wild Animal","Source Type":"Swine","Source Details":"Wild Boar","Collection Year":"2018","Collection Month":"","Collection Day":"","Collection Time":"","Continent":"Europe","Country":"Slovenia","Region":"","District":"","City":"","Post Code":"","Latitude":"","Longitude":"","Name":"S102","lineages":"2.3.5","___t":1,"___v":"\"Slovenia\"","Collection Date":"ND"},"SAL_LB0112AA":{"ID":"SAL_LB0112AA","__Node":"SAL_LB0104AA","__selected":false,"id":567,"Source Simple":"Swine","Region Simple":"Slovenia","Source Niche":"Livestock","Source Type":"Swine","Source Details":"Sus scrofa","Collection Year":"2018","Collection Month":"","Collection Day":"","Collection Time":"","Continent":"Europe","Country":"Slovenia","Region":"","District":"","City":"","Post Code":"","Latitude":"","Longitude":"","Name":"S131","lineages":"2.3.5","___t":1,"___v":"\"Slovenia\"","Collection Date":"ND"},"SAL_HB9369AA":{"ID":"SAL_HB9369AA","__Node":"SAL_LB0104AA","__selected":false,"id":548,"Source Simple":"Swine","Region Simple":"Slovenia","Source Niche":"Wild Animal","Source Type":"Swine","Source Details":"Wild Boar","Collection Year":"2018","Collection Month":"","Collection Day":"","Collection Time":"","Continent":"Europe","Country":"Slovenia","Region":"","District":"","City":"","Post Code":"","Latitude":"","Longitude":"","Name":"S131","lineages":"2.3.5","___t":1,"___v":"\"Slovenia\"","Collection Date":"ND"},"SAL_LB0104AA":{"ID":"SAL_LB0104AA","__Node":"SAL_LB0104AA","__selected":false,"id":559,"Source Simple":"Swine","Region Simple":"Slovenia","Source Niche":"Livestock","Source Type":"Swine","Source Details":"Sus scrofa","Collection Year":"2018","Collection Month":"","Collection Day":"","Collection Time":"","Continent":"Europe","Country":"Slovenia","Region":"","District":"","City":"","Post Code":"","Latitude":"","Longitude":"","Name":"S102","lineages":"2.3.5","___t":1,"___v":"\"Slovenia\"","Collection Date":"ND"},"_hypo_609":{"ID":"_hypo_609","__Node":"_hypo_609","Collection Date":"ND"},"SAL_HB9870AA":{"ID":"SAL_HB9870AA","__Node":"SAL_LB0102AA","__selected":false,"id":553,"Source Simple":"Human","Region Simple":"Slovenia","Source Niche":"Human","Source Type":"Human","Source Details":"","Collection Year":"2018","Collection Month":"","Collection Day":"","Collection Time":"","Continent":"Europe","Country":"Slovenia","Region":"","District":"","City":"","Post Code":"","Latitude":"","Longitude":"","Name":"S104","lineages":"2.3.5","___t":1,"___v":"\"Slovenia\"","Collection Date":"ND"},"SAL_LB0102AA":{"ID":"SAL_LB0102AA","__Node":"SAL_LB0102AA","__selected":false,"id":558,"Source Simple":"Human","Region Simple":"Slovenia","Source Niche":"Human","Source Type":"Human","Source Details":"Homo sapiens","Collection Year":"2018","Collection Month":"","Collection Day":"","Collection Time":"","Continent":"Europe","Country":"Slovenia","Region":"","District":"","City":"","Post Code":"","Latitude":"","Longitude":"","Name":"S104","lineages":"2.3.5","___t":1,"___v":"\"Slovenia\"","Collection Date":"ND"},"SAL_HB9371AA":{"ID":"SAL_HB9371AA","__Node":"SAL_HB9371AA","__selected":false,"id":550,"Source Simple":"Swine","Region Simple":"Slovenia","Source Niche":"Livestock","Source Type":"Swine","Source Details":"","Collection Year":"2019","Collection Month":"","Collection Day":"","Collection Time":"","Continent":"Europe","Country":"Slovenia","Region":"","District":"","City":"","Post Code":"","Latitude":"","Longitude":"","Name":"S133","lineages":"2.3.5","___t":1,"___v":"\"Slovenia\"","Collection Date":"ND"},"_hypo_613":{"ID":"_hypo_613","__Node":"_hypo_613","Collection Date":"ND"},"SAL_HB9361AA":{"ID":"SAL_HB9361AA","__Node":"SAL_LB0105AA","__selected":false,"id":543,"Source Simple":"Swine","Region Simple":"Slovenia","Source Niche":"Livestock","Source Type":"Swine","Source Details":"","Collection Year":"2018","Collection Month":"","Collection Day":"","Collection Time":"","Continent":"Europe","Country":"Slovenia","Region":"","District":"","City":"","Post Code":"","Latitude":"","Longitude":"","Name":"S101","lineages":"2.3.5","___t":1,"___v":"\"Slovenia\"","Collection Date":"ND"},"SAL_LB0105AA":{"ID":"SAL_LB0105AA","__Node":"SAL_LB0105AA","__selected":false,"id":560,"Source Simple":"Swine","Region Simple":"Slovenia","Source Niche":"Livestock","Source Type":"Swine","Source Details":"Sus scrofa domesticus","Collection Year":"2018","Collection Month":"","Collection Day":"","Collection Time":"","Continent":"Europe","Country":"Slovenia","Region":"","District":"","City":"","Post Code":"","Latitude":"","Longitude":"","Name":"S101","lineages":"2.3.5","___t":1,"___v":"\"Slovenia\"","Collection Date":"ND"},"_hypo_616":{"ID":"_hypo_616","__Node":"_hypo_616","Collection Date":"ND"},"SAL_HB9372AA":{"ID":"SAL_HB9372AA","__Node":"SAL_LB0108AA","__selected":false,"id":551,"Source Simple":"Swine","Region Simple":"Slovenia","Source Niche":"Livestock","Source Type":"Swine","Source Details":"","Collection Year":"2019","Collection Month":"","Collection Day":"","Collection Time":"","Continent":"Europe","Country":"Slovenia","Region":"","District":"","City":"","Post Code":"","Latitude":"","Longitude":"","Name":"S135","lineages":"2.3.5","___t":1,"___v":"\"Slovenia\"","Collection Date":"ND"},"SAL_LB0108AA":{"ID":"SAL_LB0108AA","__Node":"SAL_LB0108AA","__selected":false,"id":563,"Source Simple":"Swine","Region Simple":"Slovenia","Source Niche":"Livestock","Source Type":"Swine","Source Details":"Sus scrofa domesticus","Collection Year":"2018","Collection Month":"","Collection Day":"","Collection Time":"","Continent":"Europe","Country":"Slovenia","Region":"","District":"","City":"","Post Code":"","Latitude":"","Longitude":"","Name":"S135","lineages":"2.3.5","___t":1,"___v":"\"Slovenia\"","Collection Date":"ND"},"_hypo_619":{"ID":"_hypo_619","__Node":"_hypo_619","Collection Date":"ND"},"_hypo_620":{"ID":"_hypo_620","__Node":"_hypo_620","Collection Date":"ND"},"SAL_HB9307AA":{"ID":"SAL_HB9307AA","__Node":"SAL_LB0106AA","__selected":false,"id":542,"Source Simple":"Swine","Region Simple":"Slovenia","Source Niche":"Livestock","Source Type":"Swine","Source Details":"","Collection Year":"2018","Collection Month":"","Collection Day":"","Collection Time":"","Continent":"Europe","Country":"Slovenia","Region":"","District":"","City":"","Post Code":"","Latitude":"","Longitude":"","Name":"S100","lineages":"2.3.5","___t":1,"___v":"\"Slovenia\"","Collection Date":"ND"},"SAL_LB0106AA":{"ID":"SAL_LB0106AA","__Node":"SAL_LB0106AA","__selected":false,"id":561,"Source Simple":"Swine","Region Simple":"Slovenia","Source Niche":"Livestock","Source Type":"Swine","Source Details":"Sus scrofa domesticus","Collection Year":"2018","Collection Month":"","Collection Day":"","Collection Time":"","Continent":"Europe","Country":"Slovenia","Region":"","District":"","City":"","Post Code":"","Latitude":"","Longitude":"","Name":"S100","lineages":"2.3.5","___t":1,"___v":"\"Slovenia\"","Collection Date":"ND"},"_hypo_623":{"ID":"_hypo_623","__Node":"_hypo_623","Collection Date":"ND"},"SAL_HB9370AA":{"ID":"SAL_HB9370AA","__Node":"SAL_LB0111AA","__selected":false,"id":549,"Source Simple":"Swine","Region Simple":"Slovenia","Source Niche":"Livestock","Source Type":"Swine","Source Details":"Faeces","Collection Year":"2019","Collection Month":"","Collection Day":"","Collection Time":"","Continent":"Europe","Country":"Slovenia","Region":"","District":"","City":"","Post Code":"","Latitude":"","Longitude":"","Name":"S132","lineages":"2.3.5","___t":1,"___v":"\"Slovenia\"","Collection Date":"ND"},"SAL_LB0111AA":{"ID":"SAL_LB0111AA","__Node":"SAL_LB0111AA","__selected":false,"id":566,"Source Simple":"Swine","Region Simple":"Slovenia","Source Niche":"Livestock","Source Type":"Swine","Source Details":"Sus scrofa domesticus","Collection Year":"2018","Collection Month":"","Collection Day":"","Collection Time":"","Continent":"Europe","Country":"Slovenia","Region":"","District":"","City":"","Post Code":"","Latitude":"","Longitude":"","Name":"S132","lineages":"2.3.5","___t":1,"___v":"\"Slovenia\"","Collection Date":"ND"},"_hypo_626":{"ID":"_hypo_626","__Node":"_hypo_626","Collection Date":"ND"},"SAL_HB9373AA":{"ID":"SAL_HB9373AA","__Node":"SAL_LB0107AA","__selected":false,"id":552,"Source Simple":"Swine","Region Simple":"Slovenia","Source Niche":"Livestock","Source Type":"Swine","Source Details":"","Collection Year":"2019","Collection Month":"","Collection Day":"","Collection Time":"","Continent":"Europe","Country":"Slovenia","Region":"","District":"","City":"","Post Code":"","Latitude":"","Longitude":"","Name":"S136","lineages":"2.3.5","___t":1,"___v":"\"Slovenia\"","Collection Date":"ND"},"SAL_LB0107AA":{"ID":"SAL_LB0107AA","__Node":"SAL_LB0107AA","__selected":false,"id":562,"Source Simple":"Swine","Region Simple":"Slovenia","Source Niche":"Livestock","Source Type":"Swine","Source Details":"Sus scrofa domesticus","Collection Year":"2018","Collection Month":"","Collection Day":"","Collection Time":"","Continent":"Europe","Country":"Slovenia","Region":"","District":"","City":"","Post Code":"","Latitude":"","Longitude":"","Name":"S136","lineages":"2.3.5","___t":1,"___v":"\"Slovenia\"","Collection Date":"ND"},"_hypo_629":{"ID":"_hypo_629","__Node":"_hypo_629","Collection Date":"ND"},"_hypo_630":{"ID":"_hypo_630","__Node":"_hypo_630","Collection Date":"ND"},"_hypo_631":{"ID":"_hypo_631","__Node":"_hypo_631","Collection Date":"ND"},"_hypo_632":{"ID":"_hypo_632","__Node":"_hypo_632","Collection Date":"ND"},"SAL_BB9488AA":{"ID":"SAL_BB9488AA","__Node":"SAL_BB9488AA","__selected":false,"id":89,"Source Simple":"Human","Region Simple":"Austria","Source Niche":"Human","Source Type":"Human","Source Details":"Smear","Collection Year":"2012","Collection Month":"","Collection Day":"","Collection Time":"","Continent":"Europe","Country":"Austria","Region":"","District":"","City":"","Post Code":"","Latitude":"","Longitude":"","Name":"CK_MRS-12/00461","lineages":"2.3.4","___t":1,"___v":"\"Austria\"","Collection Date":"ND"},"SAL_XA2715AA":{"ID":"SAL_XA2715AA","__Node":"SAL_XA2715AA","__selected":false,"id":423,"Source Simple":"Human","Region Simple":"Germany","Source Niche":"Human","Source Type":"Human","Source Details":"Homo sapiens; human","Collection Year":"2017","Collection Month":"","Collection Day":"","Collection Time":"","Continent":"Europe","Country":"Germany","Region":"","District":"","City":"","Post Code":"","Latitude":"","Longitude":"","Name":"RKI_17-00643","lineages":"2.3.4","___t":1,"___v":"\"Germany\"","Collection Date":"ND"},"SAL_ZA9585AA":{"ID":"SAL_ZA9585AA","__Node":"SAL_ZA9585AA","__selected":false,"id":438,"Source Simple":"Swine","Region Simple":"Germany","Source Niche":"Wild Animal","Source Type":"Swine","Source Details":"animal","Collection Year":"2014","Collection Month":"","Collection Day":"","Collection Time":"","Continent":"Europe","Country":"Germany","Region":"","District":"","City":"","Post Code":"","Latitude":"","Longitude":"","Name":"15-SA00024-0","lineages":"2.3.4","___t":1,"___v":"\"Germany\"","Collection Date":"ND"},"_hypo_636":{"ID":"_hypo_636","__Node":"_hypo_636","Collection Date":"ND"},"_hypo_637":{"ID":"_hypo_637","__Node":"_hypo_637","Collection Date":"ND"},"_hypo_638":{"ID":"_hypo_638","__Node":"_hypo_638","Collection Date":"ND"},"_hypo_639":{"ID":"_hypo_639","__Node":"_hypo_639","Collection Date":"ND"},"_hypo_640":{"ID":"_hypo_640","__Node":"_hypo_640","Collection Date":"ND"},"_hypo_641":{"ID":"_hypo_641","__Node":"_hypo_641","Collection Date":"ND"},"SAL_KB9578AA":{"ID":"SAL_KB9578AA","__Node":"SAL_KB9578AA","__selected":false,"id":496,"Source Simple":"Human","Region Simple":"Italy","Source Niche":"Human","Source Type":"Human","Source Details":"","Collection Year":"2016","Collection Month":"","Collection Day":"","Collection Time":"","Continent":"Europe","Country":"Italy","Region":"Piedmont","District":"Provincia di Novara","City":"","Post Code":"","Latitude":"","Longitude":"","Name":"18812","lineages":"2.3.4","___v":"\"Italy\"","___t":1,"Collection Date":"ND"},"SAL_VA2918AA":{"ID":"SAL_VA2918AA","__Node":"SAL_VA2918AA","__selected":false,"id":186,"Source Simple":"Swine","Region Simple":"Czech Republic","Source Niche":"Livestock","Source Type":"Swine","Source Details":"Pig - lung, heart","Collection Year":"2012","Collection Month":"3","Collection Day":"28","Collection Time":"","Continent":"Europe","Country":"Czech Republic","Region":"","District":"","City":"","Post Code":"","Latitude":"49.8175","Longitude":"15.473","Name":"12-P-BA1518_CZ_28_3_2012","lineages":"2.3.4","___t":1,"___v":"\"Czech Republic\"","Collection Date":"ND"},"SAL_XA2681AA":{"ID":"SAL_XA2681AA","__Node":"SAL_XA2681AA","__selected":false,"id":421,"Source Simple":"Human","Region Simple":"Germany","Source Niche":"Human","Source Type":"Human","Source Details":"human","Collection Year":"2018","Collection Month":"","Collection Day":"","Collection Time":"","Continent":"Europe","Country":"Germany","Region":"","District":"","City":"","Post Code":"","Latitude":"","Longitude":"","Name":"RKI_18-00177","lineages":"2.3.4","___t":1,"___v":"\"Germany\"","Collection Date":"ND"},"_hypo_645":{"ID":"_hypo_645","__Node":"_hypo_645","Collection Date":"ND"},"SAL_ZA9751AA":{"ID":"SAL_ZA9751AA","__Node":"SAL_ZA9751AA","__selected":false,"id":439,"Source Simple":"Swine","Region Simple":"Germany","Source Niche":"Livestock","Source Type":"Swine","Source Details":"animal","Collection Year":"2014","Collection Month":"","Collection Day":"","Collection Time":"","Continent":"Europe","Country":"Germany","Region":"","District":"","City":"","Post Code":"","Latitude":"","Longitude":"","Name":"14-SA00489-0","lineages":"2.3.4","___t":1,"___v":"\"Germany\"","Collection Date":"ND"},"SAL_XA2879AA":{"ID":"SAL_XA2879AA","__Node":"SAL_XA2879AA","__selected":false,"id":435,"Source Simple":"Human","Region Simple":"Germany","Source Niche":"Human","Source Type":"Human","Source Details":"Homo sapiens; human","Collection Year":"2016","Collection Month":"","Collection Day":"","Collection Time":"","Continent":"Europe","Country":"Germany","Region":"","District":"","City":"","Post Code":"","Latitude":"","Longitude":"","Name":"RKI_16-01895","lineages":"2.3.4","___t":1,"___v":"\"Germany\"","Collection Date":"ND"},"SAL_ZA8585AA":{"ID":"SAL_ZA8585AA","__Node":"SAL_ZA8585AA","__selected":false,"id":436,"Source Simple":"Swine","Region Simple":"Germany","Source Niche":"Livestock","Source Type":"Swine","Source Details":"animal","Collection Year":"2014","Collection Month":"","Collection Day":"","Collection Time":"","Continent":"Europe","Country":"Germany","Region":"","District":"","City":"","Post Code":"","Latitude":"","Longitude":"","Name":"14-SA00490-0","lineages":"2.3.4","___t":1,"___v":"\"Germany\"","Collection Date":"ND"},"SAL_BB9585AA":{"ID":"SAL_BB9585AA","__Node":"SAL_BB9585AA","__selected":false,"id":102,"Source Simple":"Human","Region Simple":"Austria","Source Niche":"Human","Source Type":"Human","Source Details":"Human - (Blood)","Collection Year":"2016","Collection Month":"","Collection Day":"","Collection Time":"","Continent":"Europe","Country":"Austria","Region":"","District":"","City":"","Post Code":"","Latitude":"","Longitude":"","Name":"CK_MRS-16/00088","lineages":"2.3.4","___t":1,"___v":"\"Austria\"","Collection Date":"ND"},"_hypo_650":{"ID":"_hypo_650","__Node":"_hypo_650","Collection Date":"ND"},"SAL_IB4695AA":{"ID":"SAL_IB4695AA","__Node":"SAL_IB4695AA","__selected":false,"id":416,"Source Simple":"Swine","Region Simple":"Germany","Source Niche":"Wild Animal","Source Type":"Swine","Source Details":"Wild Boar","Collection Year":"2020","Collection Month":"","Collection Day":"","Collection Time":"","Continent":"Europe","Country":"Germany","Region":"","District":"","City":"","Post Code":"","Latitude":"52.52437","Longitude":"13.41247","Name":"20-SA01577-0","lineages":"2.3.4","___t":1,"___v":"\"Germany\"","Collection Date":"ND"},"_hypo_652":{"ID":"_hypo_652","__Node":"_hypo_652","Collection Date":"ND"},"SAL_IB4494AA":{"ID":"SAL_IB4494AA","__Node":"SAL_IB4494AA","__selected":false,"id":398,"Source Simple":"Swine","Region Simple":"Germany","Source Niche":"Wild Animal","Source Type":"Swine","Source Details":"Wild Boar","Collection Year":"2020","Collection Month":"","Collection Day":"","Collection Time":"","Continent":"Europe","Country":"Germany","Region":"","District":"","City":"","Post Code":"","Latitude":"52.52437","Longitude":"13.41221","Name":"20-SA00977-0","lineages":"2.3.4","___t":1,"___v":"\"Germany\"","Collection Date":"ND"},"SAL_IB4703AA":{"ID":"SAL_IB4703AA","__Node":"SAL_IB4703AA","__selected":false,"id":417,"Source Simple":"Swine","Region Simple":"Germany","Source Niche":"Wild Animal","Source Type":"Swine","Source Details":"Wild Boar","Collection Year":"2020","Collection Month":"","Collection Day":"","Collection Time":"","Continent":"Europe","Country":"Germany","Region":"","District":"","City":"","Post Code":"","Latitude":"52.52437","Longitude":"13.4124","Name":"20-SA01325-0","lineages":"2.3.4","___t":1,"___v":"\"Germany\"","Collection Date":"ND"},"SAL_IB4671AA":{"ID":"SAL_IB4671AA","__Node":"SAL_IB4671AA","__selected":false,"id":409,"Source Simple":"Swine","Region Simple":"Germany","Source Niche":"Wild Animal","Source Type":"Swine","Source Details":"Wild Boar","Collection Year":"2020","Collection Month":"","Collection Day":"","Collection Time":"","Continent":"Europe","Country":"Germany","Region":"","District":"","City":"","Post Code":"","Latitude":"52.52437","Longitude":"13.41268","Name":"20-SA02108-0","lineages":"2.3.4","___t":1,"___v":"\"Germany\"","Collection Date":"ND"},"_hypo_656":{"ID":"_hypo_656","__Node":"_hypo_656","Collection Date":"ND"},"SAL_IB4518AA":{"ID":"SAL_IB4518AA","__Node":"SAL_IB4518AA","__selected":false,"id":401,"Source Simple":"Swine","Region Simple":"Germany","Source Niche":"Wild Animal","Source Type":"Swine","Source Details":"Wild Boar","Collection Year":"2020","Collection Month":"","Collection Day":"","Collection Time":"","Continent":"Europe","Country":"Germany","Region":"","District":"","City":"","Post Code":"","Latitude":"52.52437","Longitude":"13.41199","Name":"20-SA00459-0","lineages":"2.3.4","___t":1,"___v":"\"Germany\"","Collection Date":"ND"},"SAL_IB4676AA":{"ID":"SAL_IB4676AA","__Node":"SAL_IB4676AA","__selected":false,"id":413,"Source Simple":"Swine","Region Simple":"Germany","Source Niche":"Wild Animal","Source Type":"Swine","Source Details":"Wild Boar","Collection Year":"2020","Collection Month":"","Collection Day":"","Collection Time":"","Continent":"Europe","Country":"Germany","Region":"","District":"","City":"","Post Code":"","Latitude":"52.52437","Longitude":"13.41263","Name":"20-SA02101-0","lineages":"2.3.4","___t":1,"___v":"\"Germany\"","Collection Date":"ND"},"_hypo_659":{"ID":"_hypo_659","__Node":"_hypo_659","Collection Date":"ND"},"SAL_ZA8684AA":{"ID":"SAL_ZA8684AA","__Node":"SAL_ZA8684AA","__selected":false,"id":437,"Source Simple":"Food/Env","Region Simple":"Germany","Source Niche":"Food","Source Type":"ND/Others","Source Details":"food","Collection Year":"2018","Collection Month":"","Collection Day":"","Collection Time":"","Continent":"Europe","Country":"Germany","Region":"","District":"","City":"","Post Code":"","Latitude":"","Longitude":"","Name":"18-SA01078-0","lineages":"2.3.4","___t":1,"___v":"\"Germany\"","Collection Date":"ND"},"SAL_IB4529AA":{"ID":"SAL_IB4529AA","__Node":"SAL_XA2712AA","__selected":false,"id":403,"Source Simple":"Swine","Region Simple":"Germany","Source Niche":"Wild Animal","Source Type":"Swine","Source Details":"Wild Boar","Collection Year":"2019","Collection Month":"","Collection Day":"","Collection Time":"","Continent":"Europe","Country":"Germany","Region":"","District":"","City":"","Post Code":"","Latitude":"52.52437","Longitude":"13.41189","Name":"20-SA00229-0","lineages":"2.3.4","___t":1,"___v":"\"Germany\"","Collection Date":"ND"},"SAL_XA2712AA":{"ID":"SAL_XA2712AA","__Node":"SAL_XA2712AA","__selected":false,"id":422,"Source Simple":"Human","Region Simple":"Germany","Source Niche":"Human","Source Type":"Human","Source Details":"Homo sapiens; human","Collection Year":"2017","Collection Month":"","Collection Day":"","Collection Time":"","Continent":"Europe","Country":"Germany","Region":"","District":"","City":"","Post Code":"","Latitude":"","Longitude":"","Name":"RKI_17-00696","lineages":"2.3.4","___t":1,"___v":"\"Germany\"","Collection Date":"ND"},"SAL_IB4522AA":{"ID":"SAL_IB4522AA","__Node":"SAL_IB4522AA","__selected":false,"id":402,"Source Simple":"Swine","Region Simple":"Germany","Source Niche":"Wild Animal","Source Type":"Swine","Source Details":"Wild Boar","Collection Year":"2020","Collection Month":"","Collection Day":"","Collection Time":"","Continent":"Europe","Country":"Germany","Region":"","District":"","City":"","Post Code":"","Latitude":"52.52437","Longitude":"13.41195","Name":"20-SA00356-0","lineages":"2.3.4","___t":1,"___v":"\"Germany\"","Collection Date":"ND"},"SAL_VA2920AA":{"ID":"SAL_VA2920AA","__Node":"SAL_VA2920AA","__selected":false,"id":187,"Source Simple":"Swine","Region Simple":"Czech Republic","Source Niche":"Livestock","Source Type":"Swine","Source Details":"Pig - organs","Collection Year":"2010","Collection Month":"12","Collection Day":"20","Collection Time":"","Continent":"Europe","Country":"Czech Republic","Region":"","District":"","City":"","Post Code":"","Latitude":"49.8175","Longitude":"15.473","Name":"10-P-PA2216_CZ_20_12_2010","lineages":"2.3.4","___t":1,"___v":"\"Czech Republic\"","Collection Date":"ND"},"_hypo_665":{"ID":"_hypo_665","__Node":"_hypo_665","Collection Date":"ND"},"_hypo_666":{"ID":"_hypo_666","__Node":"_hypo_666","Collection Date":"ND"},"SAL_IB4497AA":{"ID":"SAL_IB4497AA","__Node":"SAL_IB4497AA","__selected":false,"id":399,"Source Simple":"Swine","Region Simple":"Germany","Source Niche":"Wild Animal","Source Type":"Swine","Source Details":"Wild Boar","Collection Year":"2020","Collection Month":"","Collection Day":"","Collection Time":"","Continent":"Europe","Country":"Germany","Region":"","District":"","City":"","Post Code":"","Latitude":"52.52437","Longitude":"13.41218","Name":"20-SA00826-0","lineages":"2.3.4","___t":1,"___v":"\"Germany\"","Collection Date":"ND"},"SAL_VA2917AA":{"ID":"SAL_VA2917AA","__Node":"SAL_VA2917AA","__selected":false,"id":185,"Source Simple":"Swine","Region Simple":"Czech Republic","Source Niche":"Livestock","Source Type":"Swine","Source Details":"Pig - lung","Collection Year":"2012","Collection Month":"1","Collection Day":"31","Collection Time":"","Continent":"Europe","Country":"Czech Republic","Region":"","District":"","City":"","Post Code":"","Latitude":"49.8175","Longitude":"15.473","Name":"12-P-BA380_CZ_31_1_2012","lineages":"2.3.4","___t":1,"___v":"\"Czech Republic\"","Collection Date":"ND"},"_hypo_669":{"ID":"_hypo_669","__Node":"_hypo_669","Collection Date":"ND"},"_hypo_670":{"ID":"_hypo_670","__Node":"_hypo_670","Collection Date":"ND"},"_hypo_671":{"ID":"_hypo_671","__Node":"_hypo_671","Collection Date":"ND"},"SAL_XA2747AA":{"ID":"SAL_XA2747AA","__Node":"SAL_XA2746AA","__selected":false,"id":430,"Source Simple":"Human","Region Simple":"Germany","Source Niche":"Human","Source Type":"Human","Source Details":"Homo sapiens; human","Collection Year":"2016","Collection Month":"","Collection Day":"","Collection Time":"","Continent":"Europe","Country":"Germany","Region":"","District":"","City":"","Post Code":"","Latitude":"","Longitude":"","Name":"RKI_16-04870","lineages":"2.3.4","___t":1,"___v":"\"Germany\"","Collection Date":"ND"},"SAL_XA2719AA":{"ID":"SAL_XA2719AA","__Node":"SAL_XA2746AA","__selected":false,"id":424,"Source Simple":"Human","Region Simple":"Germany","Source Niche":"Human","Source Type":"Human","Source Details":"Homo sapiens; human","Collection Year":"2017","Collection Month":"","Collection Day":"","Collection Time":"","Continent":"Europe","Country":"Germany","Region":"","District":"","City":"","Post Code":"","Latitude":"","Longitude":"","Name":"RKI_17-00391","lineages":"2.3.4","___t":1,"___v":"\"Germany\"","Collection Date":"ND"},"SAL_XA2761AA":{"ID":"SAL_XA2761AA","__Node":"SAL_XA2746AA","__selected":false,"id":432,"Source Simple":"Human","Region Simple":"Germany","Source Niche":"Human","Source Type":"Human","Source Details":"Homo sapiens; human","Collection Year":"2016","Collection Month":"","Collection Day":"","Collection Time":"","Continent":"Europe","Country":"Germany","Region":"","District":"","City":"","Post Code":"","Latitude":"","Longitude":"","Name":"RKI_16-04356","lineages":"2.3.4","___t":1,"___v":"\"Germany\"","Collection Date":"ND"},"SAL_XA2744AA":{"ID":"SAL_XA2744AA","__Node":"SAL_XA2746AA","__selected":false,"id":428,"Source Simple":"Human","Region Simple":"Germany","Source Niche":"Human","Source Type":"Human","Source Details":"Homo sapiens; human","Collection Year":"2016","Collection Month":"","Collection Day":"","Collection Time":"","Continent":"Europe","Country":"Germany","Region":"","District":"","City":"","Post Code":"","Latitude":"","Longitude":"","Name":"RKI_16-04907","lineages":"2.3.4","___t":1,"___v":"\"Germany\"","Collection Date":"ND"},"SAL_XA2720AA":{"ID":"SAL_XA2720AA","__Node":"SAL_XA2746AA","__selected":false,"id":425,"Source Simple":"Human","Region Simple":"Germany","Source Niche":"Human","Source Type":"Human","Source Details":"Homo sapiens; human","Collection Year":"2017","Collection Month":"","Collection Day":"","Collection Time":"","Continent":"Europe","Country":"Germany","Region":"","District":"","City":"","Post Code":"","Latitude":"","Longitude":"","Name":"RKI_17-00390","lineages":"2.3.4","___t":1,"___v":"\"Germany\"","Collection Date":"ND"},"SAL_KA4156AA":{"ID":"SAL_KA4156AA","__Node":"SAL_XA2746AA","__selected":false,"id":418,"Source Simple":"Swine","Region Simple":"Germany","Source Niche":"Wild Animal","Source Type":"Swine","Source Details":"Wild Boar","Collection Year":"2016","Collection Month":"","Collection Day":"","Collection Time":"","Continent":"Europe","Country":"Germany","Region":"Thuringia","District":"Saale-Orla-Kreis","City":"","Post Code":"","Latitude":"","Longitude":"","Name":"UMxr_1789","lineages":"2.3.4","___t":1,"___v":"\"Germany\"","Collection Date":"ND"},"SAL_XA2732AA":{"ID":"SAL_XA2732AA","__Node":"SAL_XA2746AA","__selected":false,"id":427,"Source Simple":"Human","Region Simple":"Germany","Source Niche":"Human","Source Type":"Human","Source Details":"Homo sapiens; human","Collection Year":"2016","Collection Month":"","Collection Day":"","Collection Time":"","Continent":"Europe","Country":"Germany","Region":"","District":"","City":"","Post Code":"","Latitude":"","Longitude":"","Name":"RKI_16-05374","lineages":"2.3.4","___t":1,"___v":"\"Germany\"","Collection Date":"ND"},"SAL_XA2762AA":{"ID":"SAL_XA2762AA","__Node":"SAL_XA2746AA","__selected":false,"id":433,"Source Simple":"Human","Region Simple":"Germany","Source Niche":"Human","Source Type":"Human","Source Details":"Homo sapiens; human","Collection Year":"2016","Collection Month":"","Collection Day":"","Collection Time":"","Continent":"Europe","Country":"Germany","Region":"","District":"","City":"","Post Code":"","Latitude":"","Longitude":"","Name":"RKI_16-04355","lineages":"2.3.4","___t":1,"___v":"\"Germany\"","Collection Date":"ND"},"SAL_IB4542AA":{"ID":"SAL_IB4542AA","__Node":"SAL_IB4542AA","__selected":false,"id":404,"Source Simple":"Swine","Region Simple":"Germany","Source Niche":"Wild Animal","Source Type":"Swine","Source Details":"Wild Boar","Collection Year":"2019","Collection Month":"","Collection Day":"","Collection Time":"","Continent":"Europe","Country":"Germany","Region":"","District":"","City":"","Post Code":"","Latitude":"52.52437","Longitude":"13.41177","Name":"20-SA00096-0","lineages":"2.3.4","___t":1,"___v":"\"Germany\"","Collection Date":"ND"},"SAL_XA2680AA":{"ID":"SAL_XA2680AA","__Node":"SAL_XA2680AA","__selected":false,"id":420,"Source Simple":"Human","Region Simple":"Germany","Source Niche":"Human","Source Type":"Human","Source Details":"human","Collection Year":"2018","Collection Month":"","Collection Day":"","Collection Time":"","Continent":"Europe","Country":"Germany","Region":"","District":"","City":"","Post Code":"","Latitude":"","Longitude":"","Name":"RKI_18-00253","lineages":"2.3.4","___t":1,"___v":"\"Germany\"","Collection Date":"ND"},"SAL_XA2763AA":{"ID":"SAL_XA2763AA","__Node":"SAL_XA2746AA","__selected":false,"id":434,"Source Simple":"Human","Region Simple":"Germany","Source Niche":"Human","Source Type":"Human","Source Details":"Homo sapiens; human","Collection Year":"2016","Collection Month":"","Collection Day":"","Collection Time":"","Continent":"Europe","Country":"Germany","Region":"","District":"","City":"","Post Code":"","Latitude":"","Longitude":"","Name":"RKI_16-04353","lineages":"2.3.4","___t":1,"___v":"\"Germany\"","Collection Date":"ND"},"SAL_XA2760AA":{"ID":"SAL_XA2760AA","__Node":"SAL_XA2746AA","__selected":false,"id":431,"Source Simple":"Human","Region Simple":"Germany","Source Niche":"Human","Source Type":"Human","Source Details":"Homo sapiens; human","Collection Year":"2016","Collection Month":"","Collection Day":"","Collection Time":"","Continent":"Europe","Country":"Germany","Region":"","District":"","City":"","Post Code":"","Latitude":"","Longitude":"","Name":"RKI_16-04357","lineages":"2.3.4","___t":1,"___v":"\"Germany\"","Collection Date":"ND"},"SAL_IB4669AA":{"ID":"SAL_IB4669AA","__Node":"SAL_IB4669AA","__selected":false,"id":408,"Source Simple":"Swine","Region Simple":"Germany","Source Niche":"Wild Animal","Source Type":"Swine","Source Details":"Wild Boar","Collection Year":"2020","Collection Month":"","Collection Day":"","Collection Time":"","Continent":"Europe","Country":"Germany","Region":"","District":"","City":"","Post Code":"","Latitude":"52.52437","Longitude":"13.4127","Name":"20-SA02123-0","lineages":"2.3.4","___t":1,"___v":"\"Germany\"","Collection Date":"ND"},"_hypo_685":{"ID":"_hypo_685","__Node":"_hypo_685","Collection Date":"ND"},"SAL_IB4673AA":{"ID":"SAL_IB4673AA","__Node":"SAL_IB4681AA","__selected":false,"id":410,"Source Simple":"Swine","Region Simple":"Germany","Source Niche":"Wild Animal","Source Type":"Swine","Source Details":"Wild Boar","Collection Year":"2020","Collection Month":"","Collection Day":"","Collection Time":"","Continent":"Europe","Country":"Germany","Region":"","District":"","City":"","Post Code":"","Latitude":"52.52437","Longitude":"13.41266","Name":"20-SA02105-0","lineages":"2.3.4","___t":1,"___v":"\"Germany\"","Collection Date":"ND"},"SAL_IB4681AA":{"ID":"SAL_IB4681AA","__Node":"SAL_IB4681AA","__selected":false,"id":414,"Source Simple":"Swine","Region Simple":"Germany","Source Niche":"Wild Animal","Source Type":"Swine","Source Details":"Wild Boar","Collection Year":"2020","Collection Month":"","Collection Day":"","Collection Time":"","Continent":"Europe","Country":"Germany","Region":"","District":"","City":"","Post Code":"","Latitude":"52.52437","Longitude":"13.41259","Name":"20-SA01897-0","lineages":"2.3.4","___t":1,"___v":"\"Germany\"","Collection Date":"ND"},"SAL_XA2746AA":{"ID":"SAL_XA2746AA","__Node":"SAL_XA2746AA","__selected":false,"id":429,"Source Simple":"Human","Region Simple":"Germany","Source Niche":"Human","Source Type":"Human","Source Details":"Homo sapiens; human","Collection Year":"2016","Collection Month":"","Collection Day":"","Collection Time":"","Continent":"Europe","Country":"Germany","Region":"","District":"","City":"","Post Code":"","Latitude":"","Longitude":"","Name":"RKI_16-04871","lineages":"2.3.4","___t":1,"___v":"\"Germany\"","Collection Date":"ND"},"SAL_XA2678AA":{"ID":"SAL_XA2678AA","__Node":"SAL_XA2678AA","__selected":false,"id":419,"Source Simple":"Human","Region Simple":"Germany","Source Niche":"Human","Source Type":"Human","Source Details":"human","Collection Year":"2018","Collection Month":"","Collection Day":"","Collection Time":"","Continent":"Europe","Country":"Germany","Region":"","District":"","City":"","Post Code":"","Latitude":"","Longitude":"","Name":"RKI_18-00670","lineages":"2.3.4","___t":1,"___v":"\"Germany\"","Collection Date":"ND"},"SAL_XA2731AA":{"ID":"SAL_XA2731AA","__Node":"SAL_XA2731AA","__selected":false,"id":426,"Source Simple":"Human","Region Simple":"Germany","Source Niche":"Human","Source Type":"Human","Source Details":"Homo sapiens; human","Collection Year":"2016","Collection Month":"","Collection Day":"","Collection Time":"","Continent":"Europe","Country":"Germany","Region":"","District":"","City":"","Post Code":"","Latitude":"","Longitude":"","Name":"RKI_16-05392","lineages":"2.3.4","___t":1,"___v":"\"Germany\"","Collection Date":"ND"},"SAL_IB4572AA":{"ID":"SAL_IB4572AA","__Node":"SAL_IB4572AA","__selected":false,"id":405,"Source Simple":"Swine","Region Simple":"Germany","Source Niche":"Wild Animal","Source Type":"Swine","Source Details":"Wild Boar","Collection Year":"2018","Collection Month":"","Collection Day":"","Collection Time":"","Continent":"Europe","Country":"Germany","Region":"","District":"","City":"","Post Code":"","Latitude":"52.52437","Longitude":"13.41152","Name":"18-SA04235-0","lineages":"2.3.4","___t":1,"___v":"\"Germany\"","Collection Date":"ND"},"_hypo_692":{"ID":"_hypo_692","__Node":"_hypo_692","Collection Date":"ND"},"SAL_IB4675AA":{"ID":"SAL_IB4675AA","__Node":"SAL_IB4675AA","__selected":false,"id":412,"Source Simple":"Swine","Region Simple":"Germany","Source Niche":"Wild Animal","Source Type":"Swine","Source Details":"Wild Boar","Collection Year":"2020","Collection Month":"","Collection Day":"","Collection Time":"","Continent":"Europe","Country":"Germany","Region":"","District":"","City":"","Post Code":"","Latitude":"52.52437","Longitude":"13.41264","Name":"20-SA02102-0","lineages":"2.3.4","___t":1,"___v":"\"Germany\"","Collection Date":"ND"},"SAL_IB4684AA":{"ID":"SAL_IB4684AA","__Node":"SAL_IB4684AA","__selected":false,"id":415,"Source Simple":"Swine","Region Simple":"Germany","Source Niche":"Wild Animal","Source Type":"Swine","Source Details":"Wild Boar","Collection Year":"2020","Collection Month":"","Collection Day":"","Collection Time":"","Continent":"Europe","Country":"Germany","Region":"","District":"","City":"","Post Code":"","Latitude":"52.52437","Longitude":"13.41256","Name":"20-SA01746-0","lineages":"2.3.4","___t":1,"___v":"\"Germany\"","Collection Date":"ND"},"_hypo_695":{"ID":"_hypo_695","__Node":"_hypo_695","Collection Date":"ND"},"SAL_IB4584AA":{"ID":"SAL_IB4584AA","__Node":"SAL_IB4584AA","__selected":false,"id":406,"Source Simple":"Swine","Region Simple":"Germany","Source Niche":"Wild Animal","Source Type":"Swine","Source Details":"Wild Boar","Collection Year":"2017","Collection Month":"","Collection Day":"","Collection Time":"","Continent":"Europe","Country":"Germany","Region":"","District":"","City":"","Post Code":"","Latitude":"52.52437","Longitude":"13.41141","Name":"17-SA02676-0","lineages":"2.3.4","___t":1,"___v":"\"Germany\"","Collection Date":"ND"},"SAL_IB4674AA":{"ID":"SAL_IB4674AA","__Node":"SAL_IB4674AA","__selected":false,"id":411,"Source Simple":"Swine","Region Simple":"Germany","Source Niche":"Wild Animal","Source Type":"Swine","Source Details":"Wild Boar","Collection Year":"2020","Collection Month":"","Collection Day":"","Collection Time":"","Continent":"Europe","Country":"Germany","Region":"","District":"","City":"","Post Code":"","Latitude":"52.52437","Longitude":"13.41265","Name":"20-SA02103-0","lineages":"2.3.4","___t":1,"___v":"\"Germany\"","Collection Date":"ND"},"SAL_VA2916AA":{"ID":"SAL_VA2916AA","__Node":"SAL_VA2916AA","__selected":false,"id":184,"Source Simple":"Swine","Region Simple":"Czech Republic","Source Niche":"Livestock","Source Type":"Swine","Source Details":"swabs pork","Collection Year":"2012","Collection Month":"2","Collection Day":"9","Collection Time":"","Continent":"Europe","Country":"Czech Republic","Region":"","District":"","City":"","Post Code":"","Latitude":"49.8175","Longitude":"15.473","Name":"12-P-BA592_CZ_9_2_2012","lineages":"2.3.4","___t":1,"___v":"\"Czech Republic\"","Collection Date":"ND"},"SAL_IB4510AA":{"ID":"SAL_IB4510AA","__Node":"SAL_IB4510AA","__selected":false,"id":400,"Source Simple":"Swine","Region Simple":"Germany","Source Niche":"Wild Animal","Source Type":"Swine","Source Details":"Wild Boar","Collection Year":"2020","Collection Month":"","Collection Day":"","Collection Time":"","Continent":"Europe","Country":"Germany","Region":"","District":"","City":"","Post Code":"","Latitude":"52.52437","Longitude":"13.41206","Name":"20-SA00506-0","lineages":"2.3.4","___t":1,"___v":"\"Germany\"","Collection Date":"ND"},"_hypo_700":{"ID":"_hypo_700","__Node":"_hypo_700","Collection Date":"ND"},"SAL_IB4662AA":{"ID":"SAL_IB4662AA","__Node":"SAL_IB4662AA","__selected":false,"id":407,"Source Simple":"Swine","Region Simple":"Germany","Source Niche":"Wild Animal","Source Type":"Swine","Source Details":"Wild Boar","Collection Year":"2020","Collection Month":"","Collection Day":"","Collection Time":"","Continent":"Europe","Country":"Germany","Region":"","District":"","City":"","Post Code":"","Latitude":"52.52437","Longitude":"13.41276","Name":"20-SA02243-0","lineages":"2.3.4","___t":1,"___v":"\"Germany\"","Collection Date":"ND"},"_hypo_702":{"ID":"_hypo_702","__Node":"_hypo_702","Collection Date":"ND"},"SAL_NA0076AA":{"ID":"SAL_NA0076AA","__Node":"SAL_NA0076AA","__selected":false,"id":525,"Source Simple":"Human","Region Simple":"Poland","Source Niche":"Human","Source Type":"Human","Source Details":"Homo sapiens; Feaces","Collection Year":"2015","Collection Month":"11","Collection Day":"6","Collection Time":"","Continent":"Europe","Country":"Poland","Region":"","District":"","City":"","Post Code":"","Latitude":"52.2597","Longitude":"21.0122","Name":"258-15","lineages":"2.3.4","___t":1,"___v":"\"Poland\"","Collection Date":"ND"},"SAL_NA0158AA":{"ID":"SAL_NA0158AA","__Node":"SAL_NA0158AA","__selected":false,"id":526,"Source Simple":"Human","Region Simple":"Poland","Source Niche":"Human","Source Type":"Human","Source Details":"Homo sapiens; Feaces","Collection Year":"2016","Collection Month":"8","Collection Day":"3","Collection Time":"","Continent":"Europe","Country":"Poland","Region":"","District":"","City":"","Post Code":"","Latitude":"52.2597","Longitude":"21.0122","Name":"109-16","lineages":"2.3.4","___t":1,"___v":"\"Poland\"","Collection Date":"ND"},"SAL_TA3968AA":{"ID":"SAL_TA3968AA","__Node":"SAL_TA3968AA","__selected":false,"id":26,"Source Simple":"","Region Simple":"","Source Niche":"","Source Type":"","Source Details":"","Collection Year":"","Collection Month":"","Collection Day":"","Collection Time":"","Continent":"","Country":"","Region":"","District":"","City":"","Post Code":"","Latitude":"","Longitude":"","Name":"RK_Sal6994506","lineages":"2.3.4","___t":1,"___v":"\"\"","Collection Date":"ND"},"_hypo_706":{"ID":"_hypo_706","__Node":"_hypo_706","Collection Date":"ND"},"_hypo_707":{"ID":"_hypo_707","__Node":"_hypo_707","Collection Date":"ND"},"SAL_FA1017AA":{"ID":"SAL_FA1017AA","__Node":"SAL_FA1017AA","__selected":false,"id":524,"Source Simple":"Swine","Region Simple":"Poland","Source Niche":"Livestock","Source Type":"Swine","Source Details":"Pig","Collection Year":"2009","Collection Month":"","Collection Day":"","Collection Time":"","Continent":"Europe","Country":"Poland","Region":"","District":"","City":"","Post Code":"","Latitude":"","Longitude":"","Name":"0115_2009","lineages":"2.3.4","___t":1,"___v":"\"Poland\"","Collection Date":"ND"},"SAL_VA2928AA":{"ID":"SAL_VA2928AA","__Node":"SAL_VA2928AA","__selected":false,"id":528,"Source Simple":"Swine","Region Simple":"Poland","Source Niche":"Livestock","Source Type":"Swine","Source Details":"Pig - lungs","Collection Year":"2010","Collection Month":"10","Collection Day":"1","Collection Time":"","Continent":"Europe","Country":"Poland","Region":"","District":"","City":"","Post Code":"","Latitude":"51.9194","Longitude":"19.1451","Name":"0001_2010_PL_1_10_2010","lineages":"2.3.4","___t":1,"___v":"\"Poland\"","Collection Date":"ND"},"SAL_NA2176AA":{"ID":"SAL_NA2176AA","__Node":"SAL_NA2176AA","__selected":false,"id":527,"Source Simple":"Swine","Region Simple":"Poland","Source Niche":"Livestock","Source Type":"Swine","Source Details":"pig","Collection Year":"2010","Collection Month":"","Collection Day":"","Collection Time":"","Continent":"Europe","Country":"Poland","Region":"","District":"","City":"","Post Code":"","Latitude":"51.919438","Longitude":"19.145136","Name":"0002_10","lineages":"2.3.4","___t":1,"___v":"\"Poland\"","Collection Date":"ND"},"_hypo_711":{"ID":"_hypo_711","__Node":"_hypo_711","Collection Date":"ND"},"SAL_PA0110AA":{"ID":"SAL_PA0110AA","__Node":"SAL_PA0110AA","__selected":false,"id":236,"Source Simple":"","Region Simple":"Europe","Source Niche":"","Source Type":"","Source Details":"","Collection Year":"","Collection Month":"","Collection Day":"","Collection Time":"","Continent":"Europe","Country":"Romania","Region":"","District":"","City":"","Post Code":"","Latitude":"","Longitude":"","Name":"RKS1263","lineages":"2.3.6","___t":1,"___v":"\"Europe\"","Collection Date":"ND"},"_hypo_713":{"ID":"_hypo_713","__Node":"_hypo_713","Collection Date":"ND"},"_hypo_714":{"ID":"_hypo_714","__Node":"_hypo_714","Collection Date":"ND"},"_hypo_715":{"ID":"_hypo_715","__Node":"_hypo_715","Collection Date":"ND"},"_hypo_716":{"ID":"_hypo_716","__Node":"_hypo_716","Collection Date":"ND"},"SAL_PA0641AA":{"ID":"SAL_PA0641AA","__Node":"SAL_PA0641AA","__selected":false,"id":237,"Source Simple":"","Region Simple":"Europe","Source Niche":"","Source Type":"","Source Details":"","Collection Year":"2018","Collection Month":"3","Collection Day":"30","Collection Time":"","Continent":"Europe","Country":"Latvia","Region":"","District":"","City":"","Post Code":"","Latitude":"","Longitude":"","Name":"ST-21402","lineages":"2.3.6","___t":1,"___v":"\"Europe\"","Collection Date":"ND"},"SAL_VA2838AA":{"ID":"SAL_VA2838AA","__Node":"SAL_VA2838AA","__selected":false,"id":220,"Source Simple":"Swine","Region Simple":"Estonia","Source Niche":"Livestock","Source Type":"Swine","Source Details":"Pig - organs","Collection Year":"2013","Collection Month":"2","Collection Day":"12","Collection Time":"","Continent":"Europe","Country":"Estonia","Region":"","District":"","City":"","Post Code":"","Latitude":"58.5953","Longitude":"25.0136","Name":"TA13-2369_ES_12_2_2013","lineages":"2.3.6","___t":1,"___v":"\"Estonia\"","Collection Date":"ND"},"SAL_VA2846AA":{"ID":"SAL_VA2846AA","__Node":"SAL_VA2846AA","__selected":false,"id":228,"Source Simple":"Swine","Region Simple":"Estonia","Source Niche":"Livestock","Source Type":"Swine","Source Details":"Pig - lymph nodes","Collection Year":"2011","Collection Month":"3","Collection Day":"15","Collection Time":"","Continent":"Europe","Country":"Estonia","Region":"","District":"","City":"","Post Code":"","Latitude":"58.5953","Longitude":"25.0136","Name":"TA11-04807_ES_15_3_2011","lineages":"2.3.6","___t":1,"___v":"\"Estonia\"","Collection Date":"ND"},"_hypo_720":{"ID":"_hypo_720","__Node":"_hypo_720","Collection Date":"ND"},"SAL_VA2848AA":{"ID":"SAL_VA2848AA","__Node":"SAL_VA2848AA","__selected":false,"id":230,"Source Simple":"Swine","Region Simple":"Estonia","Source Niche":"Wild Animal","Source Type":"Swine","Source Details":"Wild Boar","Collection Year":"2010","Collection Month":"10","Collection Day":"7","Collection Time":"","Continent":"Europe","Country":"Estonia","Region":"","District":"","City":"","Post Code":"","Latitude":"58.5953","Longitude":"25.0136","Name":"TA10-18838_ES_7_10_2010","lineages":"2.3.6","___t":1,"___v":"\"Estonia\"","Collection Date":"ND"},"_hypo_722":{"ID":"_hypo_722","__Node":"_hypo_722","Collection Date":"ND"},"_hypo_723":{"ID":"_hypo_723","__Node":"_hypo_723","Collection Date":"ND"},"SAL_VA2840AA":{"ID":"SAL_VA2840AA","__Node":"SAL_VA2840AA","__selected":false,"id":222,"Source Simple":"Swine","Region Simple":"Estonia","Source Niche":"Livestock","Source Type":"Swine","Source Details":"Pig - lymph nodes","Collection Year":"2012","Collection Month":"5","Collection Day":"2","Collection Time":"","Continent":"Europe","Country":"Estonia","Region":"","District":"","City":"","Post Code":"","Latitude":"58.5953","Longitude":"25.0136","Name":"TA12-7256_ES_2_5_2012","lineages":"2.3.6","___t":1,"___v":"\"Estonia\"","Collection Date":"ND"},"SAL_VA2843AA":{"ID":"SAL_VA2843AA","__Node":"SAL_VA2843AA","__selected":false,"id":225,"Source Simple":"Swine","Region Simple":"Estonia","Source Niche":"Livestock","Source Type":"Swine","Source Details":"Pig - lymph nodes","Collection Year":"2012","Collection Month":"9","Collection Day":"25","Collection Time":"","Continent":"Europe","Country":"Estonia","Region":"","District":"","City":"","Post Code":"","Latitude":"58.5953","Longitude":"25.0136","Name":"TA12-14668_ES_25_9_2012","lineages":"2.3.6","___t":1,"___v":"\"Estonia\"","Collection Date":"ND"},"SAL_VA2845AA":{"ID":"SAL_VA2845AA","__Node":"SAL_VA2845AA","__selected":false,"id":227,"Source Simple":"Swine","Region Simple":"Estonia","Source Niche":"Livestock","Source Type":"Swine","Source Details":"Pig - meat","Collection Year":"2010","Collection Month":"4","Collection Day":"20","Collection Time":"","Continent":"Europe","Country":"Estonia","Region":"","District":"","City":"","Post Code":"","Latitude":"58.5953","Longitude":"25.0136","Name":"TA11-7639_ES_20_4_2010","lineages":"2.3.6","___t":1,"___v":"\"Estonia\"","Collection Date":"ND"},"SAL_VA2837AA":{"ID":"SAL_VA2837AA","__Node":"SAL_VA2837AA","__selected":false,"id":219,"Source Simple":"Swine","Region Simple":"Estonia","Source Niche":"Wild Animal","Source Type":"Swine","Source Details":"Wild boar - meat","Collection Year":"2013","Collection Month":"1","Collection Day":"13","Collection Time":"","Continent":"Europe","Country":"Estonia","Region":"","District":"","City":"","Post Code":"","Latitude":"58.5953","Longitude":"25.0136","Name":"TA13-677_ES_13_1_2013","lineages":"2.3.6","___t":1,"___v":"\"Estonia\"","Collection Date":"ND"},"SAL_VA2847AA":{"ID":"SAL_VA2847AA","__Node":"SAL_VA2847AA","__selected":false,"id":229,"Source Simple":"Swine","Region Simple":"Estonia","Source Niche":"Livestock","Source Type":"Swine","Source Details":"Pig - lung","Collection Year":"2010","Collection Month":"12","Collection Day":"1","Collection Time":"","Continent":"Europe","Country":"Estonia","Region":"","District":"","City":"","Post Code":"","Latitude":"58.5953","Longitude":"25.0136","Name":"TA10-23756_ES_1_12_2010","lineages":"2.3.6","___t":1,"___v":"\"Estonia\"","Collection Date":"ND"},"_hypo_729":{"ID":"_hypo_729","__Node":"_hypo_729","Collection Date":"ND"},"_hypo_730":{"ID":"_hypo_730","__Node":"_hypo_730","Collection Date":"ND"},"SAL_VA2839AA":{"ID":"SAL_VA2839AA","__Node":"SAL_VA2839AA","__selected":false,"id":221,"Source Simple":"Swine","Region Simple":"Estonia","Source Niche":"Livestock","Source Type":"Swine","Source Details":"Pig - organs","Collection Year":"2012","Collection Month":"6","Collection Day":"15","Collection Time":"","Continent":"Europe","Country":"Estonia","Region":"","District":"","City":"","Post Code":"","Latitude":"58.5953","Longitude":"25.0136","Name":"TA12-9851_ES_15_6_2012","lineages":"2.3.6","___t":1,"___v":"\"Estonia\"","Collection Date":"ND"},"_hypo_732":{"ID":"_hypo_732","__Node":"_hypo_732","Collection Date":"ND"},"SAL_VA2842AA":{"ID":"SAL_VA2842AA","__Node":"SAL_VA2842AA","__selected":false,"id":224,"Source Simple":"Swine","Region Simple":"Estonia","Source Niche":"Livestock","Source Type":"Swine","Source Details":"Pig - organs","Collection Year":"2012","Collection Month":"10","Collection Day":"29","Collection Time":"","Continent":"Europe","Country":"Estonia","Region":"","District":"","City":"","Post Code":"","Latitude":"58.5953","Longitude":"25.0136","Name":"TA12-17181_ES_29_10_2012","lineages":"2.3.6","___t":1,"___v":"\"Estonia\"","Collection Date":"ND"},"SAL_VA2844AA":{"ID":"SAL_VA2844AA","__Node":"SAL_VA2844AA","__selected":false,"id":226,"Source Simple":"Swine","Region Simple":"Estonia","Source Niche":"Livestock","Source Type":"Swine","Source Details":"Pig - organs","Collection Year":"2012","Collection Month":"9","Collection Day":"10","Collection Time":"","Continent":"Europe","Country":"Estonia","Region":"","District":"","City":"","Post Code":"","Latitude":"58.5953","Longitude":"25.0136","Name":"TA12-14010_ES_10_9_2012","lineages":"2.3.6","___t":1,"___v":"\"Estonia\"","Collection Date":"ND"},"SAL_VA2841AA":{"ID":"SAL_VA2841AA","__Node":"SAL_VA2841AA","__selected":false,"id":223,"Source Simple":"Swine","Region Simple":"Estonia","Source Niche":"Livestock","Source Type":"Swine","Source Details":"pig - feaces","Collection Year":"2012","Collection Month":"3","Collection Day":"29","Collection Time":"","Continent":"Europe","Country":"Estonia","Region":"","District":"","City":"","Post Code":"","Latitude":"58.5953","Longitude":"25.0136","Name":"TA12-5803_ES_29_3_2012","lineages":"2.3.6","___t":1,"___v":"\"Estonia\"","Collection Date":"ND"},"_hypo_736":{"ID":"_hypo_736","__Node":"_hypo_736","Collection Date":"ND"},"_hypo_737":{"ID":"_hypo_737","__Node":"_hypo_737","Collection Date":"ND"},"_hypo_738":{"ID":"_hypo_738","__Node":"_hypo_738","Collection Date":"ND"},"SAL_BB9631AA":{"ID":"SAL_BB9631AA","__Node":"SAL_BB9631AA","__selected":false,"id":126,"Source Simple":"Swine","Region Simple":"Austria","Source Niche":"Wild Animal","Source Type":"Swine","Source Details":"Wild Boar","Collection Year":"1999","Collection Month":"","Collection Day":"","Collection Time":"","Continent":"Europe","Country":"Austria","Region":"","District":"","City":"","Post Code":"","Latitude":"","Longitude":"","Name":"CK_99/00006620","lineages":"2.3.7","___t":1,"___v":"\"Austria\"","Collection Date":"ND"},"SAL_BB9456AA":{"ID":"SAL_BB9456AA","__Node":"SAL_BB9456AA","__selected":false,"id":123,"Source Simple":"Swine","Region Simple":"Austria","Source Niche":"Wild Animal","Source Type":"Swine","Source Details":"Wild Boar","Collection Year":"2009","Collection Month":"","Collection Day":"","Collection Time":"","Continent":"Europe","Country":"Austria","Region":"","District":"","City":"","Post Code":"","Latitude":"","Longitude":"","Name":"CK_09/00002950","lineages":"2.3.7","___t":1,"___v":"\"Austria\"","Collection Date":"ND"},"SAL_BB9714AA":{"ID":"SAL_BB9714AA","__Node":"SAL_BB9714AA","__selected":false,"id":127,"Source Simple":"Swine","Region Simple":"Austria","Source Niche":"Wild Animal","Source Type":"Swine","Source Details":"Wild Boar","Collection Year":"2004","Collection Month":"","Collection Day":"","Collection Time":"","Continent":"Europe","Country":"Austria","Region":"","District":"","City":"","Post Code":"","Latitude":"","Longitude":"","Name":"CK_04/00004034","lineages":"2.3.7","___t":1,"___v":"\"Austria\"","Collection Date":"ND"},"SAL_BB9629AA":{"ID":"SAL_BB9629AA","__Node":"SAL_BB9629AA","__selected":false,"id":124,"Source Simple":"Swine","Region Simple":"Austria","Source Niche":"Wild Animal","Source Type":"Swine","Source Details":"Wild Boar","Collection Year":"1999","Collection Month":"","Collection Day":"","Collection Time":"","Continent":"Europe","Country":"Austria","Region":"","District":"","City":"","Post Code":"","Latitude":"","Longitude":"","Name":"CK_99/00005724","lineages":"2.3.7","___t":1,"___v":"\"Austria\"","Collection Date":"ND"},"SAL_BB9630AA":{"ID":"SAL_BB9630AA","__Node":"SAL_BB9630AA","__selected":false,"id":125,"Source Simple":"Swine","Region Simple":"Austria","Source Niche":"Wild Animal","Source Type":"Swine","Source Details":"Wild Boar","Collection Year":"2000","Collection Month":"","Collection Day":"","Collection Time":"","Continent":"Europe","Country":"Austria","Region":"","District":"","City":"","Post Code":"","Latitude":"","Longitude":"","Name":"CK_00/00004955","lineages":"2.3.7","___t":1,"___v":"\"Austria\"","Collection Date":"ND"},"_hypo_744":{"ID":"_hypo_744","__Node":"_hypo_744","Collection Date":"ND"},"SAL_HB9363AA":{"ID":"SAL_HB9363AA","__Node":"SAL_LB0103AA","__selected":false,"id":571,"Source Simple":"Swine","Region Simple":"Slovenia","Source Niche":"Wild Animal","Source Type":"Swine","Source Details":"Wild boar meat","Collection Year":"2019","Collection Month":"","Collection Day":"","Collection Time":"","Continent":"Europe","Country":"Slovenia","Region":"","District":"","City":"","Post Code":"","Latitude":"","Longitude":"","Name":"S103","lineages":"2.3.7","___t":1,"___v":"\"Slovenia\"","Collection Date":"ND"},"SAL_LB0103AA":{"ID":"SAL_LB0103AA","__Node":"SAL_LB0103AA","__selected":false,"id":572,"Source Simple":"Swine","Region Simple":"Slovenia","Source Niche":"Wild Animal","Source Type":"Swine","Source Details":"Wild boar meat","Collection Year":"2018","Collection Month":"","Collection Day":"","Collection Time":"","Continent":"Europe","Country":"Slovenia","Region":"","District":"","City":"","Post Code":"","Latitude":"","Longitude":"","Name":"S103","lineages":"2.3.7","___t":1,"___v":"\"Slovenia\"","Collection Date":"ND"},"SAL_WA6585AA":{"ID":"SAL_WA6585AA","__Node":"SAL_WA6585AA","__selected":false,"id":616,"Source Simple":"Human","Region Simple":"United Kingdom","Source Niche":"Human","Source Type":"Human","Source Details":"Homo sapiens; human","Collection Year":"2019","Collection Month":"4","Collection Day":"","Collection Time":"","Continent":"Europe","Country":"United Kingdom","Region":"","District":"","City":"","Post Code":"","Latitude":"","Longitude":"","Name":"727798","lineages":"2.3.7","___v":"\"United Kingdom\"","___t":1,"Collection Date":"ND"},"_hypo_748":{"ID":"_hypo_748","__Node":"_hypo_748","Collection Date":"ND"},"SAL_BB9573AA":{"ID":"SAL_BB9573AA","__Node":"SAL_BB9573AA","__selected":false,"id":538,"Source Simple":"Swine","Region Simple":"Slovenia","Source Niche":"Livestock","Source Type":"Swine","Source Details":"Pig - (Rectal smear)","Collection Year":"1996","Collection Month":"","Collection Day":"","Collection Time":"","Continent":"Europe","Country":"Slovenia","Region":"","District":"","City":"","Post Code":"","Latitude":"","Longitude":"","Name":"CK_96/00004284","lineages":"2.3.3","___t":1,"___v":"\"Slovenia\"","Collection Date":"ND"},"_hypo_750":{"ID":"_hypo_750","__Node":"_hypo_750","Collection Date":"ND"},"_hypo_751":{"ID":"_hypo_751","__Node":"_hypo_751","Collection Date":"ND"},"_hypo_752":{"ID":"_hypo_752","__Node":"_hypo_752","Collection Date":"ND"},"SAL_DA4549AA":{"ID":"SAL_DA4549AA","__Node":"SAL_DA4549AA","__selected":false,"id":357,"Source Simple":"Human","Region Simple":"Germany","Source Niche":"Human","Source Type":"Human","Source Details":"","Collection Year":"2005","Collection Month":"","Collection Day":"","Collection Time":"","Continent":"Europe","Country":"Germany","Region":"","District":"","City":"","Post Code":"","Latitude":"","Longitude":"","Name":"05-03241","lineages":"2.3.3","___t":1,"___v":"\"Germany\"","Collection Date":"ND"},"SAL_KA4069AA":{"ID":"SAL_KA4069AA","__Node":"SAL_KA4069AA","__selected":false,"id":381,"Source Simple":"Swine","Region Simple":"Germany","Source Niche":"Livestock","Source Type":"Swine","Source Details":"Pig","Collection Year":"2006","Collection Month":"","Collection Day":"","Collection Time":"","Continent":"Europe","Country":"Germany","Region":"Thuringia","District":"","City":"Hildburghausen","Post Code":"","Latitude":"","Longitude":"","Name":"UMxr_890","lineages":"2.3.3","___t":1,"___v":"\"Germany\"","Collection Date":"ND"},"_hypo_755":{"ID":"_hypo_755","__Node":"_hypo_755","Collection Date":"ND"},"_hypo_756":{"ID":"_hypo_756","__Node":"_hypo_756","Collection Date":"ND"},"SAL_KA4176AA":{"ID":"SAL_KA4176AA","__Node":"SAL_KA4176AA","__selected":false,"id":384,"Source Simple":"Swine","Region Simple":"Germany","Source Niche":"Wild Animal","Source Type":"Swine","Source Details":"Wild Boar","Collection Year":"2006","Collection Month":"","Collection Day":"","Collection Time":"","Continent":"Europe","Country":"Germany","Region":"Thuringia","District":"Schmalkalden-Meiningen","City":"","Post Code":"","Latitude":"","Longitude":"","Name":"UMxr_861","lineages":"2.3.3","___t":1,"___v":"\"Germany\"","Collection Date":"ND"},"SAL_PA0155AA":{"ID":"SAL_PA0155AA","__Node":"SAL_PA0155AA","__selected":false,"id":393,"Source Simple":"Swine","Region Simple":"Germany","Source Niche":"Wild Animal","Source Type":"Swine","Source Details":"Wild Boar","Collection Year":"2006","Collection Month":"","Collection Day":"","Collection Time":"","Continent":"Europe","Country":"Germany","Region":"","District":"","City":"","Post Code":"","Latitude":"","Longitude":"","Name":"UMxr_927","lineages":"2.3.3","___t":1,"___v":"\"Germany\"","Collection Date":"ND"},"_hypo_759":{"ID":"_hypo_759","__Node":"_hypo_759","Collection Date":"ND"},"_hypo_760":{"ID":"_hypo_760","__Node":"_hypo_760","Collection Date":"ND"},"_hypo_761":{"ID":"_hypo_761","__Node":"_hypo_761","Collection Date":"ND"},"_hypo_762":{"ID":"_hypo_762","__Node":"_hypo_762","Collection Date":"ND"},"SAL_IB4527AA":{"ID":"SAL_IB4527AA","__Node":"SAL_IB4527AA","__selected":false,"id":362,"Source Simple":"Swine","Region Simple":"Germany","Source Niche":"Wild Animal","Source Type":"Swine","Source Details":"Wild Boar","Collection Year":"2020","Collection Month":"","Collection Day":"","Collection Time":"","Continent":"Europe","Country":"Germany","Region":"","District":"","City":"","Post Code":"","Latitude":"52.52437","Longitude":"13.41191","Name":"20-SA00269-0","lineages":"2.3.3","___t":1,"___v":"\"Germany\"","Collection Date":"ND"},"SAL_IB4526AA":{"ID":"SAL_IB4526AA","__Node":"SAL_IB4526AA","__selected":false,"id":361,"Source Simple":"Swine","Region Simple":"Germany","Source Niche":"Wild Animal","Source Type":"Swine","Source Details":"Wild Boar","Collection Year":"2020","Collection Month":"","Collection Day":"","Collection Time":"","Continent":"Europe","Country":"Germany","Region":"","District":"","City":"","Post Code":"","Latitude":"52.52437","Longitude":"13.41192","Name":"20-SA00270-0","lineages":"2.3.3","___t":1,"___v":"\"Germany\"","Collection Date":"ND"},"SAL_IB4704AA":{"ID":"SAL_IB4704AA","__Node":"SAL_IB4704AA","__selected":false,"id":377,"Source Simple":"Swine","Region Simple":"Germany","Source Niche":"Wild Animal","Source Type":"Swine","Source Details":"Wild Boar","Collection Year":"2020","Collection Month":"","Collection Day":"","Collection Time":"","Continent":"Europe","Country":"Germany","Region":"","District":"","City":"","Post Code":"","Latitude":"52.52437","Longitude":"13.41239","Name":"20-SA01324-0","lineages":"2.3.3","___t":1,"___v":"\"Germany\"","Collection Date":"ND"},"SAL_IB4534AA":{"ID":"SAL_IB4534AA","__Node":"SAL_IB4534AA","__selected":false,"id":364,"Source Simple":"Swine","Region Simple":"Germany","Source Niche":"Wild Animal","Source Type":"Swine","Source Details":"Wild Boar","Collection Year":"2020","Collection Month":"","Collection Day":"","Collection Time":"","Continent":"Europe","Country":"Germany","Region":"","District":"","City":"","Post Code":"","Latitude":"52.52437","Longitude":"13.41184","Name":"20-SA00165-0","lineages":"2.3.3","___t":1,"___v":"\"Germany\"","Collection Date":"ND"},"_hypo_767":{"ID":"_hypo_767","__Node":"_hypo_767","Collection Date":"ND"},"SAL_IB4538AA":{"ID":"SAL_IB4538AA","__Node":"SAL_IB4538AA","__selected":false,"id":366,"Source Simple":"Swine","Region Simple":"Germany","Source Niche":"Wild Animal","Source Type":"Swine","Source Details":"Wild Boar","Collection Year":"2019","Collection Month":"","Collection Day":"","Collection Time":"","Continent":"Europe","Country":"Germany","Region":"","District":"","City":"","Post Code":"","Latitude":"52.52437","Longitude":"13.41181","Name":"20-SA00101-0","lineages":"2.3.3","___t":1,"___v":"\"Germany\"","Collection Date":"ND"},"SAL_IB4540AA":{"ID":"SAL_IB4540AA","__Node":"SAL_IB4540AA","__selected":false,"id":367,"Source Simple":"Swine","Region Simple":"Germany","Source Niche":"Wild Animal","Source Type":"Swine","Source Details":"Wild Boar","Collection Year":"2019","Collection Month":"","Collection Day":"","Collection Time":"","Continent":"Europe","Country":"Germany","Region":"","District":"","City":"","Post Code":"","Latitude":"52.52437","Longitude":"13.41179","Name":"20-SA00098-0","lineages":"2.3.3","___t":1,"___v":"\"Germany\"","Collection Date":"ND"},"SAL_KA4199AA":{"ID":"SAL_KA4199AA","__Node":"SAL_KA4199AA","__selected":false,"id":389,"Source Simple":"Swine","Region Simple":"Germany","Source Niche":"Wild Animal","Source Type":"Swine","Source Details":"Wild Boar","Collection Year":"2008","Collection Month":"","Collection Day":"","Collection Time":"","Continent":"Europe","Country":"Germany","Region":"Thuringia","District":"","City":"Gotha","Post Code":"","Latitude":"","Longitude":"","Name":"UMxr_1000","lineages":"2.3.3","___t":1,"___v":"\"Germany\"","Collection Date":"ND"},"SAL_IB4697AA":{"ID":"SAL_IB4697AA","__Node":"SAL_IB4697AA","__selected":false,"id":376,"Source Simple":"Swine","Region Simple":"Germany","Source Niche":"Wild Animal","Source Type":"Swine","Source Details":"Wild Boar","Collection Year":"2020","Collection Month":"","Collection Day":"","Collection Time":"","Continent":"Europe","Country":"Germany","Region":"","District":"","City":"","Post Code":"","Latitude":"52.52437","Longitude":"13.41245","Name":"20-SA01575-0","lineages":"2.3.3","___t":1,"___v":"\"Germany\"","Collection Date":"ND"},"_hypo_772":{"ID":"_hypo_772","__Node":"_hypo_772","Collection Date":"ND"},"_hypo_773":{"ID":"_hypo_773","__Node":"_hypo_773","Collection Date":"ND"},"_hypo_774":{"ID":"_hypo_774","__Node":"_hypo_774","Collection Date":"ND"},"_hypo_775":{"ID":"_hypo_775","__Node":"_hypo_775","Collection Date":"ND"},"_hypo_776":{"ID":"_hypo_776","__Node":"_hypo_776","Collection Date":"ND"},"SAL_IB4532AA":{"ID":"SAL_IB4532AA","__Node":"SAL_IB4532AA","__selected":false,"id":363,"Source Simple":"Swine","Region Simple":"Germany","Source Niche":"Wild Animal","Source Type":"Swine","Source Details":"Wild Boar","Collection Year":"2020","Collection Month":"","Collection Day":"","Collection Time":"","Continent":"Europe","Country":"Germany","Region":"","District":"","City":"","Post Code":"","Latitude":"52.52437","Longitude":"13.41186","Name":"20-SA00179-0","lineages":"2.3.3","___t":1,"___v":"\"Germany\"","Collection Date":"ND"},"SAL_IB4705AA":{"ID":"SAL_IB4705AA","__Node":"SAL_IB4705AA","__selected":false,"id":378,"Source Simple":"Swine","Region Simple":"Germany","Source Niche":"Wild Animal","Source Type":"Swine","Source Details":"Wild Boar","Collection Year":"2020","Co
[truncated: 3,502,331 more chars]
