# Supplementary material for: Centralized industrialization of pork in Europe and America contributes to the global spread of Salmonella enterica
Source: Nat Food. 2024 May 9;5(5):413–22. doi: 10.1038/s43016-024-00968-1 (PMC11132987; doi:10.1038/s43016-024-00968-1)
Supplement: Supplementary file 8 — Statistical source data. [file 43016_2024_968_MOESM8_ESM.zip › SourceData_ExtendedData_Figure2_and_Figure4.xlsx]

## Sheet: Extended Data Fig.2
Genome	Collection Year	CS_Clade	Region	Source
2319.fna	2007	1.2.1	East Asia	Human
2648.fna	2010	1.2.1	East Asia	Human
3101.fna	2011	1.1.2	East Asia	Human
4380.fna	2011	1.2.1	East Asia	Human
4381.fna	2011	1.2.1	East Asia	Human
4382.fna	2011	1.2.1	East Asia	Human
6321.fna	2012	1.2.1	East Asia	Human
7420.fna	2008	1.2.1	East Asia	Human
7427.fna	2008	1.2.1	East Asia	Human
7445.fna	2008	2.1.0	East Asia	Human
7451.fna	2008	1.2.1	East Asia	Human
7694.fna	2008	1.2.1	East Asia	Human
9655.fna	2009	2.1.0	East Asia	Human
9673.fna	2013	1.2.1	East Asia	Human
9674.fna	2013	1.2.1	East Asia	Human
9709.fna	2014	1.1.1	East Asia	Human
SAL_AB1889AA.fna	2019	2.2.2	North America	Pig
SAL_BA1953AA.fna	2014	2.2.2	North America	Environment
SAL_BA1962AA.fna	2014	2.2.2	North America	Environment
SAL_BA7903AA.fna	2015	1.1.1	North Europe	Human
SAL_BA9511AA.fna	1986	2.2.2	North America	Pig
SAL_BB9406AA.fna	2010	2.2.1	West Europe	Human
SAL_BB9409AA.fna	1997	1.2.1	West Europe	Human
SAL_BB9410AA.fna	1999	2.2.3	West Europe	Human
SAL_BB9411AA.fna	2000	1.2.1	West Europe	Human
SAL_BB9412AA.fna	2007	2.3.5	West Europe	Human
SAL_BB9426AA.fna	2013	1.2.2	West Europe	Wild boar
SAL_BB9427AA.fna	2013	2.3.4	West Europe	Wild boar
SAL_BB9428AA.fna	2013	1.2.2	West Europe	Wild boar
SAL_BB9429AA.fna	2013	1.2.2	West Europe	Wild boar
SAL_BB9430AA.fna	2013	2.3.5	West Europe	Wild boar
SAL_BB9453AA.fna	2013	2.3.5	West Europe	Wild boar
SAL_BB9456AA.fna	2009	2.3.0	West Europe	Wild boar
SAL_BB9457AA.fna	2009	2.3.5	West Europe	Wild boar
SAL_BB9458AA.fna	2006	2.3.5	West Europe	Pig
SAL_BB9459AA.fna	2005	1.2.2	West Europe	Wild boar
SAL_BB9460AA.fna	2004	2.3.5	West Europe	Wild boar
SAL_BB9470AA.fna	2003	2.1.4	East Europe	Pig
SAL_BB9477AA.fna	2017	2.3.5	West Europe	Wild boar
SAL_BB9478AA.fna	2017	2.3.5	West Europe	Pig
SAL_BB9479AA.fna	2017	2.1.0	West Europe	Wild boar
SAL_BB9480AA.fna	2016	2.3.5	West Europe	Wild boar
SAL_BB9482AA.fna	2018	2.3.5	West Europe	Wild boar
SAL_BB9483AA.fna	1996	1.2.1	West Europe	Human
SAL_BB9484AA.fna	1996	1.2.1	West Europe	Human
SAL_BB9485AA.fna	1996	1.2.1	West Europe	Human
SAL_BB9486AA.fna	1996	1.2.1	West Europe	Human
SAL_BB9488AA.fna	2012	2.3.4	West Europe	Human
SAL_BB9490AA.fna	2010	2.2.1	West Europe	Human
SAL_BB9494AA.fna	2014	2.3.5	West Europe	Human
SAL_BB9515AA.fna	2013	1.2.2	West Europe	Wild boar
SAL_BB9520AA.fna	2013	2.3.5	West Europe	Wild boar
SAL_BB9521AA.fna	2013	2.3.5	West Europe	Wild boar
SAL_BB9524AA.fna	2013	1.2.2	West Europe	Wild boar
SAL_BB9537AA.fna	2015	2.3.5	West Europe	Wild boar
SAL_BB9538AA.fna	2014	2.1.4	East Europe	Pig
SAL_BB9554AA.fna	2000	2.3.5	West Europe	Wild boar
SAL_BB9566AA.fna	2011	2.3.5	West Europe	Wild boar
SAL_BB9567AA.fna	1997	2.3.5	West Europe	Wild boar
SAL_BB9568AA.fna	2011	2.3.5	West Europe	Wild boar
SAL_BB9569AA.fna	2011	2.3.5	West Europe	Wild boar
SAL_BB9570AA.fna	2011	2.3.5	West Europe	Wild boar
SAL_BB9571AA.fna	1994	2.3.5	West Europe	Wild boar
SAL_BB9572AA.fna	2011	2.3.5	West Europe	Wild boar
SAL_BB9573AA.fna	1996	2.3.3	South Europe	Pig
SAL_BB9574AA.fna	1995	2.3.1	West Europe	Other animals
SAL_BB9577AA.fna	1996	1.2.1	West Europe	Human
SAL_BB9578AA.fna	1996	1.2.1	West Europe	Human
SAL_BB9579AA.fna	1996	1.2.1	West Europe	Human
SAL_BB9580AA.fna	1996	1.2.1	West Europe	Human
SAL_BB9581AA.fna	1996	1.2.1	West Europe	Human
SAL_BB9584AA.fna	2016	2.2.3	West Europe	Human
SAL_BB9585AA.fna	2016	2.3.4	West Europe	Human
SAL_BB9586AA.fna	2018	2.3.1	West Europe	Human
SAL_BB9629AA.fna	1999	2.3.0	West Europe	Wild boar
SAL_BB9630AA.fna	2000	2.3.0	West Europe	Wild boar
SAL_BB9631AA.fna	1999	2.3.0	West Europe	Wild boar
SAL_BB9633AA.fna	2014	2.1.4	West Europe	Pig
SAL_BB9634AA.fna	2013	2.1.4	West Europe	Pig
SAL_BB9635AA.fna	2013	2.3.5	West Europe	Wild boar
SAL_BB9636AA.fna	2013	2.3.5	West Europe	Wild boar
SAL_BB9637AA.fna	2013	2.1.4	West Europe	Pig
SAL_BB9659AA.fna	1996	1.2.1	West Europe	Human
SAL_BB9660AA.fna	1996	1.2.1	West Europe	Human
SAL_BB9661AA.fna	1996	1.2.1	West Europe	Human
SAL_BB9662AA.fna	1996	1.2.1	West Europe	Human
SAL_BB9663AA.fna	1996	1.2.1	West Europe	Human
SAL_BB9681AA.fna	2009	2.3.5	West Europe	Wild boar
SAL_BB9682AA.fna	2010	2.3.5	West Europe	Wild boar
SAL_BB9683AA.fna	2013	2.3.5	West Europe	Human
SAL_BB9684AA.fna	2010	2.3.5	West Europe	Wild boar
SAL_BB9685AA.fna	2010	2.3.5	West Europe	Wild boar
SAL_BB9686AA.fna	2010	2.3.5	West Europe	Wild boar
SAL_BB9709AA.fna	2003	2.1.4	East Europe	Pig
SAL_BB9712AA.fna	2003	2.1.4	East Europe	Pig
SAL_BB9713AA.fna	2004	2.1.4	East Europe	Wild boar
SAL_BB9714AA.fna	2004	2.3.0	West Europe	Wild boar
SAL_BB9744AA.fna	2000	2.3.5	West Europe	Wild boar
SAL_BB9745AA.fna	2001	2.3.5	West Europe	Wild boar
SAL_BB9746AA.fna	2002	2.3.5	West Europe	Wild boar
SAL_BB9747AA.fna	2002	2.3.5	West Europe	Wild boar
SAL_BB9748AA.fna	2002	2.3.5	West Europe	Pig
SAL_BB9749AA.fna	1996	1.2.1	West Europe	Human
SAL_BB9750AA.fna	2018	2.3.5	West Europe	Wild boar
SAL_BB9751AA.fna	2018	2.3.5	West Europe	Environment
SAL_BB9752AA.fna	2018	2.3.5	West Europe	Wild boar
SAL_BB9753AA.fna	1996	1.2.1	West Europe	Human
SAL_CB1848AA.fna	2020	2.1.0	North America	Pig
SAL_CB2200AA.fna	2020	2.2.1	North Europe	Human
SAL_CB6410AA.fna	2019	2.2.3	North America	Pig
SAL_CB8163AA.fna	2002	2.2.3	North America	Pig
SAL_CB8212AA.fna	2002	2.2.3	North America	Pig
SAL_CB8242AA.fna	2004	2.2.3	North America	Pig
SAL_CB8244AA.fna	2004	2.2.3	North America	Pig
SAL_CB8267AA.fna	2002	2.2.1	North America	Pig
SAL_CB8297AA.fna	2002	2.2.1	North America	Pig
SAL_CB8350AA.fna	2002	2.2.1	North America	Pig
SAL_CB8353AA.fna	2002	2.2.2	North America	Pig
SAL_CB8378AA.fna	2004	2.2.3	North America	Pig
SAL_CB8379AA.fna	2004	2.2.2	North America	Pig
SAL_CB8381AA.fna	2004	2.2.2	North America	Pig
SAL_CB8387AA.fna	2002	2.2.1	North America	Pig
SAL_CB8466AA.fna	2003	2.2.3	North America	Pig
SAL_CB8470AA.fna	2003	2.2.2	North America	Pig
SAL_CB8480AA.fna	2003	2.2.3	North America	Pig
SAL_CB8490AA.fna	2004	2.2.3	North America	Pig
SAL_CB8532AA.fna	2004	2.2.3	North America	Pig
SAL_CB8557AA.fna	2002	2.2.3	North America	Pig
SAL_CB8581AA.fna	2002	2.2.1	North America	Pig
SAL_CB8582AA.fna	2002	2.2.1	North America	Pig
SAL_CB9918AA.fna	2020	2.2.1	North Europe	Human
SAL_DA2445AA.fna	2003	2.2.2	North America	Pig
SAL_DA2567AA.fna	2003	2.2.2	North America	Pig
SAL_DA2688AA.fna	2003	2.2.2	North America	Pig
SAL_DA2718AA.fna	2003	2.2.2	North America	Pig
SAL_DA3019AA.fna	2003	2.2.2	North America	Pig
SAL_DA4000AA.fna	2007	2.2.2	North America	Pig
SAL_DA4094AA.fna	2003	2.2.2	North America	Pig
SAL_DA4149AA.fna	2006	2.2.3	North America	Other animals
SAL_DA4196AA.fna	2007	2.2.2	North America	Pig
SAL_DA4430AA.fna	2003	2.2.3	North America	Pig
SAL_DA4522AA.fna	2000	2.2.2.2	East Asia	Pig
SAL_DA4525AA.fna	2001	2.2.2.2	East Asia	Human
SAL_DA4526AA.fna	1998	2.2.2.2	East Asia	Pig
SAL_DA4531AA.fna	2002	2.2.2.2	East Asia	Human
SAL_DA4545AA.fna	1948	2.2.1		Human
SAL_DA5119AA.fna	2003	2.2.2	North America	Pig
SAL_DA5161AA.fna	2003	2.2.3	North America	Pig
SAL_DA5727AA.fna	2002	2.2.2	North America	Pig
SAL_DA5919AA.fna	2002	2.2.2	North America	Pig
SAL_DA5947AA.fna	2002	2.2.2	North America	Pig
SAL_DA5984AA.fna	2002	2.2.2	North America	Pig
SAL_DA6034AA.fna	2002	2.2.3	North America	Pig
SAL_DA6035AA.fna	2002	2.2.3	North America	Pig
SAL_DA6140AA.fna	2002	2.2.2	North America	Pig
SAL_DA6144AA.fna	2002	2.2.2	North America	Pig
SAL_DA6153AA.fna	2002	2.2.2	North America	Pig
SAL_DA6207AA.fna	2002	2.2.2	North America	Pig
SAL_DA7116AA.fna	2003	2.2.2	North America	Pig
SAL_DA7341AA.fna	2003	2.2.3	North America	Pig
SAL_DA7359AA.fna	2003	2.2.3	North America	Pig
SAL_DB7131AA.fna	2020	2.2.1	North Europe	Human
SAL_EA2966AA.fna	2003	2.2.1	North America	Pig
SAL_EA4970AA.fna	2014	2.2.2	North America	Pig
SAL_EA9169AA.fna	2005	2.2.3	West Europe	Human
SAL_EA9170AA.fna	2008	2.3.2	West Europe	Human
SAL_EA9173AA.fna	1955	2.1.0	Africa	Human
SAL_EA9178AA.fna	2009	2.3.2	West Europe	Human
SAL_EA9183AA.fna	1961	2.1.3	West Europe	Human
SAL_EA9193AA.fna	2004	2.2.3	Central America	Human
SAL_EA9194AA.fna	2004	2.1.3	West Europe	Human
SAL_EA9197AA.fna	1957	3.2.0	Africa	Human
SAL_EA9200AA.fna	1965	1.2.3	South East Asia	Human
SAL_EA9203AA.fna	1967	1.2.3	West Europe	Human
SAL_EA9206AA.fna	1968	2.1.0	South America	Human
SAL_EA9761AA.fna	2010	1.2.1	East Asia	Other animals
SAL_EA9784AA.fna	2002	2.2.2.2	East Asia	Human
SAL_EB0385AA.fna	2020	2.2.1	North Europe	Human
SAL_EB5757AA.fna	2016	1.2.0	North America	Human
SAL_FA1016AA.fna	2011	2.1.0	East Europe	Pig
SAL_FA1017AA.fna	2009	2.3.4	East Europe	Human
SAL_FA1025AA.fna	2010	2.3.2	West Europe	Human
SAL_FA1029AA.fna	2012	2.1.0	West Europe	Human
SAL_FA1037AA.fna	1955	2.3.2	South Europe	Other animals
SAL_FA1043AA.fna	1960	1.2.3	South East Asia	Human
SAL_FA1045AA.fna	1962	2.1.0	Africa	Human
SAL_FA1046AA.fna	1962	2.2.3	West Europe	Pig
SAL_FA1047AA.fna	1960	2.1.0	Africa	Other animals
SAL_FA1048AA.fna	1962	1.2.3	South East Asia	Human
SAL_FA1049AA.fna	1963	1.2.3	South East Asia	Human
SAL_FA1051AA.fna	1963	2.1.0	Africa	Human
SAL_FA1054AA.fna	1967	1.2.3	South America	Pig
SAL_FA1056AA.fna	1973	2.1.0	Africa	Human
SAL_FA1057AA.fna	1974	1.2.3	South East Asia	Human
SAL_FA8219AA.fna	2005	2.1.3	South America	Human
SAL_FB1271AA.fna	2015	2.1.3	South America	Human
SAL_FB3259AA.fna	2017	2.1.3	North America	Human
SAL_FB4951AA.fna	2017	2.1.3	South America	Pig
SAL_FB4954AA.fna	2017	2.1.3	South America	Other animals
SAL_FB4961AA.fna	2017	2.1.3	South America	Pig
SAL_FB5523AA.fna	2017	2.1.3	South America	Pig
SAL_FB6978AA.fna	2015	2.1.0	West Europe	Environment
SAL_FB8563AA.fna	2012	2.2.3	North America	Human
SAL_GA1483AA.fna	1999	2.1.1	North Europe	Pig
SAL_GA1484AA.fna	1999	2.1.1	North Europe	Pig
SAL_GA1485AA.fna	1999	2.1.1	North Europe	Pig
SAL_GA1486AA.fna	2012	2.1.0	East Europe	Pig
SAL_GA1487AA.fna	2007	2.1.0	North Europe	Pig
SAL_GA1488AA.fna	2007	2.3.1	East Europe	Wild boar
SAL_GA1489AA.fna	2012	2.3.3	West Europe	Pig
SAL_GA1490AA.fna	2013	2.2.3	North Europe	Pig
SAL_GA1491AA.fna	2013	2.2.3	North Europe	Pig
SAL_GA1492AA.fna	2012	2.2.3	North Europe	Pig
SAL_GA2765AA.fna	2004	2.2.3	North America	Pig
SAL_GA2859AA.fna	2005	2.2.2	North America	Pig
SAL_GA3090AA.fna	1998	2.2.1	North America	Wild boar
SAL_GA7664AA.fna	2008	1.0.0	South America	Human
SAL_GB1847AA.fna	2018	2.2.3	North America	Pig
SAL_GB1854AA.fna	2018	2.2.3	North America	Pig
SAL_GB1907AA.fna	2018	2.2.3	North America	Pig
SAL_GB1920AA.fna	2018	2.2.3	North America	Pig
SAL_GB1921AA.fna	2018	2.2.3	North America	Pig
SAL_GB2068AA.fna	2018	2.2.3	North America	Human
SAL_GB2997AA.fna	2017	2.1.3	South America	Other animals
SAL_HB9306AA.fna	2018	2.3.5	South Europe	Pig
SAL_HB9307AA.fna	2018	2.3.5	South Europe	Pig
SAL_HB9361AA.fna	2018	2.3.5	South Europe	Pig
SAL_HB9362AA.fna	2018	2.3.5	South Europe	Other animals
SAL_HB9363AA.fna	2019	2.3.0	South Europe	Environment
SAL_HB9364AA.fna	2006	2.3.5	South Europe	Pig
SAL_HB9365AA.fna	2006	2.3.5	South Europe	Pig
SAL_HB9366AA.fna	2010	2.3.1	South Europe	Other animals
SAL_HB9367AA.fna	2011	2.3.5	South Europe	Pig
SAL_HB9368AA.fna	2016	2.3.1	South Europe	Environment
SAL_HB9369AA.fna	2018	2.3.5	South Europe	Other animals
SAL_HB9370AA.fna	2019	2.3.5	South Europe	Pig
SAL_HB9371AA.fna	2019	2.3.5	South Europe	Pig
SAL_HB9372AA.fna	2019	2.3.5	South Europe	Pig
SAL_HB9373AA.fna	2019	2.3.5	South Europe	Pig
SAL_HB9870AA.fna	2018	2.3.5	South Europe	Human
SAL_IA2082AA.fna	2016	2.2.3	North America	Other animals
SAL_IB1494AA.fna	2019	1.1.1	West Europe	Human
SAL_IB1606AA.fna	2017	1.1.1	West Europe	Human
SAL_IB1980AA.fna	2020	2.2.3	North America	Pig
SAL_IB4487AA.fna	2020	2.1.2	West Europe	Wild boar
SAL_IB4490AA.fna	2020	2.2.1	West Europe	Wild boar
SAL_IB4491AA.fna	2020	2.1.2	West Europe	Wild boar
SAL_IB4493AA.fna	2020	2.1.2	West Europe	Wild boar
SAL_IB4494AA.fna	2020	2.3.4	West Europe	Wild boar
SAL_IB4497AA.fna	2020	2.3.4	West Europe	Wild boar
SAL_IB4498AA.fna	2020	2.1.2	West Europe	Wild boar
SAL_IB4499AA.fna	2020	2.1.2	West Europe	Wild boar
SAL_IB4500AA.fna	2020	2.1.2	West Europe	Wild boar
SAL_IB4501AA.fna	2020	2.1.2	West Europe	Wild boar
SAL_IB4502AA.fna	2020	2.1.2	West Europe	Wild boar
SAL_IB4504AA.fna	2020	2.2.1	West Europe	Wild boar
SAL_IB4506AA.fna	2020	2.2.1	West Europe	Wild boar
SAL_IB4507AA.fna	2020	2.1.2	West Europe	Wild boar
SAL_IB4508AA.fna	2020	2.3.3	West Europe	Wild boar
SAL_IB4509AA.fna	2020	2.1.2	West Europe	Wild boar
SAL_IB4510AA.fna	2020	2.3.4	West Europe	Wild boar
SAL_IB4511AA.fna	2020	2.1.2	West Europe	Wild boar
SAL_IB4512AA.fna	2020	2.3.3	West Europe	Wild boar
SAL_IB4513AA.fna	2020	2.3.1	West Europe	Wild boar
SAL_IB4515AA.fna	2020	2.1.2	West Europe	Wild boar
SAL_IB4516AA.fna	2020	2.2.1	West Europe	Wild boar
SAL_IB4518AA.fna	2020	2.3.4	West Europe	Wild boar
SAL_IB4519AA.fna	2020	2.1.2	West Europe	Wild boar
SAL_IB4520AA.fna	2020	2.1.2	West Europe	Wild boar
SAL_IB4521AA.fna	2020	2.2.1	West Europe	Wild boar
SAL_IB4522AA.fna	2020	2.3.4	West Europe	Wild boar
SAL_IB4524AA.fna	2020	2.3.1	West Europe	Wild boar
SAL_IB4526AA.fna	2020	2.3.3	West Europe	Wild boar
SAL_IB4527AA.fna	2020	2.3.3	West Europe	Wild boar
SAL_IB4528AA.fna	2020	2.1.2	West Europe	Wild boar
SAL_IB4529AA.fna	2019	2.3.4	West Europe	Wild boar
SAL_IB4530AA.fna	2020	2.1.1	West Europe	Wild boar
SAL_IB4531AA.fna	2020	2.1.2	West Europe	Wild boar
SAL_IB4532AA.fna	2020	2.3.3	West Europe	Wild boar
SAL_IB4533AA.fna	2020	2.1.2	West Europe	Wild boar
SAL_IB4534AA.fna	2020	2.3.3	West Europe	Wild boar
SAL_IB4535AA.fna	2020	2.3.3	West Europe	Wild boar
SAL_IB4537AA.fna	2019	2.1.2	West Europe	Wild boar
SAL_IB4538AA.fna	2019	2.3.3	West Europe	Wild boar
SAL_IB4539AA.fna	2019	2.1.2	West Europe	Wild boar
SAL_IB4540AA.fna	2019	2.3.3	West Europe	Wild boar
SAL_IB4541AA.fna	2019	2.1.2	West Europe	Wild boar
SAL_IB4542AA.fna	2019	2.3.4	West Europe	Wild boar
SAL_IB4543AA.fna	2019	2.2.1	West Europe	Wild boar
SAL_IB4544AA.fna	2019	2.3.3	West Europe	Wild boar
SAL_IB4545AA.fna	2019	2.3.3	West Europe	Wild boar
SAL_IB4572AA.fna	2018	2.3.4	West Europe	Wild boar
SAL_IB4577AA.fna	2018	2.3.3	West Europe	Wild boar
SAL_IB4578AA.fna	2018	2.3.3	West Europe	Wild boar
SAL_IB4579AA.fna	2017	2.3.3	West Europe	Wild boar
SAL_IB4580AA.fna	2017	2.2.1	West Europe	Wild boar
SAL_IB4581AA.fna	2017	2.1.2	West Europe	Wild boar
SAL_IB4584AA.fna	2017	2.3.4	West Europe	Wild boar
SAL_IB4589AA.fna	2017	2.1.2	West Europe	Wild boar
SAL_IB4591AA.fna	2017	2.1.2	West Europe	Wild boar
SAL_IB4602AA.fna	2016	1.2.2	West Europe	Wild boar
SAL_IB4603AA.fna	2016	2.2.1	West Europe	Wild boar
SAL_IB4612AA.fna	2016	2.3.3	West Europe	Wild boar
SAL_IB4650AA.fna	2010	1.2.2	West Europe	Wild boar
SAL_IB4662AA.fna	2020	2.3.4	West Europe	Wild boar
SAL_IB4663AA.fna	2020	2.1.0	West Europe	Wild boar
SAL_IB4669AA.fna	2020	2.3.4	West Europe	Wild boar
SAL_IB4671AA.fna	2020	2.3.4	West Europe	Wild boar
SAL_IB4672AA.fna	2020	2.3.3	West Europe	Wild boar
SAL_IB4673AA.fna	2020	2.3.4	West Europe	Wild boar
SAL_IB4674AA.fna	2020	2.3.4	West Europe	Wild boar
SAL_IB4675AA.fna	2020	2.3.4	West Europe	Wild boar
SAL_IB4676AA.fna	2020	2.3.4	West Europe	Wild boar
SAL_IB4677AA.fna	2009	2.1.2	West Europe	Wild boar
SAL_IB4678AA.fna	2020	2.2.3	West Europe	Wild boar
SAL_IB4679AA.fna	2020	2.1.2	West Europe	Wild boar
SAL_IB4680AA.fna	2020	2.1.2	West Europe	Wild boar
SAL_IB4681AA.fna	2020	2.3.4	West Europe	Wild boar
SAL_IB4682AA.fna	2020	2.1.2	West Europe	Wild boar
SAL_IB4684AA.fna	2020	2.3.4	West Europe	Wild boar
SAL_IB4685AA.fna	2020	2.3.3	West Europe	Wild boar
SAL_IB4686AA.fna	2020	2.1.2	West Europe	Wild boar
SAL_IB4687AA.fna	2020	2.1.2	West Europe	Wild boar
SAL_IB4694AA.fna	2020	2.1.0	West Europe	Wild boar
SAL_IB4695AA.fna	2020	2.3.4	West Europe	Wild boar
SAL_IB4696AA.fna	2020	2.1.2	West Europe	Wild boar
SAL_IB4697AA.fna	2020	2.3.3	West Europe	Wild boar
SAL_IB4703AA.fna	2020	2.3.4	West Europe	Wild boar
SAL_IB4704AA.fna	2020	2.3.3	West Europe	Wild boar
SAL_IB4705AA.fna	2020	2.3.3	West Europe	Wild boar
SAL_IB4706AA.fna	2020	2.1.2	West Europe	Wild boar
SAL_IB4707AA.fna	2020	2.3.3	West Europe	Wild boar
SAL_IB4708AA.fna	2020	2.2.1	West Europe	Wild boar
SAL_JA0433AA.fna	2017	2.2.3	North America	Human
SAL_JA3279AA.fna	2013	2.2.2	North America	Human
SAL_KA4068AA.fna	2016	2.3.3	West Europe	Wild boar
SAL_KA4069AA.fna	2006	2.3.3	West Europe	Pig
SAL_KA4147AA.fna	2006	1.2.2	West Europe	Wild boar
SAL_KA4148AA.fna	2016	2.1.2	West Europe	Wild boar
SAL_KA4149AA.fna	2007	2.3.1	West Europe	Wild boar
SAL_KA4155AA.fna	2006	1.2.2	West Europe	Pig
SAL_KA4156AA.fna	2016	2.3.4	West Europe	Wild boar
SAL_KA4157AA.fna	2007	2.3.1	West Europe	Wild boar
SAL_KA4163AA.fna	2007	2.3.3	West Europe	Wild boar
SAL_KA4168AA.fna	2007	1.2.2	West Europe	Wild boar
SAL_KA4169AA.fna	2007	2.3.3	West Europe	Wild boar
SAL_KA4170AA.fna	2008	2.3.1	West Europe	Wild boar
SAL_KA4176AA.fna	2006	2.3.3	West Europe	Wild boar
SAL_KA4177AA.fna	2006	2.3.3	West Europe	Wild boar
SAL_KA4184AA.fna	2007	2.3.3	West Europe	Wild boar
SAL_KA4185AA.fna	2006	2.3.3	West Europe	Wild boar
SAL_KA4198AA.fna	2008	2.3.3	West Europe	Wild boar
SAL_KA4199AA.fna	2008	2.3.3	West Europe	Wild boar
SAL_KA4205AA.fna	2008	2.3.3	West Europe	Wild boar
SAL_KA4206AA.fna	2007	2.3.3	West Europe	Wild boar
SAL_KA4213AA.fna	2016	2.2.3	West Europe	Wild boar
SAL_KA4214AA.fna	2007	2.3.3	West Europe	Wild boar
SAL_KA4220AA.fna	2016	2.1.2	West Europe	Wild boar
SAL_MA6907AA.fna	1992	2.2.2	North America	Other animals
SAL_MA7668AA.fna	1989	2.2.2	North America	Other animals
SAL_NA0076AA.fna	2015	2.3.4	East Europe	Human
SAL_NA0146AA.fna	2015	2.2.3	East Europe	Human
SAL_NA0158AA.fna	2016	2.3.4	East Europe	Human
SAL_NA5151AA.fna	2017	2.2.3	North America	Human
SAL_OA2046AA.fna	2015	2.1.0	North Europe	Environment
SAL_OA2047AA.fna	2015	2.2.3	North Europe	Other animals
SAL_OA2121AA.fna	2015	1.1.1	North Europe	Human
SAL_OA2122AA.fna	2015	1.1.1	North Europe	Human
SAL_OA2125AA.fna	2016	2.2.3	North Europe	Human
SAL_OA2126AA.fna	2016	1.1.1	North Europe	Human
SAL_OA2128AA.fna	2017	1.1.1	North Europe	Human
SAL_OA2478AA.fna	1998	2.2.3	North America	Other animals
SAL_OA4204AA.fna	2002	2.2.2.2	East Asia	Pig
SAL_OA7431AA.fna	2017	2.2.3	North America	Human
SAL_PA0123AA.fna	1998	2.2.1	South East Asia	Human
SAL_PA0124AA.fna	1996	2.3.2	West Europe	Human
SAL_PA0130AA.fna	2004	2.2.2.2	East Asia	Human
SAL_PA0132AA.fna	1988	1.1.0	South America	Human
SAL_PA0147AA.fna	2006	2.2.3	South America	Human
SAL_PA0148AA.fna	1996	1.2.1	West Europe	Human
SAL_PA0150AA.fna	1985	2.1.0	Africa	Human
SAL_PA0152AA.fna	2004	2.2.2.2	East Asia	Human
SAL_PA0153AA.fna	2004	2.2.3	South East Asia	Human
SAL_PA0155AA.fna	2006	2.3.3	West Europe	Wild boar
SAL_PA0156AA.fna	2006	2.2.2	West Europe	Wild boar
SAL_PA0157AA.fna	2007	2.3.3	West Europe	Wild boar
SAL_PA0167AA.fna	1986	2.2.2	North America	Environment
SAL_PA0169AA.fna	2007	2.3.3	West Europe	Wild boar
SAL_PA0177AA.fna	2006	2.3.1	West Europe	Wild boar
SAL_PA0763AA.fna	2016	2.2.3	North Europe	Human
SAL_PA4274AA.fna	2015	2.1.0	North Europe	Human
SAL_PA8568AA.fna	2016	1.1.1	North Europe	Human
SAL_QA1454AA.fna	2012	2.1.3	North Europe	Human
SAL_QA1507AA.fna	2017	1.1.1	North Europe	Human
SAL_RA0047AA.fna	1998	1.0.0	South America	Human
SAL_RA7373AA.fna	2008	1.2.1	North Europe	Human
SAL_RA7749AA.fna	2015	1.1.1	North Europe	Human
SAL_SA3858AA.fna	2018	2.2.3	North America	Pig
SAL_TA7576AA.fna	2014	2.2.2.2	East Asia	Pig
SAL_TA7577AA.fna	2014	2.2.2.2	East Asia	Pig
SAL_TA7652AA.fna	2015	2.2.2.2	East Asia	Pig
SAL_UA4797AA.fna	2018	2.2.3	North America	Pig
SAL_UA8057AA.fna	2018	2.2.3	North America	Pig
SAL_VA0488AA.fna	2018	2.2.3	North America	Pig
SAL_VA0489AA.fna	2018	2.2.3	North America	Pig
SAL_VA0879AA.fna	2018	2.2.3	North America	Pig
SAL_VA0896AA.fna	2018	2.2.3	North America	Pig
SAL_VA1359AA.fna	2006	1.1.1	North Europe	Human
SAL_VA1925AA.fna	2017	2.2.2	North Europe	Human
SAL_VA2419AA.fna	2017	2.1.0	North Europe	Human
SAL_VA2837AA.fna	2013	2.3.0	North Europe	Wild boar
SAL_VA2838AA.fna	2013	2.3.0	North Europe	Pig
SAL_VA2839AA.fna	2012	2.3.0	North Europe	Pig
SAL_VA2840AA.fna	2012	2.3.0	North Europe	Pig
SAL_VA2841AA.fna	2012	2.3.0	North Europe	Pig
SAL_VA2842AA.fna	2012	2.3.0	North Europe	Pig
SAL_VA2843AA.fna	2012	2.3.0	North Europe	Pig
SAL_VA2844AA.fna	2012	2.3.0	North Europe	Pig
SAL_VA2845AA.fna	2010	2.3.0	North Europe	Pig
SAL_VA2846AA.fna	2011	2.3.0	North Europe	Pig
SAL_VA2847AA.fna	2010	2.3.0	North Europe	Pig
SAL_VA2848AA.fna	2010	2.3.0	North Europe	Wild boar
SAL_VA2849AA.fna	2012	1.2.1	South Europe	Pig
SAL_VA2850AA.fna	2011	2.2.1	South Europe	Pig
SAL_VA2851AA.fna	2010	1.2.1	South Europe	Pig
SAL_VA2852AA.fna	2009	2.2.1	South Europe	Pig
SAL_VA2853AA.fna	2009	1.2.1	South Europe	Pig
SAL_VA2854AA.fna	2008	2.2.1	South Europe	Pig
SAL_VA2855AA.fna	2013	2.3.5	West Europe	Wild boar
SAL_VA2856AA.fna	2013	2.3.5	West Europe	Wild boar
SAL_VA2857AA.fna	2013	1.2.2	West Europe	Wild boar
SAL_VA2858AA.fna	2013	2.3.5	West Europe	Wild boar
SAL_VA2859AA.fna	2013	2.3.5	West Europe	Wild boar
SAL_VA2860AA.fna	1999	2.1.1	North Europe	Pig
SAL_VA2861AA.fna	1999	2.1.1	North Europe	Pig
SAL_VA2862AA.fna	1999	2.1.1	North Europe	Pig
SAL_VA2866AA.fna	1999	2.1.1	North Europe	Pig
SAL_VA2872AA.fna	1999	2.1.1	North Europe	Pig
SAL_VA2874AA.fna	1999	2.1.1	North Europe	Pig
SAL_VA2877AA.fna	1999	2.1.1	North Europe	Pig
SAL_VA2878AA.fna	1999	2.1.1	North Europe	Pig
SAL_VA2879AA.fna	1999	2.1.1	North Europe	Pig
SAL_VA2880AA.fna	1999	2.1.1	North Europe	Pig
SAL_VA2883AA.fna	1999	2.1.1	North Europe	Pig
SAL_VA2885AA.fna	1999	2.1.1	North Europe	Pig
SAL_VA2886AA.fna	1999	2.1.1	North Europe	Pig
SAL_VA2888AA.fna	1999	2.1.1	North Europe	Pig
SAL_VA2890AA.fna	1999	2.1.1	North Europe	Pig
SAL_VA2891AA.fna	1999	2.1.1	North Europe	Pig
SAL_VA2892AA.fna	1999	2.1.1	North Europe	Pig
SAL_VA2893AA.fna	1995	2.2.3	West Europe	Pig
SAL_VA2894AA.fna	2005	2.1.0	North Europe	Pig
SAL_VA2895AA.fna	2000	2.1.1	North Europe	Pig
SAL_VA2896AA.fna	2000	2.1.1	North Europe	Pig
SAL_VA2897AA.fna	2004	2.2.2	North America	Pig
SAL_VA2899AA.fna	2004	2.2.2	North America	Pig
SAL_VA2900AA.fna	2003	2.2.3	North America	Pig
SAL_VA2901AA.fna	2007	2.3.5	East Europe	Pig
SAL_VA2902AA.fna	2003	2.2.3	North America	Pig
SAL_VA2903AA.fna	2003	2.2.1	North America	Pig
SAL_VA2904AA.fna	2012	2.3.1	East Europe	Pig
SAL_VA2905AA.fna	2001	2.2.3	West Europe	Pig
SAL_VA2906AA.fna	2003	2.2.3	North America	Pig
SAL_VA2907AA.fna	2013	2.2.3	North Europe	Pig
SAL_VA2908AA.fna	2013	2.2.3	North Europe	Pig
SAL_VA2909AA.fna	2013	2.2.3	North Europe	Pig
SAL_VA2910AA.fna	2007	2.1.0	North Europe	Pig
SAL_VA2911AA.fna	2007	2.1.0	North Europe	Pig
SAL_VA2912AA.fna	2007	2.1.0	North Europe	Pig
SAL_VA2913AA.fna	2007	2.1.0	North Europe	Pig
SAL_VA2914AA.fna	2002	2.2.2	West Europe	Pig
SAL_VA2915AA.fna	2010	2.2.3	East Europe	Pig
SAL_VA2916AA.fna	2012	2.3.4	East Europe	Pig
SAL_VA2917AA.fna	2012	2.3.4	East Europe	Pig
SAL_VA2918AA.fna	2012	2.3.4	East Europe	Pig
SAL_VA2919AA.fna	2012	2.3.1	West Europe	Wild boar
SAL_VA2920AA.fna	2010	2.3.4	East Europe	Pig
SAL_VA2921AA.fna	2009	2.1.2	West Europe	Wild boar
SAL_VA2922AA.fna	2005	1.2.2	West Europe	Pig
SAL_VA2923AA.fna	2004	2.2.3	West Europe	Wild boar
SAL_VA2924AA.fna	2004	1.2.2	West Europe	Pig
SAL_VA2925AA.fna	2004	1.2.2	West Europe	Pig
SAL_VA2926AA.fna	2011	2.3.1	East Europe	Pig
SAL_VA2927AA.fna	2001	1.2.2	West Europe	Wild boar
SAL_VA2928AA.fna	2010	2.3.4	East Europe	Pig
SAL_VA3527AA.fna	2013	2.2.3	North Europe	Pig
SAL_VA6995AA.fna	235	3.1.0	South Europe	Human
SAL_VA9941AA.fna	2016	2.2.3	North Europe	Human
SAL_WA1385AA.fna	2018	2.2.2	North America	Pig
SAL_WA2248AA.fna	2000	1.2.1	South Asia	Pig
SAL_WA2249AA.fna	2000	1.2.1	South Asia	Pig
SAL_WA2910AA.fna	1996	1.2.2	West Europe	Pig
SAL_WA2919AA.fna	2006	2.1.2	West Europe	Pig
SAL_WA3197AA.fna	1996	1.2.1	West Europe	Pig
SAL_WA6585AA.fna	2019	2.3.0	North Europe	Human
SAL_XA0262AA.fna	2011	1.0.0	South America	Human
SAL_XA2678AA.fna	2018	2.3.4	West Europe	Human
SAL_XA2679AA.fna	2018	2.1.0	West Europe	Human
SAL_XA2680AA.fna	2018	2.3.4	West Europe	Human
SAL_XA2681AA.fna	2018	2.3.4	West Europe	Human
SAL_XA2682AA.fna	2018	2.2.3	West Europe	Human
SAL_XA2687AA.fna	2017	2.2.3	West Europe	Human
SAL_XA2707AA.fna	2017	2.3.3	West Europe	Human
SAL_XA2709AA.fna	2017	2.1.2	West Europe	Human
SAL_XA2710AA.fna	2017	2.2.3	West Europe	Human
SAL_XA2712AA.fna	2017	2.3.4	West Europe	Human
SAL_XA2715AA.fna	2017	2.3.4	West Europe	Human
SAL_XA2719AA.fna	2017	2.3.4	West Europe	Human
SAL_XA2720AA.fna	2017	2.3.4	West Europe	Human
SAL_XA2722AA.fna	2017	2.1.2	West Europe	Human
SAL_XA2725AA.fna	2017	2.1.2	West Europe	Human
SAL_XA2726AA.fna	2017	2.1.2	West Europe	Human
SAL_XA2730AA.fna	2016	2.1.2	West Europe	Human
SAL_XA2731AA.fna	2016	2.3.4	West Europe	Human
SAL_XA2732AA.fna	2016	2.3.4	West Europe	Human
SAL_XA2744AA.fna	2016	2.3.4	West Europe	Human
SAL_XA2746AA.fna	2016	2.3.4	West Europe	Human
SAL_XA2747AA.fna	2016	2.3.4	West Europe	Human
SAL_XA2748AA.fna	2016	2.2.3	West Europe	Human
SAL_XA2749AA.fna	2016	2.1.2	West Europe	Human
SAL_XA2756AA.fna	2016	2.1.2	West Europe	Human
SAL_XA2760AA.fna	2016	2.3.4	West Europe	Human
SAL_XA2761AA.fna	2016	2.3.4	West Europe	Human
SAL_XA2762AA.fna	2016	2.3.4	West Europe	Human
SAL_XA2763AA.fna	2016	2.3.4	West Europe	Human
SAL_XA2764AA.fna	2016	2.1.2	West Europe	Human
SAL_XA2864AA.fna	2016	2.1.2	West Europe	Human
SAL_XA2879AA.fna	2016	2.3.4	West Europe	Human
SAL_XA2882AA.fna	2016	2.1.2	West Europe	Human
SAL_XA2908AA.fna	2016	2.3.3	West Europe	Human
SAL_ZA2474AA.fna	2011	2.3.1	South Europe	Human
SAL_ZA2475AA.fna	2012	2.2.1	South Europe	Pig
SAL_ZA2476AA.fna	2012	2.2.1	South Europe	Pig
SAL_ZA2477AA.fna	2012	2.3.1	South Europe	Pig
SAL_ZA2478AA.fna	2012	2.3.1	South Europe	Pig
SAL_ZA2479AA.fna	2012	2.3.1	South Europe	Pig
SAL_ZA2480AA.fna	2013	2.3.1	South Europe	Pig
SAL_ZA2481AA.fna	2012	2.3.1	South Europe	Pig
SAL_ZA2482AA.fna	2012	2.3.1	South Europe	Pig
SAL_ZA2483AA.fna	2012	2.3.1	South Europe	Pig
SAL_ZA2484AA.fna	2012	2.3.1	South Europe	Pig
SAL_ZA2485AA.fna	2012	2.3.1	South Europe	Pig
SAL_ZA2486AA.fna	2012	2.3.1	South Europe	Pig
SAL_ZA2487AA.fna	2012	2.3.1	South Europe	Pig
SAL_ZA2488AA.fna	2012	2.3.1	South Europe	Pig
SAL_ZA2489AA.fna	2012	2.3.1	South Europe	Pig
SAL_ZA2490AA.fna	2012	2.3.1	South Europe	Pig
SAL_ZA2491AA.fna	2012	2.3.1	South Europe	Pig
SAL_ZA2492AA.fna	2013	2.3.1	South Europe	Pig
SAL_ZA2493AA.fna	2013	2.3.1	South Europe	Pig
SAL_ZA2494AA.fna	2014	2.3.1	South Europe	Pig
SAL_ZA2495AA.fna	2014	2.3.1	South Europe	Pig
SAL_ZA2496AA.fna	2013	2.3.1	South Europe	Pig
SAL_ZA2497AA.fna	2014	2.3.1	South Europe	Pig
SAL_ZA2498AA.fna	2012	2.3.1	South Europe	Pig
SAL_ZA2499AA.fna	2012	2.3.1	South Europe	Pig
SAL_ZA2500AA.fna	2014	2.3.1	South Europe	Pig
SAL_ZA2501AA.fna	2014	2.3.1	South Europe	Pig
SAL_ZA2502AA.fna	2014	2.3.1	South Europe	Pig
SAL_ZA2503AA.fna	2015	2.3.1	South Europe	Pig
SAL_ZA2504AA.fna	2014	2.3.1	South Europe	Pig
SAL_ZA2505AA.fna	2013	2.3.1	South Europe	Pig
SAL_ZA2506AA.fna	2012	2.3.1	South Europe	Pig
SAL_ZA8526AA.fna	2019	2.2.3	North America	Pig
SAL_ZA8585AA.fna	2014	2.3.4	West Europe	Wild boar
SAL_ZA8594AA.fna	2014	2.1.2	West Europe	Wild boar
SAL_ZA8602AA.fna	2013	2.1.2	West Europe	Wild boar
SAL_ZA8638AA.fna	2019	2.3.1	West Europe	Wild boar
SAL_ZA8639AA.fna	2016	2.1.2	West Europe	Wild boar
SAL_ZA8643AA.fna	2019	2.3.1	West Europe	Wild boar
SAL_ZA8647AA.fna	2013	2.1.2	West Europe	Wild boar
SAL_ZA8684AA.fna	2018	2.3.4	West Europe	Environment
SAL_ZA8733AA.fna	2019	2.3.1	West Europe	Wild boar
SAL_ZA8776AA.fna	2016	2.1.2	West Europe	Wild boar
SAL_ZA8883AA.fna	2014	2.2.3	West Europe	Wild boar
SAL_ZA9035AA.fna	2015	2.1.2	West Europe	Wild boar
SAL_ZA9142AA.fna	2017	2.1.2	West Europe	Wild boar
SAL_ZA9288AA.fna	2016	2.1.2	West Europe	Wild boar
SAL_ZA9338AA.fna	2016	1.2.2	West Europe	Wild boar
SAL_ZA9436AA.fna	2017	2.1.2	West Europe	Wild boar
SAL_ZA9564AA.fna	2016	2.1.2	West Europe	Wild boar
SAL_ZA9585AA.fna	2014	2.3.4	West Europe	Wild boar
SAL_ZA9630AA.fna	2013	2.1.1	West Europe	Wild boar
SAL_ZA9653AA.fna	2014	2.1.2	West Europe	Wild boar
SAL_ZA9690AA.fna	2016	2.2.3	West Europe	Wild boar
SAL_ZA9751AA.fna	2014	2.3.4	West Europe	Wild boar
SAL_ZA9752AA.fna	2016	2.1.2	West Europe	Wild boar
