# Supplementary material for: Centralized industrialization of pork in Europe and America contributes to the global spread of Salmonella enterica
Source: Nat Food. 2024 May 9;5(5):413–22. doi: 10.1038/s43016-024-00968-1 (PMC11132987; doi:10.1038/s43016-024-00968-1)
Supplement: Supplementary file 8 — Statistical source data. [file 43016_2024_968_MOESM8_ESM.zip › SourceData_ExtendedData_Figure3.xlsx]

## Sheet: metadata
ID	Barcode	HC900 (ceBG)	Collection Year
SAL_EA5174AA_AS	SAL_BA5834AA	3	1935
SAL_MC5868AA_AS	SAL_FB6200AA	35	1937
SAL_MC5886AA_AS	SAL_FB6218AA	459	1940
SAL_EA6439AA_AS	SAL_BA9154AA	35	1942
SAL_EA6436AA_AS	SAL_BA9153AA	35	1942
SAL_MC2336AA_AS	SAL_FB3890AA	10	1943
SAL_MC5902AA_AS	SAL_FB6226AA	621	1963
SAL_QC1697AA_AS	SAL_IB3950AA	459	1969
SAL_LA9054AA_AS	SAL_GA0328AA	3	1971
SAL_LA9065AA_AS	SAL_GA0318AA	3	1971
SAL_LA9066AA_AS	SAL_GA0317AA	3	1971
SAL_LA9072AA_AS	SAL_GA0311AA	3	1971
SAL_LA9073AA_AS	SAL_GA0310AA	3	1971
SAL_LA9077AA_AS	SAL_GA0307AA	3	1971
SAL_LA9078AA_AS	SAL_GA0306AA	3	1971
SAL_LA9085AA_AS	SAL_GA0299AA	3	1971
SAL_LA9053AA_AS	SAL_GA0329AA	37	1971
SAL_LA9063AA_AS	SAL_GA0320AA	37	1971
SAL_LA9068AA_AS	SAL_GA0315AA	37	1971
SAL_LA9100AA_AS	SAL_GA0284AA	3	1972
SAL_LA5360AA_AS	SAL_GA2573AA	35	1977
SAL_QC6401AA_AS	SAL_IB7077AA	35	1978
SAL_LA5328AA_AS	SAL_GA2605AA	37	1979
SAL_HC6822AA_AS	SAL_DB2392AA	37	1984
SAL_HC6845AA_AS	SAL_DB2369AA	10	1984
SAL_WB7995AA_AS	SAL_BB5572AA	37	1985
SAL_WB7994AA_AS	SAL_BB5573AA	37	1985
SAL_WB7992AA_AS	SAL_BB5575AA	621	1985
SAL_WB7997AA_AS	SAL_BB5570AA	621	1985
SAL_WB8265AA_AS	SAL_BB5302AA	621	1985
SAL_IC1428AA_AS	SAL_JA3627AA	3	1986
SAL_HC6832AA_AS	SAL_DB2382AA	3	1988
SAL_LA5324AA_AS	SAL_GA2609AA	37	1990
SAL_XA0345AA_AS	SAL_MA6066AA	459	1991
SAL_ZA4401AA_AS	SAL_OA3445AA	3	1992
SAL_RA9827AA_AS	SAL_JA0270AA	35	1992
SAL_QA8652AA_AS	SAL_IA8163AA	35	1992
SAL_KB8432AA_AS	SAL_WA2822AA	459	1993
SAL_NB4946AA_AS	SAL_XA7857AA	3	1993
SAL_NB4980AA_AS	SAL_XA7823AA	3	1993
SAL_NB4981AA_AS	SAL_XA7822AA	3	1993
SAL_DB9808AA_AS	SAL_SA5271AA	459	1994
SAL_DB9806AA_AS	SAL_SA5273AA	459	1994
SAL_NB4947AA_AS	SAL_XA7856AA	3	1994
SAL_NB4982AA_AS	SAL_XA7821AA	3	1994
SAL_QC2705AA_AS	SAL_IB4476AA	459	1994
SAL_HC6840AA_AS	SAL_DB2374AA	621	1995
SAL_NB4948AA_AS	SAL_XA7855AA	3	1995
SAL_LA5307AA_AS	SAL_GA2626AA	37	1995
SAL_NB4949AA_AS	SAL_XA7854AA	3	1996
SAL_NB4950AA_AS	SAL_XA7853AA	3	1996
SAL_NB4984AA_AS	SAL_XA7819AA	3	1996
SAL_TC9852AA_AS	SAL_LB6538AA	35	1997
SAL_NB4951AA_AS	SAL_XA7852AA	3	1997
SAL_NB4952AA_AS	SAL_XA7851AA	3	1997
SAL_LA5343AA_AS	SAL_GA2590AA	35	1997
SAL_KC2847AA_AS	SAL_EB4344AA	10	1998
SAL_LA5934AA_AS	SAL_GA3534AA	35	1998
SAL_LA5876AA_AS	SAL_GA3592AA	37	1998
SAL_NB4953AA_AS	SAL_XA7850AA	3	1998
SAL_NB4954AA_AS	SAL_XA7849AA	3	1998
SAL_NB4986AA_AS	SAL_XA7817AA	3	1998
SAL_DB9728AA_AS	SAL_SA5337AA	10	1999
SAL_DB9726AA_AS	SAL_SA5339AA	10	1999
SAL_DB9718AA_AS	SAL_SA5347AA	459	1999
SAL_MA6555AA_AS	SAL_GA8039AA	621	1999
SAL_WB9834AA_AS	SAL_BB6410AA	35	1999
SAL_MA6554AA_AS	SAL_GA8040AA	3	1999
SAL_XB7230AA_AS	SAL_BB8587AA	35	1999
SAL_WB9856AA_AS	SAL_BB6388AA	3	1999
SAL_WB9850AA_AS	SAL_BB6394AA	3	1999
SAL_WB9849AA_AS	SAL_BB6395AA	3	1999
SAL_XB4432AA_AS	SAL_BB8037AA	3	1999
SAL_WB9855AA_AS	SAL_BB6389AA	621	1999
SAL_XB7236AA_AS	SAL_BB8581AA	37	1999
SAL_TC9591AA_AS	SAL_LB6527AA	35	1999
SAL_NB4955AA_AS	SAL_XA7848AA	3	1999
SAL_NB4956AA_AS	SAL_XA7847AA	3	1999
SAL_EC8600AA_AS	SAL_CB7997AA	621	1999
SAL_SB5207AA_AS	SAL_ZA7553AA	621	1999
SAL_LA6078AA_AS	SAL_GA3390AA	3	1999
SAL_XB6744AA_AS	SAL_BB8464AA	37	2000
SAL_LA5829AA_AS	SAL_GA3639AA	3	2000
SAL_BB7986AA_AS	SAL_QA6131AA	10	2000
SAL_MA6544AA_AS	SAL_GA8050AA	37	2000
SAL_NB4957AA_AS	SAL_XA7846AA	3	2000
SAL_NB4958AA_AS	SAL_XA7845AA	3	2000
SAL_LC5538AA_AS	SAL_FB0919AA	3	2000
SAL_OB3666AA_AS	SAL_YA5278AA	621	2000
SAL_WB8376AA_AS	SAL_BB5202AA	10	2001
SAL_LA9971AA_AS	SAL_GA4820AA	621	2001
SAL_WB8670AA_AS	SAL_BB4908AA	37	2001
SAL_IC8576AA_AS	SAL_DB8146AA	3	2001
SAL_WB7574AA_AS	SAL_BB5993AA	3	2001
SAL_VB5838AA_AS	SAL_BB1760AA	37	2001
SAL_VB6076AA_AS	SAL_BB1522AA	3	2001
SAL_VB6243AA_AS	SAL_BB1355AA	37	2001
SAL_VB6123AA_AS	SAL_BB1475AA	621	2001
SAL_TC9592AA_AS	SAL_LB6528AA	3	2001
SAL_TC9589AA_AS	SAL_LB6525AA	37	2001
SAL_NB4959AA_AS	SAL_XA7844AA	3	2001
SAL_NB4960AA_AS	SAL_XA7843AA	3	2001
SAL_WB8214AA_AS	SAL_BB5353AA	3	2001
SAL_WB7445AA_AS	SAL_BB6122AA	621	2001
SAL_MA8011AA_AS	SAL_GA9580AA	621	2001
SAL_MA8014AA_AS	SAL_GA9577AA	621	2001
SAL_MA8016AA_AS	SAL_GA9575AA	621	2001
SAL_FC0013AA_AS	SAL_CB8334AA	3	2001
SAL_FC0020AA_AS	SAL_CB8327AA	3	2001
SAL_UC0436AA_AS	SAL_LB6584AA	459	2001
SAL_FA1703AA_AS	SAL_DA2031AA	459	2001
SAL_LA2727AA_AS	SAL_FA7518AA	37	2001
SAL_LA6967AA_AS	SAL_GA4537AA	37	2001
SAL_FA1389AA_AS	SAL_DA1480AA	3	2001
SAL_KA9232AA_AS	SAL_FA5206AA	621	2001
SAL_KA9236AA_AS	SAL_FA5202AA	621	2001
SAL_KA6015AA_AS	SAL_FA1866AA	3	2001
SAL_LA5312AA_AS	SAL_GA2621AA	459	2001
SAL_LA5258AA_AS	SAL_GA2675AA	10	2001
SAL_LA5260AA_AS	SAL_GA2673AA	621	2001
SAL_KA4266AA_AS	SAL_FA0526AA	459	2002
SAL_XB6736AA_AS	SAL_BB8472AA	459	2002
SAL_MA2757AA_AS	SAL_GA6306AA	37	2002
SAL_CB1852AA_AS	SAL_RA0072AA	621	2002
SAL_MA2753AA_AS	SAL_GA6310AA	3	2002
SAL_KA4272AA_AS	SAL_FA0521AA	459	2002
SAL_NB4961AA_AS	SAL_XA7842AA	3	2002
SAL_NB4962AA_AS	SAL_XA7841AA	3	2002
SAL_MA2760AA_AS	SAL_GA6303AA	3	2002
SAL_KA0045AA_AS	SAL_EA6527AA	3	2002
SAL_KA0051AA_AS	SAL_EA6533AA	621	2002
SAL_CA2393AA_AS	SAL_DA6407AA	3	2002
SAL_FC0021AA_AS	SAL_CB8326AA	3	2002
SAL_FC0616AA_AS	SAL_CB8325AA	3	2002
SAL_FC0617AA_AS	SAL_CB8324AA	3	2002
SAL_FC0024AA_AS	SAL_CB8323AA	3	2002
SAL_FC0151AA_AS	SAL_CB8216AA	3	2002
SAL_EC9848AA_AS	SAL_CB8564AA	3	2002
SAL_EC9755AA_AS	SAL_CB8563AA	3	2002
SAL_EC9759AA_AS	SAL_CB8559AA	3	2002
SAL_EC9760AA_AS	SAL_CB8558AA	3	2002
SAL_EC9764AA_AS	SAL_CB8554AA	3	2002
SAL_FC0149AA_AS	SAL_CB8218AA	35	2002
SAL_EC9920AA_AS	SAL_CB8415AA	35	2002
SAL_EC9930AA_AS	SAL_CB8405AA	3	2002
SAL_EC9941AA_AS	SAL_CB8394AA	3	2002
SAL_EC9799AA_AS	SAL_CB8519AA	3	2002
SAL_FC0047AA_AS	SAL_CB8300AA	3	2002
SAL_FC0211AA_AS	SAL_CB8599AA	3	2002
SAL_FA3936AA_AS	SAL_DA6044AA	35	2002
SAL_FA5440AA_AS	SAL_DA8869AA	459	2002
SAL_BA3804AA_AS	SAL_BA2572AA	37	2002
SAL_OA4837AA_AS	SAL_HA2663AA	3	2002
SAL_KA2955AA_AS	SAL_EA9363AA	3	2002
SAL_LA9604AA_AS	SAL_FA9716AA	3	2002
SAL_EA8915AA_AS	SAL_CA7033AA	37	2002
SAL_KA2940AA_AS	SAL_EA9351AA	37	2002
SAL_IA1921AA_AS	SAL_EA2863AA	37	2002
SAL_IA5618AA_AS	SAL_EA4269AA	3	2002
SAL_UA1490AA_AS	SAL_KA4072AA	459	2003
SAL_IC1709AA_AS	SAL_LA4024AA	459	2003
SAL_KB8150AA_AS	SAL_WA3118AA	37	2003
SAL_KB8879AA_AS	SAL_WA2313AA	621	2003
SAL_HA9382AA_AS	SAL_EA2728AA	37	2003
SAL_AB9911AA_AS	SAL_PA8821AA	3	2003
SAL_OB4709AA_AS	SAL_YA4501AA	37	2003
SAL_FA6893AA_AS	SAL_BA6768AA	3	2003
SAL_JA7493AA_AS	SAL_EA4848AA	459	2003
SAL_JA8270AA_AS	SAL_EA2730AA	621	2003
SAL_NA6472AA_AS	SAL_HA2138AA	3	2003
SAL_NB4963AA_AS	SAL_XA7840AA	3	2003
SAL_NB4964AA_AS	SAL_XA7839AA	3	2003
SAL_WB8213AA_AS	SAL_BB5354AA	3	2003
SAL_FA3192AA_AS	SAL_DA4426AA	3	2003
SAL_JA0982AA_AS	SAL_DA2448AA	3	2003
SAL_FA2156AA_AS	SAL_DA2719AA	3	2003
SAL_FA4497AA_AS	SAL_DA7255AA	3	2003
SAL_FA2069AA_AS	SAL_DA2565AA	3	2003
SAL_FA3196AA_AS	SAL_DA4434AA	3	2003
SAL_FA3763AA_AS	SAL_DA5674AA	3	2003
SAL_FA2355AA_AS	SAL_DA3011AA	3	2003
SAL_BA5224AA_AS	SAL_DA4223AA	3	2003
SAL_FA2502AA_AS	SAL_DA3232AA	3	2003
SAL_FA4379AA_AS	SAL_DA7032AA	3	2003
SAL_FA3052AA_AS	SAL_DA4217AA	3	2003
SAL_FA2964AA_AS	SAL_DA4073AA	3	2003
SAL_FA2958AA_AS	SAL_DA4062AA	3	2003
SAL_FA4434AA_AS	SAL_DA7135AA	35	2003
SAL_FA4535AA_AS	SAL_DA7301AA	35	2003
SAL_FA2353AA_AS	SAL_DA3008AA	35	2003
SAL_FA4397AA_AS	SAL_DA7070AA	621	2003
SAL_FA4431AA_AS	SAL_DA7130AA	621	2003
SAL_BA9668AA_AS	SAL_DA2695AA	621	2003
SAL_FA2832AA_AS	SAL_DA3859AA	3	2003
SAL_FC0152AA_AS	SAL_CB8215AA	3	2003
SAL_EC9874AA_AS	SAL_CB8461AA	35	2003
SAL_FA2292AA_AS	SAL_DA2936AA	3	2003
SAL_FA2286AA_AS	SAL_DA2929AA	3	2003
SAL_FA4147AA_AS	SAL_DA6434AA	3	2003
SAL_EC9877AA_AS	SAL_CB8458AA	3	2003
SAL_FC0520AA_AS	SAL_CB8291AA	3	2003
SAL_FC0079AA_AS	SAL_CB8288AA	3	2003
SAL_BA5526AA_AS	SAL_DA5156AA	35	2003
SAL_CA2498AA_AS	SAL_DA4063AA	35	2003
SAL_EC9882AA_AS	SAL_CB8453AA	35	2003
SAL_FC0054AA_AS	SAL_CB8293AA	35	2003
SAL_FC0093AA_AS	SAL_CB8274AA	35	2003
SAL_FA2503AA_AS	SAL_DA3226AA	3	2003
SAL_FA2940AA_AS	SAL_DA4041AA	35	2003
SAL_WA4710AA_AS	SAL_MA2772AA	3	2003
SAL_PA2476AA_AS	SAL_HA6075AA	3	2003
SAL_FA0013AA_AS	SAL_CA8765AA	459	2003
SAL_FA0032AA_AS	SAL_CA8814AA	459	2003
SAL_FA2865AA_AS	SAL_DA3922AA	459	2003
SAL_FC0558AA_AS	SAL_CB8518AA	459	2003
SAL_LA5314AA_AS	SAL_GA2619AA	459	2003
SAL_EA5943AA_AS	SAL_BA7597AA	10	2003
SAL_UB4871AA_AS	SAL_AB6384AA	3	2003
SAL_XB7181AA_AS	SAL_BB8636AA	37	2004
SAL_XB6738AA_AS	SAL_BB8470AA	459	2004
SAL_IC3512AA_AS	SAL_DB6418AA	3	2004
SAL_IC3514AA_AS	SAL_DB6420AA	3	2004
SAL_IC3408AA_AS	SAL_DB6391AA	3	2004
SAL_VB5823AA_AS	SAL_BB1775AA	37	2004
SAL_SB5470AA_AS	SAL_ZA7290AA	621	2004
SAL_NB7570AA_AS	SAL_XA9176AA	3	2004
SAL_NB7577AA_AS	SAL_XA9169AA	3	2004
SAL_NB7576AA_AS	SAL_XA9170AA	3	2004
SAL_NB7575AA_AS	SAL_XA9171AA	3	2004
SAL_OB4654AA_AS	SAL_YA4556AA	37	2004
SAL_OB4715AA_AS	SAL_YA4495AA	37	2004
SAL_OB4017AA_AS	SAL_YA5098AA	37	2004
SAL_LA2496AA_AS	SAL_FA7337AA	3	2004
SAL_NB2997AA_AS	SAL_SA4959AA	3	2004
SAL_EB0136AA_AS	SAL_SA4958AA	3	2004
SAL_DB9595AA_AS	SAL_SA5457AA	3	2004
SAL_BA5836AA_AS	SAL_BA1438AA	10	2004
SAL_NB4965AA_AS	SAL_XA7838AA	3	2004
SAL_NB4966AA_AS	SAL_XA7837AA	3	2004
SAL_NB4995AA_AS	SAL_XA7808AA	3	2004
SAL_FA3031AA_AS	SAL_DA4174AA	3	2004
SAL_FA2839AA_AS	SAL_DA3870AA	3	2004
SAL_FA2840AA_AS	SAL_DA3875AA	3	2004
SAL_FC0106AA_AS	SAL_CB8261AA	3	2004
SAL_FC0132AA_AS	SAL_CB8235AA	3	2004
SAL_FC0440AA_AS	SAL_CB8380AA	3	2004
SAL_EA6233AA_AS	SAL_BA8540AA	621	2004
SAL_LA5161AA_AS	SAL_GA2772AA	35	2004
SAL_FA2527AA_AS	SAL_DA3281AA	459	2004
SAL_LA5100AA_AS	SAL_GA2833AA	459	2004
SAL_NB7616AA_AS	SAL_XA9130AA	3	2004
SAL_LA6077AA_AS	SAL_GA3391AA	3	2004
SAL_XB6745AA_AS	SAL_BB8463AA	37	2005
SAL_XB6735AA_AS	SAL_BB8473AA	37	2005
SAL_XB6737AA_AS	SAL_BB8471AA	37	2005
SAL_XB6748AA_AS	SAL_BB8460AA	37	2005
SAL_XB6755AA_AS	SAL_BB8453AA	459	2005
SAL_FA0910AA_AS	SAL_DA0111AA	3	2005
SAL_FA0322AA_AS	SAL_CA9195AA	459	2005
SAL_NB6542AA_AS	SAL_XA9346AA	3	2005
SAL_OB4016AA_AS	SAL_YA5099AA	37	2005
SAL_OB3988AA_AS	SAL_YA5127AA	37	2005
SAL_EA5831AA_AS	SAL_BA7386AA	10	2005
SAL_KA0221AA_AS	SAL_EA6703AA	459	2005
SAL_IC8580AA_AS	SAL_DB8142AA	3	2005
SAL_IC8577AA_AS	SAL_DB8145AA	3	2005
SAL_UB6577AA_AS	SAL_AB5137AA	37	2005
SAL_VB6304AA_AS	SAL_BB1294AA	35	2005
SAL_KB8187AA_AS	SAL_WA3080AA	3	2005
SAL_KB8738AA_AS	SAL_WA2484AA	3	2005
SAL_KB8137AA_AS	SAL_WA3131AA	3	2005
SAL_KB9247AA_AS	SAL_WA2264AA	3	2005
SAL_KB9251AA_AS	SAL_WA2285AA	3	2005
SAL_KB9266AA_AS	SAL_WA2414AA	3	2005
SAL_KB8732AA_AS	SAL_WA2493AA	3	2005
SAL_KB8734AA_AS	SAL_WA2489AA	3	2005
SAL_KB8741AA_AS	SAL_WA2478AA	3	2005
SAL_KB9280AA_AS	SAL_WA2474AA	3	2005
SAL_KB9312AA_AS	SAL_WA2793AA	3	2005
SAL_KB9311AA_AS	SAL_WA2791AA	3	2005
SAL_KB8649AA_AS	SAL_WA2585AA	3	2005
SAL_KB9296AA_AS	SAL_WA2587AA	3	2005
SAL_KC2870AA_AS	SAL_EB4367AA	3	2005
SAL_KB8715AA_AS	SAL_WA2512AA	3	2005
SAL_EA3623AA_AS	SAL_BA2063AA	3	2005
SAL_FC0194AA_AS	SAL_CB8173AA	35	2005
SAL_FC0195AA_AS	SAL_CB8172AA	35	2005
SAL_FA1043AA_AS	SAL_DA0335AA	621	2005
SAL_EA6351AA_AS	SAL_BA8837AA	10	2005
SAL_FA5894AA_AS	SAL_EA0122AA	621	2005
SAL_EA9820AA_AS	SAL_CA8450AA	3	2005
SAL_FA5598AA_AS	SAL_DA9518AA	35	2005
SAL_EA4247AA_AS	SAL_BA3595AA	621	2005
SAL_EA4134AA_AS	SAL_BA3429AA	621	2005
SAL_EA4251AA_AS	SAL_BA3598AA	621	2005
SAL_LA5181AA_AS	SAL_GA2752AA	621	2005
SAL_UA1502AA_AS	SAL_KA4058AA	459	2005
SAL_FA0031AA_AS	SAL_CA8813AA	459	2005
SAL_EA9561AA_AS	SAL_CA8036AA	459	2005
SAL_FA5469AA_AS	SAL_DA9060AA	459	2005
SAL_KB8940AA_AS	SAL_WA2242AA	3	2005
SAL_KB8463AA_AS	SAL_WA2787AA	3	2005
SAL_WB7744AA_AS	SAL_BB5823AA	3	2005
SAL_LA6075AA_AS	SAL_GA3393AA	3	2005
SAL_LA5263AA_AS	SAL_GA2670AA	10	2005
SAL_LA5262AA_AS	SAL_GA2671AA	621	2005
SAL_UB4936AA_AS	SAL_AB6319AA	10	2005
SAL_HC8352AA_AS	SAL_DB3104AA	3	2006
SAL_HC8346AA_AS	SAL_DB3110AA	3	2006
SAL_PA7985AA_AS	SAL_HA9297AA	10	2006
SAL_PA8869AA_AS	SAL_IA0143AA	10	2006
SAL_XB6743AA_AS	SAL_BB8465AA	459	2006
SAL_XB6742AA_AS	SAL_BB8466AA	459	2006
SAL_XB6733AA_AS	SAL_BB8475AA	459	2006
SAL_NB7573AA_AS	SAL_XA9173AA	3	2006
SAL_NB7769AA_AS	SAL_XA8983AA	3	2006
SAL_OB4014AA_AS	SAL_YA5101AA	37	2006
SAL_OB4384AA_AS	SAL_YA4823AA	459	2006
SAL_IC8578AA_AS	SAL_DB8144AA	3	2006
SAL_DB3623AA_AS	SAL_SA1388AA	3	2006
SAL_DB3628AA_AS	SAL_SA1393AA	3	2006
SAL_DB3621AA_AS	SAL_SA1386AA	3	2006
SAL_DB3622AA_AS	SAL_SA1387AA	3	2006
SAL_DB3631AA_AS	SAL_SA1396AA	3	2006
SAL_KB8735AA_AS	SAL_WA2488AA	3	2006
SAL_KB8736AA_AS	SAL_WA2487AA	3	2006
SAL_KB9246AA_AS	SAL_WA2260AA	3	2006
SAL_KB9285AA_AS	SAL_WA2490AA	3	2006
SAL_KB8345AA_AS	SAL_WA2917AA	3	2006
SAL_KB8223AA_AS	SAL_WA3043AA	3	2006
SAL_KB9287AA_AS	SAL_WA2505AA	3	2006
SAL_KB8456AA_AS	SAL_WA2796AA	3	2006
SAL_KB8742AA_AS	SAL_WA2477AA	3	2006
SAL_KC2867AA_AS	SAL_EB4364AA	3	2006
SAL_VB5741AA_AS	SAL_BB1857AA	35	2006
SAL_KB8248AA_AS	SAL_WA3018AA	37	2006
SAL_VB6087AA_AS	SAL_BB1511AA	621	2006
SAL_KB8648AA_AS	SAL_WA2586AA	3	2006
SAL_KB8497AA_AS	SAL_WA2749AA	3	2006
SAL_KB8850AA_AS	SAL_WA2345AA	3	2006
SAL_KB8848AA_AS	SAL_WA2347AA	3	2006
SAL_KB9327AA_AS	SAL_WA3077AA	3	2006
SAL_KB9257AA_AS	SAL_WA2352AA	3	2006
SAL_KB9316AA_AS	SAL_WA2846AA	3	2006
SAL_KB9302AA_AS	SAL_WA2665AA	3	2006
SAL_KB8677AA_AS	SAL_WA2553AA	3	2006
SAL_KB8882AA_AS	SAL_WA2310AA	3	2006
SAL_KB9291AA_AS	SAL_WA2551AA	3	2006
SAL_KB8681AA_AS	SAL_WA2548AA	3	2006
SAL_KB9318AA_AS	SAL_WA2880AA	3	2006
SAL_KB9317AA_AS	SAL_WA2857AA	3	2006
SAL_KB8350AA_AS	SAL_WA2912AA	3	2006
SAL_KB9322AA_AS	SAL_WA2911AA	3	2006
SAL_KB9290AA_AS	SAL_WA2545AA	3	2006
SAL_KB8026AA_AS	SAL_WA3242AA	3	2006
SAL_KB9254AA_AS	SAL_WA2328AA	3	2006
SAL_KB8575AA_AS	SAL_WA2666AA	3	2006
SAL_KB8212AA_AS	SAL_WA3054AA	3	2006
SAL_KB8102AA_AS	SAL_WA3166AA	3	2006
SAL_KB8101AA_AS	SAL_WA3167AA	3	2006
SAL_KB8100AA_AS	SAL_WA3168AA	3	2006
SAL_KB9325AA_AS	SAL_WA2959AA	3	2006
SAL_KB9320AA_AS	SAL_WA2893AA	3	2006
SAL_KB8093AA_AS	SAL_WA3175AA	3	2006
SAL_KB9309AA_AS	SAL_WA2764AA	3	2006
SAL_KB9321AA_AS	SAL_WA2896AA	3	2006
SAL_KB8103AA_AS	SAL_WA3165AA	3	2006
SAL_KB9278AA_AS	SAL_WA2468AA	3	2006
SAL_KB9326AA_AS	SAL_WA2967AA	3	2006
SAL_KB9299AA_AS	SAL_WA2605AA	3	2006
SAL_KB9267AA_AS	SAL_WA2415AA	3	2006
SAL_KB9314AA_AS	SAL_WA2817AA	3	2006
SAL_KB9307AA_AS	SAL_WA2751AA	3	2006
SAL_KB8007AA_AS	SAL_WA3261AA	3	2006
SAL_KB8106AA_AS	SAL_WA3162AA	3	2006
SAL_KB9282AA_AS	SAL_WA2482AA	3	2006
SAL_KB8090AA_AS	SAL_WA3178AA	3	2006
SAL_KB8109AA_AS	SAL_WA3159AA	3	2006
SAL_KB8476AA_AS	SAL_WA2774AA	3	2006
SAL_KB9279AA_AS	SAL_WA2470AA	3	2006
SAL_PB8826AA_AS	SAL_WA2224AA	3	2006
SAL_KC2860AA_AS	SAL_EB4357AA	3	2006
SAL_KB7980AA_AS	SAL_WA3288AA	3	2006
SAL_KB9305AA_AS	SAL_WA2688AA	3	2006
SAL_KB8043AA_AS	SAL_WA3225AA	3	2006
SAL_KB9242AA_AS	SAL_WA2226AA	3	2006
SAL_KB8810AA_AS	SAL_WA2391AA	3	2006
SAL_KB8944AA_AS	SAL_WA2238AA	3	2006
SAL_KB9243AA_AS	SAL_WA2232AA	3	2006
SAL_KB8778AA_AS	SAL_WA2433AA	3	2006
SAL_KB8694AA_AS	SAL_WA2533AA	3	2006
SAL_KB9289AA_AS	SAL_WA2534AA	3	2006
SAL_KB8937AA_AS	SAL_WA2245AA	3	2006
SAL_KB9260AA_AS	SAL_WA2371AA	3	2006
SAL_KB8047AA_AS	SAL_WA3221AA	3	2006
SAL_KB9281AA_AS	SAL_WA2479AA	3	2006
SAL_PB8832AA_AS	SAL_WA2483AA	37	2006
SAL_KB9284AA_AS	SAL_WA2486AA	37	2006
SAL_KB8737AA_AS	SAL_WA2485AA	37	2006
SAL_KB9262AA_AS	SAL_WA2384AA	37	2006
SAL_VB6352AA_AS	SAL_BB1246AA	3	2006
SAL_VB6351AA_AS	SAL_BB1247AA	3	2006
SAL_VB6353AA_AS	SAL_BB1245AA	3	2006
SAL_VB5904AA_AS	SAL_BB1694AA	40	2006
SAL_ZB4321AA_AS	SAL_BB9422AA	3	2006
SAL_PB8845AA_AS	SAL_WA3190AA	40	2006
SAL_OB4553AA_AS	SAL_YA4657AA	3	2006
SAL_VB5817AA_AS	SAL_BB1781AA	10	2006
SAL_KB8537AA_AS	SAL_WA2708AA	3	2006
SAL_KB8063AA_AS	SAL_WA3205AA	3	2006
SAL_NB4969AA_AS	SAL_XA7834AA	3	2006
SAL_NB4970AA_AS	SAL_XA7833AA	3	2006
SAL_NB4990AA_AS	SAL_XA7813AA	3	2006
SAL_WB7549AA_AS	SAL_BB6018AA	621	2006
SAL_UA1567AA_AS	SAL_KA3993AA	621	2006
SAL_EA6497AA_AS	SAL_BA9289AA	3	2006
SAL_EA6494AA_AS	SAL_BA9287AA	3	2006
SAL_EA8935AA_AS	SAL_CA7066AA	3	2006
SAL_EA8914AA_AS	SAL_CA7028AA	3	2006
SAL_FA5597AA_AS	SAL_DA9515AA	3	2006
SAL_FA5593AA_AS	SAL_DA9503AA	35	2006
SAL_FA5559AA_AS	SAL_DA9430AA	35	2006
SAL_FA5560AA_AS	SAL_DA9433AA	35	2006
SAL_FA5555AA_AS	SAL_DA9406AA	35	2006
SAL_FA5551AA_AS	SAL_DA9405AA	35	2006
SAL_FA5526AA_AS	SAL_DA9358AA	621	2006
SAL_FA5530AA_AS	SAL_DA9367AA	621	2006
SAL_FA5896AA_AS	SAL_EA0141AA	621	2006
SAL_LA6694AA_AS	SAL_GA2889AA	3	2006
SAL_EA8865AA_AS	SAL_CA6964AA	459	2006
SAL_BA5023AA_AS	SAL_CA7148AA	459	2006
SAL_FA4564AA_AS	SAL_DA7350AA	459	2006
SAL_MA0355AA_AS	SAL_GA5140AA	459	2006
SAL_EA3149AA_AS	SAL_BA1296AA	3	2006
SAL_KB8576AA_AS	SAL_WA2664AA	3	2006
SAL_VB5854AA_AS	SAL_BB1744AA	37	2006
SAL_KB8980AA_AS	SAL_WA2195AA	3	2006
SAL_LA5250AA_AS	SAL_GA2683AA	10	2006
SAL_EA5391AA_AS	SAL_BA6387AA	35	2006
SAL_LA5351AA_AS	SAL_GA2582AA	35	2006
SAL_LA6074AA_AS	SAL_GA3394AA	3	2006
SAL_OA2084AA_AS	SAL_HA5379AA	3	2007
SAL_EA8925AA_AS	SAL_CA7051AA	3	2007
SAL_BA3070AA_AS	SAL_BA5488AA	35	2007
SAL_EA5035AA_AS	SAL_BA5486AA	35	2007
SAL_UA8347AA_AS	SAL_LA0940AA	459	2007
SAL_SB5460AA_AS	SAL_ZA7300AA	3	2007
SAL_OB4007AA_AS	SAL_YA5108AA	621	2007
SAL_NB7678AA_AS	SAL_XA9074AA	3	2007
SAL_NB7945AA_AS	SAL_XA8807AA	3	2007
SAL_NB7572AA_AS	SAL_XA9174AA	3	2007
SAL_NB7571AA_AS	SAL_XA9175AA	3	2007
SAL_NB7773AA_AS	SAL_XA8979AA	3	2007
SAL_NB7768AA_AS	SAL_XA8984AA	3	2007
SAL_OB4705AA_AS	SAL_YA4505AA	37	2007
SAL_OB4712AA_AS	SAL_YA4498AA	37	2007
SAL_OB4711AA_AS	SAL_YA4499AA	37	2007
SAL_OB4710AA_AS	SAL_YA4500AA	37	2007
SAL_OB4013AA_AS	SAL_YA5102AA	37	2007
SAL_OB4678AA_AS	SAL_YA4532AA	37	2007
SAL_FA6858AA_AS	SAL_BA7335AA	3	2007
SAL_EA8857AA_AS	SAL_CA6950AA	3	2007
SAL_XA8311AA_AS	SAL_NA1597AA	3	2007
SAL_XA8353AA_AS	SAL_NA1557AA	3	2007
SAL_XA8347AA_AS	SAL_NA1563AA	3	2007
SAL_XA8348AA_AS	SAL_NA1562AA	3	2007
SAL_XA8323AA_AS	SAL_NA1585AA	3	2007
SAL_XA8328AA_AS	SAL_NA1580AA	3	2007
SAL_LA7814AA_AS	SAL_GA1617AA	3	2007
SAL_LA2854AA_AS	SAL_FA7570AA	3	2007
SAL_LA2851AA_AS	SAL_FA7567AA	3	2007
SAL_MB6301AA_AS	SAL_XA3117AA	3	2007
SAL_MB6302AA_AS	SAL_XA3116AA	3	2007
SAL_LA2664AA_AS	SAL_FA7376AA	3	2007
SAL_KB8373AA_AS	SAL_WA2886AA	3	2007
SAL_KB8642AA_AS	SAL_WA2595AA	3	2007
SAL_KB8032AA_AS	SAL_WA3236AA	3	2007
SAL_KB9256AA_AS	SAL_WA2340AA	3	2007
SAL_KB9300AA_AS	SAL_WA2636AA	3	2007
SAL_KB8019AA_AS	SAL_WA3249AA	3	2007
SAL_KB8403AA_AS	SAL_WA2853AA	3	2007
SAL_VB6383AA_AS	SAL_BB1215AA	35	2007
SAL_KC2892AA_AS	SAL_EB4389AA	37	2007
SAL_PA2468AA_AS	SAL_HA6067AA	3	2007
SAL_VB5739AA_AS	SAL_BB1859AA	459	2007
SAL_EA5155AA_AS	SAL_BA5799AA	459	2007
SAL_KB8794AA_AS	SAL_WA2410AA	40	2007
SAL_NA6515AA_AS	SAL_HA2095AA	621	2007
SAL_NA6518AA_AS	SAL_HA2092AA	621	2007
SAL_NB4971AA_AS	SAL_XA7832AA	3	2007
SAL_OB3708AA_AS	SAL_YA5236AA	459	2007
SAL_IA1895AA_AS	SAL_EA3154AA	3	2007
SAL_IA3844AA_AS	SAL_EA3001AA	35	2007
SAL_IA1759AA_AS	SAL_EA3167AA	35	2007
SAL_EA4149AA_AS	SAL_BA3454AA	3	2007
SAL_CA0169AA_AS	SAL_BA4944AA	621	2007
SAL_IA6166AA_AS	SAL_BA4813AA	621	2007
SAL_BA3719AA_AS	SAL_DA5472AA	621	2007
SAL_EA6142AA_AS	SAL_BA8225AA	3	2007
SAL_KA9610AA_AS	SAL_FA5458AA	3	2007
SAL_KA9598AA_AS	SAL_FA5470AA	3	2007
SAL_KA8860AA_AS	SAL_FA4786AA	3	2007
SAL_KA9862AA_AS	SAL_FA5714AA	3	2007
SAL_KA9863AA_AS	SAL_FA5713AA	3	2007
SAL_KA9867AA_AS	SAL_FA5711AA	3	2007
SAL_KA9606AA_AS	SAL_FA5462AA	3	2007
SAL_KA9612AA_AS	SAL_FA5456AA	3	2007
SAL_KA9600AA_AS	SAL_FA5468AA	3	2007
SAL_KA9751AA_AS	SAL_FA5599AA	3	2007
SAL_OB6802AA_AS	SAL_YA6861AA	35	2007
SAL_OB6798AA_AS	SAL_YA6865AA	35	2007
SAL_EA6253AA_AS	SAL_BA8594AA	3	2007
SAL_EA6121AA_AS	SAL_BA8190AA	3	2007
SAL_EA5804AA_AS	SAL_BA7360AA	3	2007
SAL_JA8335AA_AS	SAL_EA2542AA	3	2007
SAL_HA7416AA_AS	SAL_EA2737AA	3	2007
SAL_FA7184AA_AS	SAL_DA5926AA	621	2007
SAL_EA6471AA_AS	SAL_BA9259AA	621	2007
SAL_FA2351AA_AS	SAL_DA3007AA	3	2007
SAL_FA2900AA_AS	SAL_DA3975AA	621	2007
SAL_FA4115AA_AS	SAL_DA6375AA	621	2007
SAL_FA3717AA_AS	SAL_DA5587AA	621	2007
SAL_LA0591AA_AS	SAL_FA6445AA	37	2007
SAL_KA9866AA_AS	SAL_FA5712AA	459	2007
SAL_HC5157AA_AS	SAL_DB1459AA	459	2007
SAL_KB8229AA_AS	SAL_WA3037AA	3	2007
SAL_KB8331AA_AS	SAL_WA2932AA	37	2007
SAL_KB8495AA_AS	SAL_WA2752AA	3	2007
SAL_KB8824AA_AS	SAL_WA2376AA	3	2007
SAL_KB8983AA_AS	SAL_WA2192AA	3	2007
SAL_KB8984AA_AS	SAL_WA2191AA	3	2007
SAL_KB8982AA_AS	SAL_WA2193AA	3	2007
SAL_LA5331AA_AS	SAL_GA2602AA	35	2007
SAL_EA5512AA_AS	SAL_BA6638AA	621	2007
SAL_LA5251AA_AS	SAL_GA2682AA	621	2007
SAL_UB4916AA_AS	SAL_AB6339AA	3	2007
SAL_TB7603AA_AS	SAL_AB8105AA	459	2007
SAL_PA8554AA_AS	SAL_HA9650AA	40	2008
SAL_IC3743AA_AS	SAL_DB6610AA	3	2008
SAL_SB5573AA_AS	SAL_ZA7187AA	37	2008
SAL_VA1229AA_AS	SAL_LA2592AA	3	2008
SAL_OB3993AA_AS	SAL_YA5122AA	459	2008
SAL_XA8355AA_AS	SAL_NA1555AA	3	2008
SAL_LA7675AA_AS	SAL_GA1716AA	3	2008
SAL_YA6079AA_AS	SAL_NA7776AA	3	2008
SAL_YA6080AA_AS	SAL_NA7775AA	3	2008
SAL_IC8579AA_AS	SAL_DB8143AA	3	2008
SAL_YA6052AA_AS	SAL_NA7803AA	3	2008
SAL_YA6049AA_AS	SAL_NA7806AA	3	2008
SAL_YA6053AA_AS	SAL_NA7802AA	3	2008
SAL_YA6050AA_AS	SAL_NA7805AA	3	2008
SAL_YA6051AA_AS	SAL_NA7804AA	3	2008
SAL_BB5985AA_AS	SAL_QA4383AA	10	2008
SAL_BB5984AA_AS	SAL_QA4384AA	10	2008
SAL_WB8568AA_AS	SAL_BB5010AA	35	2008
SAL_VB6072AA_AS	SAL_BB1526AA	35	2008
SAL_VB5885AA_AS	SAL_BB1713AA	35	2008
SAL_VB6062AA_AS	SAL_BB1536AA	35	2008
SAL_VB6074AA_AS	SAL_BB1524AA	35	2008
SAL_VB5880AA_AS	SAL_BB1718AA	35	2008
SAL_VB5618AA_AS	SAL_BB1980AA	35	2008
SAL_VB5961AA_AS	SAL_BB1637AA	35	2008
SAL_EB0130AA_AS	SAL_SA4964AA	621	2008
SAL_YA6139AA_AS	SAL_NA7716AA	3	2008
SAL_YA6140AA_AS	SAL_NA7715AA	3	2008
SAL_YA6141AA_AS	SAL_NA7714AA	3	2008
SAL_UA8348AA_AS	SAL_LA0939AA	3	2008
SAL_EA3896AA_AS	SAL_BA2683AA	3	2008
SAL_TA2863AA_AS	SAL_JA9559AA	621	2008
SAL_KC2893AA_AS	SAL_EB4390AA	10	2008
SAL_VB5841AA_AS	SAL_BB1757AA	621	2008
SAL_VB6028AA_AS	SAL_BB1570AA	3	2008
SAL_VB5757AA_AS	SAL_BB1841AA	17	2008
SAL_VB6100AA_AS	SAL_BB1498AA	35	2008
SAL_VB5715AA_AS	SAL_BB1883AA	35	2008
SAL_VB5990AA_AS	SAL_BB1608AA	37	2008
SAL_LA9824AA_AS	SAL_FA9513AA	459	2008
SAL_PB8844AA_AS	SAL_WA3039AA	40	2008
SAL_OB4690AA_AS	SAL_YA4520AA	621	2008
SAL_OB4033AA_AS	SAL_YA5082AA	3	2008
SAL_KB8964AA_AS	SAL_WA2214AA	621	2008
SAL_NA6731AA_AS	SAL_HA1881AA	621	2008
SAL_NA6732AA_AS	SAL_HA1880AA	621	2008
SAL_NA6527AA_AS	SAL_HA2083AA	621	2008
SAL_NA6528AA_AS	SAL_HA2082AA	621	2008
SAL_NA6529AA_AS	SAL_HA2081AA	621	2008
SAL_NB4992AA_AS	SAL_XA7811AA	3	2008
SAL_KA6337AA_AS	SAL_FA2214AA	3	2008
SAL_FA5704AA_AS	SAL_DA9711AA	3	2008
SAL_IA1786AA_AS	SAL_EA3175AA	3	2008
SAL_IA3929AA_AS	SAL_EA3173AA	3	2008
SAL_MA1454AA_AS	SAL_GA5259AA	3	2008
SAL_JA9485AA_AS	SAL_EA5973AA	3	2008
SAL_IA3277AA_AS	SAL_EA2344AA	3	2008
SAL_KA9553AA_AS	SAL_FA5509AA	621	2008
SAL_KA9372AA_AS	SAL_FA5075AA	3	2008
SAL_KA9298AA_AS	SAL_FA5145AA	3	2008
SAL_KA8867AA_AS	SAL_FA4779AA	3	2008
SAL_KA8857AA_AS	SAL_FA4789AA	3	2008
SAL_KA9752AA_AS	SAL_FA5598AA	3	2008
SAL_XA9752AA_AS	SAL_NA2818AA	3	2008
SAL_KA9749AA_AS	SAL_FA5601AA	3	2008
SAL_KA9359AA_AS	SAL_FA5088AA	35	2008
SAL_MB2183AA_AS	SAL_XA0515AA	3	2008
SAL_MB2185AA_AS	SAL_XA0513AA	3	2008
SAL_MB2182AA_AS	SAL_XA0516AA	3	2008
SAL_MB2191AA_AS	SAL_XA0507AA	3	2008
SAL_MB2190AA_AS	SAL_XA0508AA	3	2008
SAL_KA9336AA_AS	SAL_FA5107AA	3	2008
SAL_KA9345AA_AS	SAL_FA5100AA	3	2008
SAL_KA9343AA_AS	SAL_FA5102AA	3	2008
SAL_KA9365AA_AS	SAL_FA5082AA	3	2008
SAL_KA9742AA_AS	SAL_FA5608AA	3	2008
SAL_XA9797AA_AS	SAL_NA2773AA	3	2008
SAL_KA9356AA_AS	SAL_FA5091AA	37	2008
SAL_KA9357AA_AS	SAL_FA5090AA	37	2008
SAL_KA9609AA_AS	SAL_FA5459AA	621	2008
SAL_KA2187AA_AS	SAL_EA8652AA	10	2008
SAL_KA2186AA_AS	SAL_EA8651AA	10	2008
SAL_KA2185AA_AS	SAL_EA8650AA	10	2008
SAL_KA5184AA_AS	SAL_FA1276AA	3	2008
SAL_IA3102AA_AS	SAL_EA2984AA	3	2008
SAL_KA1646AA_AS	SAL_EA8122AA	459	2008
SAL_IA2776AA_AS	SAL_EA2365AA	459	2008
SAL_BB6052AA_AS	SAL_QA4582AA	3	2008
SAL_NB7749AA_AS	SAL_XA9003AA	37	2008
SAL_KB8763AA_AS	SAL_WA2451AA	3	2008
SAL_KB8031AA_AS	SAL_WA3237AA	3	2008
SAL_KB8620AA_AS	SAL_WA2618AA	37	2008
SAL_KB8258AA_AS	SAL_WA3008AA	3	2008
SAL_LA5281AA_AS	SAL_GA2652AA	459	2008
SAL_EA6041AA_AS	SAL_BA7825AA	35	2008
SAL_LA6076AA_AS	SAL_GA3392AA	3	2008
SAL_UB9701AA_AS	SAL_AB2381AA	17	2008
SAL_UB9716AA_AS	SAL_AB2366AA	17	2008
SAL_TB7606AA_AS	SAL_AB8102AA	35	2008
SAL_UB8319AA_AS	SAL_AB3563AA	35	2008
SAL_VA8510AA_AS	SAL_LA6079AA	40	2009
SAL_MA2381AA_AS	SAL_GA5982AA	459	2009
SAL_IC3741AA_AS	SAL_DB6608AA	40	2009
SAL_XA8326AA_AS	SAL_NA1582AA	3	2009
SAL_XA8342AA_AS	SAL_NA1566AA	3	2009
SAL_XA8336AA_AS	SAL_NA1572AA	3	2009
SAL_KA5100AA_AS	SAL_FA1247AA	3	2009
SAL_YA6082AA_AS	SAL_NA7773AA	3	2009
SAL_YA6098AA_AS	SAL_NA7757AA	3	2009
SAL_YA6083AA_AS	SAL_NA7772AA	3	2009
SAL_YA6084AA_AS	SAL_NA7771AA	3	2009
SAL_YA6056AA_AS	SAL_NA7799AA	3	2009
SAL_YA6055AA_AS	SAL_NA7800AA	3	2009
SAL_YA6057AA_AS	SAL_NA7798AA	3	2009
SAL_YA6081AA_AS	SAL_NA7774AA	3	2009
SAL_XA1160AA_AS	SAL_MA6756AA	37	2009
SAL_DB3726AA_AS	SAL_SA1491AA	37	2009
SAL_DB3727AA_AS	SAL_SA1492AA	37	2009
SAL_DB3728AA_AS	SAL_SA1493AA	37	2009
SAL_DB3729AA_AS	SAL_SA1494AA	37	2009
SAL_DB3730AA_AS	SAL_SA1495AA	37	2009
SAL_DB3731AA_AS	SAL_SA1496AA	37	2009
SAL_DB3732AA_AS	SAL_SA1497AA	37	2009
SAL_KB8188AA_AS	SAL_WA3079AA	3	2009
SAL_KB7978AA_AS	SAL_WA3290AA	37	2009
SAL_KB8037AA_AS	SAL_WA3231AA	37	2009
SAL_KB9308AA_AS	SAL_WA2754AA	37	2009
SAL_KB8323AA_AS	SAL_WA2940AA	3	2009
SAL_KB9310AA_AS	SAL_WA2766AA	3	2009
SAL_KB8269AA_AS	SAL_WA2997AA	37	2009
SAL_WB7862AA_AS	SAL_BB5705AA	3	2009
SAL_KB8034AA_AS	SAL_WA3234AA	3	2009
SAL_KB8311AA_AS	SAL_WA2952AA	3	2009
SAL_KB8224AA_AS	SAL_WA3042AA	3	2009
SAL_KB8733AA_AS	SAL_WA2492AA	3	2009
SAL_KB9328AA_AS	SAL_WA3099AA	3	2009
SAL_KB8156AA_AS	SAL_WA3112AA	3	2009
SAL_KB8439AA_AS	SAL_WA2813AA	3	2009
SAL_KB9324AA_AS	SAL_WA2953AA	3	2009
SAL_KB8752AA_AS	SAL_WA2464AA	3	2009
SAL_KB8174AA_AS	SAL_WA3093AA	3	2009
SAL_KB8466AA_AS	SAL_WA2784AA	3	2009
SAL_OB4533AA_AS	SAL_YA4677AA	3	2009
SAL_KB8441AA_AS	SAL_WA2811AA	3	2009
SAL_KB8480AA_AS	SAL_WA2770AA	3	2009
SAL_KB9237AA_AS	SAL_WA2202AA	3	2009
SAL_KB9301AA_AS	SAL_WA2649AA	3	2009
SAL_KB9268AA_AS	SAL_WA2418AA	3	2009
SAL_KB8105AA_AS	SAL_WA3163AA	3	2009
SAL_WB8112AA_AS	SAL_BB5455AA	37	2009
SAL_KB9294AA_AS	SAL_WA2577AA	37	2009
SAL_KB9275AA_AS	SAL_WA2445AA	37	2009
SAL_KB8566AA_AS	SAL_WA2676AA	37	2009
SAL_KB8917AA_AS	SAL_WA2270AA	37	2009
SAL_KB9293AA_AS	SAL_WA2576AA	37	2009
SAL_KB9273AA_AS	SAL_WA2440AA	37	2009
SAL_KB8614AA_AS	SAL_WA2624AA	37	2009
SAL_UA1266AA_AS	SAL_KA4296AA	3	2009
SAL_DB4403AA_AS	SAL_SA1863AA	3	2009
SAL_DB4402AA_AS	SAL_SA1864AA	3	2009
SAL_DB4401AA_AS	SAL_SA1865AA	3	2009
SAL_DB4395AA_AS	SAL_SA1871AA	37	2009
SAL_SB4270AA_AS	SAL_ZA6928AA	37	2009
SAL_AB1650AA_AS	SAL_PA0523AA	3	2009
SAL_AB1675AA_AS	SAL_PA0498AA	3	2009
SAL_AB1662AA_AS	SAL_PA0511AA	3	2009
SAL_LA5831AA_AS	SAL_GA3637AA	3	2009
SAL_OB4117AA_AS	SAL_YA4999AA	10	2009
SAL_ZB4154AA_AS	SAL_BB9589AA	621	2009
SAL_KB8760AA_AS	SAL_WA2455AA	621	2009
SAL_NA6537AA_AS	SAL_HA2073AA	621	2009
SAL_NC6351AA_AS	SAL_GB4517AA	3	2009
SAL_NA6715AA_AS	SAL_HA1895AA	621	2009
SAL_NA6716AA_AS	SAL_HA1894AA	621	2009
SAL_NA6536AA_AS	SAL_HA2074AA	621	2009
SAL_NA6540AA_AS	SAL_HA2070AA	621	2009
SAL_OB4489AA_AS	SAL_YA4718AA	459	2009
SAL_FB0212AA_AS	SAL_TA1835AA	35	2009
SAL_FB0259AA_AS	SAL_TA1788AA	35	2009
SAL_FB0222AA_AS	SAL_TA1825AA	621	2009
SAL_FB0245AA_AS	SAL_TA1802AA	3	2009
SAL_KB9690AA_AS	SAL_WA3744AA	621	2009
SAL_KA4393AA_AS	SAL_FA0646AA	3	2009
SAL_KA4284AA_AS	SAL_FA0537AA	3	2009
SAL_KA4285AA_AS	SAL_FA0538AA	621	2009
SAL_KA3173AA_AS	SAL_EA9577AA	3	2009
SAL_KA3172AA_AS	SAL_EA9576AA	3	2009
SAL_KA4990AA_AS	SAL_FA1156AA	3	2009
SAL_FA4679AA_AS	SAL_DA7562AA	621	2009
SAL_KA9342AA_AS	SAL_FA5103AA	3	2009
SAL_KA9736AA_AS	SAL_FA5614AA	3	2009
SAL_KA9743AA_AS	SAL_FA5607AA	3	2009
SAL_LB0557AA_AS	SAL_WA4156AA	621	2009
SAL_KA9333AA_AS	SAL_FA5110AA	3	2009
SAL_KA9739AA_AS	SAL_FA5611AA	3	2009
SAL_KA9732AA_AS	SAL_FA5618AA	3	2009
SAL_KA9738AA_AS	SAL_FA5612AA	3	2009
SAL_MB2170AA_AS	SAL_XA0528AA	35	2009
SAL_LA5515AA_AS	SAL_GA4378AA	3	2009
SAL_KA7353AA_AS	SAL_FA3298AA	3	2009
SAL_WA4868AA_AS	SAL_MA2614AA	10	2009
SAL_LA5253AA_AS	SAL_GA2680AA	10	2009
SAL_MB0179AA_AS	SAL_WA8841AA	459	2009
SAL_NA2284AA_AS	SAL_HA1138AA	459	2009
SAL_EA3570AA_AS	SAL_BA1968AA	459	2009
SAL_EA9323AA_AS	SAL_CA7643AA	459	2009
SAL_KA5103AA_AS	SAL_FA1244AA	459	2009
SAL_LA6716AA_AS	SAL_GA2867AA	459	2009
SAL_KA9875AA_AS	SAL_FA5703AA	35	2009
SAL_EA9301AA_AS	SAL_CA7602AA	459	2009
SAL_KB8747AA_AS	SAL_WA2471AA	3	2009
SAL_KB8791AA_AS	SAL_WA2413AA	3	2009
SAL_NB7973AA_AS	SAL_XA8779AA	3	2009
SAL_KB8361AA_AS	SAL_WA2900AA	3	2009
SAL_UB9698AA_AS	SAL_AB2384AA	17	2009
SAL_UB9740AA_AS	SAL_AB2347AA	17	2009
SAL_UB9746AA_AS	SAL_AB2341AA	17	2009
SAL_TB7584AA_AS	SAL_AB8124AA	35	2009
SAL_EA5432AA_AS	SAL_BA6446AA	459	2009
SAL_IC2614AA_AS	SAL_DB6016AA	3	2010
SAL_IC2709AA_AS	SAL_DB6046AA	3	2010
SAL_IC2725AA_AS	SAL_DB6055AA	3	2010
SAL_IC2726AA_AS	SAL_DB6056AA	3	2010
SAL_IC4040AA_AS	SAL_DB6707AA	3	2010
SAL_IC4034AA_AS	SAL_DB6701AA	3	2010
SAL_IC4041AA_AS	SAL_DB6708AA	3	2010
SAL_IC2130AA_AS	SAL_DB5887AA	40	2010
SAL_IC4072AA_AS	SAL_DB6720AA	3	2010
SAL_IC0709AA_AS	SAL_DB4930AA	3	2010
SAL_IC2707AA_AS	SAL_DB6044AA	40	2010
SAL_IC2728AA_AS	SAL_DB6058AA	40	2010
SAL_IC4078AA_AS	SAL_DB6726AA	40	2010
SAL_IC0721AA_AS	SAL_DB4942AA	3	2010
SAL_IC3733AA_AS	SAL_DB6600AA	3	2010
SAL_BA3036AA_AS	SAL_EA0288AA	37	2010
SAL_XA8329AA_AS	SAL_NA1579AA	3	2010
SAL_XA8361AA_AS	SAL_NA1549AA	3	2010
SAL_XA8363AA_AS	SAL_NA1547AA	3	2010
SAL_XA8318AA_AS	SAL_NA1590AA	3	2010
SAL_QC2853AA_AS	SAL_IB4640AA	37	2010
SAL_XA2644AA_AS	SAL_MA8764AA	3	2010
SAL_XA2645AA_AS	SAL_MA8763AA	3	2010
SAL_XA2646AA_AS	SAL_MA8762AA	3	2010
SAL_XA2648AA_AS	SAL_MA8760AA	3	2010
SAL_YA6086AA_AS	SAL_NA7769AA	3	2010
SAL_YA6085AA_AS	SAL_NA7770AA	3	2010
SAL_IC8581AA_AS	SAL_DB8141AA	3	2010
SAL_IC8572AA_AS	SAL_DB8150AA	3	2010
SAL_YA6061AA_AS	SAL_NA7794AA	3	2010
SAL_YA6060AA_AS	SAL_NA7795AA	3	2010
SAL_YA6059AA_AS	SAL_NA7796AA	3	2010
SAL_YA6058AA_AS	SAL_NA7797AA	3	2010
SAL_XA2643AA_AS	SAL_MA8765AA	3	2010
SAL_XA2647AA_AS	SAL_MA8761AA	3	2010
SAL_XA1153AA_AS	SAL_MA6746AA	37	2010
SAL_XA1155AA_AS	SAL_MA6749AA	37	2010
SAL_BA3531AA_AS	SAL_DA0297AA	17	2010
SAL_FA1027AA_AS	SAL_DA0312AA	17	2010
SAL_FA1021AA_AS	SAL_DA0303AA	17	2010
SAL_FA1053AA_AS	SAL_DA0352AA	17	2010
SAL_YA6142AA_AS	SAL_NA7713AA	3	2010
SAL_FA5958AA_AS	SAL_EA0258AA	3	2010
SAL_FA0675AA_AS	SAL_CA9792AA	40	2010
SAL_MA5119AA_AS	SAL_GA7379AA	37	2010
SAL_MA5121AA_AS	SAL_GA7377AA	459	2010
SAL_FA5618AA_AS	SAL_DA9591AA	459	2010
SAL_MA7274AA_AS	SAL_GA8758AA	459	2010
SAL_MA7273AA_AS	SAL_GA8759AA	459	2010
SAL_CA1201AA_AS	SAL_DA9829AA	459	2010
SAL_MA3599AA_AS	SAL_GA6956AA	459	2010
SAL_JA9444AA_AS	SAL_EA5932AA	459	2010
SAL_XA9148AA_AS	SAL_NA2258AA	3	2010
SAL_NC7906AA_AS	SAL_GB5929AA	3	2010
SAL_NB4973AA_AS	SAL_XA7830AA	3	2010
SAL_NB4993AA_AS	SAL_XA7810AA	3	2010
SAL_KB9777AA_AS	SAL_WA3762AA	3	2010
SAL_KB9698AA_AS	SAL_WA3752AA	3	2010
SAL_KB9776AA_AS	SAL_WA3761AA	35	2010
SAL_FA3945AA_AS	SAL_DA6072AA	621	2010
SAL_EA4894AA_AS	SAL_BA5092AA	3	2010
SAL_LA6236AA_AS	SAL_GA3233AA	621	2010
SAL_KA8843AA_AS	SAL_FA4803AA	3	2010
SAL_QA8257AA_AS	SAL_IA7787AA	3	2010
SAL_QA8256AA_AS	SAL_IA7788AA	3	2010
SAL_SA1322AA_AS	SAL_JA2786AA	3	2010
SAL_SA1321AA_AS	SAL_JA2788AA	3	2010
SAL_NB9183AA_AS	SAL_YA1086AA	3	2010
SAL_EA9044AA_AS	SAL_CA7226AA	3	2010
SAL_EA9029AA_AS	SAL_CA7204AA	3	2010
SAL_EA9036AA_AS	SAL_CA7216AA	3	2010
SAL_EA9027AA_AS	SAL_CA7203AA	3	2010
SAL_KA4479AA_AS	SAL_FA0725AA	3	2010
SAL_LA0028AA_AS	SAL_FA5836AA	3	2010
SAL_KA5733AA_AS	SAL_FA1749AA	3	2010
SAL_KA5739AA_AS	SAL_FA1743AA	3	2010
SAL_EA9045AA_AS	SAL_CA7228AA	3	2010
SAL_NA2597AA_AS	SAL_HA1450AA	37	2010
SAL_NA2177AA_AS	SAL_HA1451AA	37	2010
SAL_NA3091AA_AS	SAL_HA1712AA	37	2010
SAL_NA3096AA_AS	SAL_HA1707AA	37	2010
SAL_NA3095AA_AS	SAL_HA1708AA	37	2010
SAL_NA3097AA_AS	SAL_HA1706AA	37	2010
SAL_QA1281AA_AS	SAL_IA2300AA	37	2010
SAL_QA1285AA_AS	SAL_IA2296AA	37	2010
SAL_NA3098AA_AS	SAL_HA1705AA	37	2010
SAL_NA3153AA_AS	SAL_HA1711AA	37	2010
SAL_EA4896AA_AS	SAL_BA5094AA	3	2010
SAL_KA3548AA_AS	SAL_EA9806AA	3	2010
SAL_LA5749AA_AS	SAL_GA3719AA	3	2010
SAL_LA5748AA_AS	SAL_GA3720AA	35	2010
SAL_FA3863AA_AS	SAL_DA5896AA	35	2010
SAL_FA5384AA_AS	SAL_DA8773AA	35	2010
SAL_LA6051AA_AS	SAL_GA3417AA	3	2010
SAL_KA2404AA_AS	SAL_EA8839AA	3	2010
SAL_LA7612AA_AS	SAL_GA1779AA	3	2010
SAL_LB2008AA_AS	SAL_WA4899AA	35	2010
SAL_LB2036AA_AS	SAL_WA4872AA	3	2010
SAL_LB0549AA_AS	SAL_WA4164AA	3	2010
SAL_TA7420AA_AS	SAL_KA2122AA	35	2010
SAL_EA3346AA_AS	SAL_BA1615AA	621	2010
SAL_EA3336AA_AS	SAL_BA1600AA	621	2010
SAL_EA3348AA_AS	SAL_BA1614AA	621	2010
SAL_FA3103AA_AS	SAL_DA4296AA	3	2010
SAL_BA2526AA_AS	SAL_DA4318AA	3	2010
SAL_LA6225AA_AS	SAL_GA3244AA	3	2010
SAL_FA3081AA_AS	SAL_DA4266AA	35	2010
SAL_KA4289AA_AS	SAL_FA0550AA	35	2010
SAL_KA3054AA_AS	SAL_EA9456AA	3	2010
SAL_KA9447AA_AS	SAL_FA5002AA	10	2010
SAL_UA7040AA_AS	SAL_KA9517AA	10	2010
SAL_KA5425AA_AS	SAL_FA1488AA	3	2010
SAL_PA3219AA_AS	SAL_HA6275AA	10	2010
SAL_MA2169AA_AS	SAL_FA8478AA	17	2010
SAL_LA5089AA_AS	SAL_GA2844AA	10	2010
SAL_LA5087AA_AS	SAL_GA2846AA	37	2010
SAL_LA5088AA_AS	SAL_GA2845AA	37	2010
SAL_MB0059AA_AS	SAL_WA8724AA	459	2010
SAL_KB9778AA_AS	SAL_WA3763AA	459	2010
SAL_KB9694AA_AS	SAL_WA3748AA	459	2010
SAL_ZA3526AA_AS	SAL_OA2445AA	459	2010
SAL_ZA3479AA_AS	SAL_OA2492AA	459	2010
SAL_NA3101AA_AS	SAL_HA1702AA	459	2010
SAL_NA3100AA_AS	SAL_HA1703AA	459	2010
SAL_NA3094AA_AS	SAL_HA1709AA	459	2010
SAL_LB0561AA_AS	SAL_WA4152AA	459	2010
SAL_JB7387AA_AS	SAL_VA7799AA	459	2010
SAL_KB7709AA_AS	SAL_WA2112AA	459	2010
SAL_LB2039AA_AS	SAL_WA4869AA	459	2010
SAL_RA9299AA_AS	SAL_JA1145AA	459	2010
SAL_LA4892AA_AS	SAL_FA7152AA	459	2010
SAL_LA5285AA_AS	SAL_GA2648AA	459	2010
SAL_FA0914AA_AS	SAL_DA0117AA	37	2010
SAL_FA0820AA_AS	SAL_CA9990AA	37	2010
SAL_BA4093AA_AS	SAL_DA0020AA	3	2010
SAL_KB8581AA_AS	SAL_WA2659AA	3	2010
SAL_KB8516AA_AS	SAL_WA2729AA	3	2010
SAL_KB7994AA_AS	SAL_WA3274AA	3	2010
SAL_KB8428AA_AS	SAL_WA2826AA	3	2010
SAL_KB8533AA_AS	SAL_WA2712AA	3	2010
SAL_TB7579AA_AS	SAL_AB8129AA	17	2010
SAL_TB7593AA_AS	SAL_AB8115AA	17	2010
SAL_TB7615AA_AS	SAL_AB8093AA	35	2010
SAL_OC2791AA_AS	SAL_GB9809AA	459	2011
SAL_PA8873AA_AS	SAL_IA0139AA	621	2011
SAL_PA8876AA_AS	SAL_IA0136AA	35	2011
SAL_PA8877AA_AS	SAL_IA0135AA	621	2011
SAL_FA0442AA_AS	SAL_CA9378AA	37	2011
SAL_XA9094AA_AS	SAL_NA2312AA	3	2011
SAL_BA5656AA_AS	SAL_EA0044AA	3	2011
SAL_XA8365AA_AS	SAL_NA1545AA	3	2011
SAL_XA8351AA_AS	SAL_NA1559AA	3	2011
SAL_XA2652AA_AS	SAL_MA8756AA	3	2011
SAL_XA2653AA_AS	SAL_MA8755AA	3	2011
SAL_XA2654AA_AS	SAL_MA8754AA	3	2011
SAL_XA2655AA_AS	SAL_MA8753AA	3	2011
SAL_XA2656AA_AS	SAL_MA8752AA	3	2011
SAL_YA6087AA_AS	SAL_NA7768AA	3	2011
SAL_YA6088AA_AS	SAL_NA7767AA	3	2011
SAL_NB4186AA_AS	SAL_XA7326AA	621	2011
SAL_IC8573AA_AS	SAL_DB8149AA	3	2011
SAL_IC8574AA_AS	SAL_DB8148AA	3	2011
SAL_YA6063AA_AS	SAL_NA7792AA	3	2011
SAL_YA6062AA_AS	SAL_NA7793AA	3	2011
SAL_YA6090AA_AS	SAL_NA7765AA	3	2011
SAL_YA6040AA_AS	SAL_NA7815AA	3	2011
SAL_XA2651AA_AS	SAL_MA8757AA	3	2011
SAL_SB6906AA_AS	SAL_ZA9431AA	621	2011
SAL_YA6122AA_AS	SAL_NA7733AA	3	2011
SAL_YA6143AA_AS	SAL_NA7712AA	3	2011
SAL_YA6144AA_AS	SAL_NA7711AA	3	2011
SAL_JA1005AA_AS	SAL_DA2521AA	3	2011
SAL_FA2020AA_AS	SAL_DA2491AA	3	2011
SAL_FA5274AA_AS	SAL_DA8549AA	459	2011
SAL_FA5297AA_AS	SAL_DA8583AA	459	2011
SAL_FA5307AA_AS	SAL_DA8595AA	459	2011
SAL_FA4296AA_AS	SAL_DA6877AA	459	2011
SAL_TA7033AA_AS	SAL_KA1649AA	459	2011
SAL_TA7032AA_AS	SAL_KA1650AA	459	2011
SAL_LB1511AA_AS	SAL_WA4609AA	40	2011
SAL_LB1051AA_AS	SAL_WA4332AA	40	2011
SAL_LB1046AA_AS	SAL_WA4337AA	40	2011
SAL_XA9141AA_AS	SAL_NA2265AA	3	2011
SAL_XA9175AA_AS	SAL_NA2231AA	37	2011
SAL_XA9135AA_AS	SAL_NA2271AA	3	2011
SAL_XA9117AA_AS	SAL_NA2289AA	3	2011
SAL_XA9137AA_AS	SAL_NA2269AA	3	2011
SAL_XA9149AA_AS	SAL_NA2257AA	3	2011
SAL_XA9139AA_AS	SAL_NA2267AA	3	2011
SAL_FA0146AA_AS	SAL_CA8968AA	37	2011
SAL_ZA4101AA_AS	SAL_OA3066AA	3	2011
SAL_NB4974AA_AS	SAL_XA7829AA	3	2011
SAL_KA5744AA_AS	SAL_FA1738AA	3	2011
SAL_KA5747AA_AS	SAL_FA1735AA	3	2011
SAL_JA4015AA_AS	SAL_CA7215AA	3	2011
SAL_EA9034AA_AS	SAL_CA7214AA	3	2011
SAL_EA9043AA_AS	SAL_CA7227AA	3	2011
SAL_MB9017AA_AS	SAL_XA5065AA	3	2011
SAL_QA1286AA_AS	SAL_IA2295AA	37	2011
SAL_IB1485AA_AS	SAL_UA7714AA	3	2011
SAL_IB1519AA_AS	SAL_UA7680AA	3	2011
SAL_FA3067AA_AS	SAL_DA4246AA	3	2011
SAL_MA1854AA_AS	SAL_FA8725AA	3	2011
SAL_LA6273AA_AS	SAL_GA3197AA	35	2011
SAL_MA2016AA_AS	SAL_FA8586AA	35	2011
SAL_RA9270AA_AS	SAL_JA1176AA	621	2011
SAL_MA1806AA_AS	SAL_FA8773AA	621	2011
SAL_MA1807AA_AS	SAL_FA8772AA	621	2011
SAL_MA1808AA_AS	SAL_FA8771AA	621	2011
SAL_LA5760AA_AS	SAL_GA3708AA	621	2011
SAL_LA6067AA_AS	SAL_GA3401AA	621	2011
SAL_LA7643AA_AS	SAL_GA1748AA	3	2011
SAL_FA4272AA_AS	SAL_DA6827AA	10	2011
SAL_LA6266AA_AS	SAL_GA3204AA	3	2011
SAL_MA2322AA_AS	SAL_FA8699AA	3	2011
SAL_MA1925AA_AS	SAL_FA8662AA	3	2011
SAL_UA7048AA_AS	SAL_KA9509AA	3	2011
SAL_UA7047AA_AS	SAL_KA9510AA	621	2011
SAL_LA1879AA_AS	SAL_FA7166AA	3	2011
SAL_SA8510AA_AS	SAL_JA4661AA	3	2011
SAL_LA5254AA_AS	SAL_GA2679AA	621	2011
SAL_EA1750AA_AS	SAL_CA9373AA	459	2011
SAL_FA3970AA_AS	SAL_DA6114AA	459	2011
SAL_EA9316AA_AS	SAL_CA7628AA	459	2011
SAL_CA4725AA_AS	SAL_DA8512AA	459	2011
SAL_SA8513AA_AS	SAL_JA4658AA	459	2011
SAL_IC2115AA_AS	SAL_DB5879AA	3	2012
SAL_IC3806AA_AS	SAL_DB6621AA	3	2012
SAL_IC3827AA_AS	SAL_DB6642AA	3	2012
SAL_IC3735AA_AS	SAL_DB6602AA	3	2012
SAL_WB0782AA_AS	SAL_BB3490AA	3	2012
SAL_XA8334AA_AS	SAL_NA1574AA	3	2012
SAL_XA8366AA_AS	SAL_NA1544AA	3	2012
SAL_XA8314AA_AS	SAL_NA1594AA	3	2012
SAL_VA7208AA_AS	SAL_LA5357AA	3	2012
SAL_XA2658AA_AS	SAL_MA8750AA	3	2012
SAL_XA2662AA_AS	SAL_MA8746AA	3	2012
SAL_PB7064AA_AS	SAL_YA9489AA	621	2012
SAL_YA6067AA_AS	SAL_NA7788AA	3	2012
SAL_YA6068AA_AS	SAL_NA7787AA	3	2012
SAL_YA6066AA_AS	SAL_NA7789AA	3	2012
SAL_YA6091AA_AS	SAL_NA7764AA	3	2012
SAL_YA6041AA_AS	SAL_NA7814AA	3	2012
SAL_XA2657AA_AS	SAL_MA8751AA	3	2012
SAL_XA2659AA_AS	SAL_MA8749AA	3	2012
SAL_XA2660AA_AS	SAL_MA8748AA	3	2012
SAL_XA2661AA_AS	SAL_MA8747AA	3	2012
SAL_SB8362AA_AS	SAL_ZA8761AA	621	2012
SAL_LA2659AA_AS	SAL_FA7380AA	3	2012
SAL_YA6126AA_AS	SAL_NA7729AA	3	2012
SAL_YA6127AA_AS	SAL_NA7728AA	3	2012
SAL_YA6128AA_AS	SAL_NA7727AA	3	2012
SAL_YA6129AA_AS	SAL_NA7726AA	3	2012
SAL_YA6130AA_AS	SAL_NA7725AA	3	2012
SAL_YA6146AA_AS	SAL_NA7709AA	3	2012
SAL_YA6147AA_AS	SAL_NA7708AA	3	2012
SAL_YA6150AA_AS	SAL_NA7705AA	3	2012
SAL_FA5975AA_AS	SAL_EA0296AA	10	2012
SAL_EA4993AA_AS	SAL_BA5423AA	459	2012
SAL_EA4270AA_AS	SAL_BA3653AA	459	2012
SAL_FA5613AA_AS	SAL_DA9586AA	459	2012
SAL_FA5644AA_AS	SAL_DA9631AA	459	2012
SAL_KA4388AA_AS	SAL_FA0640AA	459	2012
SAL_SA2100AA_AS	SAL_JA3623AA	459	2012
SAL_SA2086AA_AS	SAL_JA3637AA	459	2012
SAL_HB2286AA_AS	SAL_UA3107AA	35	2012
SAL_TA1131AA_AS	SAL_JA7457AA	459	2012
SAL_MA5356AA_AS	SAL_GA7738AA	621	2012
SAL_XA9138AA_AS	SAL_NA2268AA	3	2012
SAL_XA9146AA_AS	SAL_NA2260AA	3	2012
SAL_XA9136AA_AS	SAL_NA2270AA	3	2012
SAL_XA9119AA_AS	SAL_NA2287AA	3	2012
SAL_XA9125AA_AS	SAL_NA2281AA	3	2012
SAL_XA9130AA_AS	SAL_NA2276AA	3	2012
SAL_XA9120AA_AS	SAL_NA2286AA	3	2012
SAL_MB8028AA_AS	SAL_XA4219AA	459	2012
SAL_MB8804AA_AS	SAL_XA4799AA	459	2012
SAL_FA1152AA_AS	SAL_DA0695AA	3	2012
SAL_FA1219AA_AS	SAL_DA0983AA	3	2012
SAL_FA1129AA_AS	SAL_DA0596AA	3	2012
SAL_JA4061AA_AS	SAL_DA1421AA	10	2012
SAL_FA1214AA_AS	SAL_DA0972AA	10	2012
SAL_FA1326AA_AS	SAL_DA1386AA	10	2012
SAL_BA4831AA_AS	SAL_DA0854AA	37	2012
SAL_BA4926AA_AS	SAL_DA1265AA	37	2012
SAL_CA0782AA_AS	SAL_DA0694AA	37	2012
SAL_FA1185AA_AS	SAL_DA0847AA	621	2012
SAL_FA1151AA_AS	SAL_DA0709AA	621	2012
SAL_FA1177AA_AS	SAL_DA0818AA	621	2012
SAL_FA1193AA_AS	SAL_DA0871AA	621	2012
SAL_FA1330AA_AS	SAL_DA1387AA	10	2012
SAL_FA1206AA_AS	SAL_DA0921AA	37	2012
SAL_BA4369AA_AS	SAL_DA1262AA	621	2012
SAL_EA9322AA_AS	SAL_CA7639AA	3	2012
SAL_MA0639AA_AS	SAL_GA5219AA	35	2012
SAL_FA0056AA_AS	SAL_CA8859AA	3	2012
SAL_FA0093AA_AS	SAL_CA8913AA	3	2012
SAL_DB2018AA_AS	SAL_RA9875AA	3	2012
SAL_DB6115AA_AS	SAL_SA3439AA	37	2012
SAL_DB6164AA_AS	SAL_SA3390AA	3	2012
SAL_EA3110AA_AS	SAL_BA1238AA	621	2012
SAL_BA5456AA_AS	SAL_CA8927AA	621	2012
SAL_IB1536AA_AS	SAL_UA7665AA	3	2012
SAL_MA0654AA_AS	SAL_GA5204AA	3	2012
SAL_MA0634AA_AS	SAL_FA9169AA	37	2012
SAL_MA1462AA_AS	SAL_FA9070AA	3	2012
SAL_MA0836AA_AS	SAL_FA9080AA	35	2012
SAL_FA0437AA_AS	SAL_CA9372AA	35	2012
SAL_MA1701AA_AS	SAL_FA8874AA	3	2012
SAL_FA2291AA_AS	SAL_DA2931AA	621	2012
SAL_BA3511AA_AS	SAL_DA2795AA	621	2012
SAL_FA6037AA_AS	SAL_EA0415AA	17	2012
SAL_FA6032AA_AS	SAL_EA0409AA	37	2012
SAL_DB2025AA_AS	SAL_RA9868AA	621	2012
SAL_EA9959AA_AS	SAL_CA8669AA	621	2012
SAL_FA5818AA_AS	SAL_DA9982AA	3	2012
SAL_ZA7751AA_AS	SAL_OA5080AA	35	2012
SAL_LA0599AA_AS	SAL_FA6437AA	3	2012
SAL_SA9159AA_AS	SAL_JA6538AA	35	2012
SAL_FA1878AA_AS	SAL_DA2255AA	35	2012
SAL_LA5340AA_AS	SAL_GA2593AA	35	2012
SAL_EA2823AA_AS	SAL_BA0804AA	459	2012
SAL_EA2933AA_AS	SAL_BA0920AA	459	2012
SAL_EA9970AA_AS	SAL_CA8680AA	459	2012
SAL_IA2718AA_AS	SAL_EA3142AA	459	2012
SAL_IA3918AA_AS	SAL_EA3143AA	459	2012
SAL_UA7007AA_AS	SAL_KA9550AA	459	2012
SAL_UA6933AA_AS	SAL_KA9624AA	459	2012
SAL_UA6926AA_AS	SAL_KA9631AA	459	2012
SAL_UA6888AA_AS	SAL_KA9669AA	459	2012
SAL_JA5445AA_AS	SAL_DA8509AA	459	2012
SAL_XA1812AA_AS	SAL_MA6799AA	459	2012
SAL_EA3976AA_AS	SAL_BA2884AA	459	2012
SAL_FA0090AA_AS	SAL_CA8910AA	459	2012
SAL_FA0982AA_AS	SAL_DA0237AA	459	2012
SAL_SA8484AA_AS	SAL_JA4687AA	459	2012
SAL_UB6083AA_AS	SAL_AB5434AA	35	2012
SAL_UB6667AA_AS	SAL_AB5048AA	621	2012
SAL_UB8101AA_AS	SAL_AB3721AA	621	2012
SAL_MA9963AA_AS	SAL_HA0105AA	459	2013
SAL_LC1358AA_AS	SAL_EB8740AA	621	2013
SAL_ZA8448AA_AS	SAL_OA4548AA	621	2013
SAL_HC4380AA_AS	SAL_DB0498AA	35	2013
SAL_OA2071AA_AS	SAL_HA5007AA	35	2013
SAL_MA7879AA_AS	SAL_GA9330AA	3	2013
SAL_XA8322AA_AS	SAL_NA1586AA	3	2013
SAL_XA8319AA_AS	SAL_NA1589AA	3	2013
SAL_LA2673AA_AS	SAL_FA7391AA	3	2013
SAL_XA2668AA_AS	SAL_MA8740AA	3	2013
SAL_YA6093AA_AS	SAL_NA7762AA	3	2013
SAL_YA6070AA_AS	SAL_NA7785AA	3	2013
SAL_YA6073AA_AS	SAL_NA7782AA	3	2013
SAL_YA6069AA_AS	SAL_NA7786AA	3	2013
SAL_XA2663AA_AS	SAL_MA8745AA	3	2013
SAL_XA2664AA_AS	SAL_MA8744AA	3	2013
SAL_XA2665AA_AS	SAL_MA8743AA	3	2013
SAL_XA2666AA_AS	SAL_MA8742AA	3	2013
SAL_XA2667AA_AS	SAL_MA8741AA	3	2013
SAL_SB7754AA_AS	SAL_ZA9360AA	621	2013
SAL_FA0919AA_AS	SAL_DA0121AA	621	2013
SAL_YA6152AA_AS	SAL_NA7703AA	3	2013
SAL_YA6154AA_AS	SAL_NA7701AA	3	2013
SAL_YA6151AA_AS	SAL_NA7704AA	3	2013
SAL_YA6120AA_AS	SAL_NA7735AA	3	2013
SAL_YA6123AA_AS	SAL_NA7732AA	3	2013
SAL_LA0459AA_AS	SAL_FA6257AA	37	2013
SAL_LA0465AA_AS	SAL_FA6251AA	3	2013
SAL_EA4744AA_AS	SAL_BA4685AA	3	2013
SAL_JA0852AA_AS	SAL_DA2484AA	459	2013
SAL_HB2288AA_AS	SAL_UA3105AA	40	2013
SAL_XA9129AA_AS	SAL_NA2277AA	3	2013
SAL_XA9096AA_AS	SAL_NA2310AA	3	2013
SAL_AB5991AA_AS	SAL_PA4633AA	3	2013
SAL_XA9202AA_AS	SAL_NA2204AA	10	2013
SAL_XA9183AA_AS	SAL_NA2223AA	10	2013
SAL_KA9073AA_AS	SAL_FA4928AA	3	2013
SAL_KA9076AA_AS	SAL_FA4925AA	3	2013
SAL_KA9068AA_AS	SAL_FA4933AA	459	2013
SAL_KA9058AA_AS	SAL_FA4943AA	459	2013
SAL_KA9057AA_AS	SAL_FA4944AA	459	2013
SAL_WB4245AA_AS	SAL_BB4323AA	37	2013
SAL_FA1238AA_AS	SAL_DA1079AA	3	2013
SAL_BA4135AA_AS	SAL_DA1230AA	37	2013
SAL_FA1226AA_AS	SAL_DA1034AA	37	2013
SAL_FA1083AA_AS	SAL_DA0432AA	37	2013
SAL_NB4976AA_AS	SAL_XA7827AA	3	2013
SAL_QA4852AA_AS	SAL_IA5375AA	459	2013
SAL_QA4928AA_AS	SAL_IA5376AA	459	2013
SAL_NA0830AA_AS	SAL_HA0856AA	10	2013
SAL_FA0667AA_AS	SAL_CA9774AA	10	2013
SAL_FA4729AA_AS	SAL_DA7816AA	35	2013
SAL_MA0642AA_AS	SAL_GA5216AA	35	2013
SAL_BA9455AA_AS	SAL_CA8657AA	621	2013
SAL_BB2224AA_AS	SAL_QA0640AA	35	2013
SAL_FA4758AA_AS	SAL_DA7857AA	621	2013
SAL_FA4756AA_AS	SAL_DA7855AA	621	2013
SAL_BA3612AA_AS	SAL_DA3874AA	621	2013
SAL_FA4114AA_AS	SAL_DA6373AA	621	2013
SAL_IA4808AA_AS	SAL_EA3678AA	3	2013
SAL_IA4710AA_AS	SAL_EA3580AA	3	2013
SAL_IA4390AA_AS	SAL_EA3786AA	35	2013
SAL_IA4870AA_AS	SAL_EA3737AA	35	2013
SAL_BA5120AA_AS	SAL_DA2540AA	10	2013
SAL_FA1849AA_AS	SAL_DA2220AA	35	2013
SAL_BB5101AA_AS	SAL_QA3173AA	37	2013
SAL_IA4330AA_AS	SAL_EA3823AA	621	2013
SAL_IA4307AA_AS	SAL_EA3800AA	35	2013
SAL_IA4684AA_AS	SAL_EA3556AA	35	2013
SAL_KA5457AA_AS	SAL_FA1456AA	35	2013
SAL_KA6492AA_AS	SAL_FA2438AA	35	2013
SAL_KA6493AA_AS	SAL_FA2437AA	35	2013
SAL_KA9086AA_AS	SAL_FA4915AA	35	2013
SAL_KA6496AA_AS	SAL_FA2434AA	35	2013
SAL_KA6497AA_AS	SAL_FA2433AA	35	2013
SAL_KA6498AA_AS	SAL_FA2432AA	35	2013
SAL_KA6499AA_AS	SAL_FA2431AA	35	2013
SAL_KA5453AA_AS	SAL_FA1460AA	35	2013
SAL_KA6482AA_AS	SAL_FA2448AA	35	2013
SAL_IA4848AA_AS	SAL_EA3716AA	3	2013
SAL_EA9711AA_AS	SAL_CA8272AA	3	2013
SAL_BA3041AA_AS	SAL_CA8211AA	3	2013
SAL_FA6732AA_AS	SAL_DA4427AA	35	2013
SAL_FA4210AA_AS	SAL_DA6649AA	621	2013
SAL_RA0272AA_AS	SAL_IA9297AA	17	2013
SAL_LB7580AA_AS	SAL_WA7218AA	3	2013
SAL_LB7579AA_AS	SAL_WA7219AA	3	2013
SAL_LB7578AA_AS	SAL_WA7220AA	3	2013
SAL_LB7629AA_AS	SAL_WA7169AA	3	2013
SAL_LB7602AA_AS	SAL_WA7196AA	3	2013
SAL_LB7630AA_AS	SAL_WA7168AA	3	2013
SAL_LB7587AA_AS	SAL_WA7211AA	3	2013
SAL_LB7591AA_AS	SAL_WA7207AA	3	2013
SAL_LB7573AA_AS	SAL_WA7225AA	3	2013
SAL_LB7583AA_AS	SAL_WA7215AA	3	2013
SAL_LB7582AA_AS	SAL_WA7216AA	3	2013
SAL_LB7581AA_AS	SAL_WA7217AA	3	2013
SAL_LB7564AA_AS	SAL_WA7234AA	3	2013
SAL_LB7615AA_AS	SAL_WA7183AA	3	2013
SAL_LB7608AA_AS	SAL_WA7190AA	3	2013
SAL_IA4360AA_AS	SAL_EA3756AA	459	2013
SAL_IA4388AA_AS	SAL_EA3784AA	459	2013
SAL_FA1028AA_AS	SAL_DA0316AA	459	2013
SAL_BA5139AA_AS	SAL_DA0349AA	459	2013
SAL_FA1817AA_AS	SAL_DA2173AA	459	2013
SAL_FA1818AA_AS	SAL_DA2174AA	459	2013
SAL_FA1823AA_AS	SAL_DA2182AA	459	2013
SAL_FA1840AA_AS	SAL_DA2206AA	459	2013
SAL_FB8477AA_AS	SAL_FA7796AA	459	2013
SAL_IA4685AA_AS	SAL_EA3555AA	459	2013
SAL_MA0671AA_AS	SAL_GA5187AA	459	2013
SAL_XA8701AA_AS	SAL_NA1882AA	459	2013
SAL_FA4212AA_AS	SAL_DA6655AA	459	2013
SAL_NC1017AA_AS	SAL_GB0667AA	3	2013
SAL_NC1020AA_AS	SAL_GB0664AA	3	2013
SAL_NC1018AA_AS	SAL_GB0666AA	3	2013
SAL_NC1011AA_AS	SAL_GB0673AA	3	2013
SAL_NC1027AA_AS	SAL_GB0657AA	3	2013
SAL_NC1014AA_AS	SAL_GB0670AA	3	2013
SAL_NC1021AA_AS	SAL_GB0663AA	3	2013
SAL_NC1015AA_AS	SAL_GB0669AA	3	2013
SAL_NC1009AA_AS	SAL_GB0675AA	3	2013
SAL_NC1007AA_AS	SAL_GB0677AA	3	2013
SAL_NC1012AA_AS	SAL_GB0672AA	3	2013
SAL_NC1013AA_AS	SAL_GB0671AA	3	2013
SAL_NC1016AA_AS	SAL_GB0668AA	3	2013
SAL_EB3713AA_AS	SAL_SA6886AA	3	2013
SAL_UB8033AA_AS	SAL_AB3787AA	3	2013
SAL_FA3891AA_AS	SAL_DA5946AA	3	2014
SAL_OC4596AA_AS	SAL_HB3412AA	3	2014
SAL_LC4127AA_AS	SAL_FB0123AA	621	2014
SAL_JA0799AA_AS	SAL_DA2279AA	3	2014
SAL_HC4316AA_AS	SAL_DB0562AA	621	2014
SAL_HC4317AA_AS	SAL_DB0561AA	621	2014
SAL_HC4303AA_AS	SAL_DB0575AA	621	2014
SAL_HC4346AA_AS	SAL_DB0532AA	459	2014
SAL_IB3252AA_AS	SAL_UA8603AA	3	2014
SAL_IB3759AA_AS	SAL_UA8543AA	3	2014
SAL_IB3188AA_AS	SAL_UA8667AA	3	2014
SAL_IB3842AA_AS	SAL_UA8461AA	3	2014
SAL_IB3225AA_AS	SAL_UA8630AA	3	2014
SAL_IB3885AA_AS	SAL_UA8418AA	3	2014
SAL_IB3773AA_AS	SAL_UA8529AA	3	2014
SAL_IB3809AA_AS	SAL_UA8494AA	3	2014
SAL_IB3807AA_AS	SAL_UA8496AA	3	2014
SAL_IB3803AA_AS	SAL_UA8500AA	3	2014
SAL_IB3244AA_AS	SAL_UA8611AA	3	2014
SAL_IB3254AA_AS	SAL_UA8601AA	3	2014
SAL_IB3253AA_AS	SAL_UA8602AA	3	2014
SAL_IB3734AA_AS	SAL_UA8568AA	3	2014
SAL_IB3216AA_AS	SAL_UA8639AA	3	2014
SAL_IB3213AA_AS	SAL_UA8642AA	3	2014
SAL_IB3854AA_AS	SAL_UA8449AA	3	2014
SAL_IB3857AA_AS	SAL_UA8446AA	3	2014
SAL_IB3187AA_AS	SAL_UA8668AA	3	2014
SAL_IB3887AA_AS	SAL_UA8416AA	3	2014
SAL_IB3871AA_AS	SAL_UA8432AA	3	2014
SAL_IB3866AA_AS	SAL_UA8437AA	3	2014
SAL_IB3867AA_AS	SAL_UA8436AA	3	2014
SAL_YA7367AA_AS	SAL_NA9115AA	3	2014
SAL_YA7372AA_AS	SAL_NA9110AA	3	2014
SAL_YA7410AA_AS	SAL_NA9073AA	3	2014
SAL_YA7334AA_AS	SAL_NA9148AA	3	2014
SAL_YA7354AA_AS	SAL_NA9128AA	3	2014
SAL_IB3208AA_AS	SAL_UA8647AA	3	2014
SAL_IB3777AA_AS	SAL_UA8525AA	3	2014
SAL_IB3810AA_AS	SAL_UA8493AA	3	2014
SAL_IB3893AA_AS	SAL_UA8410AA	3	2014
SAL_YA7394AA_AS	SAL_NA9088AA	3	2014
SAL_YA7417AA_AS	SAL_NA9066AA	3	2014
SAL_YA7391AA_AS	SAL_NA9091AA	3	2014
SAL_YA7326AA_AS	SAL_NA9156AA	3	2014
SAL_YA7375AA_AS	SAL_NA9107AA	3	2014
SAL_YA7400AA_AS	SAL_NA9083AA	3	2014
SAL_YA7401AA_AS	SAL_NA9082AA	3	2014
SAL_YA7398AA_AS	SAL_NA9085AA	3	2014
SAL_IB3772AA_AS	SAL_UA8530AA	3	2014
SAL_IB3733AA_AS	SAL_UA8569AA	3	2014
SAL_IB3179AA_AS	SAL_UA8676AA	3	2014
SAL_IB3181AA_AS	SAL_UA8674AA	3	2014
SAL_IB3875AA_AS	SAL_UA8428AA	3	2014
SAL_IB3212AA_AS	SAL_UA8643AA	3	2014
SAL_IB3771AA_AS	SAL_UA8531AA	3	2014
SAL_IB3899AA_AS	SAL_UA8404AA	3	2014
SAL_IB3872AA_AS	SAL_UA8431AA	3	2014
SAL_IB3869AA_AS	SAL_UA8434AA	3	2014
SAL_YA7458AA_AS	SAL_NA9025AA	3	2014
SAL_YA7383AA_AS	SAL_NA9099AA	3	2014
SAL_IB3882AA_AS	SAL_UA8421AA	3	2014
SAL_IB3251AA_AS	SAL_UA8604AA	3	2014
SAL_IB3246AA_AS	SAL_UA8609AA	3	2014
SAL_IB3728AA_AS	SAL_UA8574AA	3	2014
SAL_IB3729AA_AS	SAL_UA8573AA	3	2014
SAL_IB3838AA_AS	SAL_UA8465AA	3	2014
SAL_YA7384AA_AS	SAL_NA9098AA	3	2014
SAL_YA7347AA_AS	SAL_NA9135AA	3	2014
SAL_IB3876AA_AS	SAL_UA8427AA	3	2014
SAL_IB3778AA_AS	SAL_UA8524AA	3	2014
SAL_IB3805AA_AS	SAL_UA8498AA	3	2014
SAL_IB3250AA_AS	SAL_UA8605AA	3	2014
SAL_IB3247AA_AS	SAL_UA8608AA	3	2014
SAL_IB3222AA_AS	SAL_UA8633AA	3	2014
SAL_IB3219AA_AS	SAL_UA8636AA	3	2014
SAL_IB3892AA_AS	SAL_UA8411AA	3	2014
SAL_IB3894AA_AS	SAL_UA8409AA	3	2014
SAL_IB3863AA_AS	SAL_UA8440AA	3	2014
SAL_IB3890AA_AS	SAL_UA8413AA	3	2014
SAL_YA7365AA_AS	SAL_NA9117AA	3	2014
SAL_IB3774AA_AS	SAL_UA8528AA	3	2014
SAL_IB3897AA_AS	SAL_UA8406AA	3	2014
SAL_IB3880AA_AS	SAL_UA8423AA	3	2014
SAL_IB3731AA_AS	SAL_UA8571AA	3	2014
SAL_IB3177AA_AS	SAL_UA8678AA	3	2014
SAL_IB3895AA_AS	SAL_UA8408AA	3	2014
SAL_IB3874AA_AS	SAL_UA8429AA	3	2014
SAL_IB3178AA_AS	SAL_UA8677AA	3	2014
SAL_GB9999AA_AS	SAL_SA0842AA	3	2014
SAL_YA7421AA_AS	SAL_NA9062AA	3	2014
SAL_YA7386AA_AS	SAL_NA9096AA	3	2014
SAL_YA7380AA_AS	SAL_NA9102AA	3	2014
SAL_YA7388AA_AS	SAL_NA9094AA	3	2014
SAL_IB3776AA_AS	SAL_UA8526AA	3	2014
SAL_IB3804AA_AS	SAL_UA8499AA	3	2014
SAL_IB3726AA_AS	SAL_UA8576AA	3	2014
SAL_IB3732AA_AS	SAL_UA8570AA	3	2014
SAL_IB3180AA_AS	SAL_UA8675AA	3	2014
SAL_IB3217AA_AS	SAL_UA8638AA	3	2014
SAL_IB3868AA_AS	SAL_UA8435AA	3	2014
SAL_IB3898AA_AS	SAL_UA8405AA	3	2014
SAL_IB3865AA_AS	SAL_UA8438AA	3	2014
SAL_IB3901AA_AS	SAL_UA8402AA	3	2014
SAL_IB3727AA_AS	SAL_UA8575AA	3	2014
SAL_IB3883AA_AS	SAL_UA8420AA	3	2014
SAL_IB3884AA_AS	SAL_UA8419AA	3	2014
SAL_IB3775AA_AS	SAL_UA8527AA	3	2014
SAL_IB3245AA_AS	SAL_UA8610AA	3	2014
SAL_IB3256AA_AS	SAL_UA8599AA	3	2014
SAL_IB3183AA_AS	SAL_UA8672AA	3	2014
SAL_IB3221AA_AS	SAL_UA8634AA	3	2014
SAL_IB3891AA_AS	SAL_UA8412AA	3	2014
SAL_IB3873AA_AS	SAL_UA8430AA	3	2014
SAL_IB3870AA_AS	SAL_UA8433AA	3	2014
SAL_YA7461AA_AS	SAL_NA9022AA	3	2014
SAL_YA7378AA_AS	SAL_NA9104AA	3	2014
SAL_YA7392AA_AS	SAL_NA9090AA	3	2014
SAL_YA7387AA_AS	SAL_NA9095AA	3	2014
SAL_YA7965AA_AS	SAL_NA9132AA	3	2014
SAL_YA7351AA_AS	SAL_NA9131AA	3	2014
SAL_YA7352AA_AS	SAL_NA9130AA	3	2014
SAL_YA7353AA_AS	SAL_NA9129AA	3	2014
SAL_IB3736AA_AS	SAL_UA8566AA	3	2014
SAL_IB3781AA_AS	SAL_UA8521AA	3	2014
SAL_IB3780AA_AS	SAL_UA8522AA	3	2014
SAL_IB3806AA_AS	SAL_UA8497AA	3	2014
SAL_IB3215AA_AS	SAL_UA8640AA	3	2014
SAL_IB3220AA_AS	SAL_UA8635AA	3	2014
SAL_IB3852AA_AS	SAL_UA8451AA	3	2014
SAL_IB3782AA_AS	SAL_UA8520AA	3	2014
SAL_IB3249AA_AS	SAL_UA8606AA	3	2014
SAL_YA7459AA_AS	SAL_NA9024AA	3	2014
SAL_YA7462AA_AS	SAL_NA9021AA	3	2014
SAL_YA7370AA_AS	SAL_NA9112AA	3	2014
SAL_YA7348AA_AS	SAL_NA9134AA	3	2014
SAL_YA7456AA_AS	SAL_NA9027AA	3	2014
SAL_YA7368AA_AS	SAL_NA9114AA	3	2014
SAL_IB3881AA_AS	SAL_UA8422AA	3	2014
SAL_IB3877AA_AS	SAL_UA8426AA	3	2014
SAL_IB3808AA_AS	SAL_UA8495AA	3	2014
SAL_IB3248AA_AS	SAL_UA8607AA	3	2014
SAL_IB3186AA_AS	SAL_UA8669AA	3	2014
SAL_IB3896AA_AS	SAL_UA8407AA	3	2014
SAL_YA7412AA_AS	SAL_NA9071AA	3	2014
SAL_YA7377AA_AS	SAL_NA9105AA	3	2014
SAL_YA7376AA_AS	SAL_NA9106AA	3	2014
SAL_YA6094AA_AS	SAL_NA7761AA	3	2014
SAL_YA6076AA_AS	SAL_NA7779AA	3	2014
SAL_YA6074AA_AS	SAL_NA7781AA	3	2014
SAL_YA6075AA_AS	SAL_NA7780AA	3	2014
SAL_YA6096AA_AS	SAL_NA7759AA	3	2014
SAL_YA6097AA_AS	SAL_NA7758AA	3	2014
SAL_YA6047AA_AS	SAL_NA7808AA	3	2014
SAL_XA2670AA_AS	SAL_MA8738AA	3	2014
SAL_LA2491AA_AS	SAL_FA7332AA	3	2014
SAL_LA2678AA_AS	SAL_FA7396AA	3	2014
SAL_LA2495AA_AS	SAL_FA7336AA	3	2014
SAL_LA2653AA_AS	SAL_FA7374AA	3	2014
SAL_YA6125AA_AS	SAL_NA7730AA	3	2014
SAL_YA6131AA_AS	SAL_NA7724AA	3	2014
SAL_YA6132AA_AS	SAL_NA7723AA	3	2014
SAL_YA6133AA_AS	SAL_NA7722AA	3	2014
SAL_YA6134AA_AS	SAL_NA7721AA	3	2014
SAL_YA6135AA_AS	SAL_NA7720AA	3	2014
SAL_YA6136AA_AS	SAL_NA7719AA	3	2014
SAL_YA6102AA_AS	SAL_NA7753AA	3	2014
SAL_YA6108AA_AS	SAL_NA7747AA	3	2014
SAL_YA6099AA_AS	SAL_NA7756AA	3	2014
SAL_YA6100AA_AS	SAL_NA7755AA	3	2014
SAL_YA6107AA_AS	SAL_NA7748AA	3	2014
SAL_YA6101AA_AS	SAL_NA7754AA	3	2014
SAL_YA6104AA_AS	SAL_NA7751AA	3	2014
SAL_YA6105AA_AS	SAL_NA7750AA	3	2014
SAL_YA6106AA_AS	SAL_NA7749AA	3	2014
SAL_YA6109AA_AS	SAL_NA7746AA	3	2014
SAL_PB5795AA_AS	SAL_YA8997AA	621	2014
SAL_IB3923AA_AS	SAL_UA8380AA	3	2014
SAL_XA9128AA_AS	SAL_NA2278AA	3	2014
SAL_XA9122AA_AS	SAL_NA2284AA	3	2014
SAL_XA9123AA_AS	SAL_NA2283AA	3	2014
SAL_XA9131AA_AS	SAL_NA2275AA	3	2014
SAL_XA9121AA_AS	SAL_NA2285AA	3	2014
SAL_XA9126AA_AS	SAL_NA2280AA	3	2014
SAL_XA9109AA_AS	SAL_NA2297AA	3	2014
SAL_XA9113AA_AS	SAL_NA2293AA	3	2014
SAL_XA9114AA_AS	SAL_NA2292AA	3	2014
SAL_XA9097AA_AS	SAL_NA2309AA	3	2014
SAL_XA9111AA_AS	SAL_NA2295AA	3	2014
SAL_UC9408AA_AS	SAL_MB4943AA	40	2014
SAL_PA2793AA_AS	SAL_HA7240AA	40	2014
SAL_EA6059AA_AS	SAL_BA7849AA	40	2014
SAL_IA9248AA_AS	SAL_CA4287AA	3	2014
SAL_BA3513AA_AS	SAL_BA8107AA	621	2014
SAL_EA8248AA_AS	SAL_CA5075AA	621	2014
SAL_BA8048AA_AS	SAL_CA4105AA	3	2014
SAL_CA4567AA_AS	SAL_CA6676AA	3	2014
SAL_BA7987AA_AS	SAL_CA2689AA	3	2014
SAL_EA8657AA_AS	SAL_CA6285AA	3	2014
SAL_BA3227AA_AS	SAL_CA6665AA	3	2014
SAL_EA8775AA_AS	SAL_CA6637AA	3	2014
SAL_EA7494AA_AS	SAL_CA2765AA	3	2014
SAL_EA6521AA_AS	SAL_BA9342AA	3	2014
SAL_EA8391AA_AS	SAL_CA5451AA	3	2014
SAL_EA8239AA_AS	SAL_CA5042AA	3	2014
SAL_EA6646AA_AS	SAL_BA9972AA	3	2014
SAL_EA7763AA_AS	SAL_CA3588AA	10	2014
SAL_EA8033AA_AS	SAL_CA4429AA	10	2014
SAL_BA4763AA_AS	SAL_CA2530AA	10	2014
SAL_EA7349AA_AS	SAL_CA2341AA	10	2014
SAL_EA8806AA_AS	SAL_CA6753AA	10	2014
SAL_JA4313AA_AS	SAL_CA5319AA	10	2014
SAL_PB8764AA_AS	SAL_CA1189AA	17	2014
SAL_EA6422AA_AS	SAL_BA8970AA	17	2014
SAL_EA6164AA_AS	SAL_BA8275AA	35	2014
SAL_EA8120AA_AS	SAL_CA4704AA	37	2014
SAL_BA3522AA_AS	SAL_CA1174AA	37	2014
SAL_EA8819AA_AS	SAL_CA6812AA	37	2014
SAL_BA2847AA_AS	SAL_CA6828AA	37	2014
SAL_EA7902AA_AS	SAL_CA4008AA	37	2014
SAL_EA6083AA_AS	SAL_BA7959AA	37	2014
SAL_EA6988AA_AS	SAL_CA0906AA	40	2014
SAL_EA7703AA_AS	SAL_CA3398AA	621	2014
SAL_EA6090AA_AS	SAL_BA8007AA	621	2014
SAL_EA8261AA_AS	SAL_CA5106AA	621	2014
SAL_EA7620AA_AS	SAL_CA3181AA	621	2014
SAL_BA3145AA_AS	SAL_CA6365AA	621	2014
SAL_EA8708AA_AS	SAL_CA6422AA	621	2014
SAL_EA7401AA_AS	SAL_CA2482AA	621	2014
SAL_EA7007AA_AS	SAL_CA1100AA	621	2014
SAL_EA8320AA_AS	SAL_CA5279AA	621	2014
SAL_JA4124AA_AS	SAL_CA5978AA	35	2014
SAL_EA6587AA_AS	SAL_BA9543AA	3	2014
SAL_EA7014AA_AS	SAL_CA1128AA	35	2014
SAL_EA1728AA_AS	SAL_CA2571AA	35	2014
SAL_EA7974AA_AS	SAL_CA4246AA	3	2014
SAL_CB1043AA_AS	SAL_QA9546AA	10	2014
SAL_AB9108AA_AS	SAL_PA7812AA	10	2014
SAL_OA1328AA_AS	SAL_HA5124AA	3	2014
SAL_OA1333AA_AS	SAL_HA5119AA	3	2014
SAL_KB6214AA_AS	SAL_WA1656AA	37	2014
SAL_OA1376AA_AS	SAL_HA5084AA	40	2014
SAL_OA1381AA_AS	SAL_HA5079AA	40	2014
SAL_OA1382AA_AS	SAL_HA5078AA	40	2014
SAL_BA5857AA_AS	SAL_BA9718AA	459	2014
SAL_QA4513AA_AS	SAL_IA5178AA	35	2014
SAL_PA2427AA_AS	SAL_HA6026AA	621	2014
SAL_PA3078AA_AS	SAL_HA6955AA	621	2014
SAL_QA4949AA_AS	SAL_IA5281AA	35	2014
SAL_QA4952AA_AS	SAL_IA5278AA	35	2014
SAL_QA4982AA_AS	SAL_IA5248AA	35	2014
SAL_QA4980AA_AS	SAL_IA5250AA	35	2014
SAL_QA4973AA_AS	SAL_IA5257AA	35	2014
SAL_QA4514AA_AS	SAL_IA5177AA	10	2014
SAL_PA3072AA_AS	SAL_HA6961AA	17	2014
SAL_JB4728AA_AS	SAL_VA4139AA	3	2014
SAL_JB4797AA_AS	SAL_VA4070AA	10	2014
SAL_JB4719AA_AS	SAL_VA4148AA	10	2014
SAL_JB4789AA_AS	SAL_VA4078AA	10	2014
SAL_JB4771AA_AS	SAL_VA4096AA	17	2014
SAL_JB4674AA_AS	SAL_VA4193AA	35	2014
SAL_JB4653AA_AS	SAL_VA4214AA	37	2014
SAL_JB4744AA_AS	SAL_VA4123AA	621	2014
SAL_FA8186AA_AS	SAL_EA2145AA	621	2014
SAL_EA9625AA_AS	SAL_CA8147AA	621	2014
SAL_PA7907AA_AS	SAL_HA9115AA	3	2014
SAL_PA2384AA_AS	SAL_HA5968AA	3	2014
SAL_KA6829AA_AS	SAL_FA2980AA	3	2014
SAL_FA8044AA_AS	SAL_EA2083AA	3	2014
SAL_KA6849AA_AS	SAL_FA2960AA	3	2014
SAL_KA7034AA_AS	SAL_FA2765AA	3	2014
SAL_FA0602AA_AS	SAL_CA9681AA	10	2014
SAL_KA7037AA_AS	SAL_FA2762AA	17	2014
SAL_KA6693AA_AS	SAL_FA2935AA	3	2014
SAL_KA7288AA_AS	SAL_FA2664AA	3	2014
SAL_KA6888AA_AS	SAL_FA2911AA	3	2014
SAL_KA7003AA_AS	SAL_FA2796AA	3	2014
SAL_KA7283AA_AS	SAL_FA2669AA	3	2014
SAL_FA0598AA_AS	SAL_CA9674AA	10	2014
SAL_FA0586AA_AS	SAL_CA9654AA	10	2014
SAL_BA6113AA_AS	SAL_BA1484AA	37	2014
SAL_KA7040AA_AS	SAL_FA2759AA	3	2014
SAL_KA6911AA_AS	SAL_FA2888AA	3	2014
SAL_KA6830AA_AS	SAL_FA2979AA	3	2014
SAL_KA6831AA_AS	SAL_FA2978AA	3	2014
SAL_KA6852AA_AS	SAL_FA2957AA	3	2014
SAL_KA6862AA_AS	SAL_FA2947AA	3	2014
SAL_KA6985AA_AS	SAL_FA2814AA	3	2014
SAL_KA6996AA_AS	SAL_FA2803AA	3	2014
SAL_KA7077AA_AS	SAL_FA2722AA	3	2014
SAL_KA7258AA_AS	SAL_FA2694AA	3	2014
SAL_BA3767AA_AS	SAL_CA9678AA	10	2014
SAL_KA6940AA_AS	SAL_FA2859AA	17	2014
SAL_KA7230AA_AS	SAL_FA2718AA	3	2014
SAL_KA6948AA_AS	SAL_FA2851AA	3	2014
SAL_FA7969AA_AS	SAL_EA1958AA	35	2014
SAL_WA5032AA_AS	SAL_MA2981AA	3	2014
SAL_EA3863AA_AS	SAL_BA2609AA	3	2014
SAL_KA7054AA_AS	SAL_FA2745AA	3	2014
SAL_KA6980AA_AS	SAL_FA2819AA	10	2014
SAL_KA6907AA_AS	SAL_FA2892AA	3	2014
SAL_UC4653AA_AS	SAL_MB0518AA	3	2014
SAL_KA6825AA_AS	SAL_FA2984AA	3	2014
SAL_KA6990AA_AS	SAL_FA2809AA	3	2014
SAL_KA7030AA_AS	SAL_FA2769AA	3	2014
SAL_KA7079AA_AS	SAL_FA2720AA	3	2014
SAL_KA7240AA_AS	SAL_FA2712AA	3	2014
SAL_KA6900AA_AS	SAL_FA2899AA	37	2014
SAL_KA7076AA_AS	SAL_FA2723AA	3	2014
SAL_FA7935AA_AS	SAL_EA1991AA	3	2014
SAL_QA1432AA_AS	SAL_IA2473AA	3	2014
SAL_EA4689AA_AS	SAL_BA4595AA	3	2014
SAL_KA4172AA_AS	SAL_FA0432AA	3	2014
SAL_KA4153AA_AS	SAL_FA0413AA	35	2014
SAL_KA4154AA_AS	SAL_FA0414AA	35	2014
SAL_KA4155AA_AS	SAL_FA0415AA	35	2014
SAL_KA5284AA_AS	SAL_FA1365AA	35	2014
SAL_KA4156AA_AS	SAL_FA0416AA	35	2014
SAL_KA6695AA_AS	SAL_FA2933AA	3	2014
SAL_KA6971AA_AS	SAL_FA2828AA	3	2014
SAL_KA7068AA_AS	SAL_FA2731AA	3	2014
SAL_KA7270AA_AS	SAL_FA2682AA	3	2014
SAL_KA6930AA_AS	SAL_FA2869AA	17	2014
SAL_EA5272AA_AS	SAL_BA6076AA	37	2014
SAL_HB9918AA_AS	SAL_UA6875AA	3	2014
SAL_KA7018AA_AS	SAL_FA2781AA	3	2014
SAL_KA7015AA_AS	SAL_FA2784AA	3	2014
SAL_KA6916AA_AS	SAL_FA2883AA	3	2014
SAL_KA7025AA_AS	SAL_FA2774AA	3	2014
SAL_KA6921AA_AS	SAL_FA2878AA	3	2014
SAL_KA7007AA_AS	SAL_FA2792AA	3	2014
SAL_FA8119AA_AS	SAL_EA1968AA	37	2014
SAL_PA3634AA_AS	SAL_HA7611AA	3	2014
SAL_EA3589AA_AS	SAL_BA2015AA	3	2014
SAL_JA0733AA_AS	SAL_BA0703AA	3	2014
SAL_EA3616AA_AS	SAL_BA2056AA	3	2014
SAL_KA7008AA_AS	SAL_FA2791AA	10	2014
SAL_FA0605AA_AS	SAL_CA9685AA	10	2014
SAL_KA6861AA_AS	SAL_FA2948AA	35	2014
SAL_EA3261AA_AS	SAL_BA1478AA	37	2014
SAL_EA4219AA_AS	SAL_BA3557AA	621	2014
SAL_EA4161AA_AS	SAL_BA3480AA	621	2014
SAL_EA4215AA_AS	SAL_BA3556AA	621	2014
SAL_EA4273AA_AS	SAL_BA3672AA	621	2014
SAL_IA5989AA_AS	SAL_BA3588AA	621	2014
SAL_EA4239AA_AS	SAL_BA3583AA	621	2014
SAL_CA2283AA_AS	SAL_BA3614AA	621	2014
SAL_BA2982AA_AS	SAL_BA3578AA	621	2014
SAL_KA7014AA_AS	SAL_FA2785AA	3	2014
SAL_JB8403AA_AS	SAL_VA8041AA	3	2014
SAL_KA6873AA_AS	SAL_FA2926AA	3	2014
SAL_FA2295AA_AS	SAL_DA2939AA	37	2014
SAL_FA2296AA_AS	SAL_DA2938AA	37	2014
SAL_FA2303AA_AS	SAL_DA2952AA	37	2014
SAL_JA0958AA_AS	SAL_DA2951AA	37	2014
SAL_FA2288AA_AS	SAL_DA2928AA	37	2014
SAL_FA2298AA_AS	SAL_DA2943AA	37	2014
SAL_FA2294AA_AS	SAL_DA2934AA	37	2014
SAL_JA3992AA_AS	SAL_DA2933AA	37	2014
SAL_KA6882AA_AS	SAL_FA2917AA	3	2014
SAL_FA8209AA_AS	SAL_EA1979AA	3	2014
SAL_EA9633AA_AS	SAL_CA8161AA	621	2014
SAL_KA6818AA_AS	SAL_FA2991AA	3	2014
SAL_KA7020AA_AS	SAL_FA2779AA	3	2014
SAL_KA7028AA_AS	SAL_FA2771AA	35	2014
SAL_UA3503AA_AS	SAL_KA6327AA	3	2014
SAL_NA1469AA_AS	SAL_HA0657AA	3	2014
SAL_MA5518AA_AS	SAL_GA7963AA	3	2014
SAL_MA5532AA_AS	SAL_GA7949AA	3	2014
SAL_MA5534AA_AS	SAL_GA7947AA	3	2014
SAL_NA1535AA_AS	SAL_HA0621AA	3	2014
SAL_NA1291AA_AS	SAL_HA0656AA	3	2014
SAL_MA5526AA_AS	SAL_GA7955AA	3	2014
SAL_MA5307AA_AS	SAL_GA7483AA	3	2014
SAL_FA0458AA_AS	SAL_CA9396AA	10	2014
SAL_FA0456AA_AS	SAL_CA9395AA	10	2014
SAL_FA0457AA_AS	SAL_CA9394AA	10	2014
SAL_FA0648AA_AS	SAL_CA9738AA	10	2014
SAL_FA0647AA_AS	SAL_CA9737AA	10	2014
SAL_FA0646AA_AS	SAL_CA9736AA	10	2014
SAL_BA3195AA_AS	SAL_CA9401AA	10	2014
SAL_FA0773AA_AS	SAL_CA9938AA	10	2014
SAL_BA4329AA_AS	SAL_CA9936AA	10	2014
SAL_FA0772AA_AS	SAL_CA9937AA	10	2014
SAL_BA4863AA_AS	SAL_CA9939AA	10	2014
SAL_SA9923AA_AS	SAL_JA5774AA	35	2014
SAL_OA2397AA_AS	SAL_HA5756AA	621	2014
SAL_LB3957AA_AS	SAL_WA5714AA	621	2014
SAL_KA6822AA_AS	SAL_FA2987AA	3	2014
SAL_KA6960AA_AS	SAL_FA2839AA	3	2014
SAL_KA6859AA_AS	SAL_FA2950AA	459	2014
SAL_PA3082AA_AS	SAL_HA6951AA	459	2014
SAL_PA2428AA_AS	SAL_HA6027AA	459	2014
SAL_PA2429AA_AS	SAL_HA6028AA	459	2014
SAL_PA2490AA_AS	SAL_HA6089AA	459	2014
SAL_PA3622AA_AS	SAL_HA7623AA	459	2014
SAL_JB4752AA_AS	SAL_VA4115AA	459	2014
SAL_PA3080AA_AS	SAL_HA6953AA	459	2014
SAL_PA7908AA_AS	SAL_HA9114AA	459	2014
SAL_KA6983AA_AS	SAL_FA2816AA	459	2014
SAL_KA6886AA_AS	SAL_FA2913AA	459	2014
SAL_LA2863AA_AS	SAL_FA7574AA	459	2014
SAL_KA6987AA_AS	SAL_FA2812AA	459	2014
SAL_KA6864AA_AS	SAL_FA2945AA	459	2014
SAL_JB4322AA_AS	SAL_VA4576AA	459	2014
SAL_JB4316AA_AS	SAL_VA4582AA	459	2014
SAL_EA3578AA_AS	SAL_BA1981AA	459	2014
SAL_PA3642AA_AS	SAL_HA7603AA	459	2014
SAL_PA7917AA_AS	SAL_HA9105AA	459	2014
SAL_PA7892AA_AS	SAL_HA9130AA	459	2014
SAL_QA4520AA_AS	SAL_IA5171AA	459	2014
SAL_QA4936AA_AS	SAL_IA5294AA	459	2014
SAL_PA7889AA_AS	SAL_HA9133AA	459	2014
SAL_QA4589AA_AS	SAL_IA5119AA	459	2014
SAL_QA6570AA_AS	SAL_IA6563AA	459	2014
SAL_KA4161AA_AS	SAL_FA0421AA	459	2014
SAL_KA4162AA_AS	SAL_FA0422AA	459	2014
SAL_RA9577AA_AS	SAL_JA0608AA	459	2014
SAL_RA9576AA_AS	SAL_JA0610AA	459	2014
SAL_EA3257AA_AS	SAL_BA1477AA	459	2014
SAL_PA0857AA_AS	SAL_HA5816AA	459	2014
SAL_KA6999AA_AS	SAL_FA2800AA	459	2014
SAL_JA0092AA_AS	SAL_DA1322AA	459	2014
SAL_MA0699AA_AS	SAL_GA5159AA	459	2014
SAL_UA3500AA_AS	SAL_KA6330AA	459	2014
SAL_SA9677AA_AS	SAL_JA6020AA	459	2014
SAL_YA2236AA_AS	SAL_NA4587AA	459	2014
SAL_PC1491AA_AS	SAL_HB6740AA	3	2014
SAL_PC1476AA_AS	SAL_HB6755AA	37	2014
SAL_PC1477AA_AS	SAL_HB6754AA	37	2014
SAL_OA1330AA_AS	SAL_HA5122AA	40	2014
SAL_OA1342AA_AS	SAL_HA5110AA	40	2014
SAL_MA5133AA_AS	SAL_GA7449AA	3	2014
SAL_LC6236AA_AS	SAL_FB1280AA	37	2015
SAL_IB8148AA_AS	SAL_VA1505AA	3	2015
SAL_YA6327AA_AS	SAL_NA7529AA	3	2015
SAL_YA6231AA_AS	SAL_NA7624AA	621	2015
SAL_MB2486AA_AS	SAL_XA0212AA	3	2015
SAL_MB2489AA_AS	SAL_XA0209AA	3	2015
SAL_GB2392AA_AS	SAL_TA8859AA	3	2015
SAL_JB1458AA_AS	SAL_VA2385AA	37	2015
SAL_IC4160AA_AS	SAL_DB6742AA	3	2015
SAL_FB7936AA_AS	SAL_TA7533AA	3	2015
SAL_FB7939AA_AS	SAL_TA7530AA	3	2015
SAL_FB7928AA_AS	SAL_TA7541AA	621	2015
SAL_GB2390AA_AS	SAL_TA8857AA	3	2015
SAL_VC2142AA_AS	SAL_MB8149AA	3	2015
SAL_VC2516AA_AS	SAL_MB9558AA	3	2015
SAL_WA4569AA_AS	SAL_MA2546AA	3	2015
SAL_IB3193AA_AS	SAL_UA8662AA	3	2015
SAL_IB3837AA_AS	SAL_UA8466AA	3	2015
SAL_IB3835AA_AS	SAL_UA8468AA	3	2015
SAL_IB3717AA_AS	SAL_UA8585AA	3	2015
SAL_IB3236AA_AS	SAL_UA8619AA	3	2015
SAL_IB3749AA_AS	SAL_UA8553AA	3	2015
SAL_IB3750AA_AS	SAL_UA8552AA	3	2015
SAL_IB3751AA_AS	SAL_UA8551AA	3	2015
SAL_IB3744AA_AS	SAL_UA8558AA	3	2015
SAL_IB3745AA_AS	SAL_UA8557AA	3	2015
SAL_IB3847AA_AS	SAL_UA8456AA	3	2015
SAL_IB3821AA_AS	SAL_UA8482AA	3	2015
SAL_IB3817AA_AS	SAL_UA8486AA	3	2015
SAL_IB3825AA_AS	SAL_UA8478AA	3	2015
SAL_IB3218AA_AS	SAL_UA8637AA	3	2015
SAL_IB3197AA_AS	SAL_UA8658AA	3	2015
SAL_IB3232AA_AS	SAL_UA8623AA	3	2015
SAL_IB3224AA_AS	SAL_UA8631AA	3	2015
SAL_IB3813AA_AS	SAL_UA8490AA	3	2015
SAL_IB3784AA_AS	SAL_UA8518AA	3	2015
SAL_IB3790AA_AS	SAL_UA8513AA	3	2015
SAL_IB3768AA_AS	SAL_UA8534AA	3	2015
SAL_IB3831AA_AS	SAL_UA8472AA	3	2015
SAL_IB3779AA_AS	SAL_UA8523AA	3	2015
SAL_IB3740AA_AS	SAL_UA8562AA	3	2015
SAL_YA7403AA_AS	SAL_NA9080AA	3	2015
SAL_YA7341AA_AS	SAL_NA9141AA	3	2015
SAL_YA7418AA_AS	SAL_NA9065AA	3	2015
SAL_YA7420AA_AS	SAL_NA9063AA	3	2015
SAL_YA7455AA_AS	SAL_NA9028AA	3	2015
SAL_YA7454AA_AS	SAL_NA9029AA	3	2015
SAL_YA7439AA_AS	SAL_NA9044AA	3	2015
SAL_YA7437AA_AS	SAL_NA9046AA	3	2015
SAL_YA7436AA_AS	SAL_NA9047AA	3	2015
SAL_IB3798AA_AS	SAL_UA8505AA	3	2015
SAL_IB3787AA_AS	SAL_UA8516AA	3	2015
SAL_IB3826AA_AS	SAL_UA8477AA	3	2015
SAL_IB3909AA_AS	SAL_UA8394AA	3	2015
SAL_IB3234AA_AS	SAL_UA8621AA	3	2015
SAL_IB3233AA_AS	SAL_UA8622AA	3	2015
SAL_IB3223AA_AS	SAL_UA8632AA	3	2015
SAL_IB3742AA_AS	SAL_UA8560AA	3	2015
SAL_IB3769AA_AS	SAL_UA8533AA	3	2015
SAL_YA7442AA_AS	SAL_NA9041AA	3	2015
SAL_YA7443AA_AS	SAL_NA9040AA	3	2015
SAL_IB3917AA_AS	SAL_UA8386AA	3	2015
SAL_IB3755AA_AS	SAL_UA8547AA	3	2015
SAL_IB3228AA_AS	SAL_UA8627AA	3	2015
SAL_IB3257AA_AS	SAL_UA8598AA	3	2015
SAL_IB3760AA_AS	SAL_UA8542AA	3	2015
SAL_YA7340AA_AS	SAL_NA9142AA	3	2015
SAL_YA7336AA_AS	SAL_NA9146AA	3	2015
SAL_YA7337AA_AS	SAL_NA9145AA	3	2015
SAL_YA7423AA_AS	SAL_NA9060AA	3	2015
SAL_YA7422AA_AS	SAL_NA9061AA	3	2015
SAL_YA7464AA_AS	SAL_NA9019AA	3	2015
SAL_YA7463AA_AS	SAL_NA9020AA	3	2015
SAL_IB3235AA_AS	SAL_UA8620AA	3	2015
SAL_IB3756AA_AS	SAL_UA8546AA	3	2015
SAL_IB3255AA_AS	SAL_UA8600AA	3	2015
SAL_IB3230AA_AS	SAL_UA8625AA	3	2015
SAL_IB3819AA_AS	SAL_UA8484AA	3	2015
SAL_YA7404AA_AS	SAL_NA9079AA	3	2015
SAL_YA7363AA_AS	SAL_NA9119AA	3	2015
SAL_IB3715AA_AS	SAL_UA8587AA	3	2015
SAL_IB3816AA_AS	SAL_UA8487AA	3	2015
SAL_IB3739AA_AS	SAL_UA8563AA	3	2015
SAL_IB3833AA_AS	SAL_UA8470AA	3	2015
SAL_IB3200AA_AS	SAL_UA8655AA	3	2015
SAL_IB3845AA_AS	SAL_UA8458AA	3	2015
SAL_IB3855AA_AS	SAL_UA8448AA	3	2015
SAL_IB3815AA_AS	SAL_UA8488AA	3	2015
SAL_IB3823AA_AS	SAL_UA8480AA	3	2015
SAL_IB3724AA_AS	SAL_UA8578AA	3	2015
SAL_IB3198AA_AS	SAL_UA8657AA	3	2015
SAL_IB3261AA_AS	SAL_UA8594AA	3	2015
SAL_IB3811AA_AS	SAL_UA8492AA	3	2015
SAL_IB3741AA_AS	SAL_UA8561AA	3	2015
SAL_IB3738AA_AS	SAL_UA8564AA	3	2015
SAL_IB3764AA_AS	SAL_UA8538AA	3	2015
SAL_YA7361AA_AS	SAL_NA9121AA	3	2015
SAL_IB3914AA_AS	SAL_UA8389AA	3	2015
SAL_IB3716AA_AS	SAL_UA8586AA	3	2015
SAL_IB3719AA_AS	SAL_UA8583AA	3	2015
SAL_IB3722AA_AS	SAL_UA8580AA	3	2015
SAL_IB3794AA_AS	SAL_UA8509AA	3	2015
SAL_IB3196AA_AS	SAL_UA8659AA	3	2015
SAL_IB3263AA_AS	SAL_UA8592AA	3	2015
SAL_IB3258AA_AS	SAL_UA8597AA	3	2015
SAL_IB3767AA_AS	SAL_UA8535AA	3	2015
SAL_IB3913AA_AS	SAL_UA8390AA	3	2015
SAL_IB3226AA_AS	SAL_UA8629AA	3	2015
SAL_IB3237AA_AS	SAL_UA8618AA	3	2015
SAL_IB3239AA_AS	SAL_UA8616AA	3	2015
SAL_IB3797AA_AS	SAL_UA8506AA	3	2015
SAL_IB3748AA_AS	SAL_UA8554AA	3	2015
SAL_IB3849AA_AS	SAL_UA8454AA	3	2015
SAL_IB3846AA_AS	SAL_UA8457AA	3	2015
SAL_IB3712AA_AS	SAL_UA8590AA	3	2015
SAL_IB3841AA_AS	SAL_UA8462AA	3	2015
SAL_IB3761AA_AS	SAL_UA8541AA	3	2015
SAL_IB3201AA_AS	SAL_UA8654AA	3	2015
SAL_IB3195AA_AS	SAL_UA8660AA	3	2015
SAL_IB3840AA_AS	SAL_UA8463AA	3	2015
SAL_IB3206AA_AS	SAL_UA8649AA	3	2015
SAL_IB3723AA_AS	SAL_UA8579AA	3	2015
SAL_IB3227AA_AS	SAL_UA8628AA	3	2015
SAL_IB3202AA_AS	SAL_UA8653AA	3	2015
SAL_IB3210AA_AS	SAL_UA8645AA	3	2015
SAL_IB3820AA_AS	SAL_UA8483AA	3	2015
SAL_IB3829AA_AS	SAL_UA8474AA	3	2015
SAL_IB3203AA_AS	SAL_UA8652AA	3	2015
SAL_IB3910AA_AS	SAL_UA8393AA	3	2015
SAL_IB3792AA_AS	SAL_UA8511AA	3	2015
SAL_IB3754AA_AS	SAL_UA8548AA	3	2015
SAL_IB3889AA_AS	SAL_UA8414AA	3	2015
SAL_IB3765AA_AS	SAL_UA8537AA	3	2015
SAL_IB3766AA_AS	SAL_UA8536AA	3	2015
SAL_IB3763AA_AS	SAL_UA8539AA	3	2015
SAL_IB3832AA_AS	SAL_UA8471AA	3	2015
SAL_IB3207AA_AS	SAL_UA8648AA	3	2015
SAL_IB3205AA_AS	SAL_UA8650AA	3	2015
SAL_IB3204AA_AS	SAL_UA8651AA	3	2015
SAL_IB3912AA_AS	SAL_UA8391AA	3	2015
SAL_IB3714AA_AS	SAL_UA8588AA	3	2015
SAL_IB3243AA_AS	SAL_UA8612AA	3	2015
SAL_IB3785AA_AS	SAL_UA8517AA	3	2015
SAL_IB3850AA_AS	SAL_UA8453AA	3	2015
SAL_IB3844AA_AS	SAL_UA8459AA	3	2015
SAL_IB3843AA_AS	SAL_UA8460AA	3	2015
SAL_IB3814AA_AS	SAL_UA8489AA	3	2015
SAL_IB3822AA_AS	SAL_UA8481AA	3	2015
SAL_IB3730AA_AS	SAL_UA8572AA	3	2015
SAL_IB3861AA_AS	SAL_UA8442AA	3	2015
SAL_IB3199AA_AS	SAL_UA8656AA	3	2015
SAL_IB3907AA_AS	SAL_UA8396AA	3	2015
SAL_IB3908AA_AS	SAL_UA8395AA	3	2015
SAL_IB3886AA_AS	SAL_UA8417AA	3	2015
SAL_IB3192AA_AS	SAL_UA8663AA	3	2015
SAL_IB3189AA_AS	SAL_UA8666AA	3	2015
SAL_IB3231AA_AS	SAL_UA8624AA	3	2015
SAL_IB3260AA_AS	SAL_UA8595AA	3	2015
SAL_IB3713AA_AS	SAL_UA8589AA	3	2015
SAL_IB3743AA_AS	SAL_UA8559AA	3	2015
SAL_IB3737AA_AS	SAL_UA8565AA	3	2015
SAL_IB3788AA_AS	SAL_UA8515AA	3	2015
SAL_IB3770AA_AS	SAL_UA8532AA	3	2015
SAL_IB3915AA_AS	SAL_UA8388AA	3	2015
SAL_IB3762AA_AS	SAL_UA8540AA	3	2015
SAL_YA7343AA_AS	SAL_NA9139AA	3	2015
SAL_YA7460AA_AS	SAL_NA9023AA	3	2015
SAL_YA7435AA_AS	SAL_NA9048AA	3	2015
SAL_IB3862AA_AS	SAL_UA8441AA	3	2015
SAL_IB3240AA_AS	SAL_UA8615AA	3	2015
SAL_IB3796AA_AS	SAL_UA8507AA	3	2015
SAL_IB3752AA_AS	SAL_UA8550AA	3	2015
SAL_IB3753AA_AS	SAL_UA8549AA	3	2015
SAL_IB3214AA_AS	SAL_UA8641AA	3	2015
SAL_IB3906AA_AS	SAL_UA8397AA	3	2015
SAL_IB3190AA_AS	SAL_UA8665AA	3	2015
SAL_IB3229AA_AS	SAL_UA8626AA	3	2015
SAL_YA7402AA_AS	SAL_NA9081AA	3	2015
SAL_YA7359AA_AS	SAL_NA9123AA	3	2015
SAL_KB9157AA_AS	SAL_VA4273AA	3	2015
SAL_YA7441AA_AS	SAL_NA9042AA	3	2015
SAL_YA7434AA_AS	SAL_NA9049AA	3	2015
SAL_IB3830AA_AS	SAL_UA8473AA	3	2015
SAL_IB3718AA_AS	SAL_UA8584AA	3	2015
SAL_IB3911AA_AS	SAL_UA8392AA	3	2015
SAL_IB3721AA_AS	SAL_UA8581AA	3	2015
SAL_IB3241AA_AS	SAL_UA8614AA	3	2015
SAL_IB3242AA_AS	SAL_UA8613AA	3	2015
SAL_IB3793AA_AS	SAL_UA8510AA	3	2015
SAL_IB3735AA_AS	SAL_UA8567AA	3	2015
SAL_YA7395AA_AS	SAL_NA9087AA	3	2015
SAL_YA7396AA_AS	SAL_NA9086AA	3	2015
SAL_YA7358AA_AS	SAL_NA9124AA	3	2015
SAL_YA7345AA_AS	SAL_NA9137AA	3	2015
SAL_YA7438AA_AS	SAL_NA9045AA	3	2015
SAL_IC8570AA_AS	SAL_DB8152AA	3	2015
SAL_XA2674AA_AS	SAL_MA8734AA	3	2015
SAL_XA2671AA_AS	SAL_MA8737AA	3	2015
SAL_XA2672AA_AS	SAL_MA8736AA	3	2015
SAL_XA2673AA_AS	SAL_MA8735AA	3	2015
SAL_XA2675AA_AS	SAL_MA8733AA	3	2015
SAL_IC8567AA_AS	SAL_DB8155AA	3	2015
SAL_IC8571AA_AS	SAL_DB8151AA	3	2015
SAL_IC8569AA_AS	SAL_DB8153AA	3	2015
SAL_QA6790AA_AS	SAL_IA6962AA	3	2015
SAL_YA6137AA_AS	SAL_NA7718AA	3	2015
SAL_YA6138AA_AS	SAL_NA7717AA	3	2015
SAL_YA6014AA_AS	SAL_NA7841AA	3	2015
SAL_YA6017AA_AS	SAL_NA7838AA	3	2015
SAL_YA6020AA_AS	SAL_NA7835AA	3	2015
SAL_YA6021AA_AS	SAL_NA7834AA	3	2015
SAL_YA6025AA_AS	SAL_NA7830AA	3	2015
SAL_YA6030AA_AS	SAL_NA7825AA	3	2015
SAL_YA6031AA_AS	SAL_NA7824AA	3	2015
SAL_YA6035AA_AS	SAL_NA7820AA	3	2015
SAL_YA6029AA_AS	SAL_NA7826AA	3	2015
SAL_YA6034AA_AS	SAL_NA7821AA	3	2015
SAL_YA6032AA_AS	SAL_NA7823AA	3	2015
SAL_YA6028AA_AS	SAL_NA7827AA	3	2015
SAL_YA6015AA_AS	SAL_NA7840AA	3	2015
SAL_YA6024AA_AS	SAL_NA7831AA	3	2015
SAL_YA6013AA_AS	SAL_NA7842AA	3	2015
SAL_YA6018AA_AS	SAL_NA7837AA	3	2015
SAL_YA6033AA_AS	SAL_NA7822AA	3	2015
SAL_YA6023AA_AS	SAL_NA7832AA	3	2015
SAL_YA6007AA_AS	SAL_NA7848AA	3	2015
SAL_YA6008AA_AS	SAL_NA7847AA	3	2015
SAL_YA6009AA_AS	SAL_NA7846AA	3	2015
SAL_YA6026AA_AS	SAL_NA7829AA	3	2015
SAL_YA6027AA_AS	SAL_NA7828AA	3	2015
SAL_YA6006AA_AS	SAL_NA7849AA	3	2015
SAL_YA6010AA_AS	SAL_NA7845AA	3	2015
SAL_YA6005AA_AS	SAL_NA7850AA	3	2015
SAL_YA6011AA_AS	SAL_NA7844AA	3	2015
SAL_YA6012AA_AS	SAL_NA7843AA	3	2015
SAL_YA6016AA_AS	SAL_NA7839AA	3	2015
SAL_YA6019AA_AS	SAL_NA7836AA	3	2015
SAL_XA9101AA_AS	SAL_NA2305AA	3	2015
SAL_XA9112AA_AS	SAL_NA2294AA	3	2015
SAL_XA9108AA_AS	SAL_NA2298AA	3	2015
SAL_XA9103AA_AS	SAL_NA2303AA	3	2015
SAL_XA9107AA_AS	SAL_NA2299AA	3	2015
SAL_XA9110AA_AS	SAL_NA2296AA	3	2015
SAL_UC9399AA_AS	SAL_MB4934AA	37	2015
SAL_WB4221AA_AS	SAL_BB4347AA	37	2015
SAL_WB4222AA_AS	SAL_BB4346AA	37	2015
SAL_WB4223AA_AS	SAL_BB4345AA	37	2015
SAL_WB4226AA_AS	SAL_BB4342AA	37	2015
SAL_WB4227AA_AS	SAL_BB4341AA	37	2015
SAL_WB4232AA_AS	SAL_BB4336AA	37	2015
SAL_WB4235AA_AS	SAL_BB4333AA	37	2015
SAL_WB4238AA_AS	SAL_BB4330AA	37	2015
SAL_EA8031AA_AS	SAL_CA4413AA	621	2015
SAL_EA6394AA_AS	SAL_BA8924AA	3	2015
SAL_EA7575AA_AS	SAL_CA3038AA	3	2015
SAL_EA7422AA_AS	SAL_CA2537AA	10	2015
SAL_EA7745AA_AS	SAL_CA3517AA	37	2015
SAL_BA4198AA_AS	SAL_CA3140AA	621	2015
SAL_EA7290AA_AS	SAL_CA2168AA	621	2015
SAL_DB0257AA_AS	SAL_RA8246AA	3	2015
SAL_AB8920AA_AS	SAL_PA7555AA	3	2015
SAL_CB6212AA_AS	SAL_RA4513AA	621	2015
SAL_RA9101AA_AS	SAL_JA1366AA	3	2015
SAL_RA9155AA_AS	SAL_JA1311AA	3	2015
SAL_RA9119AA_AS	SAL_JA1347AA	3	2015
SAL_RA9069AA_AS	SAL_JA1404AA	3	2015
SAL_RA9137AA_AS	SAL_JA1329AA	3	2015
SAL_AB8932AA_AS	SAL_PA7543AA	3	2015
SAL_RA9083AA_AS	SAL_JA1390AA	3	2015
SAL_RA9080AA_AS	SAL_JA1393AA	3	2015
SAL_RA9135AA_AS	SAL_JA1331AA	3	2015
SAL_AB7819AA_AS	SAL_PA6388AA	10	2015
SAL_BB3820AA_AS	SAL_QA2257AA	10	2015
SAL_KB3065AA_AS	SAL_WA0611AA	10	2015
SAL_KA8062AA_AS	SAL_FA4674AA	10	2015
SAL_QA0241AA_AS	SAL_IA1073AA	17	2015
SAL_CB1762AA_AS	SAL_QA9847AA	17	2015
SAL_KB5666AA_AS	SAL_WA1497AA	37	2015
SAL_BB7444AA_AS	SAL_QA5969AA	37	2015
SAL_BB4499AA_AS	SAL_QA2704AA	37	2015
SAL_BB3819AA_AS	SAL_QA2258AA	37	2015
SAL_KA8060AA_AS	SAL_FA4676AA	37	2015
SAL_KA8068AA_AS	SAL_FA4668AA	37	2015
SAL_KA8045AA_AS	SAL_FA4691AA	37	2015
SAL_BB8529AA_AS	SAL_QA6808AA	37	2015
SAL_CB5816AA_AS	SAL_RA3987AA	37	2015
SAL_EB1335AA_AS	SAL_SA6776AA	37	2015
SAL_BB8152AA_AS	SAL_QA6580AA	40	2015
SAL_KB4557AA_AS	SAL_WA1302AA	621	2015
SAL_AB7552AA_AS	SAL_PA6175AA	621	2015
SAL_CB0511AA_AS	SAL_QA8769AA	621	2015
SAL_BB1980AA_AS	SAL_QA0426AA	621	2015
SAL_KB4076AA_AS	SAL_WA0923AA	621	2015
SAL_OA2990AA_AS	SAL_HA5638AA	40	2015
SAL_KA7821AA_AS	SAL_FA3654AA	459	2015
SAL_KA8590AA_AS	SAL_FA4150AA	459	2015
SAL_AB7586AA_AS	SAL_PA6141AA	459	2015
SAL_CB3017AA_AS	SAL_RA1344AA	459	2015
SAL_FA7170AA_AS	SAL_EA1486AA	10	2015
SAL_JA9989AA_AS	SAL_EA6471AA	10	2015
SAL_NA1582AA_AS	SAL_HA1060AA	621	2015
SAL_NA6173AA_AS	SAL_HA2742AA	621	2015
SAL_VA8398AA_AS	SAL_LA6188AA	621	2015
SAL_VA8294AA_AS	SAL_LA6290AA	35	2015
SAL_VA8420AA_AS	SAL_LA6169AA	621	2015
SAL_VA7737AA_AS	SAL_LA6847AA	10	2015
SAL_JB4794AA_AS	SAL_VA4073AA	35	2015
SAL_JB4740AA_AS	SAL_VA4127AA	621	2015
SAL_KA4498AA_AS	SAL_FA0743AA	3	2015
SAL_JA9897AA_AS	SAL_EA6338AA	3	2015
SAL_LA4998AA_AS	SAL_FA9778AA	37	2015
SAL_MA0898AA_AS	SAL_GA5711AA	10	2015
SAL_VA8470AA_AS	SAL_LA6119AA	621	2015
SAL_JA8940AA_AS	SAL_EA5349AA	3	2015
SAL_WA3210AA_AS	SAL_MA1502AA	3	2015
SAL_EA4074AA_AS	SAL_BA3103AA	17	2015
SAL_LA5014AA_AS	SAL_FA9762AA	35	2015
SAL_IA4899AA_AS	SAL_EA3950AA	37	2015
SAL_JA9893AA_AS	SAL_EA6334AA	40	2015
SAL_KA4340AA_AS	SAL_FA0591AA	3	2015
SAL_KA4330AA_AS	SAL_FA0583AA	3	2015
SAL_KA3096AA_AS	SAL_EA9502AA	3	2015
SAL_KA3090AA_AS	SAL_EA9493AA	3	2015
SAL_KA4317AA_AS	SAL_FA0568AA	3	2015
SAL_KA4316AA_AS	SAL_FA0567AA	3	2015
SAL_RA9924AA_AS	SAL_JA1670AA	3	2015
SAL_KA4308AA_AS	SAL_FA0561AA	3	2015
SAL_RA9923AA_AS	SAL_JA1671AA	3	2015
SAL_KA4307AA_AS	SAL_FA0560AA	3	2015
SAL_KA4306AA_AS	SAL_FA0559AA	3	2015
SAL_KA4304AA_AS	SAL_FA0557AA	3	2015
SAL_KA4302AA_AS	SAL_FA0555AA	3	2015
SAL_LA0585AA_AS	SAL_FA6357AA	3	2015
SAL_RA9921AA_AS	SAL_JA1673AA	3	2015
SAL_LA4659AA_AS	SAL_FA8224AA	3	2015
SAL_LA4658AA_AS	SAL_FA8225AA	3	2015
SAL_LA4657AA_AS	SAL_FA8226AA	3	2015
SAL_LA4745AA_AS	SAL_FA8266AA	3	2015
SAL_KA5127AA_AS	SAL_FA1220AA	3	2015
SAL_KA5129AA_AS	SAL_FA1218AA	3	2015
SAL_KA5143AA_AS	SAL_FA1204AA	3	2015
SAL_KA5144AA_AS	SAL_FA1203AA	3	2015
SAL_KA5563AA_AS	SAL_FA1566AA	3	2015
SAL_KA5564AA_AS	SAL_FA1565AA	3	2015
[truncated: 5,846 more rows]

## Sheet: metadata_geo
ID	Country/Region
SAL_HC6849AA_AS	United States
SAL_EA6434AA_AS
SAL_EA6435AA_AS
SAL_EA6429AA_AS
SAL_EA5174AA_AS
SAL_MC5868AA_AS	United States
SAL_MC5886AA_AS	United States
SAL_EA6439AA_AS
SAL_EA6436AA_AS
SAL_MC2336AA_AS	Australia
SAL_EA5152AA_AS
SAL_JA4553AA_AS
SAL_MB1333AA_AS	Thailand
SAL_LA6155AA_AS	Thailand
SAL_KA2726AA_AS	Madagascar
SAL_KA4646AA_AS	Italy
SAL_KA4666AA_AS	Senegal
SAL_KA4652AA_AS	Vietnam
SAL_KA2736AA_AS	France
SAL_KA5410AA_AS	Cameroon
SAL_KA4665AA_AS	France
SAL_KA4667AA_AS	Vietnam
SAL_KA4670AA_AS	Cameroon
SAL_MC5902AA_AS	Germany
SAL_KA4668AA_AS	Vietnam
SAL_KA2755AA_AS	Vietnam
SAL_JA4440AA_AS	United States
SAL_KA4673AA_AS	Brazil
SAL_KA2758AA_AS	France
SAL_KA2761AA_AS	Argentina
SAL_QC1697AA_AS	Austria
SAL_LA9054AA_AS
SAL_LA9065AA_AS
SAL_LA9066AA_AS
SAL_LA9072AA_AS
SAL_LA9073AA_AS
SAL_LA9077AA_AS
SAL_LA9078AA_AS
SAL_LA9085AA_AS
SAL_LA9053AA_AS
SAL_LA9063AA_AS
SAL_LA9068AA_AS
SAL_LA9100AA_AS
SAL_KA4675AA_AS	Madagascar
SAL_JA4554AA_AS	Switzerland
SAL_KA4676AA_AS	Vietnam
SAL_FA3249AA_AS	Switzerland
SAL_JA4558AA_AS	Sweden
SAL_LA5360AA_AS
SAL_QC6401AA_AS	United States
SAL_JA4439AA_AS	Norway
SAL_LA5328AA_AS
SAL_ZA5060AA_AS	Yugoslavia
SAL_JA4441AA_AS	Sweden
SAL_JA4557AA_AS	United States
SAL_JA4552AA_AS	United States
SAL_HC6822AA_AS	Canada
SAL_HC6845AA_AS	Canada
SAL_AB1264AA_AS	Cameroon
SAL_WB7995AA_AS	Germany
SAL_WB7994AA_AS	Germany
SAL_WB7992AA_AS	Germany
SAL_WB7997AA_AS	Germany
SAL_WB8265AA_AS	Germany
SAL_AB1281AA_AS	United States
SAL_IC1428AA_AS	United States
SAL_IC1247AA_AS	United States
SAL_AB1245AA_AS	Argentina
SAL_HC6832AA_AS	Canada
SAL_AB1246AA_AS	Peru
SAL_XA1842AA_AS	United States
SAL_LA5324AA_AS
SAL_JB1381AA_AS	Denmark
SAL_JB1382AA_AS	Denmark
SAL_JB1384AA_AS	Denmark
SAL_XA0345AA_AS	United Kingdom
SAL_ZA4401AA_AS	United Kingdom
SAL_RA9827AA_AS	United States
SAL_QA8652AA_AS	United States
SAL_XA1703AA_AS	United States
SAL_KB8432AA_AS	Austria
SAL_NB4946AA_AS	United Kingdom
SAL_NB4980AA_AS	United Kingdom
SAL_NB4981AA_AS	United Kingdom
SAL_ZB4172AA_AS	Austria
SAL_DB9808AA_AS	Austria
SAL_DB9806AA_AS	Austria
SAL_NB4947AA_AS	United Kingdom
SAL_NB4982AA_AS	United Kingdom
SAL_AB1623AA_AS	United States
SAL_QC2705AA_AS
SAL_ZB4169AA_AS	Austria
SAL_HC6840AA_AS	Canada
SAL_JB1379AA_AS	France
SAL_NB4948AA_AS	United Kingdom
SAL_LA5307AA_AS
SAL_ZB3977AA_AS	Austria
SAL_ZB4165AA_AS	Austria
SAL_ZB4164AA_AS	Austria
SAL_ZB4163AA_AS	Austria
SAL_ZB4162AA_AS	Austria
SAL_ZB4166AA_AS	Austria
SAL_ZB4259AA_AS	Austria
SAL_ZB4258AA_AS	Austria
SAL_ZB4074AA_AS	Austria
SAL_ZB4072AA_AS	Austria
SAL_ZB4073AA_AS	Austria
SAL_ZB3981AA_AS	Austria
SAL_ZB4257AA_AS	Austria
SAL_ZB4260AA_AS	Austria
SAL_ZB4075AA_AS	Austria
SAL_ZB4076AA_AS	Austria
SAL_AB1262AA_AS	Austria
SAL_AB1331AA_AS	Germany
SAL_KB8351AA_AS	Germany
SAL_KB8071AA_AS	Germany
SAL_ZB4170AA_AS	Slovenia
SAL_NB4949AA_AS	United Kingdom
SAL_NB4950AA_AS	United Kingdom
SAL_NB4984AA_AS	United Kingdom
SAL_ZB4334AA_AS	Austria
SAL_ZB4176AA_AS	Austria
SAL_TC9852AA_AS	Spain
SAL_NB4951AA_AS	United Kingdom
SAL_NB4952AA_AS	United Kingdom
SAL_LA5343AA_AS
SAL_AB1330AA_AS	Singapore
SAL_KC2847AA_AS	Austria
SAL_LA5934AA_AS	Chinese_mainland
SAL_LA5876AA_AS	Chinese_mainland
SAL_JA4457AA_AS	Chinese_Taiwan
SAL_CB1877AA_AS	Peru
SAL_NB4953AA_AS	United Kingdom
SAL_NB4954AA_AS	United Kingdom
SAL_NB4986AA_AS	United Kingdom
SAL_ZA3493AA_AS	United States
SAL_LA6380AA_AS	United States
SAL_ZB4333AA_AS	Austria
SAL_DB9728AA_AS	Austria
SAL_DB9726AA_AS	Austria
SAL_ZB4106AA_AS	Austria
SAL_ZB4104AA_AS	Austria
SAL_DB9718AA_AS	Austria
SAL_MA6555AA_AS	Canada
SAL_WB9834AA_AS	Canada
SAL_MA6554AA_AS	Canada
SAL_XB7230AA_AS	Canada
SAL_WB9856AA_AS	Canada
SAL_WB9850AA_AS	Canada
SAL_WB9849AA_AS	Canada
SAL_XB4432AA_AS	Canada
SAL_WB9855AA_AS	Canada
SAL_XB7236AA_AS	Canada
SAL_LA7908AA_AS	Denmark
SAL_LA7907AA_AS	Denmark
SAL_LA7909AA_AS	Denmark
SAL_JB1386AA_AS	Denmark
SAL_KB7916AA_AS	Denmark
SAL_JB1406AA_AS	Denmark
SAL_JB1389AA_AS	Denmark
SAL_JB1398AA_AS	Denmark
SAL_JB1393AA_AS	Denmark
SAL_JB1400AA_AS	Denmark
SAL_JB1392AA_AS	Denmark
SAL_JB1387AA_AS	Denmark
SAL_JB1411AA_AS	Denmark
SAL_JB1380AA_AS	Denmark
SAL_JB1410AA_AS	Denmark
SAL_JB1412AA_AS	Denmark
SAL_JB1395AA_AS	Denmark
SAL_TC9591AA_AS	Spain
SAL_NB4955AA_AS	United Kingdom
SAL_NB4956AA_AS	United Kingdom
SAL_EC8600AA_AS	United States
SAL_SB5207AA_AS	Northern Ireland
SAL_LA6078AA_AS
SAL_ZB4332AA_AS	Austria
SAL_ZB4189AA_AS	Austria
SAL_ZB3986AA_AS	Austria
SAL_ZB4105AA_AS	Austria
SAL_XB6744AA_AS	Brazil
SAL_LA5829AA_AS	Chinese_mainland
SAL_JA4448AA_AS	Chinese_Taiwan
SAL_JB1376AA_AS	Denmark
SAL_JB1377AA_AS	Denmark
SAL_BB7986AA_AS	Ethiopia
SAL_MA6544AA_AS	Germany
SAL_KB8933AA_AS	India
SAL_KB8934AA_AS	India
SAL_NB4957AA_AS	United Kingdom
SAL_NB4958AA_AS	United Kingdom
SAL_LC5538AA_AS	United States
SAL_OB3666AA_AS	Northern Ireland
SAL_ZB3985AA_AS	Austria
SAL_WB8376AA_AS	Canada
SAL_LA9971AA_AS	Chinese_mainland
SAL_AB1251AA_AS	Chinese_Taiwan
SAL_AB1254AA_AS	Chinese_Taiwan
SAL_AB1255AA_AS	Chinese_Taiwan
SAL_AB1253AA_AS	Chinese_Taiwan
SAL_AB1252AA_AS	Chinese_Taiwan
SAL_AB1250AA_AS	Chinese_Taiwan
SAL_JA4455AA_AS	Chinese_Taiwan
SAL_WB8670AA_AS	Germany
SAL_IC8576AA_AS	Germany
SAL_JB1345AA_AS	Germany
SAL_WB7574AA_AS	Ireland
SAL_JB1367AA_AS	Ireland
SAL_VB5838AA_AS	Italy
SAL_VB6076AA_AS	Philippines
SAL_VB6243AA_AS	Philippines
SAL_AB1272AA_AS	Philippines
SAL_VB6123AA_AS	Spain
SAL_TC9592AA_AS	Spain
SAL_TC9589AA_AS	Spain
SAL_NB4959AA_AS	United Kingdom
SAL_NB4960AA_AS	United Kingdom
SAL_AB1273AA_AS	United States
SAL_WB8214AA_AS	United States
SAL_WB7445AA_AS	United States
SAL_MA8011AA_AS	United States
SAL_MA8014AA_AS	United States
SAL_MA8016AA_AS	United States
SAL_FC0013AA_AS	United States
SAL_FC0020AA_AS	United States
SAL_UC0436AA_AS	United States
SAL_FA1703AA_AS	United States
SAL_LA2727AA_AS	Vietnam
SAL_LA6967AA_AS	Vietnam
SAL_FA1389AA_AS	Vietnam
SAL_KA9232AA_AS	Vietnam
SAL_KA9236AA_AS	Vietnam
SAL_KA6015AA_AS	Vietnam
SAL_LA5312AA_AS
SAL_LA5258AA_AS
SAL_LA5260AA_AS
SAL_KA4266AA_AS	Australia
SAL_ZB3982AA_AS	Austria
SAL_ZB3983AA_AS	Austria
SAL_ZB3984AA_AS	Austria
SAL_XB6736AA_AS	Brazil
SAL_JA4478AA_AS	Chinese_Taiwan
SAL_KA3524AA_AS	Chinese_Taiwan
SAL_ZA5059AA_AS	Chinese_Taiwan
SAL_JB1358AA_AS	Ireland
SAL_MA2757AA_AS	Mexico
SAL_CB1852AA_AS	Peru
SAL_MA2753AA_AS	Philippines
SAL_KA4272AA_AS	Thailand
SAL_NB4961AA_AS	United Kingdom
SAL_NB4962AA_AS	United Kingdom
SAL_MA2760AA_AS	United States
SAL_KA0045AA_AS	United States
SAL_KA0051AA_AS	United States
SAL_JA4562AA_AS	United States
SAL_CA2393AA_AS	United States
SAL_JA4566AA_AS	United States
SAL_FA3995AA_AS	United States
SAL_JA4565AA_AS	United States
SAL_CA0747AA_AS	United States
SAL_BA5451AA_AS	United States
SAL_FA3911AA_AS	United States
SAL_JA4564AA_AS	United States
SAL_FC0021AA_AS	United States
SAL_FC0616AA_AS	United States
SAL_FC0617AA_AS	United States
SAL_FC0024AA_AS	United States
SAL_FC0151AA_AS	United States
SAL_EC9848AA_AS	United States
SAL_EC9755AA_AS	United States
SAL_EC9759AA_AS	United States
SAL_EC9760AA_AS	United States
SAL_EC9764AA_AS	United States
SAL_FC0149AA_AS	United States
SAL_EC9920AA_AS	United States
SAL_FC0155AA_AS	United States
SAL_EC9948AA_AS	United States
SAL_FC0277AA_AS	United States
SAL_EC9737AA_AS	United States
SAL_FA3889AA_AS	United States
SAL_EC9930AA_AS	United States
SAL_EC9941AA_AS	United States
SAL_EC9799AA_AS	United States
SAL_FC0047AA_AS	United States
SAL_FC0211AA_AS	United States
SAL_FA3936AA_AS	United States
SAL_JA4563AA_AS	United States
SAL_EC9761AA_AS	United States
SAL_FC0050AA_AS	United States
SAL_FC0204AA_AS	United States
SAL_EC9994AA_AS	United States
SAL_EC9997AA_AS	United States
SAL_FC0100AA_AS	United States
SAL_FA5440AA_AS	United States
SAL_BA3804AA_AS	Vietnam
SAL_OA4837AA_AS	Vietnam
SAL_KA2955AA_AS	Vietnam
SAL_LA9604AA_AS	Vietnam
SAL_EA8915AA_AS	Vietnam
SAL_KA2940AA_AS	Vietnam
SAL_IA1921AA_AS	Vietnam
SAL_IA5618AA_AS	Vietnam
SAL_UA1490AA_AS	Benin
SAL_IC1709AA_AS	Benin
SAL_KB8150AA_AS	Canada
SAL_KB8879AA_AS	Canada
SAL_HA9382AA_AS	Chinese_mainland
SAL_AB9911AA_AS	Chinese_Taiwan
SAL_OB4709AA_AS	Chinese_Taiwan
SAL_FA6893AA_AS	Colombia
SAL_JA7493AA_AS	Honduras
SAL_ZB4273AA_AS	Russia
SAL_ZB4018AA_AS	Russia
SAL_ZB4021AA_AS	Russia
SAL_JA8270AA_AS	Spain
SAL_NA6472AA_AS	United Kingdom
SAL_NB4963AA_AS	United Kingdom
SAL_NB4964AA_AS	United Kingdom
SAL_WB8213AA_AS	United States
SAL_FA3192AA_AS	United States
SAL_JA0982AA_AS	United States
SAL_FA2979AA_AS	United States
SAL_FA2156AA_AS	United States
SAL_FA4497AA_AS	United States
SAL_FA2069AA_AS	United States
SAL_FA3196AA_AS	United States
SAL_FA3763AA_AS	United States
SAL_FA2355AA_AS	United States
SAL_BA5224AA_AS	United States
SAL_FA2502AA_AS	United States
SAL_FA4379AA_AS	United States
SAL_FA3052AA_AS	United States
SAL_FA2964AA_AS	United States
SAL_FA2958AA_AS	United States
SAL_FA4434AA_AS	United States
SAL_FA4535AA_AS	United States
SAL_FA2353AA_AS	United States
SAL_FA4397AA_AS	United States
SAL_FA4431AA_AS	United States
SAL_BA9668AA_AS	United States
SAL_JA4561AA_AS	United States
SAL_JA4438AA_AS	United States
SAL_FA2136AA_AS	United States
SAL_FA1993AA_AS	United States
SAL_FA2360AA_AS	United States
SAL_FA4728AA_AS	United States
SAL_FA4384AA_AS	United States
SAL_FA4572AA_AS	United States
SAL_BA3624AA_AS	United States
SAL_FA3194AA_AS	United States
SAL_FA2832AA_AS	United States
SAL_FC0152AA_AS	United States
SAL_EC9874AA_AS	United States
SAL_EC9855AA_AS	United States
SAL_EC9865AA_AS	United States
SAL_EC9869AA_AS	United States
SAL_FA2292AA_AS	United States
SAL_FA2286AA_AS	United States
SAL_FA4147AA_AS	United States
SAL_EC9877AA_AS	United States
SAL_FC0520AA_AS	United States
SAL_FC0079AA_AS	United States
SAL_BA5526AA_AS	United States
SAL_CA2498AA_AS	United States
SAL_EC9882AA_AS	United States
SAL_FC0054AA_AS	United States
SAL_FC0093AA_AS	United States
SAL_FA4423AA_AS	United States
SAL_IA1837AA_AS	United States
SAL_FA4560AA_AS	United States
SAL_FA2503AA_AS	United States
SAL_FA2940AA_AS	United States
SAL_BA2933AA_AS	United States
SAL_WA4710AA_AS	United States
SAL_PA2476AA_AS	United States
SAL_JB1366AA_AS	United States
SAL_JB1369AA_AS	United States
SAL_JB1370AA_AS	United States
SAL_JB1372AA_AS	United States
SAL_FA0013AA_AS	United States
SAL_FA0032AA_AS	United States
SAL_FA2865AA_AS	United States
SAL_FC0558AA_AS	United States
SAL_LA5314AA_AS
SAL_EA5943AA_AS
SAL_UB4871AA_AS
SAL_AB1267AA_AS	Australia
SAL_ZB4016AA_AS	Austria
SAL_ZB4283AA_AS	Austria
SAL_XB7181AA_AS	Brazil
SAL_XB6738AA_AS	Brazil
SAL_IC3512AA_AS	Chinese_mainland
SAL_IC3514AA_AS	Chinese_mainland
SAL_IC3408AA_AS	Chinese_mainland
SAL_VB5823AA_AS	Chinese_Taiwan
SAL_SB5470AA_AS	Chinese_Taiwan
SAL_NB7570AA_AS	Chinese_Taiwan
SAL_NB7577AA_AS	Chinese_Taiwan
SAL_NB7576AA_AS	Chinese_Taiwan
SAL_NB7575AA_AS	Chinese_Taiwan
SAL_OB4654AA_AS	Chinese_Taiwan
SAL_OB4715AA_AS	Chinese_Taiwan
SAL_OB4017AA_AS	Chinese_Taiwan
SAL_AB1244AA_AS	Chinese_Taiwan
SAL_AB1266AA_AS	Chinese_Taiwan
SAL_KA2749AA_AS	France
SAL_JB1349AA_AS	France
SAL_LA2496AA_AS	Germany
SAL_JB1347AA_AS	Germany
SAL_JB1348AA_AS	Germany
SAL_NB2997AA_AS	Ireland
SAL_EB0136AA_AS	Ireland
SAL_DB9595AA_AS	Ireland
SAL_KA2748AA_AS	Dominican Republic
SAL_BA5836AA_AS	Philippines
SAL_ZB4017AA_AS	Russia
SAL_NB4965AA_AS	United Kingdom
SAL_NB4966AA_AS	United Kingdom
SAL_NB4995AA_AS	United Kingdom
SAL_FA3031AA_AS	United States
SAL_FA2839AA_AS	United States
SAL_FA2840AA_AS	United States
SAL_FC0106AA_AS	United States
SAL_FC0132AA_AS	United States
SAL_FC0440AA_AS	United States
SAL_FC0615AA_AS	United States
SAL_FC0123AA_AS	United States
SAL_FC0125AA_AS	United States
SAL_EC9989AA_AS	United States
SAL_EC9954AA_AS	United States
SAL_FC0441AA_AS	United States
SAL_EC9957AA_AS	United States
SAL_EA6233AA_AS	United States
SAL_LA5161AA_AS	United States
SAL_KB9169AA_AS	United States
SAL_JB1375AA_AS	United States
SAL_LA5168AA_AS	United States
SAL_FA2527AA_AS	United States
SAL_LA5100AA_AS	United States
SAL_NB7616AA_AS	Northern Ireland
SAL_LA6790AA_AS
SAL_LA6077AA_AS
SAL_LA4664AA_AS	Argentina
SAL_ZB4284AA_AS	Austria
SAL_XB6745AA_AS	Brazil
SAL_XB6735AA_AS	Brazil
SAL_XB6737AA_AS	Brazil
SAL_XB6748AA_AS	Brazil
SAL_XB6755AA_AS	Brazil
SAL_FA0910AA_AS	Canada
SAL_FA0322AA_AS	Chinese_mainland
SAL_NB6542AA_AS	Chinese_Taiwan
SAL_OB4016AA_AS	Chinese_Taiwan
SAL_OB3988AA_AS	Chinese_Taiwan
SAL_EA5831AA_AS	Colombia
SAL_JB1378AA_AS	Denmark
SAL_KA0221AA_AS	Ethiopia
SAL_KA2722AA_AS	France
SAL_JA4556AA_AS	Germany
SAL_IC8580AA_AS	Germany
SAL_IC8577AA_AS	Germany
SAL_JB1350AA_AS	Germany
SAL_UB6577AA_AS	Ireland
SAL_VB6304AA_AS	Ireland
SAL_KB8187AA_AS	Ireland
SAL_KB8738AA_AS	Ireland
SAL_KB8137AA_AS	Ireland
SAL_KB9247AA_AS	Ireland
SAL_KB9251AA_AS	Ireland
SAL_KB9266AA_AS	Ireland
SAL_KB8732AA_AS	Ireland
SAL_KB8734AA_AS	Ireland
SAL_KB8741AA_AS	Ireland
SAL_KB9280AA_AS	Ireland
SAL_KB9312AA_AS	Ireland
SAL_KB9311AA_AS	Ireland
SAL_KB8649AA_AS	Ireland
SAL_KB9296AA_AS	Ireland
SAL_KC2870AA_AS	Ireland
SAL_KB8715AA_AS	Ireland
SAL_EA3623AA_AS	Mexico
SAL_FC0194AA_AS	United States
SAL_FC0195AA_AS	United States
SAL_FA1043AA_AS	United States
SAL_EA6351AA_AS	United States
SAL_FA5894AA_AS	United States
SAL_EA9820AA_AS	United States
SAL_FA5598AA_AS	United States
SAL_EA4247AA_AS	United States
SAL_EA4134AA_AS	United States
SAL_EA4251AA_AS	United States
SAL_LA5181AA_AS	United States
SAL_LA5074AA_AS	United States
SAL_UA1502AA_AS	United States
SAL_FA0031AA_AS	United States
SAL_EA9561AA_AS	United States
SAL_FA5469AA_AS	United States
SAL_KB8940AA_AS	Northern Ireland
SAL_KB8463AA_AS	Northern Ireland
SAL_WB7744AA_AS	Northern Ireland
SAL_LA6075AA_AS
SAL_LA5263AA_AS
SAL_LA5262AA_AS
SAL_LA6791AA_AS
SAL_UB4936AA_AS
SAL_ZB4285AA_AS	Austria
SAL_HC8352AA_AS	Brazil
SAL_HC8346AA_AS	Brazil
SAL_PA7985AA_AS	Brazil
SAL_PA8869AA_AS	Brazil
SAL_XB6743AA_AS	Brazil
SAL_XB6742AA_AS	Brazil
SAL_XB6733AA_AS	Brazil
SAL_NB7573AA_AS	Chinese_Taiwan
SAL_NB7769AA_AS	Chinese_Taiwan
SAL_OB4014AA_AS	Chinese_Taiwan
SAL_OB4384AA_AS	Chinese_Taiwan
SAL_KB8343AA_AS	Germany
SAL_UA1407AA_AS	Germany
SAL_UA0841AA_AS	Germany
SAL_UA1386AA_AS	Germany
SAL_UA1377AA_AS	Germany
SAL_UA1385AA_AS	Germany
SAL_UA1415AA_AS	Germany
SAL_AB1269AA_AS	Germany
SAL_AB1270AA_AS	Germany
SAL_AB1291AA_AS	Germany
SAL_IC8578AA_AS	Germany
SAL_DB3623AA_AS	Ireland
SAL_DB3628AA_AS	Ireland
SAL_DB3621AA_AS	Ireland
SAL_DB3622AA_AS	Ireland
SAL_DB3631AA_AS	Ireland
SAL_KB8735AA_AS	Ireland
SAL_KB8736AA_AS	Ireland
SAL_KB9246AA_AS	Ireland
SAL_KB9285AA_AS	Ireland
SAL_KB8345AA_AS	Ireland
SAL_KB8223AA_AS	Ireland
SAL_KB9287AA_AS	Ireland
SAL_KB8456AA_AS	Ireland
SAL_KB8742AA_AS	Ireland
SAL_KC2867AA_AS	Ireland
SAL_VB5741AA_AS	Ireland
SAL_KB8248AA_AS	Ireland
SAL_VB6087AA_AS	Ireland
SAL_KB8648AA_AS	Ireland
SAL_KB8497AA_AS	Ireland
SAL_KB8850AA_AS	Ireland
SAL_KB8848AA_AS	Ireland
SAL_KB9327AA_AS	Ireland
SAL_KB9257AA_AS	Ireland
SAL_KB9316AA_AS	Ireland
SAL_KB9302AA_AS	Ireland
SAL_KB8677AA_AS	Ireland
SAL_KB8882AA_AS	Ireland
SAL_KB9291AA_AS	Ireland
SAL_KB8681AA_AS	Ireland
SAL_KB9318AA_AS	Ireland
SAL_KB9317AA_AS	Ireland
SAL_KB8350AA_AS	Ireland
SAL_KB9322AA_AS	Ireland
SAL_KB9290AA_AS	Ireland
SAL_KB8026AA_AS	Ireland
SAL_KB9254AA_AS	Ireland
SAL_KB8575AA_AS	Ireland
SAL_KB8212AA_AS	Ireland
SAL_KB8102AA_AS	Ireland
SAL_KB8101AA_AS	Ireland
SAL_KB8100AA_AS	Ireland
SAL_KB9325AA_AS	Ireland
SAL_KB9320AA_AS	Ireland
SAL_KB8093AA_AS	Ireland
SAL_KB9309AA_AS	Ireland
SAL_KB9321AA_AS	Ireland
SAL_KB8103AA_AS	Ireland
SAL_KB9278AA_AS	Ireland
SAL_KB9326AA_AS	Ireland
SAL_KB9299AA_AS	Ireland
SAL_KB9267AA_AS	Ireland
SAL_KB9314AA_AS	Ireland
SAL_KB9307AA_AS	Ireland
SAL_KB8007AA_AS	Ireland
SAL_KB8106AA_AS	Ireland
SAL_KB9282AA_AS	Ireland
SAL_KB8090AA_AS	Ireland
SAL_KB8109AA_AS	Ireland
SAL_KB8476AA_AS	Ireland
SAL_KB9279AA_AS	Ireland
SAL_PB8826AA_AS	Ireland
SAL_KC2860AA_AS	Ireland
SAL_KB7980AA_AS	Ireland
SAL_KB9305AA_AS	Ireland
SAL_KB8043AA_AS	Ireland
SAL_KB9242AA_AS	Ireland
SAL_KB8810AA_AS	Ireland
SAL_KB8944AA_AS	Ireland
SAL_KB9243AA_AS	Ireland
SAL_KB8778AA_AS	Ireland
SAL_KB8694AA_AS	Ireland
SAL_KB9289AA_AS	Ireland
SAL_KB8937AA_AS	Ireland
SAL_KB9260AA_AS	Ireland
SAL_KB8047AA_AS	Ireland
SAL_KB9281AA_AS	Ireland
SAL_PB8832AA_AS	Ireland
SAL_KB9284AA_AS	Ireland
SAL_KB8737AA_AS	Ireland
SAL_KB9262AA_AS	Ireland
SAL_VB6352AA_AS	Netherlands
SAL_VB6351AA_AS	Netherlands
SAL_VB6353AA_AS	Netherlands
SAL_VB5904AA_AS	Netherlands
SAL_ZB4321AA_AS	Netherlands
SAL_PC5332AA_AS	Slovenia
SAL_PC5333AA_AS	Slovenia
SAL_AB1261AA_AS	French Guiana
SAL_PB8845AA_AS	United Kingdom
SAL_OB4553AA_AS	United Kingdom
SAL_VB5817AA_AS	United Kingdom
SAL_KB8537AA_AS	United Kingdom
SAL_KB8063AA_AS	United Kingdom
SAL_IB7976AA_AS	United Kingdom
SAL_NB4969AA_AS	United Kingdom
SAL_NB4970AA_AS	United Kingdom
SAL_NB4990AA_AS	United Kingdom
SAL_WB7549AA_AS	United States
SAL_UA1567AA_AS	United States
SAL_EA6497AA_AS	United States
SAL_EA6494AA_AS	United States
SAL_EA8935AA_AS	United States
SAL_EA8914AA_AS	United States
SAL_FA5597AA_AS	United States
SAL_FA5593AA_AS	United States
SAL_FA5559AA_AS	United States
SAL_FA5560AA_AS	United States
SAL_FA5555AA_AS	United States
SAL_FA5551AA_AS	United States
SAL_FA5526AA_AS	United States
SAL_FA5530AA_AS	United States
SAL_FA5896AA_AS	United States
SAL_FA3019AA_AS	United States
SAL_MB2202AA_AS	United States
SAL_LA6694AA_AS	United States
SAL_EA8865AA_AS	United States
SAL_BA5023AA_AS	United States
SAL_FA4564AA_AS	United States
SAL_MA0355AA_AS	United States
SAL_EA3149AA_AS	Vietnam
SAL_KB8576AA_AS	Northern Ireland
SAL_VB5854AA_AS	Northern Ireland
SAL_KB8980AA_AS	Northern Ireland
SAL_LA5250AA_AS
SAL_EA5391AA_AS
SAL_LA5351AA_AS
SAL_LA6074AA_AS
SAL_OA2084AA_AS	Argentina
SAL_EA8925AA_AS	Malaysia
SAL_ZB4331AA_AS	Austria
SAL_BA3070AA_AS	Brazil
SAL_EA5035AA_AS	Brazil
SAL_UA8347AA_AS	Canada
SAL_SB5460AA_AS	Chinese_Taiwan
SAL_OB4007AA_AS	Chinese_Taiwan
SAL_NB7678AA_AS	Chinese_Taiwan
SAL_NB7945AA_AS	Chinese_Taiwan
SAL_NB7572AA_AS	Chinese_Taiwan
SAL_NB7571AA_AS	Chinese_Taiwan
SAL_NB7773AA_AS	Chinese_Taiwan
SAL_NB7768AA_AS	Chinese_Taiwan
SAL_OB4705AA_AS	Chinese_Taiwan
SAL_OB4712AA_AS	Chinese_Taiwan
SAL_OB4711AA_AS	Chinese_Taiwan
SAL_OB4710AA_AS	Chinese_Taiwan
SAL_OB4013AA_AS	Chinese_Taiwan
SAL_OB4678AA_AS	Chinese_Taiwan
SAL_FA6858AA_AS	Colombia
SAL_EA8857AA_AS	Colombia
SAL_XA8311AA_AS	Denmark
SAL_XA8353AA_AS	Denmark
SAL_XA8347AA_AS	Denmark
SAL_XA8348AA_AS	Denmark
SAL_XA8323AA_AS	Denmark
SAL_XA8328AA_AS	Denmark
SAL_LA7814AA_AS	France
SAL_LA2854AA_AS	Germany
SAL_LA2851AA_AS	Germany
SAL_UA1394AA_AS	Germany
SAL_UA1413AA_AS	Germany
SAL_UA1405AA_AS	Germany
SAL_UA1348AA_AS	Germany
SAL_UA1356AA_AS	Germany
SAL_UA1393AA_AS	Germany
SAL_UA1399AA_AS	Germany
SAL_UA1378AA_AS	Germany
SAL_AB1271AA_AS	Germany
SAL_AB1283AA_AS	Germany
SAL_MB6301AA_AS	Germany
SAL_MB6302AA_AS	Germany
SAL_LA2664AA_AS	Germany
SAL_LA7904AA_AS	Hungary
SAL_JB1371AA_AS	Hungary
SAL_KB8373AA_AS	Ireland
SAL_KB8642AA_AS	Ireland
SAL_KB8032AA_AS	Ireland
SAL_KB9256AA_AS	Ireland
SAL_KB9300AA_AS	Ireland
SAL_KB8019AA_AS	Ireland
SAL_KB8403AA_AS	Ireland
SAL_VB6383AA_AS	Ireland
SAL_KC2892AA_AS	Ireland
SAL_LA7905AA_AS	Lithuania
SAL_JB7934AA_AS	Lithuania
SAL_JB7933AA_AS	Lithuania
SAL_JB1360AA_AS	Lithuania
SAL_JB1361AA_AS	Lithuania
SAL_PA2468AA_AS	Mexico
SAL_VB5739AA_AS	Netherlands
SAL_EA5155AA_AS	El Salvador
SAL_KB8794AA_AS	United Kingdom
SAL_NA6515AA_AS	United Kingdom
SAL_NA6518AA_AS	United Kingdom
SAL_NB4971AA_AS	United Kingdom
SAL_OB3708AA_AS	United Kingdom
SAL_IA1895AA_AS	United States
SAL_IA3844AA_AS	United States
SAL_IA1759AA_AS	United States
SAL_EA4149AA_AS	United States
SAL_CA0169AA_AS	United States
SAL_IA6166AA_AS	United States
SAL_BA3719AA_AS	United States
SAL_EA6142AA_AS	United States
SAL_KA9610AA_AS	United States
SAL_KA9598AA_AS	United States
SAL_KA8860AA_AS	United States
SAL_KA9862AA_AS	United States
SAL_KA9863AA_AS	United States
SAL_KA9867AA_AS	United States
SAL_KA9606AA_AS	United States
SAL_KA9612AA_AS	United States
SAL_KA9600AA_AS	United States
SAL_KA9751AA_AS	United States
SAL_OB6802AA_AS	United States
SAL_OB6798AA_AS	United States
SAL_EA6253AA_AS	United States
SAL_EA6121AA_AS	United States
SAL_EA5804AA_AS	United States
SAL_JA8335AA_AS	United States
SAL_HA7416AA_AS	United States
SAL_FA7184AA_AS	United States
SAL_EA6471AA_AS	United States
SAL_FA2351AA_AS	United States
SAL_FA2900AA_AS	United States
SAL_FA4115AA_AS	United States
SAL_FA3039AA_AS	United States
SAL_FA2918AA_AS	United States
SAL_FA3717AA_AS	United States
SAL_LA0591AA_AS	United States
SAL_MB2203AA_AS	United States
SAL_KA9866AA_AS	United States
SAL_HC5157AA_AS	United States
SAL_KB8229AA_AS	Northern Ireland
SAL_KB8331AA_AS	Northern Ireland
SAL_KB8495AA_AS	Northern Ireland
SAL_KB8824AA_AS	Northern Ireland
SAL_KB8983AA_AS	Northern Ireland
SAL_KB8984AA_AS	Northern Ireland
SAL_KB8982AA_AS	Northern Ireland
SAL_LA5331AA_AS
SAL_EA5512AA_AS
SAL_LA5251AA_AS
SAL_LA6763AA_AS
SAL_UB4916AA_AS
SAL_TB7603AA_AS
SAL_PA8554AA_AS	Brazil
SAL_IC3743AA_AS	Chinese_mainland
SAL_SB5573AA_AS	Chinese_Taiwan
SAL_VA1229AA_AS	Chinese_Taiwan
SAL_OB3993AA_AS	Chinese_Taiwan
SAL_XA8355AA_AS	Denmark
SAL_LA7675AA_AS	Denmark
SAL_KA2723AA_AS	France
SAL_UA1363AA_AS	Germany
SAL_UA1357AA_AS	Germany
SAL_UA1392AA_AS	Germany
SAL_UA1364AA_AS	Germany
SAL_YA6079AA_AS	Germany
SAL_YA6080AA_AS	Germany
SAL_IC8579AA_AS	Germany
SAL_YA6052AA_AS	Germany
SAL_YA6049AA_AS	Germany
SAL_YA6053AA_AS	Germany
SAL_YA6050AA_AS	Germany
SAL_YA6051AA_AS	Germany
SAL_BB5985AA_AS	Honduras
SAL_BB5984AA_AS	Honduras
SAL_WB8568AA_AS	Ireland
SAL_VB6072AA_AS	Ireland
SAL_VB5885AA_AS	Ireland
SAL_VB6062AA_AS	Ireland
SAL_VB6074AA_AS	Ireland
SAL_VB5880AA_AS	Ireland
SAL_VB5618AA_AS	Ireland
SAL_VB5961AA_AS	Ireland
SAL_EB0130AA_AS	Ireland
SAL_JB1418AA_AS	Italy
SAL_YA6139AA_AS	Italy
SAL_YA6140AA_AS	Italy
SAL_YA6141AA_AS	Italy
SAL_UA8348AA_AS	Mexico
SAL_EA3896AA_AS	Mexico
SAL_TA2863AA_AS	Mexico
SAL_KC2893AA_AS	Netherlands
SAL_VB5841AA_AS	Netherlands
SAL_VB6028AA_AS	Netherlands
SAL_VB5757AA_AS	Netherlands
SAL_VB6100AA_AS	Netherlands
SAL_VB5715AA_AS	Netherlands
SAL_VB5990AA_AS	Netherlands
SAL_MA5459AA_AS	Peru
SAL_LA9824AA_AS	Venezuela
SAL_PB8844AA_AS	United Kingdom
SAL_OB4690AA_AS	United Kingdom
SAL_OB4033AA_AS	United Kingdom
SAL_KB8964AA_AS	United Kingdom
SAL_CB9130AA_AS	United Kingdom
SAL_NA6731AA_AS	United Kingdom
SAL_NA6732AA_AS	United Kingdom
SAL_NA6527AA_AS	United Kingdom
SAL_NA6528AA_AS	United Kingdom
SAL_NA6529AA_AS	United Kingdom
SAL_NB4992AA_AS	United Kingdom
SAL_KA6337AA_AS	United States
SAL_FA5704AA_AS	United States
SAL_IA1786AA_AS	United States
SAL_IA3929AA_AS	United States
SAL_MA1454AA_AS	United States
SAL_JA9485AA_AS	United States
SAL_IA3277AA_AS	United States
SAL_KA9553AA_AS	United States
SAL_KA9372AA_AS	United States
SAL_KA9298AA_AS	United States
SAL_KA8867AA_AS	United States
SAL_KA8857AA_AS	United States
SAL_KA9752AA_AS	United States
SAL_XA9752AA_AS	United States
SAL_KA9749AA_AS	United States
SAL_KA9359AA_AS	United States
SAL_MB2183AA_AS	United States
SAL_MB2185AA_AS	United States
SAL_MB2182AA_AS	United States
SAL_MB2191AA_AS	United States
SAL_MB2190AA_AS	United States
SAL_KA9336AA_AS	United States
SAL_KA9345AA_AS	United States
SAL_KA9343AA_AS	United States
SAL_KA9365AA_AS	United States
SAL_KA9742AA_AS	United States
SAL_XA9797AA_AS	United States
SAL_KA9356AA_AS	United States
SAL_KA9357AA_AS	United States
SAL_KA9609AA_AS	United States
SAL_KA2187AA_AS	United States
SAL_KA2186AA_AS	United States
SAL_KA2185AA_AS	United States
SAL_KA5184AA_AS	United States
SAL_IA3102AA_AS	United States
SAL_KA1646AA_AS	United States
SAL_IA2776AA_AS	United States
SAL_BB6052AA_AS	Vietnam
SAL_NB7749AA_AS	Northern Ireland
SAL_KB8763AA_AS	Northern Ireland
SAL_KB8031AA_AS	Northern Ireland
SAL_KB8620AA_AS	Northern Ireland
SAL_KB8258AA_AS	Northern Ireland
SAL_LA5281AA_AS
SAL_EA6041AA_AS
SAL_LA6076AA_AS
SAL_UB9701AA_AS
SAL_UB9716AA_AS
SAL_TB7606AA_AS
SAL_UB8319AA_AS
SAL_VA8510AA_AS	Egypt
SAL_ZB4287AA_AS	Austria
SAL_ZB4049AA_AS	Austria
SAL_ZB4286AA_AS	Austria
SAL_MA2381AA_AS	Canada
SAL_IC3741AA_AS	Chinese_mainland
SAL_XA8326AA_AS	Denmark
SAL_XA8342AA_AS	Denmark
SAL_XA8336AA_AS	Denmark
SAL_KA5100AA_AS	Albania
SAL_KA2731AA_AS	France
SAL_YA6082AA_AS	Germany
SAL_YA6098AA_AS	Germany
SAL_YA6083AA_AS	Germany
SAL_YA6084AA_AS	Germany
SAL_YA6056AA_AS	Germany
SAL_YA6055AA_AS	Germany
SAL_YA6057AA_AS	Germany
SAL_YA6081AA_AS	Germany
SAL_JB1351AA_AS	Germany
SAL_XA1160AA_AS	Greece
SAL_DB3726AA_AS	Ireland
SAL_DB3727AA_AS	Ireland
SAL_DB3728AA_AS	Ireland
SAL_DB3729AA_AS	Ireland
SAL_DB3730AA_AS	Ireland
SAL_DB3731AA_AS	Ireland
SAL_DB3732AA_AS	Ireland
SAL_KB8188AA_AS	Ireland
SAL_KB7978AA_AS	Ireland
SAL_KB8037AA_AS	Ireland
SAL_KB9308AA_AS	Ireland
SAL_KB8323AA_AS	Ireland
SAL_KB9310AA_AS	Ireland
SAL_KB8269AA_AS	Ireland
SAL_WB7862AA_AS	Ireland
SAL_KB8034AA_AS	Ireland
SAL_KB8311AA_AS	Ireland
SAL_KB8224AA_AS	Ireland
SAL_KB8733AA_AS	Ireland
SAL_KB9328AA_AS	Ireland
SAL_KB8156AA_AS	Ireland
SAL_KB8439AA_AS	Ireland
SAL_KB9324AA_AS	Ireland
SAL_KB8752AA_AS	Ireland
SAL_KB8174AA_AS	Ireland
SAL_KB8466AA_AS	Ireland
SAL_OB4533AA_AS	Ireland
SAL_KB8441AA_AS	Ireland
SAL_KB8480AA_AS	Ireland
SAL_KB9237AA_AS	Ireland
SAL_KB9301AA_AS	Ireland
SAL_KB9268AA_AS	Ireland
SAL_KB8105AA_AS	Ireland
SAL_WB8112AA_AS	Ireland
SAL_KB9294AA_AS	Ireland
SAL_KB9275AA_AS	Ireland
SAL_KB8566AA_AS	Ireland
SAL_KB8917AA_AS	Ireland
SAL_KB9293AA_AS	Ireland
SAL_KB9273AA_AS	Ireland
SAL_KB8614AA_AS	Ireland
SAL_UA1266AA_AS	Ireland
SAL_DB4403AA_AS	Ireland
SAL_DB4402AA_AS	Ireland
SAL_DB4401AA_AS	Ireland
SAL_DB4395AA_AS	Ireland
SAL_SB4270AA_AS	Italy
SAL_JB1419AA_AS	Italy
SAL_JB1420AA_AS	Italy
SAL_AB1650AA_AS	Nigeria
SAL_AB1675AA_AS	Nigeria
SAL_AB1662AA_AS	Nigeria
SAL_LA5831AA_AS	Nigeria
SAL_KA4626AA_AS	Poland
SAL_OB4117AA_AS	United Kingdom
SAL_ZB4154AA_AS	United Kingdom
SAL_KB8760AA_AS	United Kingdom
SAL_NA6537AA_AS	United Kingdom
SAL_NC6351AA_AS	United Kingdom
SAL_NA6715AA_AS	United Kingdom
SAL_NA6716AA_AS	United Kingdom
SAL_NA6536AA_AS	United Kingdom
SAL_NA6540AA_AS	United Kingdom
SAL_OB4489AA_AS	United Kingdom
SAL_FB0212AA_AS	United States
SAL_FB0259AA_AS	United States
SAL_FB0222AA_AS	United States
SAL_FB0245AA_AS	United States
SAL_KB9690AA_AS	United States
SAL_KA4393AA_AS	United States
SAL_KA4284AA_AS	United States
SAL_KA4285AA_AS	United States
SAL_KA3173AA_AS	United States
SAL_KA3172AA_AS	United States
SAL_KA4990AA_AS	United States
SAL_FA4679AA_AS	United States
SAL_KA9342AA_AS	United States
SAL_KA9736AA_AS	United States
SAL_KA9743AA_AS	United States
SAL_LB0557AA_AS	United States
SAL_KA9333AA_AS	United States
SAL_KA9739AA_AS	United States
SAL_KA9732AA_AS	United States
SAL_KA9738AA_AS	United States
SAL_MB2170AA_AS	United States
SAL_LA5515AA_AS	United States
SAL_KA7353AA_AS	United States
SAL_WA4868AA_AS	United States
SAL_LA5253AA_AS	United States
SAL_MB0179AA_AS	United States
SAL_NA2284AA_AS	United States
SAL_EA3570AA_AS	United States
SAL_EA9323AA_AS	United States
SAL_KA5103AA_AS	United States
SAL_LA6716AA_AS	United States
SAL_KA9875AA_AS	Vietnam
SAL_EA9301AA_AS	Vietnam
SAL_KB8747AA_AS	Northern Ireland
SAL_KB8791AA_AS	Northern Ireland
SAL_NB7973AA_AS	Northern Ireland
SAL_KB8361AA_AS	Northern Ireland
SAL_UB9698AA_AS
SAL_UB9740AA_AS
SAL_UB9746AA_AS
SAL_TB7584AA_AS
SAL_EA5432AA_AS
SAL_EB8155AA_AS
SAL_ZB4253AA_AS	Austria
SAL_ZB4337AA_AS	Austria
SAL_ZB4046AA_AS	Austria
SAL_ZB4045AA_AS	Austria
SAL_ZB4044AA_AS	Austria
SAL_ZB4048AA_AS	Austria
SAL_IC2614AA_AS	Chinese_mainland
SAL_IC2709AA_AS	Chinese_mainland
SAL_IC2725AA_AS	Chinese_mainland
SAL_IC2726AA_AS	Chinese_mainland
SAL_IC4040AA_AS	Chinese_mainland
SAL_IC4034AA_AS	Chinese_mainland
SAL_IC4041AA_AS	Chinese_mainland
SAL_IC2130AA_AS	Chinese_mainland
SAL_IC4072AA_AS	Chinese_mainland
SAL_IC0709AA_AS	Chinese_mainland
SAL_IC2707AA_AS	Chinese_mainland
SAL_IC2728AA_AS	Chinese_mainland
SAL_IC4078AA_AS	Chinese_mainland
SAL_KA3451AA_AS	Chinese_mainland
SAL_IC0721AA_AS	Chinese_mainland
SAL_IC3733AA_AS	Chinese_mainland
SAL_BA3036AA_AS	Chinese_Taiwan
SAL_JB1352AA_AS	Czech Republic
SAL_XA8329AA_AS	Denmark
SAL_XA8361AA_AS	Denmark
SAL_XA8363AA_AS	Denmark
SAL_XA8318AA_AS	Denmark
SAL_JB1425AA_AS	Estonia
SAL_JB1427AA_AS	Estonia
SAL_JB1424AA_AS	Estonia
SAL_KA4634AA_AS	France
SAL_QC2853AA_AS	Germany
SAL_XA2644AA_AS	Germany
SAL_XA2645AA_AS	Germany
SAL_XA2646AA_AS	Germany
SAL_XA2648AA_AS	Germany
SAL_YA6086AA_AS	Germany
SAL_YA6085AA_AS	Germany
SAL_IC8581AA_AS	Germany
SAL_IC8572AA_AS	Germany
SAL_YA6061AA_AS	Germany
SAL_YA6060AA_AS	Germany
SAL_YA6059AA_AS	Germany
SAL_YA6058AA_AS	Germany
SAL_XA2643AA_AS	Germany
SAL_XA2647AA_AS	Germany
SAL_QC2843AA_AS	Germany
SAL_XA1153AA_AS	Greece
SAL_XA1155AA_AS	Greece
SAL_BA3531AA_AS	Indonesia
SAL_FA1027AA_AS	Indonesia
SAL_FA1021AA_AS	Indonesia
SAL_FA1053AA_AS	Indonesia
SAL_JB1421AA_AS	Italy
SAL_YA6142AA_AS	Italy
SAL_FA5958AA_AS	Mexico
SAL_FA0675AA_AS	Mexico
SAL_MA5119AA_AS	Mexico
SAL_MA5121AA_AS	Mexico
SAL_FA5618AA_AS	Mexico
SAL_MA7274AA_AS	Mexico
SAL_MA7273AA_AS	Mexico
SAL_CA1201AA_AS	Mexico
SAL_MA3599AA_AS	Mexico
SAL_JA9444AA_AS	Nigeria
SAL_XA9230AA_AS	Poland
SAL_JB1344AA_AS	Poland
SAL_JB1357AA_AS	Poland
SAL_XA9148AA_AS	Poland
SAL_PC5334AA_AS	Slovenia
SAL_NC7906AA_AS	United Kingdom
SAL_NB4973AA_AS	United Kingdom
SAL_NB4993AA_AS	United Kingdom
SAL_KB9777AA_AS	United States
SAL_KB9698AA_AS	United States
SAL_KB9776AA_AS	United States
SAL_FA3945AA_AS	United States
SAL_EA4894AA_AS	United States
SAL_LA6236AA_AS	United States
SAL_KA8843AA_AS	United States
SAL_QA8257AA_AS	United States
SAL_QA8256AA_AS	United States
SAL_SA1322AA_AS	United States
SAL_SA1321AA_AS	United States
SAL_NB9183AA_AS	United States
SAL_EA9044AA_AS	United States
SAL_EA9029AA_AS	United States
SAL_EA9036AA_AS	United States
SAL_EA9027AA_AS	United States
SAL_KA4479AA_AS	United States
SAL_LA0028AA_AS	United States
SAL_KA5733AA_AS	United States
SAL_KA5739AA_AS	United States
SAL_EA9045AA_AS	United States
SAL_NA2597AA_AS	United States
SAL_NA2177AA_AS	United States
SAL_NA3091AA_AS	United States
SAL_NA3096AA_AS	United States
SAL_NA3095AA_AS	United States
SAL_NA3097AA_AS	United States
SAL_QA1281AA_AS	United States
SAL_QA1285AA_AS	United States
SAL_NA3098AA_AS	United States
SAL_NA3153AA_AS	United States
SAL_EA4896AA_AS	United States
SAL_KA3548AA_AS	United States
SAL_LA5749AA_AS	United States
SAL_LA5748AA_AS	United States
SAL_FA3863AA_AS	United States
SAL_FA5384AA_AS	United States
SAL_LA6051AA_AS	United States
SAL_KA2404AA_AS	United States
SAL_LA7612AA_AS	United States
SAL_LB2008AA_AS	United States
SAL_LB2036AA_AS	United States
SAL_LB0549AA_AS	United States
SAL_TA7420AA_AS	United States
SAL_EA3346AA_AS	United States
SAL_EA3336AA_AS	United States
SAL_EA3348AA_AS	United States
SAL_FA3103AA_AS	United States
SAL_BA2526AA_AS	United States
SAL_LA6225AA_AS	United States
SAL_FA3081AA_AS	United States
SAL_KA4289AA_AS	United States
SAL_KA3054AA_AS	United States
SAL_KA9447AA_AS	United States
SAL_UA7040AA_AS	United States
SAL_KA5425AA_AS	United States
SAL_PA3219AA_AS	United States
SAL_MA2169AA_AS	United States
SAL_LA5089AA_AS	United States
SAL_LA5087AA_AS	United States
SAL_LA5088AA_AS	United States
SAL_MB0059AA_AS	United States
SAL_KB9778AA_AS	United States
SAL_KB9694AA_AS	United States
SAL_ZA3526AA_AS	United States
SAL_ZA3479AA_AS	United States
SAL_NA3101AA_AS	United States
SAL_NA3100AA_AS	United States
SAL_NA3094AA_AS	United States
SAL_LB0561AA_AS	United States
SAL_JB7387AA_AS	United States
SAL_KB7709AA_AS	United States
SAL_LB2039AA_AS	United States
SAL_RA9299AA_AS	United States
SAL_LA4892AA_AS	United States
SAL_LA5285AA_AS	United States
SAL_FA0914AA_AS	Vietnam
SAL_FA0820AA_AS	Vietnam
SAL_BA4093AA_AS	Vietnam
SAL_KB8581AA_AS	Northern Ireland
SAL_KB8516AA_AS	Northern Ireland
SAL_KB7994AA_AS	Northern Ireland
SAL_KB8428AA_AS	Northern Ireland
SAL_KB8533AA_AS	Northern Ireland
SAL_TB7579AA_AS
SAL_TB7593AA_AS
SAL_TB7615AA_AS
SAL_OC2791AA_AS	Gambia
SAL_ZB4173AA_AS	Austria
SAL_ZB4174AA_AS	Austria
SAL_ZB4177AA_AS	Austria
SAL_ZB4175AA_AS	Austria
SAL_ZB4171AA_AS	Austria
SAL_PA8873AA_AS	Brazil
SAL_PA8876AA_AS	Brazil
SAL_PA8877AA_AS	Brazil
SAL_FA0442AA_AS	Brazil
SAL_XA9094AA_AS	Chinese_mainland
SAL_BA5656AA_AS	Chinese_Taiwan
SAL_LA1160AA_AS	Chinese_Taiwan
SAL_XA8365AA_AS	Denmark
SAL_XA8351AA_AS	Denmark
SAL_JB1426AA_AS	Estonia
SAL_XA2652AA_AS	Germany
SAL_XA2653AA_AS	Germany
SAL_XA2654AA_AS	Germany
SAL_XA2655AA_AS	Germany
SAL_XA2656AA_AS	Germany
SAL_YA6087AA_AS	Germany
SAL_YA6088AA_AS	Germany
SAL_NB4186AA_AS	Germany
SAL_IC8573AA_AS	Germany
SAL_IC8574AA_AS	Germany
SAL_YA6063AA_AS	Germany
SAL_YA6062AA_AS	Germany
SAL_YA6090AA_AS	Germany
SAL_YA6040AA_AS	Germany
SAL_XA2651AA_AS	Germany
SAL_SB6906AA_AS	Germany
SAL_YA6122AA_AS	Italy
SAL_YA6143AA_AS	Italy
SAL_YA6144AA_AS	Italy
SAL_QB7773AA_AS	Italy
SAL_JB1422AA_AS	Italy
SAL_JA1005AA_AS	Mexico
SAL_FA2020AA_AS	Mexico
SAL_FA5274AA_AS	Mexico
SAL_FA5297AA_AS	Mexico
SAL_FA5307AA_AS	Mexico
SAL_FA4296AA_AS	Mexico
SAL_TA7033AA_AS	Nigeria
SAL_TA7032AA_AS	Nigeria
SAL_LB1511AA_AS	Paraguay
SAL_LB1051AA_AS	Paraguay
SAL_LB1046AA_AS	Paraguay
SAL_MB2436AA_AS	Peru
SAL_XA9233AA_AS	Poland
SAL_XA9221AA_AS	Poland
SAL_XA9141AA_AS	Poland
SAL_XA9175AA_AS	Poland
SAL_XA9135AA_AS	Poland
SAL_XA9117AA_AS	Poland
SAL_XA9137AA_AS	Poland
SAL_XA9149AA_AS	Poland
SAL_XA9139AA_AS	Poland
SAL_KA5409AA_AS	Poland
SAL_JB1346AA_AS	Poland
SAL_PC5335AA_AS	Slovenia
SAL_FA0146AA_AS	Thailand
SAL_ZA4101AA_AS	United Kingdom
SAL_NB4974AA_AS	United Kingdom
SAL_KA5744AA_AS	United States
SAL_KA5747AA_AS	United States
SAL_JA4015AA_AS	United States
SAL_EA9034AA_AS	United States
SAL_EA9043AA_AS	United States
SAL_MB9017AA_AS	United States
SAL_QA1286AA_AS	United States
SAL_IB1485AA_AS	United States
SAL_IB1519AA_AS	United States
SAL_FA3067AA_AS	United States
SAL_FA2332AA_AS	United States
SAL_MA1854AA_AS	United States
SAL_LA6273AA_AS	United States
SAL_MA2016AA_AS	United States
SAL_RA9270AA_AS	United States
SAL_MA1806AA_AS	United States
SAL_MA1807AA_AS	United States
SAL_MA1808AA_AS	United States
SAL_LA5760AA_AS	United States
SAL_LA6067AA_AS	United States
SAL_LA7643AA_AS	United States
SAL_FA4272AA_AS	United States
SAL_LA6266AA_AS	United States
SAL_MA2322AA_AS	United States
SAL_MA1925AA_AS	United States
SAL_UA7048AA_AS	United States
SAL_UA7047AA_AS	United States
SAL_LA1879AA_AS	United States
SAL_SA8510AA_AS	United States
SAL_LA5254AA_AS	United States
SAL_LA6772AA_AS	United States
SAL_EA1750AA_AS	United States
SAL_FA3970AA_AS	United States
SAL_EA9316AA_AS	United States
SAL_CA4725AA_AS	United States
SAL_SA8513AA_AS	United States
SAL_ZB4255AA_AS	Austria
SAL_IC2115AA_AS	Chinese_mainland
SAL_IC3806AA_AS	Chinese_mainland
SAL_IC3827AA_AS	Chinese_mainland
SAL_IC3735AA_AS	Chinese_mainland
SAL_WB0782AA_AS	Chinese_mainland
SAL_JB1355AA_AS	Czech Republic
SAL_JB1354AA_AS	Czech Republic
SAL_JB1356AA_AS	Czech Republic
SAL_LA7900AA_AS	Denmark
SAL_XA8334AA_AS	Denmark
SAL_XA8366AA_AS	Denmark
SAL_XA8314AA_AS	Denmark
SAL_JB1431AA_AS	Estonia
SAL_JB1429AA_AS	Estonia
SAL_JB1432AA_AS	Estonia
SAL_JB1428AA_AS	Estonia
SAL_JB1430AA_AS	Estonia
SAL_JB1433AA_AS	Estonia
SAL_VA7208AA_AS	Belgium
SAL_KA4638AA_AS	France
SAL_XA2658AA_AS	Germany
SAL_XA2662AA_AS	Germany
SAL_PB7064AA_AS	Germany
SAL_YA6067AA_AS	Germany
SAL_YA6068AA_AS	Germany
SAL_YA6066AA_AS	Germany
SAL_LA7903AA_AS	Germany
SAL_YA6091AA_AS	Germany
SAL_YA6041AA_AS	Germany
SAL_XA2657AA_AS	Germany
SAL_XA2659AA_AS	Germany
SAL_XA2660AA_AS	Germany
SAL_XA2661AA_AS	Germany
SAL_SB8362AA_AS	Germany
SAL_JB1353AA_AS	Germany
SAL_LA2659AA_AS	Germany
SAL_JB1368AA_AS	Hungary
SAL_YA6126AA_AS	Italy
SAL_YA6127AA_AS	Italy
SAL_YA6128AA_AS	Italy
SAL_YA6129AA_AS	Italy
SAL_YA6130AA_AS	Italy
SAL_YA6146AA_AS	Italy
SAL_YA6147AA_AS	Italy
SAL_YA6150AA_AS	Italy
SAL_JB1423AA_AS	Italy
SAL_QB7771AA_AS	Italy
SAL_QB7772AA_AS	Italy
SAL_QB7748AA_AS	Italy
SAL_QB7756AA_AS	Italy
SAL_QB7769AA_AS	Italy
SAL_QB7759AA_AS	Italy
SAL_QB7768AA_AS	Italy
SAL_QB7766AA_AS	Italy
SAL_QB7749AA_AS	Italy
SAL_QB7764AA_AS	Italy
SAL_QB7758AA_AS	Italy
SAL_QB7760AA_AS	Italy
SAL_QB7741AA_AS	Italy
SAL_QB7765AA_AS	Italy
SAL_QB7761AA_AS	Italy
SAL_QB7762AA_AS	Italy
SAL_QB7770AA_AS	Italy
SAL_QB7763AA_AS	Italy
SAL_QB7757AA_AS	Italy
SAL_FA5975AA_AS	Mexico
SAL_EA4993AA_AS	Mexico
SAL_EA4270AA_AS	Mexico
SAL_FA5613AA_AS	Mexico
SAL_FA5644AA_AS	Mexico
SAL_KA4388AA_AS	Mexico
SAL_SA2100AA_AS	Mexico
SAL_SA2086AA_AS	Mexico
SAL_HB2286AA_AS	Netherlands
SAL_TA1131AA_AS	Nigeria
SAL_MA5356AA_AS	Peru
SAL_XA9138AA_AS	Poland
SAL_XA9146AA_AS	Poland
SAL_XA9136AA_AS	Poland
SAL_XA9119AA_AS	Poland
SAL_XA9125AA_AS	Poland
SAL_XA9130AA_AS	Poland
SAL_XA9120AA_AS	Poland
SAL_XA9191AA_AS	Poland
SAL_LA7906AA_AS	Poland
SAL_MB8028AA_AS	Senegal
SAL_MB8804AA_AS	Senegal
SAL_FA1152AA_AS	United Kingdom
SAL_FA1219AA_AS	United Kingdom
SAL_FA1129AA_AS	United Kingdom
SAL_JA4061AA_AS	United Kingdom
SAL_FA1214AA_AS	United Kingdom
SAL_FA1326AA_AS	United Kingdom
SAL_BA4831AA_AS	United Kingdom
SAL_BA4926AA_AS	United Kingdom
SAL_CA0782AA_AS	United Kingdom
SAL_FA1185AA_AS	United Kingdom
SAL_FA1151AA_AS	United Kingdom
SAL_FA1177AA_AS	United Kingdom
SAL_FA1193AA_AS	United Kingdom
SAL_FA1330AA_AS	United Kingdom
SAL_FA1206AA_AS	United Kingdom
SAL_BA4369AA_AS	United Kingdom
SAL_BB3146AA_AS	United Kingdom
SAL_EA9322AA_AS	United States
SAL_MA0639AA_AS	United States
SAL_FA0056AA_AS	United States
SAL_FA0093AA_AS	United States
SAL_DB2018AA_AS	United States
SAL_DB6115AA_AS	United States
SAL_DB6164AA_AS	United States
SAL_EA3110AA_AS	United States
SAL_BA5456AA_AS	United States
SAL_IB1536AA_AS	United States
SAL_MA0654AA_AS	United States
SAL_MA0634AA_AS	United States
SAL_MA1462AA_AS	United States
SAL_MA0836AA_AS	United States
SAL_FA0437AA_AS	United States
SAL_MA1701AA_AS	United States
SAL_FA2291AA_AS	United States
SAL_BA3511AA_AS	United States
SAL_FA6037AA_AS	United States
SAL_FA6032AA_AS	United States
SAL_DB2025AA_AS	United States
SAL_EA9959AA_AS	United States
SAL_FA5818AA_AS	United States
SAL_ZA7751AA_AS	United States
SAL_LA0599AA_AS	United States
SAL_SA9159AA_AS	United States
SAL_FA1878AA_AS	United States
SAL_LA5340AA_AS	United States
SAL_MC8769AA_AS	United States
SAL_MB2196AA_AS	United States
SAL_MB2197AA_AS	United States
SAL_EA2823AA_AS	United States
SAL_EA2933AA_AS	United States
SAL_EA9970AA_AS	United States
SAL_IA2718AA_AS	United States
SAL_IA3918AA_AS	United States
SAL_UA7007AA_AS	United States
SAL_UA6933AA_AS	United States
SAL_UA6926AA_AS	United States
SAL_UA6888AA_AS	United States
SAL_JA5445AA_AS	United States
SAL_XA1812AA_AS	United States
SAL_EA3976AA_AS	United States
SAL_FA0090AA_AS	United States
SAL_FA0982AA_AS	United States
SAL_SA8484AA_AS	United States
SAL_UB6083AA_AS
SAL_UB6667AA_AS
SAL_UB8101AA_AS
SAL_MA9963AA_AS	Australia
SAL_ZB4047AA_AS	Austria
SAL_ZB4101AA_AS	Austria
SAL_ZB4098AA_AS	Austria
SAL_ZB4222AA_AS	Austria
SAL_ZB4223AA_AS	Austria
SAL_ZB4219AA_AS	Austria
SAL_ZB4290AA_AS	Austria
SAL_ZB4228AA_AS	Austria
SAL_ZB4314AA_AS	Austria
SAL_ZB4313AA_AS	Austria
SAL_ZB4316AA_AS	Austria
SAL_ZB4315AA_AS	Austria
SAL_ZB4317AA_AS	Austria
SAL_ZB4099AA_AS	Austria
SAL_ZB4100AA_AS	Austria
SAL_JB1413AA_AS	Austria
SAL_JB1414AA_AS	Austria
SAL_JB1415AA_AS	Austria
SAL_JB1416AA_AS	Austria
SAL_JB1417AA_AS	Austria
SAL_LC1358AA_AS	Brazil
SAL_ZA8448AA_AS	Brazil
SAL_HC4380AA_AS	Canada
SAL_OA2071AA_AS	Canada
SAL_MA7879AA_AS	Chinese_mainland
SAL_JB1364AA_AS	Denmark
SAL_LA7901AA_AS	Denmark
SAL_JB1363AA_AS	Denmark
SAL_JB1365AA_AS	Denmark
SAL_LA7902AA_AS	Denmark
SAL_XA8322AA_AS	Denmark
SAL_JB1665AA_AS	Denmark
SAL_XA8319AA_AS	Denmark
SAL_JB1434AA_AS	Estonia
SAL_JB1435AA_AS	Estonia
SAL_LA2673AA_AS	Germany
SAL_XA2668AA_AS	Germany
SAL_YA6093AA_AS	Germany
SAL_YA6070AA_AS	Germany
SAL_YA6073AA_AS	Germany
SAL_YA6069AA_AS	Germany
SAL_SB7557AA_AS	Germany
SAL_SB8477AA_AS	Germany
SAL_XA2663AA_AS	Germany
SAL_XA2664AA_AS	Germany
SAL_XA2665AA_AS	Germany
SAL_XA2666AA_AS	Germany
SAL_XA2667AA_AS	Germany
SAL_SB7754AA_AS	Germany
SAL_SB8522AA_AS	Germany
SAL_FA0919AA_AS	India
SAL_YA6152AA_AS	Italy
SAL_YA6154AA_AS	Italy
SAL_YA6151AA_AS	Italy
SAL_QB7755AA_AS	Italy
SAL_QB7767AA_AS	Italy
SAL_QB7751AA_AS	Italy
SAL_QB7742AA_AS	Italy
SAL_QB7754AA_AS	Italy
SAL_YA6120AA_AS	Italy
SAL_YA6123AA_AS	Italy
SAL_LA0459AA_AS	Mexico
SAL_LA0465AA_AS	Mexico
SAL_EA4744AA_AS	Mexico
SAL_JA0852AA_AS	Mexico
SAL_HB2288AA_AS	Netherlands
SAL_EB3465AA_AS	Philippines
SAL_XA9274AA_AS	Poland
SAL_XA9129AA_AS	Poland
SAL_XA9096AA_AS	Poland
SAL_AB5991AA_AS	Poland
SAL_XA9202AA_AS	Poland
SAL_XA9183AA_AS	Poland
SAL_KA9073AA_AS	Thailand
SAL_KA9076AA_AS	Thailand
SAL_KA9068AA_AS	Thailand
SAL_KA9058AA_AS	Thailand
SAL_KA9057AA_AS	Thailand
SAL_WB4245AA_AS	Tunisia
SAL_FA1238AA_AS	United Kingdom
SAL_BA4135AA_AS	United Kingdom
SAL_FA1226AA_AS	United Kingdom
SAL_FA1083AA_AS	United Kingdom
SAL_NB4976AA_AS	United Kingdom
SAL_QA4852AA_AS	United Kingdom
SAL_QA4928AA_AS	United Kingdom
SAL_NA0830AA_AS	United States
SAL_FA0667AA_AS	United States
SAL_FA4729AA_AS	United States
SAL_MA0642AA_AS	United States
SAL_BA9455AA_AS	United States
SAL_BB2224AA_AS	United States
SAL_FA4758AA_AS	United States
SAL_FA4756AA_AS	United States
SAL_BA3612AA_AS	United States
SAL_FA4114AA_AS	United States
SAL_IA4808AA_AS	United States
SAL_IA4710AA_AS	United States
SAL_IA4390AA_AS	United States
SAL_IA4870AA_AS	United States
SAL_BA5120AA_AS	United States
SAL_FA1849AA_AS	United States
SAL_BB5101AA_AS	United States
SAL_IA4330AA_AS	United States
SAL_IA4307AA_AS	United States
SAL_IA4684AA_AS	United States
SAL_KA5457AA_AS	United States
SAL_KA6492AA_AS	United States
SAL_KA6493AA_AS	United States
SAL_KA9086AA_AS	United States
SAL_KA6496AA_AS	United States
SAL_KA6497AA_AS	United States
SAL_KA6498AA_AS	United States
SAL_KA6499AA_AS	United States
SAL_KA5453AA_AS	United States
SAL_KA6482AA_AS	United States
SAL_IA4848AA_AS	United States
SAL_EA9711AA_AS	United States
SAL_BA3041AA_AS	United States
SAL_FA6732AA_AS	United States
SAL_FA4210AA_AS	United States
SAL_RA0272AA_AS	United States
SAL_SA1720AA_AS	United States
SAL_MB2193AA_AS	United States
SAL_LB7580AA_AS	United States
SAL_LB7579AA_AS	United States
SAL_LB7578AA_AS	United States
SAL_LB7629AA_AS	United States
SAL_LB7602AA_AS	United States
SAL_LB7630AA_AS	United States
SAL_LB7587AA_AS	United States
SAL_LB7591AA_AS	United States
SAL_LB7573AA_AS	United States
SAL_LB7583AA_AS	United States
SAL_LB7582AA_AS	United States
SAL_LB7581AA_AS	United States
SAL_LB7564AA_AS	United States
SAL_LB7615AA_AS	United States
SAL_LB7608AA_AS	United States
SAL_IA4360AA_AS	United States
SAL_IA4388AA_AS	United States
SAL_FA1028AA_AS	United States
SAL_BA5139AA_AS	United States
SAL_FA1817AA_AS	United States
SAL_FA1818AA_AS	United States
SAL_FA1823AA_AS	United States
SAL_FA1840AA_AS	United States
SAL_FB8477AA_AS	United States
SAL_IA4685AA_AS	United States
SAL_MA0671AA_AS	United States
SAL_XA8701AA_AS	United States
SAL_FA4212AA_AS	United States
SAL_NC1017AA_AS	Vietnam
SAL_NC1020AA_AS	Vietnam
SAL_NC1018AA_AS	Vietnam
SAL_NC1011AA_AS	Vietnam
SAL_NC1027AA_AS	Vietnam
SAL_NC1014AA_AS	Vietnam
SAL_NC1021AA_AS	Vietnam
SAL_NC1015AA_AS	Vietnam
SAL_NC1009AA_AS	Vietnam
SAL_NC1007AA_AS	Vietnam
SAL_NC1012AA_AS	Vietnam
SAL_NC1013AA_AS	Vietnam
SAL_NC1016AA_AS	Vietnam
SAL_EB3713AA_AS
SAL_UB8033AA_AS
SAL_FA3891AA_AS	Turkey
SAL_OC4596AA_AS	Australia
SAL_ZB4249AA_AS	Austria
SAL_ZB4102AA_AS	Austria
SAL_LC4127AA_AS	Brazil
SAL_JA0799AA_AS	Brazil
SAL_HC4316AA_AS	Canada
SAL_HC4317AA_AS	Canada
SAL_HC4303AA_AS	Canada
SAL_HC4346AA_AS	Canada
SAL_FB7892AA_AS	Chinese_Taiwan
SAL_FB7893AA_AS	Chinese_Taiwan
SAL_IB3252AA_AS	France
SAL_IB3759AA_AS	France
SAL_IB3188AA_AS	France
SAL_IB3842AA_AS	France
SAL_IB3225AA_AS	France
SAL_IB3885AA_AS	France
SAL_IB3773AA_AS	France
SAL_IB3809AA_AS	France
SAL_IB3807AA_AS	France
SAL_IB3803AA_AS	France
SAL_IB3244AA_AS	France
SAL_IB3254AA_AS	France
SAL_IB3253AA_AS	France
SAL_IB3734AA_AS	France
SAL_IB3216AA_AS	France
SAL_IB3213AA_AS	France
SAL_IB3854AA_AS	France
SAL_IB3857AA_AS	France
SAL_IB3187AA_AS	France
SAL_IB3887AA_AS	France
SAL_IB3871AA_AS	France
SAL_IB3866AA_AS	France
SAL_IB3867AA_AS	France
SAL_YA7367AA_AS	France
SAL_YA7372AA_AS	France
SAL_YA7410AA_AS	France
SAL_YA7334AA_AS	France
SAL_YA7354AA_AS	France
SAL_IB3208AA_AS	France
SAL_IB3777AA_AS	France
SAL_IB3810AA_AS	France
SAL_IB3893AA_AS	France
SAL_YA7394AA_AS	France
SAL_YA7417AA_AS	France
SAL_YA7391AA_AS	France
SAL_YA7326AA_AS	France
SAL_YA7375AA_AS	France
SAL_YA7400AA_AS	France
SAL_YA7401AA_AS	France
SAL_YA7398AA_AS	France
SAL_IB3772AA_AS	France
SAL_IB3733AA_AS	France
SAL_IB3179AA_AS	France
SAL_IB3181AA_AS	France
SAL_IB3875AA_AS	France
SAL_IB3212AA_AS	France
SAL_IB3771AA_AS	France
SAL_IB3899AA_AS	France
SAL_IB3872AA_AS	France
SAL_IB3869AA_AS	France
SAL_YA7458AA_AS	France
SAL_YA7383AA_AS	France
SAL_IB3882AA_AS	France
SAL_IB3251AA_AS	France
SAL_IB3246AA_AS	France
SAL_IB3728AA_AS	France
SAL_IB3729AA_AS	France
SAL_IB3838AA_AS	France
SAL_YA7384AA_AS	France
SAL_YA7347AA_AS	France
SAL_IB3876AA_AS	France
SAL_IB3778AA_AS	France
SAL_IB3805AA_AS	France
SAL_IB3250AA_AS	France
SAL_IB3247AA_AS	France
SAL_IB3222AA_AS	France
SAL_IB3219AA_AS	France
SAL_IB3892AA_AS	France
SAL_IB3894AA_AS	France
SAL_IB3863AA_AS	France
SAL_IB3890AA_AS	France
SAL_YA7365AA_AS	France
SAL_IB3774AA_AS	France
SAL_IB3897AA_AS	France
SAL_IB3880AA_AS	France
SAL_IB3731AA_AS	France
SAL_IB3177AA_AS	France
SAL_IB3895AA_AS	France
SAL_IB3874AA_AS	France
SAL_IB3178AA_AS	France
SAL_GB9999AA_AS	France
SAL_YA7421AA_AS	France
SAL_YA7386AA_AS	France
SAL_YA7380AA_AS	France
SAL_YA7388AA_AS	France
SAL_IB3776AA_AS	France
SAL_IB3804AA_AS	France
SAL_IB3726AA_AS	France
SAL_IB3732AA_AS	France
SAL_IB3180AA_AS	France
SAL_IB3217AA_AS	France
SAL_IB3868AA_AS	France
SAL_IB3898AA_AS	France
SAL_IB3865AA_AS	France
SAL_IB3901AA_AS	France
SAL_IB3727AA_AS	France
SAL_IB3883AA_AS	France
SAL_IB3884AA_AS	France
SAL_IB3775AA_AS	France
SAL_IB3245AA_AS	France
SAL_IB3256AA_AS	France
SAL_IB3183AA_AS	France
SAL_IB3221AA_AS	France
SAL_IB3891AA_AS	France
SAL_IB3873AA_AS	France
SAL_IB3870AA_AS	France
SAL_YA7461AA_AS	France
SAL_YA7378AA_AS	France
SAL_YA7392AA_AS	France
SAL_YA7387AA_AS	France
SAL_YA7965AA_AS	France
SAL_YA7351AA_AS	France
SAL_YA7352AA_AS	France
SAL_YA7353AA_AS	France
SAL_IB3736AA_AS	France
SAL_IB3781AA_AS	France
SAL_IB3780AA_AS	France
SAL_IB3806AA_AS	France
SAL_IB3215AA_AS	France
SAL_IB3220AA_AS	France
SAL_IB3852AA_AS	France
SAL_IB3782AA_AS	France
SAL_IB3249AA_AS	France
SAL_YA7459AA_AS	France
SAL_YA7462AA_AS	France
SAL_YA7370AA_AS	France
SAL_YA7348AA_AS	France
SAL_YA7456AA_AS	France
SAL_YA7368AA_AS	France
SAL_IB3881AA_AS	France
SAL_IB3877AA_AS	France
SAL_IB3808AA_AS	France
SAL_IB3248AA_AS	France
SAL_IB3186AA_AS	France
SAL_IB3896AA_AS	France
SAL_YA7412AA_AS	France
SAL_YA7377AA_AS	France
SAL_YA7376AA_AS	France
SAL_YA6094AA_AS	Germany
SAL_YA6076AA_AS	Germany
SAL_YA6074AA_AS	Germany
SAL_YA6075AA_AS	Germany
SAL_SB8240AA_AS	Germany
SAL_SB7416AA_AS	Germany
SAL_SB8539AA_AS	Germany
SAL_YA6096AA_AS	Germany
SAL_YA6097AA_AS	Germany
SAL_YA6047AA_AS	Germany
SAL_XA2670AA_AS	Germany
SAL_SB7602AA_AS	Germany
SAL_SB8530AA_AS	Germany
SAL_SB7514AA_AS	Germany
SAL_LA2491AA_AS	Germany
SAL_LA2678AA_AS	Germany
SAL_LA2495AA_AS	Germany
SAL_LA2653AA_AS	Germany
SAL_YA6125AA_AS	Italy
SAL_YA6131AA_AS	Italy
SAL_YA6132AA_AS	Italy
SAL_YA6133AA_AS	Italy
SAL_YA6134AA_AS	Italy
SAL_YA6135AA_AS	Italy
SAL_YA6136AA_AS	Italy
SAL_YA6102AA_AS	Italy
SAL_YA6108AA_AS	Italy
SAL_YA6099AA_AS	Italy
SAL_YA6100AA_AS	Italy
SAL_YA6107AA_AS	Italy
SAL_QB7743AA_AS	Italy
SAL_QB7746AA_AS	Italy
SAL_QB7747AA_AS	Italy
SAL_QB7750AA_AS	Italy
SAL_QB7752AA_AS	Italy
SAL_QB7753AA_AS	Italy
SAL_QB7745AA_AS	Italy
SAL_YA6101AA_AS	Italy
SAL_YA6104AA_AS	Italy
SAL_YA6105AA_AS	Italy
SAL_YA6106AA_AS	Italy
SAL_YA6109AA_AS	Italy
SAL_PB5795AA_AS	Nigeria
SAL_IB3923AA_AS	Paraguay
SAL_EB3371AA_AS	Philippines
SAL_XA9128AA_AS	Poland
SAL_XA9122AA_AS	Poland
SAL_XA9123AA_AS	Poland
SAL_XA9131AA_AS	Poland
SAL_XA9121AA_AS	Poland
SAL_XA9126AA_AS	Poland
SAL_XA9109AA_AS	Poland
SAL_XA9113AA_AS	Poland
SAL_XA9114AA_AS	Poland
SAL_XA9097AA_AS	Poland
SAL_XA9111AA_AS	Poland
SAL_ZB4205AA_AS	Russia
SAL_UC9408AA_AS	Spain
SAL_PA2793AA_AS	Spain
SAL_EA6059AA_AS	United Kingdom
SAL_IA9248AA_AS	United Kingdom
SAL_BA3513AA_AS	United Kingdom
SAL_EA8248AA_AS	United Kingdom
SAL_BA8048AA_AS	United Kingdom
SAL_CA4567AA_AS	United Kingdom
SAL_BA7987AA_AS	United Kingdom
SAL_EA8657AA_AS	United Kingdom
SAL_BA3227AA_AS	United Kingdom
SAL_EA8775AA_AS	United Kingdom
SAL_EA7494AA_AS	United Kingdom
SAL_EA6521AA_AS	United Kingdom
SAL_EA8391AA_AS	United Kingdom
SAL_EA8239AA_AS	United Kingdom
SAL_EA6646AA_AS	United Kingdom
SAL_EA7763AA_AS	United Kingdom
SAL_EA8033AA_AS	United Kingdom
SAL_BA4763AA_AS	United Kingdom
SAL_EA7349AA_AS	United Kingdom
SAL_EA8806AA_AS	United Kingdom
SAL_JA4313AA_AS	United Kingdom
SAL_PB8764AA_AS	United Kingdom
SAL_EA6422AA_AS	United Kingdom
SAL_EA6164AA_AS	United Kingdom
SAL_EA8120AA_AS	United Kingdom
SAL_BA3522AA_AS	United Kingdom
SAL_EA8819AA_AS	United Kingdom
SAL_BA2847AA_AS	United Kingdom
SAL_EA7902AA_AS	United Kingdom
SAL_EA6083AA_AS	United Kingdom
SAL_EA6988AA_AS	United Kingdom
SAL_EA7703AA_AS	United Kingdom
SAL_EA6090AA_AS	United Kingdom
SAL_EA8261AA_AS	United Kingdom
SAL_EA7620AA_AS	United Kingdom
SAL_BA3145AA_AS	United Kingdom
SAL_EA8708AA_AS	United Kingdom
SAL_EA7401AA_AS	United Kingdom
SAL_EA7007AA_AS	United Kingdom
SAL_EA8320AA_AS	United Kingdom
SAL_JA4124AA_AS	United Kingdom
SAL_EA6587AA_AS	United Kingdom
SAL_EA7014AA_AS	United Kingdom
SAL_EA1728AA_AS	United Kingdom
SAL_EA7974AA_AS	United Kingdom
SAL_CB1043AA_AS	United Kingdom
SAL_AB9108AA_AS	United Kingdom
SAL_OA1328AA_AS	United Kingdom
SAL_OA1333AA_AS	United Kingdom
SAL_KB6214AA_AS	United Kingdom
SAL_OA1376AA_AS	United Kingdom
SAL_OA1381AA_AS	United Kingdom
SAL_OA1382AA_AS	United Kingdom
SAL_BA5857AA_AS	United Kingdom
SAL_QA4513AA_AS	United States
SAL_PA2427AA_AS	United States
SAL_PA3078AA_AS	United States
SAL_QA4949AA_AS	United States
SAL_QA4952AA_AS	United States
SAL_QA4982AA_AS	United States
SAL_QA4980AA_AS	United States
SAL_QA4973AA_AS	United States
SAL_QA4514AA_AS	United States
SAL_PA3072AA_AS	United States
SAL_JB4728AA_AS	United States
SAL_JB4797AA_AS	United States
SAL_JB4719AA_AS	United States
SAL_JB4789AA_AS	United States
SAL_JB4771AA_AS	United States
SAL_JB4674AA_AS	United States
SAL_JB4653AA_AS	United States
SAL_JB4744AA_AS	United States
SAL_FA8186AA_AS	United States
SAL_EA9625AA_AS	United States
SAL_PA7907AA_AS	United States
SAL_PA2384AA_AS	United States
SAL_KA6829AA_AS	United States
SAL_FA8044AA_AS	United States
SAL_KA6849AA_AS	United States
SAL_KA7034AA_AS	United States
SAL_FA0602AA_AS	United States
SAL_KA7037AA_AS	United States
SAL_KA6693AA_AS	United States
SAL_KA7288AA_AS	United States
SAL_KA6888AA_AS	United States
SAL_KA7003AA_AS	United States
SAL_KA7283AA_AS	United States
SAL_FA0598AA_AS	United States
SAL_FA0586AA_AS	United States
SAL_BA6113AA_AS	United States
SAL_KA7040AA_AS	United States
SAL_IA5709AA_AS	United States
SAL_EA3564AA_AS	United States
SAL_KA6911AA_AS	United States
SAL_KA6830AA_AS	United States
SAL_KA6831AA_AS	United States
SAL_KA6852AA_AS	United States
SAL_KA6862AA_AS	United States
SAL_KA6985AA_AS	United States
SAL_KA6996AA_AS	United States
SAL_KA7077AA_AS	United States
SAL_KA7258AA_AS	United States
SAL_BA3767AA_AS	United States
SAL_KA6940AA_AS	United States
SAL_KA7230AA_AS	United States
SAL_KA6948AA_AS	United States
SAL_FA7969AA_AS	United States
SAL_WA5032AA_AS	United States
SAL_EA3863AA_AS	United States
SAL_KA7054AA_AS	United States
SAL_KA6980AA_AS	United States
SAL_KA6907AA_AS	United States
SAL_UC4653AA_AS	United States
SAL_KA6825AA_AS	United States
SAL_KA6990AA_AS	United States
SAL_KA7030AA_AS	United States
SAL_KA7079AA_AS	United States
SAL_KA7240AA_AS	United States
SAL_KA6900AA_AS	United States
SAL_KA7076AA_AS	United States
SAL_FA7935AA_AS	United States
SAL_QA1432AA_AS	United States
SAL_EA4689AA_AS	United States
SAL_KA4172AA_AS	United States
SAL_KA4153AA_AS	United States
SAL_KA4154AA_AS	United States
SAL_KA4155AA_AS	United States
SAL_KA5284AA_AS	United States
SAL_KA4156AA_AS	United States
SAL_KA6695AA_AS	United States
SAL_KA6971AA_AS	United States
SAL_KA7068AA_AS	United States
SAL_KA7270AA_AS	United States
SAL_KA6930AA_AS	United States
SAL_EA5272AA_AS	United States
SAL_HB9918AA_AS	United States
SAL_KA7018AA_AS	United States
SAL_KA7015AA_AS	United States
SAL_KA6916AA_AS	United States
SAL_KA7025AA_AS	United States
SAL_KA6921AA_AS	United States
SAL_KA7007AA_AS	United States
SAL_FA8119AA_AS	United States
SAL_PA3634AA_AS	United States
SAL_EA3589AA_AS	United States
SAL_JA0733AA_AS	United States
SAL_EA3616AA_AS	United States
SAL_KA7008AA_AS	United States
SAL_JA8483AA_AS	United States
SAL_FA0605AA_AS	United States
SAL_KA6861AA_AS	United States
SAL_EA3261AA_AS	United States
SAL_EA4219AA_AS	United States
SAL_EA4161AA_AS	United States
SAL_EA4215AA_AS	United States
SAL_EA4273AA_AS	United States
SAL_IA5989AA_AS	United States
SAL_EA4239AA_AS	United States
SAL_CA2283AA_AS	United States
SAL_BA2982AA_AS	United States
SAL_KA7014AA_AS	United States
SAL_JB8403AA_AS	United States
SAL_KA6873AA_AS	United States
SAL_FA2295AA_AS	United States
SAL_FA2296AA_AS	United States
SAL_FA2303AA_AS	United States
SAL_JA0958AA_AS	United States
SAL_FA2288AA_AS	United States
SAL_FA2298AA_AS	United States
SAL_FA2294AA_AS	United States
SAL_JA3992AA_AS	United States
SAL_KA6882AA_AS	United States
SAL_FA8209AA_AS	United States
SAL_EA9633AA_AS	United States
SAL_KA6818AA_AS	United States
SAL_KA7020AA_AS	United States
SAL_KA7028AA_AS	United States
SAL_UA3503AA_AS	United States
SAL_NA1469AA_AS	United States
SAL_MA5518AA_AS	United States
SAL_MA5532AA_AS	United States
SAL_MA5534AA_AS	United States
SAL_NA1535AA_AS	United States
SAL_NA1291AA_AS	United States
SAL_MA5526AA_AS	United States
SAL_MA5307AA_AS	United States
SAL_FA0458AA_AS	United States
SAL_FA0456AA_AS	United States
SAL_FA0457AA_AS	United States
SAL_FA0648AA_AS	United States
SAL_FA0647AA_AS	United States
SAL_FA0646AA_AS	United States
SAL_BA3195AA_AS	United States
SAL_FA0773AA_AS	United States
SAL_BA4329AA_AS	United States
SAL_FA0772AA_AS	United States
SAL_BA4863AA_AS	United States
[truncated: 7,283 more rows]

## Sheet: metadata_geo2
Barcode	Country/Region
2319	Chinese_mainland
2648	Chinese_mainland
3101	Chinese_mainland
4380	Chinese_mainland
4381	Chinese_mainland
4382	Chinese_mainland
6321	Chinese_mainland
7420	Chinese_mainland
7427	Chinese_mainland
7445	Chinese_mainland
7451	Chinese_mainland
7694	Chinese_mainland
9655	Chinese_mainland
9673	Chinese_mainland
9674	Chinese_mainland
9709	Chinese_mainland
SAL_EA9197AA	Algeria
SAL_VA6995AA	Italy
SAL_DB2365AA	United States
SAL_BA9147AA
SAL_BA9149AA
SAL_BA9141AA
SAL_BA5834AA
SAL_FB6200AA	United States
SAL_FB6218AA	United States
SAL_BA9154AA
SAL_BA9153AA
SAL_FB3890AA	Australia
SAL_BA5794AA
SAL_DA4545AA
SAL_WA9335AA	Thailand
SAL_GA3314AA	Thailand
SAL_EA9173AA	Madagascar
SAL_FA1037AA	Italy
SAL_FA1047AA	Senegal
SAL_FA1043AA	Vietnam
SAL_EA9183AA	France
SAL_FA1045AA	Cameroon
SAL_FA1046AA	France
SAL_FA1048AA	Vietnam
SAL_FA1051AA	Cameroon
SAL_FB6226AA	Germany
SAL_FA1049AA	Vietnam
SAL_EA9200AA	Vietnam
SAL_DA4453AA	United States
SAL_FA1054AA	Brazil
SAL_EA9203AA	France
SAL_EA9206AA	Argentina
SAL_IB3950AA	Austria
SAL_GA0328AA
SAL_GA0318AA
SAL_GA0317AA
SAL_GA0311AA
SAL_GA0310AA
SAL_GA0307AA
SAL_GA0306AA
SAL_GA0299AA
SAL_GA0329AA
SAL_GA0320AA
SAL_GA0315AA
SAL_GA0284AA
SAL_FA1056AA	Madagascar
SAL_DA4548AA	Switzerland
SAL_FA1057AA	Vietnam
SAL_DA4518AA	Switzerland
SAL_DA4553AA	Sweden
SAL_GA2573AA
SAL_IB7077AA	United States
SAL_DA4450AA	Norway
SAL_GA2605AA
SAL_OA4203AA	Yugoslavia
SAL_DA4459AA	Sweden
SAL_DA4552AA	United States
SAL_DA4544AA	United States
SAL_DB2392AA	Canada
SAL_DB2369AA	Canada
SAL_PA0150AA	Cameroon
SAL_BB5572AA	Germany
SAL_BB5573AA	Germany
SAL_BB5575AA	Germany
SAL_BB5570AA	Germany
SAL_BB5302AA	Germany
SAL_PA0167AA	United States
SAL_JA3627AA	United States
SAL_BA9511AA	United States
SAL_PA0131AA	Argentina
SAL_DB2382AA	Canada
SAL_PA0132AA	Peru
SAL_MA7668AA	United States
SAL_GA2609AA
SAL_VA2891AA	Denmark
SAL_VA2890AA	Denmark
SAL_VA2888AA	Denmark
SAL_MA6066AA	United Kingdom
SAL_OA3445AA	United Kingdom
SAL_JA0270AA	United States
SAL_IA8163AA	United States
SAL_MA6907AA	United States
SAL_WA2822AA	Austria
SAL_XA7857AA	United Kingdom
SAL_XA7823AA	United Kingdom
SAL_XA7822AA	United Kingdom
SAL_BB9571AA	Austria
SAL_SA5271AA	Austria
SAL_SA5273AA	Austria
SAL_XA7856AA	United Kingdom
SAL_XA7821AA	United Kingdom
SAL_PA0143AA	United States
SAL_IB4476AA
SAL_BB9574AA	Austria
SAL_DB2374AA	Canada
SAL_VA2893AA	France
SAL_XA7855AA	United Kingdom
SAL_GA2626AA
SAL_BB9753AA	Austria
SAL_BB9578AA	Austria
SAL_BB9579AA	Austria
SAL_BB9580AA	Austria
SAL_BB9581AA	Austria
SAL_BB9577AA	Austria
SAL_BB9484AA	Austria
SAL_BB9485AA	Austria
SAL_BB9661AA	Austria
SAL_BB9663AA	Austria
SAL_BB9662AA	Austria
SAL_BB9749AA	Austria
SAL_BB9486AA	Austria
SAL_BB9483AA	Austria
SAL_BB9660AA	Austria
SAL_BB9659AA	Austria
SAL_PA0148AA	Austria
SAL_PA0124AA	Germany
SAL_WA2910AA	Germany
SAL_WA3197AA	Germany
SAL_BB9573AA	Slovenia
SAL_XA7854AA	United Kingdom
SAL_XA7853AA	United Kingdom
SAL_XA7819AA	United Kingdom
SAL_BB9409AA	Austria
SAL_BB9567AA	Austria
SAL_LB6538AA	Spain
SAL_XA7852AA	United Kingdom
SAL_XA7851AA	United Kingdom
SAL_GA2590AA
SAL_PA0123AA	Singapore
SAL_EB4344AA	Austria
SAL_GA3534AA	Chinese_mainland
SAL_GA3592AA	Chinese_mainland
SAL_DA4526AA	Chinese_Taiwan
SAL_RA0047AA	Peru
SAL_XA7850AA	United Kingdom
SAL_XA7849AA	United Kingdom
SAL_XA7817AA	United Kingdom
SAL_OA2478AA	United States
SAL_GA3090AA	United States
SAL_BB9410AA	Austria
SAL_SA5337AA	Austria
SAL_SA5339AA	Austria
SAL_BB9629AA	Austria
SAL_BB9631AA	Austria
SAL_SA5347AA	Austria
SAL_GA8039AA	Canada
SAL_BB6410AA	Canada
SAL_GA8040AA	Canada
SAL_BB8587AA	Canada
SAL_BB6388AA	Canada
SAL_BB6394AA	Canada
SAL_BB6395AA	Canada
SAL_BB8037AA	Canada
SAL_BB6389AA	Canada
SAL_BB8581AA	Canada
SAL_GA1484AA	Denmark
SAL_GA1485AA	Denmark
SAL_GA1483AA	Denmark
SAL_VA2886AA	Denmark
SAL_VA2878AA	Denmark
SAL_VA2866AA	Denmark
SAL_VA2883AA	Denmark
SAL_VA2874AA	Denmark
SAL_VA2879AA	Denmark
SAL_VA2872AA	Denmark
SAL_VA2880AA	Denmark
SAL_VA2885AA	Denmark
SAL_VA2861AA	Denmark
SAL_VA2892AA	Denmark
SAL_VA2862AA	Denmark
SAL_VA2860AA	Denmark
SAL_VA2877AA	Denmark
SAL_LB6527AA	Spain
SAL_XA7848AA	United Kingdom
SAL_XA7847AA	United Kingdom
SAL_CB7997AA	United States
SAL_ZA7553AA	Northern Ireland
SAL_GA3390AA
SAL_BB9411AA	Austria
SAL_BB9554AA	Austria
SAL_BB9744AA	Austria
SAL_BB9630AA	Austria
SAL_BB8464AA	Brazil
SAL_GA3639AA	Chinese_mainland
SAL_DA4522AA	Chinese_Taiwan
SAL_VA2896AA	Denmark
SAL_VA2895AA	Denmark
SAL_QA6131AA	Ethiopia
SAL_GA8050AA	Germany
SAL_WA2249AA	India
SAL_WA2248AA	India
SAL_XA7846AA	United Kingdom
SAL_XA7845AA	United Kingdom
SAL_FB0919AA	United States
SAL_YA5278AA	Northern Ireland
SAL_BB9745AA	Austria
SAL_BB5202AA	Canada
SAL_GA4820AA	Chinese_mainland
SAL_PA0137AA	Chinese_Taiwan
SAL_PA0140AA	Chinese_Taiwan
SAL_PA0141AA	Chinese_Taiwan
SAL_PA0139AA	Chinese_Taiwan
SAL_PA0138AA	Chinese_Taiwan
SAL_PA0136AA	Chinese_Taiwan
SAL_DA4525AA	Chinese_Taiwan
SAL_BB4908AA	Germany
SAL_DB8146AA	Germany
SAL_VA2927AA	Germany
SAL_BB5993AA	Ireland
SAL_VA2905AA	Ireland
SAL_BB1760AA	Italy
SAL_BB1522AA	Philippines
SAL_BB1355AA	Philippines
SAL_PA0158AA	Philippines
SAL_BB1475AA	Spain
SAL_LB6528AA	Spain
SAL_LB6525AA	Spain
SAL_XA7844AA	United Kingdom
SAL_XA7843AA	United Kingdom
SAL_PA0159AA	United States
SAL_BB5353AA	United States
SAL_BB6122AA	United States
SAL_GA9580AA	United States
SAL_GA9577AA	United States
SAL_GA9575AA	United States
SAL_CB8334AA	United States
SAL_CB8327AA	United States
SAL_LB6584AA	United States
SAL_DA2031AA	United States
SAL_FA7518AA	Vietnam
SAL_GA4537AA	Vietnam
SAL_DA1480AA	Vietnam
SAL_FA5206AA	Vietnam
SAL_FA5202AA	Vietnam
SAL_FA1866AA	Vietnam
SAL_GA2621AA
SAL_GA2675AA
SAL_GA2673AA
SAL_FA0526AA	Australia
SAL_BB9748AA	Austria
SAL_BB9747AA	Austria
SAL_BB9746AA	Austria
SAL_BB8472AA	Brazil
SAL_DA4531AA	Chinese_Taiwan
SAL_EA9784AA	Chinese_Taiwan
SAL_OA4204AA	Chinese_Taiwan
SAL_VA2914AA	Ireland
SAL_GA6306AA	Mexico
SAL_RA0072AA	Peru
SAL_GA6310AA	Philippines
SAL_FA0521AA	Thailand
SAL_XA7842AA	United Kingdom
SAL_XA7841AA	United Kingdom
SAL_GA6303AA	United States
SAL_EA6527AA	United States
SAL_EA6533AA	United States
SAL_DA5727AA	United States
SAL_DA6407AA	United States
SAL_DA6207AA	United States
SAL_DA6153AA	United States
SAL_DA6144AA	United States
SAL_DA5919AA	United States
SAL_DA6035AA	United States
SAL_DA5984AA	United States
SAL_DA6140AA	United States
SAL_CB8326AA	United States
SAL_CB8325AA	United States
SAL_CB8324AA	United States
SAL_CB8323AA	United States
SAL_CB8216AA	United States
SAL_CB8564AA	United States
SAL_CB8563AA	United States
SAL_CB8559AA	United States
SAL_CB8558AA	United States
SAL_CB8554AA	United States
SAL_CB8218AA	United States
SAL_CB8415AA	United States
SAL_CB8212AA	United States
SAL_CB8387AA	United States
SAL_CB8582AA	United States
SAL_CB8581AA	United States
SAL_DA5947AA	United States
SAL_CB8405AA	United States
SAL_CB8394AA	United States
SAL_CB8519AA	United States
SAL_CB8300AA	United States
SAL_CB8599AA	United States
SAL_DA6044AA	United States
SAL_DA6034AA	United States
SAL_CB8557AA	United States
SAL_CB8297AA	United States
SAL_CB8163AA	United States
SAL_CB8353AA	United States
SAL_CB8350AA	United States
SAL_CB8267AA	United States
SAL_DA8869AA	United States
SAL_BA2572AA	Vietnam
SAL_HA2663AA	Vietnam
SAL_EA9363AA	Vietnam
SAL_FA9716AA	Vietnam
SAL_CA7033AA	Vietnam
SAL_EA9351AA	Vietnam
SAL_EA2863AA	Vietnam
SAL_EA4269AA	Vietnam
SAL_KA4072AA	Benin
SAL_LA4024AA	Benin
SAL_WA3118AA	Canada
SAL_WA2313AA	Canada
SAL_EA2728AA	Chinese_mainland
SAL_PA8821AA	Chinese_Taiwan
SAL_YA4501AA	Chinese_Taiwan
SAL_BA6768AA	Colombia
SAL_EA4848AA	Honduras
SAL_BB9470AA	Russia
SAL_BB9712AA	Russia
SAL_BB9709AA	Russia
SAL_EA2730AA	Spain
SAL_HA2138AA	United Kingdom
SAL_XA7840AA	United Kingdom
SAL_XA7839AA	United Kingdom
SAL_BB5354AA	United States
SAL_DA4426AA	United States
SAL_DA2448AA	United States
SAL_DA4094AA	United States
SAL_DA2719AA	United States
SAL_DA7255AA	United States
SAL_DA2565AA	United States
SAL_DA4434AA	United States
SAL_DA5674AA	United States
SAL_DA3011AA	United States
SAL_DA4223AA	United States
SAL_DA3232AA	United States
SAL_DA7032AA	United States
SAL_DA4217AA	United States
SAL_DA4073AA	United States
SAL_DA4062AA	United States
SAL_DA7135AA	United States
SAL_DA7301AA	United States
SAL_DA3008AA	United States
SAL_DA7070AA	United States
SAL_DA7130AA	United States
SAL_DA2695AA	United States
SAL_DA5119AA	United States
SAL_DA2718AA	United States
SAL_DA2688AA	United States
SAL_DA2445AA	United States
SAL_DA3019AA	United States
SAL_DA7814AA	United States
SAL_DA7038AA	United States
SAL_DA7359AA	United States
SAL_DA5161AA	United States
SAL_DA4430AA	United States
SAL_DA3859AA	United States
SAL_CB8215AA	United States
SAL_CB8461AA	United States
SAL_CB8480AA	United States
SAL_CB8470AA	United States
SAL_CB8466AA	United States
SAL_DA2936AA	United States
SAL_DA2929AA	United States
SAL_DA6434AA	United States
SAL_CB8458AA	United States
SAL_CB8291AA	United States
SAL_CB8288AA	United States
SAL_DA5156AA	United States
SAL_DA4063AA	United States
SAL_CB8453AA	United States
SAL_CB8293AA	United States
SAL_CB8274AA	United States
SAL_DA7116AA	United States
SAL_EA2966AA	United States
SAL_DA7341AA	United States
SAL_DA3226AA	United States
SAL_DA4041AA	United States
SAL_DA2567AA	United States
SAL_MA2772AA	United States
SAL_HA6075AA	United States
SAL_VA2906AA	United States
SAL_VA2903AA	United States
SAL_VA2902AA	United States
SAL_VA2900AA	United States
SAL_CA8765AA	United States
SAL_CA8814AA	United States
SAL_DA3922AA	United States
SAL_CB8518AA	United States
SAL_GA2619AA
SAL_BA7597AA
SAL_AB6384AA
SAL_PA0153AA	Australia
SAL_BB9714AA	Austria
SAL_BB9460AA	Austria
SAL_BB8636AA	Brazil
SAL_BB8470AA	Brazil
SAL_DB6418AA	Chinese_mainland
SAL_DB6420AA	Chinese_mainland
SAL_DB6391AA	Chinese_mainland
SAL_BB1775AA	Chinese_Taiwan
SAL_ZA7290AA	Chinese_Taiwan
SAL_XA9176AA	Chinese_Taiwan
SAL_XA9169AA	Chinese_Taiwan
SAL_XA9170AA	Chinese_Taiwan
SAL_XA9171AA	Chinese_Taiwan
SAL_YA4556AA	Chinese_Taiwan
SAL_YA4495AA	Chinese_Taiwan
SAL_YA5098AA	Chinese_Taiwan
SAL_PA0130AA	Chinese_Taiwan
SAL_PA0152AA	Chinese_Taiwan
SAL_EA9194AA	France
SAL_VA2923AA	France
SAL_FA7337AA	Germany
SAL_VA2925AA	Germany
SAL_VA2924AA	Germany
SAL_SA4959AA	Ireland
SAL_SA4958AA	Ireland
SAL_SA5457AA	Ireland
SAL_EA9193AA	Dominican Republic
SAL_BA1438AA	Philippines
SAL_BB9713AA	Russia
SAL_XA7838AA	United Kingdom
SAL_XA7837AA	United Kingdom
SAL_XA7808AA	United Kingdom
SAL_DA4174AA	United States
SAL_DA3870AA	United States
SAL_DA3875AA	United States
SAL_CB8261AA	United States
SAL_CB8235AA	United States
SAL_CB8380AA	United States
SAL_CB8490AA	United States
SAL_CB8244AA	United States
SAL_CB8242AA	United States
SAL_CB8532AA	United States
SAL_CB8381AA	United States
SAL_CB8379AA	United States
SAL_CB8378AA	United States
SAL_BA8540AA	United States
SAL_GA2772AA	United States
SAL_VA2899AA	United States
SAL_VA2897AA	United States
SAL_GA2765AA	United States
SAL_DA3281AA	United States
SAL_GA2833AA	United States
SAL_XA9130AA	Northern Ireland
SAL_GA2493AA
SAL_GA3391AA
SAL_FA8219AA	Argentina
SAL_BB9459AA	Austria
SAL_BB8463AA	Brazil
SAL_BB8473AA	Brazil
SAL_BB8471AA	Brazil
SAL_BB8460AA	Brazil
SAL_BB8453AA	Brazil
SAL_DA0111AA	Canada
SAL_CA9195AA	Chinese_mainland
SAL_XA9346AA	Chinese_Taiwan
SAL_YA5099AA	Chinese_Taiwan
SAL_YA5127AA	Chinese_Taiwan
SAL_BA7386AA	Colombia
SAL_VA2894AA	Denmark
SAL_EA6703AA	Ethiopia
SAL_EA9169AA	France
SAL_DA4549AA	Germany
SAL_DB8142AA	Germany
SAL_DB8145AA	Germany
SAL_VA2922AA	Germany
SAL_AB5137AA	Ireland
SAL_BB1294AA	Ireland
SAL_WA3080AA	Ireland
SAL_WA2484AA	Ireland
SAL_WA3131AA	Ireland
SAL_WA2264AA	Ireland
SAL_WA2285AA	Ireland
SAL_WA2414AA	Ireland
SAL_WA2493AA	Ireland
SAL_WA2489AA	Ireland
SAL_WA2478AA	Ireland
SAL_WA2474AA	Ireland
SAL_WA2793AA	Ireland
SAL_WA2791AA	Ireland
SAL_WA2585AA	Ireland
SAL_WA2587AA	Ireland
SAL_EB4367AA	Ireland
SAL_WA2512AA	Ireland
SAL_BA2063AA	Mexico
SAL_CB8173AA	United States
SAL_CB8172AA	United States
SAL_DA0335AA	United States
SAL_BA8837AA	United States
SAL_EA0122AA	United States
SAL_CA8450AA	United States
SAL_DA9518AA	United States
SAL_BA3595AA	United States
SAL_BA3429AA	United States
SAL_BA3598AA	United States
SAL_GA2752AA	United States
SAL_GA2859AA	United States
SAL_KA4058AA	United States
SAL_CA8813AA	United States
SAL_CA8036AA	United States
SAL_DA9060AA	United States
SAL_WA2242AA	Northern Ireland
SAL_WA2787AA	Northern Ireland
SAL_BB5823AA	Northern Ireland
SAL_GA3393AA
SAL_GA2670AA
SAL_GA2671AA
SAL_GA2492AA
SAL_AB6319AA
SAL_BB9458AA	Austria
SAL_DB3104AA	Brazil
SAL_DB3110AA	Brazil
SAL_HA9297AA	Brazil
SAL_IA0143AA	Brazil
SAL_BB8465AA	Brazil
SAL_BB8466AA	Brazil
SAL_BB8475AA	Brazil
SAL_XA9173AA	Chinese_Taiwan
SAL_XA8983AA	Chinese_Taiwan
SAL_YA5101AA	Chinese_Taiwan
SAL_YA4823AA	Chinese_Taiwan
SAL_WA2919AA	Germany
SAL_KA4155AA	Germany
SAL_KA4069AA	Germany
SAL_KA4176AA	Germany
SAL_KA4185AA	Germany
SAL_KA4177AA	Germany
SAL_KA4147AA	Germany
SAL_PA0155AA	Germany
SAL_PA0156AA	Germany
SAL_PA0177AA	Germany
SAL_DB8144AA	Germany
SAL_SA1388AA	Ireland
SAL_SA1393AA	Ireland
SAL_SA1386AA	Ireland
SAL_SA1387AA	Ireland
SAL_SA1396AA	Ireland
SAL_WA2488AA	Ireland
SAL_WA2487AA	Ireland
SAL_WA2260AA	Ireland
SAL_WA2490AA	Ireland
SAL_WA2917AA	Ireland
SAL_WA3043AA	Ireland
SAL_WA2505AA	Ireland
SAL_WA2796AA	Ireland
SAL_WA2477AA	Ireland
SAL_EB4364AA	Ireland
SAL_BB1857AA	Ireland
SAL_WA3018AA	Ireland
SAL_BB1511AA	Ireland
SAL_WA2586AA	Ireland
SAL_WA2749AA	Ireland
SAL_WA2345AA	Ireland
SAL_WA2347AA	Ireland
SAL_WA3077AA	Ireland
SAL_WA2352AA	Ireland
SAL_WA2846AA	Ireland
SAL_WA2665AA	Ireland
SAL_WA2553AA	Ireland
SAL_WA2310AA	Ireland
SAL_WA2551AA	Ireland
SAL_WA2548AA	Ireland
SAL_WA2880AA	Ireland
SAL_WA2857AA	Ireland
SAL_WA2912AA	Ireland
SAL_WA2911AA	Ireland
SAL_WA2545AA	Ireland
SAL_WA3242AA	Ireland
SAL_WA2328AA	Ireland
SAL_WA2666AA	Ireland
SAL_WA3054AA	Ireland
SAL_WA3166AA	Ireland
SAL_WA3167AA	Ireland
SAL_WA3168AA	Ireland
SAL_WA2959AA	Ireland
SAL_WA2893AA	Ireland
SAL_WA3175AA	Ireland
SAL_WA2764AA	Ireland
SAL_WA2896AA	Ireland
SAL_WA3165AA	Ireland
SAL_WA2468AA	Ireland
SAL_WA2967AA	Ireland
SAL_WA2605AA	Ireland
SAL_WA2415AA	Ireland
SAL_WA2817AA	Ireland
SAL_WA2751AA	Ireland
SAL_WA3261AA	Ireland
SAL_WA3162AA	Ireland
SAL_WA2482AA	Ireland
SAL_WA3178AA	Ireland
SAL_WA3159AA	Ireland
SAL_WA2774AA	Ireland
SAL_WA2470AA	Ireland
SAL_WA2224AA	Ireland
SAL_EB4357AA	Ireland
SAL_WA3288AA	Ireland
SAL_WA2688AA	Ireland
SAL_WA3225AA	Ireland
SAL_WA2226AA	Ireland
SAL_WA2391AA	Ireland
SAL_WA2238AA	Ireland
SAL_WA2232AA	Ireland
SAL_WA2433AA	Ireland
SAL_WA2533AA	Ireland
SAL_WA2534AA	Ireland
SAL_WA2245AA	Ireland
SAL_WA2371AA	Ireland
SAL_WA3221AA	Ireland
SAL_WA2479AA	Ireland
SAL_WA2483AA	Ireland
SAL_WA2486AA	Ireland
SAL_WA2485AA	Ireland
SAL_WA2384AA	Ireland
SAL_BB1246AA	Netherlands
SAL_BB1247AA	Netherlands
SAL_BB1245AA	Netherlands
SAL_BB1694AA	Netherlands
SAL_BB9422AA	Netherlands
SAL_HB9364AA	Slovenia
SAL_HB9365AA	Slovenia
SAL_PA0147AA	French Guiana
SAL_WA3190AA	United Kingdom
SAL_YA4657AA	United Kingdom
SAL_BB1781AA	United Kingdom
SAL_WA2708AA	United Kingdom
SAL_WA3205AA	United Kingdom
SAL_VA1359AA	United Kingdom
SAL_XA7834AA	United Kingdom
SAL_XA7833AA	United Kingdom
SAL_XA7813AA	United Kingdom
SAL_BB6018AA	United States
SAL_KA3993AA	United States
SAL_BA9289AA	United States
SAL_BA9287AA	United States
SAL_CA7066AA	United States
SAL_CA7028AA	United States
SAL_DA9515AA	United States
SAL_DA9503AA	United States
SAL_DA9430AA	United States
SAL_DA9433AA	United States
SAL_DA9406AA	United States
SAL_DA9405AA	United States
SAL_DA9358AA	United States
SAL_DA9367AA	United States
SAL_EA0141AA	United States
SAL_DA4149AA	United States
SAL_XA0496AA	United States
SAL_GA2889AA	United States
SAL_CA6964AA	United States
SAL_CA7148AA	United States
SAL_DA7350AA	United States
SAL_GA5140AA	United States
SAL_BA1296AA	Vietnam
SAL_WA2664AA	Northern Ireland
SAL_BB1744AA	Northern Ireland
SAL_WA2195AA	Northern Ireland
SAL_GA2683AA
SAL_BA6387AA
SAL_GA2582AA
SAL_GA3394AA
SAL_HA5379AA	Argentina
SAL_CA7051AA	Malaysia
SAL_BB9412AA	Austria
SAL_BA5488AA	Brazil
SAL_BA5486AA	Brazil
SAL_LA0940AA	Canada
SAL_ZA7300AA	Chinese_Taiwan
SAL_YA5108AA	Chinese_Taiwan
SAL_XA9074AA	Chinese_Taiwan
SAL_XA8807AA	Chinese_Taiwan
SAL_XA9174AA	Chinese_Taiwan
SAL_XA9175AA	Chinese_Taiwan
SAL_XA8979AA	Chinese_Taiwan
SAL_XA8984AA	Chinese_Taiwan
SAL_YA4505AA	Chinese_Taiwan
SAL_YA4498AA	Chinese_Taiwan
SAL_YA4499AA	Chinese_Taiwan
SAL_YA4500AA	Chinese_Taiwan
SAL_YA5102AA	Chinese_Taiwan
SAL_YA4532AA	Chinese_Taiwan
SAL_BA7335AA	Colombia
SAL_CA6950AA	Colombia
SAL_NA1597AA	Denmark
SAL_NA1557AA	Denmark
SAL_NA1563AA	Denmark
SAL_NA1562AA	Denmark
SAL_NA1585AA	Denmark
SAL_NA1580AA	Denmark
SAL_GA1617AA	France
SAL_FA7570AA	Germany
SAL_FA7567AA	Germany
SAL_KA4168AA	Germany
SAL_KA4149AA	Germany
SAL_KA4157AA	Germany
SAL_KA4214AA	Germany
SAL_KA4206AA	Germany
SAL_KA4169AA	Germany
SAL_KA4163AA	Germany
SAL_KA4184AA	Germany
SAL_PA0157AA	Germany
SAL_PA0169AA	Germany
SAL_XA3117AA	Germany
SAL_XA3116AA	Germany
SAL_FA7376AA	Germany
SAL_GA1488AA	Hungary
SAL_VA2901AA	Hungary
SAL_WA2886AA	Ireland
SAL_WA2595AA	Ireland
SAL_WA3236AA	Ireland
SAL_WA2340AA	Ireland
SAL_WA2636AA	Ireland
SAL_WA3249AA	Ireland
SAL_WA2853AA	Ireland
SAL_BB1215AA	Ireland
SAL_EB4389AA	Ireland
SAL_GA1487AA	Lithuania
SAL_VA2910AA	Lithuania
SAL_VA2913AA	Lithuania
SAL_VA2912AA	Lithuania
SAL_VA2911AA	Lithuania
SAL_HA6067AA	Mexico
SAL_BB1859AA	Netherlands
SAL_BA5799AA	El Salvador
SAL_WA2410AA	United Kingdom
SAL_HA2095AA	United Kingdom
SAL_HA2092AA	United Kingdom
SAL_XA7832AA	United Kingdom
SAL_YA5236AA	United Kingdom
SAL_EA3154AA	United States
SAL_EA3001AA	United States
SAL_EA3167AA	United States
SAL_BA3454AA	United States
SAL_BA4944AA	United States
SAL_BA4813AA	United States
SAL_DA5472AA	United States
SAL_BA8225AA	United States
SAL_FA5458AA	United States
SAL_FA5470AA	United States
SAL_FA4786AA	United States
SAL_FA5714AA	United States
SAL_FA5713AA	United States
SAL_FA5711AA	United States
SAL_FA5462AA	United States
SAL_FA5456AA	United States
SAL_FA5468AA	United States
SAL_FA5599AA	United States
SAL_YA6861AA	United States
SAL_YA6865AA	United States
SAL_BA8594AA	United States
SAL_BA8190AA	United States
SAL_BA7360AA	United States
SAL_EA2542AA	United States
SAL_EA2737AA	United States
SAL_DA5926AA	United States
SAL_BA9259AA	United States
SAL_DA3007AA	United States
SAL_DA3975AA	United States
SAL_DA6375AA	United States
SAL_DA4196AA	United States
SAL_DA4000AA	United States
SAL_DA5587AA	United States
SAL_FA6445AA	United States
SAL_XA0495AA	United States
SAL_FA5712AA	United States
SAL_DB1459AA	United States
SAL_WA3037AA	Northern Ireland
SAL_WA2932AA	Northern Ireland
SAL_WA2752AA	Northern Ireland
SAL_WA2376AA	Northern Ireland
SAL_WA2192AA	Northern Ireland
SAL_WA2191AA	Northern Ireland
SAL_WA2193AA	Northern Ireland
SAL_GA2602AA
SAL_BA6638AA
SAL_GA2682AA
SAL_GA2520AA
SAL_AB6339AA
SAL_AB8105AA
SAL_HA9650AA	Brazil
SAL_DB6610AA	Chinese_mainland
SAL_ZA7187AA	Chinese_Taiwan
SAL_LA2592AA	Chinese_Taiwan
SAL_YA5122AA	Chinese_Taiwan
SAL_NA1555AA	Denmark
SAL_GA1716AA	Denmark
SAL_EA9170AA	France
SAL_KA4199AA	Germany
SAL_KA4205AA	Germany
SAL_KA4170AA	Germany
SAL_KA4198AA	Germany
SAL_NA7776AA	Germany
SAL_NA7775AA	Germany
SAL_DB8143AA	Germany
SAL_NA7803AA	Germany
SAL_NA7806AA	Germany
SAL_NA7802AA	Germany
SAL_NA7805AA	Germany
SAL_NA7804AA	Germany
SAL_QA4383AA	Honduras
SAL_QA4384AA	Honduras
SAL_BB5010AA	Ireland
SAL_BB1526AA	Ireland
SAL_BB1713AA	Ireland
SAL_BB1536AA	Ireland
SAL_BB1524AA	Ireland
SAL_BB1718AA	Ireland
SAL_BB1980AA	Ireland
SAL_BB1637AA	Ireland
SAL_SA4964AA	Ireland
SAL_VA2854AA	Italy
SAL_NA7716AA	Italy
SAL_NA7715AA	Italy
SAL_NA7714AA	Italy
SAL_LA0939AA	Mexico
SAL_BA2683AA	Mexico
SAL_JA9559AA	Mexico
SAL_EB4390AA	Netherlands
SAL_BB1757AA	Netherlands
SAL_BB1570AA	Netherlands
SAL_BB1841AA	Netherlands
SAL_BB1498AA	Netherlands
SAL_BB1883AA	Netherlands
SAL_BB1608AA	Netherlands
SAL_GA7664AA	Peru
SAL_FA9513AA	Venezuela
SAL_WA3039AA	United Kingdom
SAL_YA4520AA	United Kingdom
SAL_YA5082AA	United Kingdom
SAL_WA2214AA	United Kingdom
SAL_RA7373AA	United Kingdom
SAL_HA1881AA	United Kingdom
SAL_HA1880AA	United Kingdom
SAL_HA2083AA	United Kingdom
SAL_HA2082AA	United Kingdom
SAL_HA2081AA	United Kingdom
SAL_XA7811AA	United Kingdom
SAL_FA2214AA	United States
SAL_DA9711AA	United States
SAL_EA3175AA	United States
SAL_EA3173AA	United States
SAL_GA5259AA	United States
SAL_EA5973AA	United States
SAL_EA2344AA	United States
SAL_FA5509AA	United States
SAL_FA5075AA	United States
SAL_FA5145AA	United States
SAL_FA4779AA	United States
SAL_FA4789AA	United States
SAL_FA5598AA	United States
SAL_NA2818AA	United States
SAL_FA5601AA	United States
SAL_FA5088AA	United States
SAL_XA0515AA	United States
SAL_XA0513AA	United States
SAL_XA0516AA	United States
SAL_XA0507AA	United States
SAL_XA0508AA	United States
SAL_FA5107AA	United States
SAL_FA5100AA	United States
SAL_FA5102AA	United States
SAL_FA5082AA	United States
SAL_FA5608AA	United States
SAL_NA2773AA	United States
SAL_FA5091AA	United States
SAL_FA5090AA	United States
SAL_FA5459AA	United States
SAL_EA8652AA	United States
SAL_EA8651AA	United States
SAL_EA8650AA	United States
SAL_FA1276AA	United States
SAL_EA2984AA	United States
SAL_EA8122AA	United States
SAL_EA2365AA	United States
SAL_QA4582AA	Vietnam
SAL_XA9003AA	Northern Ireland
SAL_WA2451AA	Northern Ireland
SAL_WA3237AA	Northern Ireland
SAL_WA2618AA	Northern Ireland
SAL_WA3008AA	Northern Ireland
SAL_GA2652AA
SAL_BA7825AA
SAL_GA3392AA
SAL_AB2381AA
SAL_AB2366AA
SAL_AB8102AA
SAL_AB3563AA
SAL_LA6079AA	Egypt
SAL_BB9456AA	Austria
SAL_BB9681AA	Austria
SAL_BB9457AA	Austria
SAL_GA5982AA	Canada
SAL_DB6608AA	Chinese_mainland
SAL_NA1582AA	Denmark
SAL_NA1566AA	Denmark
SAL_NA1572AA	Denmark
SAL_FA1247AA	Albania
SAL_EA9178AA	France
SAL_NA7773AA	Germany
SAL_NA7757AA	Germany
SAL_NA7772AA	Germany
SAL_NA7771AA	Germany
SAL_NA7799AA	Germany
SAL_NA7800AA	Germany
SAL_NA7798AA	Germany
SAL_NA7774AA	Germany
SAL_VA2921AA	Germany
SAL_MA6756AA	Greece
SAL_SA1491AA	Ireland
SAL_SA1492AA	Ireland
SAL_SA1493AA	Ireland
SAL_SA1494AA	Ireland
SAL_SA1495AA	Ireland
SAL_SA1496AA	Ireland
SAL_SA1497AA	Ireland
SAL_WA3079AA	Ireland
SAL_WA3290AA	Ireland
SAL_WA3231AA	Ireland
SAL_WA2754AA	Ireland
SAL_WA2940AA	Ireland
SAL_WA2766AA	Ireland
SAL_WA2997AA	Ireland
SAL_BB5705AA	Ireland
SAL_WA3234AA	Ireland
SAL_WA2952AA	Ireland
SAL_WA3042AA	Ireland
SAL_WA2492AA	Ireland
SAL_WA3099AA	Ireland
SAL_WA3112AA	Ireland
SAL_WA2813AA	Ireland
SAL_WA2953AA	Ireland
SAL_WA2464AA	Ireland
SAL_WA3093AA	Ireland
SAL_WA2784AA	Ireland
SAL_YA4677AA	Ireland
SAL_WA2811AA	Ireland
SAL_WA2770AA	Ireland
SAL_WA2202AA	Ireland
SAL_WA2649AA	Ireland
SAL_WA2418AA	Ireland
SAL_WA3163AA	Ireland
SAL_BB5455AA	Ireland
SAL_WA2577AA	Ireland
SAL_WA2445AA	Ireland
SAL_WA2676AA	Ireland
SAL_WA2270AA	Ireland
SAL_WA2576AA	Ireland
SAL_WA2440AA	Ireland
SAL_WA2624AA	Ireland
SAL_KA4296AA	Ireland
SAL_SA1863AA	Ireland
SAL_SA1864AA	Ireland
SAL_SA1865AA	Ireland
SAL_SA1871AA	Ireland
SAL_ZA6928AA	Italy
SAL_VA2853AA	Italy
SAL_VA2852AA	Italy
SAL_PA0523AA	Nigeria
SAL_PA0498AA	Nigeria
SAL_PA0511AA	Nigeria
SAL_GA3637AA	Nigeria
SAL_FA1017AA	Poland
SAL_YA4999AA	United Kingdom
SAL_BB9589AA	United Kingdom
SAL_WA2455AA	United Kingdom
SAL_HA2073AA	United Kingdom
SAL_GB4517AA	United Kingdom
SAL_HA1895AA	United Kingdom
SAL_HA1894AA	United Kingdom
SAL_HA2074AA	United Kingdom
SAL_HA2070AA	United Kingdom
SAL_YA4718AA	United Kingdom
SAL_TA1835AA	United States
SAL_TA1788AA	United States
SAL_TA1825AA	United States
SAL_TA1802AA	United States
SAL_WA3744AA	United States
SAL_FA0646AA	United States
SAL_FA0537AA	United States
SAL_FA0538AA	United States
SAL_EA9577AA	United States
SAL_EA9576AA	United States
SAL_FA1156AA	United States
SAL_DA7562AA	United States
SAL_FA5103AA	United States
SAL_FA5614AA	United States
SAL_FA5607AA	United States
SAL_WA4156AA	United States
SAL_FA5110AA	United States
SAL_FA5611AA	United States
SAL_FA5618AA	United States
SAL_FA5612AA	United States
SAL_XA0528AA	United States
SAL_GA4378AA	United States
SAL_FA3298AA	United States
SAL_MA2614AA	United States
SAL_GA2680AA	United States
SAL_WA8841AA	United States
SAL_HA1138AA	United States
SAL_BA1968AA	United States
SAL_CA7643AA	United States
SAL_FA1244AA	United States
SAL_GA2867AA	United States
SAL_FA5703AA	Vietnam
SAL_CA7602AA	Vietnam
SAL_WA2471AA	Northern Ireland
SAL_WA2413AA	Northern Ireland
SAL_XA8779AA	Northern Ireland
SAL_WA2900AA	Northern Ireland
SAL_AB2384AA
SAL_AB2347AA
SAL_AB2341AA
SAL_AB8124AA
SAL_BA6446AA
SAL_TA0513AA
SAL_BB9490AA	Austria
SAL_BB9406AA	Austria
SAL_BB9684AA	Austria
SAL_BB9685AA	Austria
SAL_BB9686AA	Austria
SAL_BB9682AA	Austria
SAL_DB6016AA	Chinese_mainland
SAL_DB6046AA	Chinese_mainland
SAL_DB6055AA	Chinese_mainland
SAL_DB6056AA	Chinese_mainland
SAL_DB6707AA	Chinese_mainland
SAL_DB6701AA	Chinese_mainland
SAL_DB6708AA	Chinese_mainland
SAL_DB5887AA	Chinese_mainland
SAL_DB6720AA	Chinese_mainland
SAL_DB4930AA	Chinese_mainland
SAL_DB6044AA	Chinese_mainland
SAL_DB6058AA	Chinese_mainland
SAL_DB6726AA	Chinese_mainland
SAL_EA9761AA	Chinese_mainland
SAL_DB4942AA	Chinese_mainland
SAL_DB6600AA	Chinese_mainland
SAL_EA0288AA	Chinese_Taiwan
SAL_VA2920AA	Czech Republic
SAL_NA1579AA	Denmark
SAL_NA1549AA	Denmark
SAL_NA1547AA	Denmark
SAL_NA1590AA	Denmark
SAL_VA2847AA	Estonia
SAL_VA2845AA	Estonia
SAL_VA2848AA	Estonia
SAL_FA1025AA	France
SAL_IB4640AA	Germany
SAL_MA8764AA	Germany
SAL_MA8763AA	Germany
SAL_MA8762AA	Germany
SAL_MA8760AA	Germany
SAL_NA7769AA	Germany
SAL_NA7770AA	Germany
SAL_DB8141AA	Germany
SAL_DB8150AA	Germany
SAL_NA7794AA	Germany
SAL_NA7795AA	Germany
SAL_NA7796AA	Germany
SAL_NA7797AA	Germany
SAL_MA8765AA	Germany
SAL_MA8761AA	Germany
SAL_IB4650AA	Germany
SAL_MA6746AA	Greece
SAL_MA6749AA	Greece
SAL_DA0297AA	Indonesia
SAL_DA0312AA	Indonesia
SAL_DA0303AA	Indonesia
SAL_DA0352AA	Indonesia
SAL_VA2851AA	Italy
SAL_NA7713AA	Italy
SAL_EA0258AA	Mexico
SAL_CA9792AA	Mexico
SAL_GA7379AA	Mexico
SAL_GA7377AA	Mexico
SAL_DA9591AA	Mexico
SAL_GA8758AA	Mexico
SAL_GA8759AA	Mexico
SAL_DA9829AA	Mexico
SAL_GA6956AA	Mexico
SAL_EA5932AA	Nigeria
SAL_NA2176AA	Poland
SAL_VA2928AA	Poland
SAL_VA2915AA	Poland
SAL_NA2258AA	Poland
SAL_HB9366AA	Slovenia
SAL_GB5929AA	United Kingdom
SAL_XA7830AA	United Kingdom
SAL_XA7810AA	United Kingdom
SAL_WA3762AA	United States
SAL_WA3752AA	United States
SAL_WA3761AA	United States
SAL_DA6072AA	United States
SAL_BA5092AA	United States
SAL_GA3233AA	United States
SAL_FA4803AA	United States
SAL_IA7787AA	United States
SAL_IA7788AA	United States
SAL_JA2786AA	United States
SAL_JA2788AA	United States
SAL_YA1086AA	United States
SAL_CA7226AA	United States
SAL_CA7204AA	United States
SAL_CA7216AA	United States
SAL_CA7203AA	United States
SAL_FA0725AA	United States
SAL_FA5836AA	United States
SAL_FA1749AA	United States
SAL_FA1743AA	United States
SAL_CA7228AA	United States
SAL_HA1450AA	United States
SAL_HA1451AA	United States
SAL_HA1712AA	United States
SAL_HA1707AA	United States
SAL_HA1708AA	United States
SAL_HA1706AA	United States
SAL_IA2300AA	United States
SAL_IA2296AA	United States
SAL_HA1705AA	United States
SAL_HA1711AA	United States
SAL_BA5094AA	United States
SAL_EA9806AA	United States
SAL_GA3719AA	United States
SAL_GA3720AA	United States
SAL_DA5896AA	United States
SAL_DA8773AA	United States
SAL_GA3417AA	United States
SAL_EA8839AA	United States
SAL_GA1779AA	United States
SAL_WA4899AA	United States
SAL_WA4872AA	United States
SAL_WA4164AA	United States
SAL_KA2122AA	United States
SAL_BA1615AA	United States
SAL_BA1600AA	United States
SAL_BA1614AA	United States
SAL_DA4296AA	United States
SAL_DA4318AA	United States
SAL_GA3244AA	United States
SAL_DA4266AA	United States
SAL_FA0550AA	United States
SAL_EA9456AA	United States
SAL_FA5002AA	United States
SAL_KA9517AA	United States
SAL_FA1488AA	United States
SAL_HA6275AA	United States
SAL_FA8478AA	United States
SAL_GA2844AA	United States
SAL_GA2846AA	United States
SAL_GA2845AA	United States
SAL_WA8724AA	United States
SAL_WA3763AA	United States
SAL_WA3748AA	United States
SAL_OA2445AA	United States
SAL_OA2492AA	United States
SAL_HA1702AA	United States
SAL_HA1703AA	United States
SAL_HA1709AA	United States
SAL_WA4152AA	United States
SAL_VA7799AA	United States
SAL_WA2112AA	United States
SAL_WA4869AA	United States
SAL_JA1145AA	United States
SAL_FA7152AA	United States
SAL_GA2648AA	United States
SAL_DA0117AA	Vietnam
SAL_CA9990AA	Vietnam
SAL_DA0020AA	Vietnam
SAL_WA2659AA	Northern Ireland
SAL_WA2729AA	Northern Ireland
SAL_WA3274AA	Northern Ireland
SAL_WA2826AA	Northern Ireland
SAL_WA2712AA	Northern Ireland
SAL_AB8129AA
SAL_AB8115AA
SAL_AB8093AA
SAL_GB9809AA	Gambia
SAL_BB9570AA	Austria
SAL_BB9569AA	Austria
SAL_BB9566AA	Austria
SAL_BB9568AA	Austria
SAL_BB9572AA	Austria
SAL_IA0139AA	Brazil
SAL_IA0136AA	Brazil
SAL_IA0135AA	Brazil
SAL_CA9378AA	Brazil
SAL_NA2312AA	Chinese_mainland
SAL_EA0044AA	Chinese_Taiwan
SAL_FA6896AA	Chinese_Taiwan
SAL_NA1545AA	Denmark
SAL_NA1559AA	Denmark
SAL_VA2846AA	Estonia
SAL_MA8756AA	Germany
SAL_MA8755AA	Germany
SAL_MA8754AA	Germany
SAL_MA8753AA	Germany
SAL_MA8752AA	Germany
SAL_NA7768AA	Germany
SAL_NA7767AA	Germany
SAL_XA7326AA	Germany
SAL_DB8149AA	Germany
SAL_DB8148AA	Germany
SAL_NA7792AA	Germany
SAL_NA7793AA	Germany
SAL_NA7765AA	Germany
SAL_NA7815AA	Germany
SAL_MA8757AA	Germany
SAL_ZA9431AA	Germany
SAL_NA7733AA	Italy
SAL_NA7712AA	Italy
SAL_NA7711AA	Italy
SAL_ZA2474AA	Italy
SAL_VA2850AA	Italy
SAL_DA2521AA	Mexico
SAL_DA2491AA	Mexico
SAL_DA8549AA	Mexico
SAL_DA8583AA	Mexico
SAL_DA8595AA	Mexico
SAL_DA6877AA	Mexico
SAL_KA1649AA	Nigeria
SAL_KA1650AA	Nigeria
SAL_WA4609AA	Paraguay
SAL_WA4332AA	Paraguay
SAL_WA4337AA	Paraguay
SAL_XA0262AA	Peru
SAL_NA2173AA	Poland
SAL_NA2185AA	Poland
SAL_NA2265AA	Poland
SAL_NA2231AA	Poland
SAL_NA2271AA	Poland
SAL_NA2289AA	Poland
SAL_NA2269AA	Poland
SAL_NA2257AA	Poland
SAL_NA2267AA	Poland
SAL_FA1016AA	Poland
SAL_VA2926AA	Poland
SAL_HB9367AA	Slovenia
SAL_CA8968AA	Thailand
SAL_OA3066AA	United Kingdom
SAL_XA7829AA	United Kingdom
SAL_FA1738AA	United States
SAL_FA1735AA	United States
SAL_CA7215AA	United States
SAL_CA7214AA	United States
SAL_CA7227AA	United States
SAL_XA5065AA	United States
SAL_IA2295AA	United States
SAL_UA7714AA	United States
SAL_UA7680AA	United States
SAL_DA4246AA	United States
SAL_DA2987AA	United States
SAL_FA8725AA	United States
SAL_GA3197AA	United States
SAL_FA8586AA	United States
SAL_JA1176AA	United States
SAL_FA8773AA	United States
SAL_FA8772AA	United States
SAL_FA8771AA	United States
SAL_GA3708AA	United States
SAL_GA3401AA	United States
SAL_GA1748AA	United States
SAL_DA6827AA	United States
SAL_GA3204AA	United States
SAL_FA8699AA	United States
SAL_FA8662AA	United States
SAL_KA9509AA	United States
SAL_KA9510AA	United States
SAL_FA7166AA	United States
SAL_JA4661AA	United States
SAL_GA2679AA	United States
SAL_GA2511AA	United States
SAL_CA9373AA	United States
SAL_DA6114AA	United States
SAL_CA7628AA	United States
SAL_DA8512AA	United States
SAL_JA4658AA	United States
SAL_BB9488AA	Austria
SAL_DB5879AA	Chinese_mainland
SAL_DB6621AA	Chinese_mainland
SAL_DB6642AA	Chinese_mainland
SAL_DB6602AA	Chinese_mainland
SAL_BB3490AA	Chinese_mainland
SAL_VA2917AA	Czech Republic
SAL_VA2918AA	Czech Republic
SAL_VA2916AA	Czech Republic
SAL_GA1492AA	Denmark
SAL_NA1574AA	Denmark
SAL_NA1544AA	Denmark
SAL_NA1594AA	Denmark
SAL_VA2841AA	Estonia
SAL_VA2843AA	Estonia
SAL_VA2840AA	Estonia
SAL_VA2844AA	Estonia
SAL_VA2842AA	Estonia
SAL_VA2839AA	Estonia
SAL_LA5357AA	Belgium
SAL_FA1029AA	France
SAL_MA8750AA	Germany
SAL_MA8746AA	Germany
SAL_YA9489AA	Germany
SAL_NA7788AA	Germany
SAL_NA7787AA	Germany
SAL_NA7789AA	Germany
SAL_GA1489AA	Germany
SAL_NA7764AA	Germany
SAL_NA7814AA	Germany
SAL_MA8751AA	Germany
SAL_MA8749AA	Germany
SAL_MA8748AA	Germany
SAL_MA8747AA	Germany
SAL_ZA8761AA	Germany
SAL_VA2919AA	Germany
SAL_FA7380AA	Germany
SAL_VA2904AA	Hungary
SAL_NA7729AA	Italy
SAL_NA7728AA	Italy
SAL_NA7727AA	Italy
SAL_NA7726AA	Italy
SAL_NA7725AA	Italy
SAL_NA7709AA	Italy
SAL_NA7708AA	Italy
SAL_NA7705AA	Italy
SAL_VA2849AA	Italy
SAL_ZA2476AA	Italy
SAL_ZA2475AA	Italy
SAL_ZA2499AA	Italy
SAL_ZA2491AA	Italy
SAL_ZA2478AA	Italy
SAL_ZA2488AA	Italy
SAL_ZA2479AA	Italy
SAL_ZA2481AA	Italy
SAL_ZA2498AA	Italy
SAL_ZA2483AA	Italy
SAL_ZA2489AA	Italy
SAL_ZA2487AA	Italy
SAL_ZA2506AA	Italy
SAL_ZA2482AA	Italy
SAL_ZA2486AA	Italy
SAL_ZA2485AA	Italy
SAL_ZA2477AA	Italy
SAL_ZA2484AA	Italy
SAL_ZA2490AA	Italy
SAL_EA0296AA	Mexico
SAL_BA5423AA	Mexico
SAL_BA3653AA	Mexico
SAL_DA9586AA	Mexico
SAL_DA9631AA	Mexico
SAL_FA0640AA	Mexico
SAL_JA3623AA	Mexico
SAL_JA3637AA	Mexico
SAL_UA3107AA	Netherlands
SAL_JA7457AA	Nigeria
SAL_GA7738AA	Peru
SAL_NA2268AA	Poland
SAL_NA2260AA	Poland
SAL_NA2270AA	Poland
SAL_NA2287AA	Poland
SAL_NA2281AA	Poland
SAL_NA2276AA	Poland
SAL_NA2286AA	Poland
SAL_NA2215AA	Poland
SAL_GA1486AA	Poland
SAL_XA4219AA	Senegal
SAL_XA4799AA	Senegal
SAL_DA0695AA	United Kingdom
SAL_DA0983AA	United Kingdom
SAL_DA0596AA	United Kingdom
SAL_DA1421AA	United Kingdom
SAL_DA0972AA	United Kingdom
SAL_DA1386AA	United Kingdom
SAL_DA0854AA	United Kingdom
SAL_DA1265AA	United Kingdom
SAL_DA0694AA	United Kingdom
SAL_DA0847AA	United Kingdom
SAL_DA0709AA	United Kingdom
SAL_DA0818AA	United Kingdom
SAL_DA0871AA	United Kingdom
SAL_DA1387AA	United Kingdom
SAL_DA0921AA	United Kingdom
SAL_DA1262AA	United Kingdom
SAL_QA1454AA	United Kingdom
SAL_CA7639AA	United States
SAL_GA5219AA	United States
SAL_CA8859AA	United States
SAL_CA8913AA	United States
SAL_RA9875AA	United States
SAL_SA3439AA	United States
SAL_SA3390AA	United States
SAL_BA1238AA	United States
SAL_CA8927AA	United States
SAL_UA7665AA	United States
SAL_GA5204AA	United States
SAL_FA9169AA	United States
SAL_FA9070AA	United States
SAL_FA9080AA	United States
SAL_CA9372AA	United States
SAL_FA8874AA	United States
SAL_DA2931AA	United States
SAL_DA2795AA	United States
SAL_EA0415AA	United States
SAL_EA0409AA	United States
SAL_RA9868AA	United States
SAL_CA8669AA	United States
SAL_DA9982AA	United States
SAL_OA5080AA	United States
SAL_FA6437AA	United States
SAL_JA6538AA	United States
SAL_DA2255AA	United States
SAL_GA2593AA	United States
SAL_FB8563AA	United States
SAL_XA0502AA	United States
SAL_XA0501AA	United States
SAL_BA0804AA	United States
SAL_BA0920AA	United States
SAL_CA8680AA	United States
SAL_EA3142AA	United States
SAL_EA3143AA	United States
SAL_KA9550AA	United States
SAL_KA9624AA	United States
SAL_KA9631AA	United States
SAL_KA9669AA	United States
SAL_DA8509AA	United States
SAL_MA6799AA	United States
SAL_BA2884AA	United States
SAL_CA8910AA	United States
SAL_DA0237AA	United States
SAL_JA4687AA	United States
SAL_AB5434AA
SAL_AB5048AA
SAL_AB3721AA
SAL_HA0105AA	Australia
SAL_BB9683AA	Austria
SAL_BB9634AA	Austria
SAL_BB9637AA	Austria
SAL_BB9521AA	Austria
SAL_BB9520AA	Austria
SAL_BB9524AA	Austria
SAL_BB9453AA	Austria
SAL_BB9515AA	Austria
SAL_BB9429AA	Austria
SAL_BB9430AA	Austria
SAL_BB9427AA	Austria
SAL_BB9428AA	Austria
SAL_BB9426AA	Austria
SAL_BB9636AA	Austria
SAL_BB9635AA	Austria
SAL_VA2859AA	Austria
SAL_VA2858AA	Austria
SAL_VA2857AA	Austria
SAL_VA2856AA	Austria
SAL_VA2855AA	Austria
SAL_EB8740AA	Brazil
SAL_OA4548AA	Brazil
SAL_DB0498AA	Canada
SAL_HA5007AA	Canada
SAL_GA9330AA	Chinese_mainland
SAL_VA2908AA	Denmark
SAL_GA1491AA	Denmark
SAL_VA2909AA	Denmark
SAL_VA2907AA	Denmark
SAL_GA1490AA	Denmark
SAL_NA1586AA	Denmark
SAL_VA3527AA	Denmark
SAL_NA1589AA	Denmark
SAL_VA2838AA	Estonia
SAL_VA2837AA	Estonia
SAL_FA7391AA	Germany
SAL_MA8740AA	Germany
SAL_NA7762AA	Germany
SAL_NA7785AA	Germany
SAL_NA7782AA	Germany
SAL_NA7786AA	Germany
SAL_ZA9630AA	Germany
SAL_ZA8647AA	Germany
SAL_MA8745AA	Germany
SAL_MA8744AA	Germany
SAL_MA8743AA	Germany
SAL_MA8742AA	Germany
SAL_MA8741AA	Germany
SAL_ZA9360AA	Germany
SAL_ZA8602AA	Germany
SAL_DA0121AA	India
SAL_NA7703AA	Italy
SAL_NA7701AA	Italy
SAL_NA7704AA	Italy
SAL_ZA2492AA	Italy
SAL_ZA2480AA	Italy
SAL_ZA2496AA	Italy
SAL_ZA2505AA	Italy
SAL_ZA2493AA	Italy
SAL_NA7735AA	Italy
SAL_NA7732AA	Italy
SAL_FA6257AA	Mexico
SAL_FA6251AA	Mexico
SAL_BA4685AA	Mexico
SAL_DA2484AA	Mexico
SAL_UA3105AA	Netherlands
SAL_SA7045AA	Philippines
SAL_NA2132AA	Poland
SAL_NA2277AA	Poland
SAL_NA2310AA	Poland
SAL_PA4633AA	Poland
SAL_NA2204AA	Poland
SAL_NA2223AA	Poland
SAL_FA4928AA	Thailand
SAL_FA4925AA	Thailand
SAL_FA4933AA	Thailand
SAL_FA4943AA	Thailand
SAL_FA4944AA	Thailand
SAL_BB4323AA	Tunisia
SAL_DA1079AA	United Kingdom
SAL_DA1230AA	United Kingdom
SAL_DA1034AA	United Kingdom
SAL_DA0432AA	United Kingdom
SAL_XA7827AA	United Kingdom
SAL_IA5375AA	United Kingdom
SAL_IA5376AA	United Kingdom
SAL_HA0856AA	United States
SAL_CA9774AA	United States
SAL_DA7816AA	United States
SAL_GA5216AA	United States
SAL_CA8657AA	United States
SAL_QA0640AA	United States
SAL_DA7857AA	United States
SAL_DA7855AA	United States
SAL_DA3874AA	United States
SAL_DA6373AA	United States
SAL_EA3678AA	United States
SAL_EA3580AA	United States
SAL_EA3786AA	United States
SAL_EA3737AA	United States
SAL_DA2540AA	United States
SAL_DA2220AA	United States
SAL_QA3173AA	United States
SAL_EA3823AA	United States
SAL_EA3800AA	United States
SAL_EA3556AA	United States
SAL_FA1456AA	United States
SAL_FA2438AA	United States
SAL_FA2437AA	United States
SAL_FA4915AA	United States
SAL_FA2434AA	United States
SAL_FA2433AA	United States
SAL_FA2432AA	United States
SAL_FA2431AA	United States
SAL_FA1460AA	United States
SAL_FA2448AA	United States
SAL_EA3716AA	United States
SAL_CA8272AA	United States
SAL_CA8211AA	United States
SAL_DA4427AA	United States
SAL_DA6649AA	United States
SAL_IA9297AA	United States
SAL_JA3279AA	United States
SAL_XA0505AA	United States
SAL_WA7218AA	United States
SAL_WA7219AA	United States
SAL_WA7220AA	United States
SAL_WA7169AA	United States
SAL_WA7196AA	United States
SAL_WA7168AA	United States
SAL_WA7211AA	United States
SAL_WA7207AA	United States
SAL_WA7225AA	United States
SAL_WA7215AA	United States
SAL_WA7216AA	United States
SAL_WA7217AA	United States
SAL_WA7234AA	United States
SAL_WA7183AA	United States
SAL_WA7190AA	United States
SAL_EA3756AA	United States
SAL_EA3784AA	United States
SAL_DA0316AA	United States
SAL_DA0349AA	United States
SAL_DA2173AA	United States
SAL_DA2174AA	United States
SAL_DA2182AA	United States
SAL_DA2206AA	United States
SAL_FA7796AA	United States
SAL_EA3555AA	United States
SAL_GA5187AA	United States
SAL_NA1882AA	United States
SAL_DA6655AA	United States
SAL_GB0667AA	Vietnam
SAL_GB0664AA	Vietnam
SAL_GB0666AA	Vietnam
SAL_GB0673AA	Vietnam
SAL_GB0657AA	Vietnam
SAL_GB0670AA	Vietnam
SAL_GB0663AA	Vietnam
SAL_GB0669AA	Vietnam
SAL_GB0675AA	Vietnam
SAL_GB0677AA	Vietnam
SAL_GB0672AA	Vietnam
SAL_GB0671AA	Vietnam
SAL_GB0668AA	Vietnam
SAL_SA6886AA
SAL_AB3787AA
SAL_DA5946AA	Turkey
SAL_HB3412AA	Australia
SAL_BB9494AA	Austria
SAL_BB9633AA	Austria
SAL_FB0123AA	Brazil
SAL_DA2279AA	Brazil
SAL_DB0562AA	Canada
SAL_DB0561AA	Canada
SAL_DB0575AA	Canada
SAL_DB0532AA	Canada
SAL_TA7577AA	Chinese_Taiwan
SAL_TA7576AA	Chinese_Taiwan
SAL_UA8603AA	France
SAL_UA8543AA	France
SAL_UA8667AA	France
SAL_UA8461AA	France
SAL_UA8630AA	France
SAL_UA8418AA	France
SAL_UA8529AA	France
SAL_UA8494AA	France
SAL_UA8496AA	France
SAL_UA8500AA	France
SAL_UA8611AA	France
SAL_UA8601AA	France
SAL_UA8602AA	France
SAL_UA8568AA	France
SAL_UA8639AA	France
SAL_UA8642AA	France
SAL_UA8449AA	France
SAL_UA8446AA	France
SAL_UA8668AA	France
SAL_UA8416AA	France
SAL_UA8432AA	France
SAL_UA8437AA	France
SAL_UA8436AA	France
SAL_NA9115AA	France
SAL_NA9110AA	France
SAL_NA9073AA	France
SAL_NA9148AA	France
SAL_NA9128AA	France
SAL_UA8647AA	France
SAL_UA8525AA	France
SAL_UA8493AA	France
SAL_UA8410AA	France
SAL_NA9088AA	France
SAL_NA9066AA	France
SAL_NA9091AA	France
SAL_NA9156AA	France
SAL_NA9107AA	France
SAL_NA9083AA	France
SAL_NA9082AA	France
SAL_NA9085AA	France
SAL_UA8530AA	France
SAL_UA8569AA	France
SAL_UA8676AA	France
SAL_UA8674AA	France
SAL_UA8428AA	France
SAL_UA8643AA	France
SAL_UA8531AA	France
SAL_UA8404AA	France
SAL_UA8431AA	France
SAL_UA8434AA	France
SAL_NA9025AA	France
SAL_NA9099AA	France
SAL_UA8421AA	France
SAL_UA8604AA	France
SAL_UA8609AA	France
SAL_UA8574AA	France
SAL_UA8573AA	France
SAL_UA8465AA	France
SAL_NA9098AA	France
SAL_NA9135AA	France
SAL_UA8427AA	France
SAL_UA8524AA	France
SAL_UA8498AA	France
SAL_UA8605AA	France
SAL_UA8608AA	France
SAL_UA8633AA	France
SAL_UA8636AA	France
SAL_UA8411AA	France
SAL_UA8409AA	France
SAL_UA8440AA	France
SAL_UA8413AA	France
SAL_NA9117AA	France
SAL_UA8528AA	France
SAL_UA8406AA	France
SAL_UA8423AA	France
SAL_UA8571AA	France
SAL_UA8678AA	France
SAL_UA8408AA	France
SAL_UA8429AA	France
SAL_UA8677AA	France
SAL_SA0842AA	France
SAL_NA9062AA	France
SAL_NA9096AA	France
SAL_NA9102AA	France
SAL_NA9094AA	France
SAL_UA8526AA	France
SAL_UA8499AA	France
SAL_UA8576AA	France
SAL_UA8570AA	France
SAL_UA8675AA	France
SAL_UA8638AA	France
SAL_UA8435AA	France
SAL_UA8405AA	France
SAL_UA8438AA	France
SAL_UA8402AA	France
SAL_UA8575AA	France
SAL_UA8420AA	France
SAL_UA8419AA	France
SAL_UA8527AA	France
SAL_UA8610AA	France
SAL_UA8599AA	France
SAL_UA8672AA	France
SAL_UA8634AA	France
SAL_UA8412AA	France
SAL_UA8430AA	France
SAL_UA8433AA	France
SAL_NA9022AA	France
SAL_NA9104AA	France
SAL_NA9090AA	France
SAL_NA9095AA	France
SAL_NA9132AA	France
SAL_NA9131AA	France
SAL_NA9130AA	France
SAL_NA9129AA	France
SAL_UA8566AA	France
SAL_UA8521AA	France
SAL_UA8522AA	France
SAL_UA8497AA	France
SAL_UA8640AA	France
SAL_UA8635AA	France
SAL_UA8451AA	France
SAL_UA8520AA	France
SAL_UA8606AA	France
SAL_NA9024AA	France
SAL_NA9021AA	France
SAL_NA9112AA	France
SAL_NA9134AA	France
SAL_NA9027AA	France
SAL_NA9114AA	France
SAL_UA8422AA	France
SAL_UA8426AA	France
SAL_UA8495AA	France
SAL_UA8607AA	France
SAL_UA8669AA	France
SAL_UA8407AA	France
SAL_NA9071AA	France
SAL_NA9105AA	France
SAL_NA9106AA	France
SAL_NA7761AA	Germany
SAL_NA7779AA	Germany
SAL_NA7781AA	Germany
SAL_NA7780AA	Germany
SAL_ZA8883AA	Germany
SAL_ZA9751AA	Germany
SAL_ZA8585AA	Germany
SAL_NA7759AA	Germany
SAL_NA7758AA	Germany
SAL_NA7808AA	Germany
SAL_MA8738AA	Germany
SAL_ZA9585AA	Germany
SAL_ZA8594AA	Germany
SAL_ZA9653AA	Germany
SAL_FA7332AA	Germany
SAL_FA7396AA	Germany
SAL_FA7336AA	Germany
SAL_FA7374AA	Germany
SAL_NA7730AA	Italy
SAL_NA7724AA	Italy
SAL_NA7723AA	Italy
SAL_NA7722AA	Italy
SAL_NA7721AA	Italy
SAL_NA7720AA	Italy
SAL_NA7719AA	Italy
SAL_NA7753AA	Italy
SAL_NA7747AA	Italy
SAL_NA7756AA	Italy
SAL_NA7755AA	Italy
SAL_NA7748AA	Italy
SAL_ZA2504AA	Italy
SAL_ZA2501AA	Italy
SAL_ZA2500AA	Italy
SAL_ZA2497AA	Italy
SAL_ZA2495AA	Italy
SAL_ZA2494AA	Italy
SAL_ZA2502AA	Italy
SAL_NA7754AA	Italy
SAL_NA7751AA	Italy
SAL_NA7750AA	Italy
SAL_NA7749AA	Italy
SAL_NA7746AA	Italy
SAL_YA8997AA	Nigeria
SAL_UA8380AA	Paraguay
SAL_SA7268AA	Philippines
SAL_NA2278AA	Poland
SAL_NA2284AA	Poland
SAL_NA2283AA	Poland
SAL_NA2275AA	Poland
SAL_NA2285AA	Poland
SAL_NA2280AA	Poland
SAL_NA2297AA	Poland
SAL_NA2293AA	Poland
SAL_NA2292AA	Poland
SAL_NA2309AA	Poland
SAL_NA2295AA	Poland
SAL_BB9538AA	Russia
SAL_MB4943AA	Spain
SAL_HA7240AA	Spain
SAL_BA7849AA	United Kingdom
SAL_CA4287AA	United Kingdom
SAL_BA8107AA	United Kingdom
SAL_CA5075AA	United Kingdom
SAL_CA4105AA	United Kingdom
SAL_CA6676AA	United Kingdom
SAL_CA2689AA	United Kingdom
SAL_CA6285AA	United Kingdom
SAL_CA6665AA	United Kingdom
SAL_CA6637AA	United Kingdom
SAL_CA2765AA	United Kingdom
SAL_BA9342AA	United Kingdom
SAL_CA5451AA	United Kingdom
SAL_CA5042AA	United Kingdom
SAL_BA9972AA	United Kingdom
SAL_CA3588AA	United Kingdom
SAL_CA4429AA	United Kingdom
SAL_CA2530AA	United Kingdom
SAL_CA2341AA	United Kingdom
SAL_CA6753AA	United Kingdom
SAL_CA5319AA	United Kingdom
SAL_CA1189AA	United Kingdom
SAL_BA8970AA	United Kingdom
SAL_BA8275AA	United Kingdom
SAL_CA4704AA	United Kingdom
SAL_CA1174AA	United Kingdom
SAL_CA6812AA	United Kingdom
SAL_CA6828AA	United Kingdom
SAL_CA4008AA	United Kingdom
SAL_BA7959AA	United Kingdom
SAL_CA0906AA	United Kingdom
SAL_CA3398AA	United Kingdom
SAL_BA8007AA	United Kingdom
SAL_CA5106AA	United Kingdom
SAL_CA3181AA	United Kingdom
SAL_CA6365AA	United Kingdom
SAL_CA6422AA	United Kingdom
SAL_CA2482AA	United Kingdom
SAL_CA1100AA	United Kingdom
SAL_CA5279AA	United Kingdom
SAL_CA5978AA	United Kingdom
SAL_BA9543AA	United Kingdom
SAL_CA1128AA	United Kingdom
SAL_CA2571AA	United Kingdom
SAL_CA4246AA	United Kingdom
SAL_QA9546AA	United Kingdom
SAL_PA7812AA	United Kingdom
SAL_HA5124AA	United Kingdom
SAL_HA5119AA	United Kingdom
SAL_WA1656AA	United Kingdom
SAL_HA5084AA	United Kingdom
SAL_HA5079AA	United Kingdom
SAL_HA5078AA	United Kingdom
SAL_BA9718AA	United Kingdom
SAL_IA5178AA	United States
SAL_HA6026AA	United States
SAL_HA6955AA	United States
SAL_IA5281AA	United States
SAL_IA5278AA	United States
SAL_IA5248AA	United States
SAL_IA5250AA	United States
SAL_IA5257AA	United States
SAL_IA5177AA	United States
SAL_HA6961AA	United States
SAL_VA4139AA	United States
SAL_VA4070AA	United States
SAL_VA4148AA	United States
SAL_VA4078AA	United States
SAL_VA4096AA	United States
SAL_VA4193AA	United States
SAL_VA4214AA	United States
SAL_VA4123AA	United States
SAL_EA2145AA	United States
SAL_CA8147AA	United States
SAL_HA9115AA	United States
SAL_HA5968AA	United States
SAL_FA2980AA	United States
SAL_EA2083AA	United States
SAL_FA2960AA	United States
SAL_FA2765AA	United States
SAL_CA9681AA	United States
SAL_FA2762AA	United States
SAL_FA2935AA	United States
SAL_FA2664AA	United States
SAL_FA2911AA	United States
SAL_FA2796AA	United States
SAL_FA2669AA	United States
SAL_CA9674AA	United States
SAL_CA9654AA	United States
SAL_BA1484AA	United States
SAL_FA2759AA	United States
SAL_BA1953AA	United States
SAL_BA1962AA	United States
SAL_FA2888AA	United States
SAL_FA2979AA	United States
SAL_FA2978AA	United States
SAL_FA2957AA	United States
SAL_FA2947AA	United States
SAL_FA2814AA	United States
SAL_FA2803AA	United States
SAL_FA2722AA	United States
SAL_FA2694AA	United States
SAL_CA9678AA	United States
SAL_FA2859AA	United States
SAL_FA2718AA	United States
SAL_FA2851AA	United States
SAL_EA1958AA	United States
SAL_MA2981AA	United States
SAL_BA2609AA	United States
SAL_FA2745AA	United States
SAL_FA2819AA	United States
SAL_FA2892AA	United States
SAL_MB0518AA	United States
SAL_FA2984AA	United States
SAL_FA2809AA	United States
SAL_FA2769AA	United States
SAL_FA2720AA	United States
SAL_FA2712AA	United States
SAL_FA2899AA	United States
SAL_FA2723AA	United States
SAL_EA1991AA	United States
SAL_IA2473AA	United States
SAL_BA4595AA	United States
SAL_FA0432AA	United States
SAL_FA0413AA	United States
SAL_FA0414AA	United States
SAL_FA0415AA	United States
SAL_FA1365AA	United States
SAL_FA0416AA	United States
SAL_FA2933AA	United States
SAL_FA2828AA	United States
SAL_FA2731AA	United States
SAL_FA2682AA	United States
SAL_FA2869AA	United States
SAL_BA6076AA	United States
SAL_UA6875AA	United States
SAL_FA2781AA	United States
SAL_FA2784AA	United States
SAL_FA2883AA	United States
SAL_FA2774AA	United States
SAL_FA2878AA	United States
SAL_FA2792AA	United States
SAL_EA1968AA	United States
SAL_HA7611AA	United States
SAL_BA2015AA	United States
SAL_BA0703AA	United States
SAL_BA2056AA	United States
SAL_FA2791AA	United States
SAL_EA4970AA	United States
SAL_CA9685AA	United States
SAL_FA2948AA	United States
SAL_BA1478AA	United States
SAL_BA3557AA	United States
SAL_BA3480AA	United States
SAL_BA3556AA	United States
SAL_BA3672AA	United States
SAL_BA3588AA	United States
SAL_BA3583AA	United States
SAL_BA3614AA	United States
SAL_BA3578AA	United States
SAL_FA2785AA	United States
SAL_VA8041AA	United States
SAL_FA2926AA	United States
SAL_DA2939AA	United States
SAL_DA2938AA	United States
SAL_DA2952AA	United States
SAL_DA2951AA	United States
SAL_DA2928AA	United States
SAL_DA2943AA	United States
SAL_DA2934AA	United States
SAL_DA2933AA	United States
SAL_FA2917AA	United States
SAL_EA1979AA	United States
SAL_CA8161AA	United States
SAL_FA2991AA	United States
SAL_FA2779AA	United States
SAL_FA2771AA	United States
SAL_KA6327AA	United States
SAL_HA0657AA	United States
[truncated: 7,301 more rows]

## Sheet: metadata_source
ID	Source Simple
SAL_HC6849AA_AS	Food/Env
SAL_EA6434AA_AS
SAL_EA6435AA_AS
SAL_EA6429AA_AS
SAL_EA5174AA_AS
SAL_MC5868AA_AS
SAL_MC5886AA_AS	Food/Env
SAL_EA6439AA_AS
SAL_EA6436AA_AS
SAL_MC2336AA_AS	Human
SAL_EA5152AA_AS
SAL_JA4553AA_AS	Human
SAL_MB1333AA_AS
SAL_LA6155AA_AS
SAL_KA2726AA_AS	Human
SAL_KA4646AA_AS	Other Animals
SAL_KA4666AA_AS	Other Animals
SAL_KA4652AA_AS	Human
SAL_KA2736AA_AS	Human
SAL_KA5410AA_AS	Human
SAL_KA4665AA_AS	Pig
SAL_KA4667AA_AS	Human
SAL_KA4670AA_AS	Human
SAL_MC5902AA_AS	Food/Env
SAL_KA4668AA_AS	Human
SAL_KA2755AA_AS	Human
SAL_JA4440AA_AS
SAL_KA4673AA_AS	Pig
SAL_KA2758AA_AS	Human
SAL_KA2761AA_AS	Human
SAL_QC1697AA_AS	Food/Env
SAL_LA9054AA_AS
SAL_LA9065AA_AS
SAL_LA9066AA_AS
SAL_LA9072AA_AS
SAL_LA9073AA_AS
SAL_LA9077AA_AS
SAL_LA9078AA_AS
SAL_LA9085AA_AS
SAL_LA9053AA_AS
SAL_LA9063AA_AS
SAL_LA9068AA_AS
SAL_LA9100AA_AS
SAL_KA4675AA_AS	Human
SAL_JA4554AA_AS
SAL_KA4676AA_AS	Human
SAL_FA3249AA_AS
SAL_JA4558AA_AS
SAL_LA5360AA_AS	Human
SAL_QC6401AA_AS	Avian
SAL_JA4439AA_AS
SAL_LA5328AA_AS	Human
SAL_ZA5060AA_AS
SAL_JA4441AA_AS
SAL_JA4557AA_AS
SAL_JA4552AA_AS
SAL_HC6822AA_AS	Other Animals
SAL_HC6845AA_AS	Bovine
SAL_AB1264AA_AS	Human
SAL_WB7995AA_AS	Human
SAL_WB7994AA_AS	Human
SAL_WB7992AA_AS	Human
SAL_WB7997AA_AS	Human
SAL_WB8265AA_AS	Human
SAL_AB1281AA_AS	Food/Env
SAL_IC1428AA_AS	Pig
SAL_IC1247AA_AS	Pig
SAL_AB1245AA_AS
SAL_HC6832AA_AS	Pig
SAL_AB1246AA_AS	Human
SAL_XA1842AA_AS	Other Animals
SAL_LA5324AA_AS	Human
SAL_JB1381AA_AS	Pig
SAL_JB1382AA_AS	Pig
SAL_JB1384AA_AS	Pig
SAL_XA0345AA_AS	Food/Env
SAL_ZA4401AA_AS	Other Animals
SAL_RA9827AA_AS	Avian
SAL_QA8652AA_AS	Other Animals
SAL_XA1703AA_AS	Other Animals
SAL_KB8432AA_AS	Other Animals
SAL_NB4946AA_AS
SAL_NB4980AA_AS
SAL_NB4981AA_AS
SAL_ZB4172AA_AS	Pig
SAL_DB9808AA_AS	Other Animals
SAL_DB9806AA_AS	Other Animals
SAL_NB4947AA_AS
SAL_NB4982AA_AS
SAL_AB1623AA_AS	Human
SAL_QC2705AA_AS
SAL_ZB4169AA_AS	Other Animals
SAL_HC6840AA_AS	Food/Env
SAL_JB1379AA_AS	Pig
SAL_NB4948AA_AS
SAL_LA5307AA_AS	Human
SAL_ZB3977AA_AS	Human
SAL_ZB4165AA_AS	Human
SAL_ZB4164AA_AS	Human
SAL_ZB4163AA_AS	Human
SAL_ZB4162AA_AS	Human
SAL_ZB4166AA_AS	Human
SAL_ZB4259AA_AS	Human
SAL_ZB4258AA_AS	Human
SAL_ZB4074AA_AS	Human
SAL_ZB4072AA_AS	Human
SAL_ZB4073AA_AS	Human
SAL_ZB3981AA_AS	Human
SAL_ZB4257AA_AS	Human
SAL_ZB4260AA_AS	Human
SAL_ZB4075AA_AS	Human
SAL_ZB4076AA_AS	Human
SAL_AB1262AA_AS	Human
SAL_AB1331AA_AS	Human
SAL_KB8351AA_AS	Pig
SAL_KB8071AA_AS	Pig
SAL_ZB4170AA_AS	Pig
SAL_NB4949AA_AS
SAL_NB4950AA_AS
SAL_NB4984AA_AS
SAL_ZB4334AA_AS	Human
SAL_ZB4176AA_AS	Pig
SAL_TC9852AA_AS	Pig
SAL_NB4951AA_AS
SAL_NB4952AA_AS
SAL_LA5343AA_AS	Human
SAL_AB1330AA_AS	Human
SAL_KC2847AA_AS	Other Animals
SAL_LA5934AA_AS	Human
SAL_LA5876AA_AS	Human
SAL_JA4457AA_AS	Pig
SAL_CB1877AA_AS	Human
SAL_NB4953AA_AS
SAL_NB4954AA_AS
SAL_NB4986AA_AS
SAL_ZA3493AA_AS	Other Animals
SAL_LA6380AA_AS	Pig
SAL_ZB4333AA_AS	Human
SAL_DB9728AA_AS	Other Animals
SAL_DB9726AA_AS	Other Animals
SAL_ZB4106AA_AS	Pig
SAL_ZB4104AA_AS	Pig
SAL_DB9718AA_AS	Other Animals
SAL_MA6555AA_AS	Pig
SAL_WB9834AA_AS	Food/Env
SAL_MA6554AA_AS	Food/Env
SAL_XB7230AA_AS	Bovine
SAL_WB9856AA_AS	Pig
SAL_WB9850AA_AS	Pig
SAL_WB9849AA_AS	Pig
SAL_XB4432AA_AS	Pig
SAL_WB9855AA_AS	Pig
SAL_XB7236AA_AS	Other Animals
SAL_LA7908AA_AS	Pig
SAL_LA7907AA_AS	Pig
SAL_LA7909AA_AS	Pig
SAL_JB1386AA_AS	Pig
SAL_KB7916AA_AS	Pig
SAL_JB1406AA_AS	Pig
SAL_JB1389AA_AS	Pig
SAL_JB1398AA_AS	Pig
SAL_JB1393AA_AS	Pig
SAL_JB1400AA_AS	Pig
SAL_JB1392AA_AS	Pig
SAL_JB1387AA_AS	Pig
SAL_JB1411AA_AS	Pig
SAL_JB1380AA_AS	Pig
SAL_JB1410AA_AS	Pig
SAL_JB1412AA_AS	Pig
SAL_JB1395AA_AS	Pig
SAL_TC9591AA_AS	Pig
SAL_NB4955AA_AS
SAL_NB4956AA_AS
SAL_EC8600AA_AS	Food/Env
SAL_SB5207AA_AS	Human
SAL_LA6078AA_AS	Pig
SAL_ZB4332AA_AS	Human
SAL_ZB4189AA_AS	Pig
SAL_ZB3986AA_AS	Pig
SAL_ZB4105AA_AS	Pig
SAL_XB6744AA_AS	Avian
SAL_LA5829AA_AS	Pig
SAL_JA4448AA_AS	Pig
SAL_JB1376AA_AS	Pig
SAL_JB1377AA_AS	Pig
SAL_BB7986AA_AS	Food/Env
SAL_MA6544AA_AS	Pig
SAL_KB8933AA_AS	Pig
SAL_KB8934AA_AS	Pig
SAL_NB4957AA_AS
SAL_NB4958AA_AS
SAL_LC5538AA_AS	Pig
SAL_OB3666AA_AS	Human
SAL_ZB3985AA_AS	Pig
SAL_WB8376AA_AS
SAL_LA9971AA_AS	Avian
SAL_AB1251AA_AS	Human
SAL_AB1254AA_AS	Human
SAL_AB1255AA_AS	Human
SAL_AB1253AA_AS	Human
SAL_AB1252AA_AS	Human
SAL_AB1250AA_AS	Human
SAL_JA4455AA_AS	Human
SAL_WB8670AA_AS
SAL_IC8576AA_AS	Bovine
SAL_JB1345AA_AS	Pig
SAL_WB7574AA_AS	Pig
SAL_JB1367AA_AS	Pig
SAL_VB5838AA_AS
SAL_VB6076AA_AS
SAL_VB6243AA_AS
SAL_AB1272AA_AS
SAL_VB6123AA_AS
SAL_TC9592AA_AS	Pig
SAL_TC9589AA_AS	Pig
SAL_NB4959AA_AS
SAL_NB4960AA_AS
SAL_AB1273AA_AS	Human
SAL_WB8214AA_AS
SAL_WB7445AA_AS
SAL_MA8011AA_AS	Avian
SAL_MA8014AA_AS	Avian
SAL_MA8016AA_AS	Avian
SAL_FC0013AA_AS	Pig
SAL_FC0020AA_AS	Pig
SAL_UC0436AA_AS
SAL_FA1703AA_AS	Pig
SAL_LA2727AA_AS	Other Animals
SAL_LA6967AA_AS	Other Animals
SAL_FA1389AA_AS	Other Animals
SAL_KA9232AA_AS	Other Animals
SAL_KA9236AA_AS	Other Animals
SAL_KA6015AA_AS	Food/Env
SAL_LA5312AA_AS	Human
SAL_LA5258AA_AS	Human
SAL_LA5260AA_AS	Human
SAL_KA4266AA_AS	Other Animals
SAL_ZB3982AA_AS	Pig
SAL_ZB3983AA_AS	Pig
SAL_ZB3984AA_AS	Pig
SAL_XB6736AA_AS	Avian
SAL_JA4478AA_AS	Human
SAL_KA3524AA_AS	Human
SAL_ZA5059AA_AS	Pig
SAL_JB1358AA_AS	Pig
SAL_MA2757AA_AS	Other Animals
SAL_CB1852AA_AS	Human
SAL_MA2753AA_AS	Other Animals
SAL_KA4272AA_AS	Other Animals
SAL_NB4961AA_AS
SAL_NB4962AA_AS
SAL_MA2760AA_AS	Other Animals
SAL_KA0045AA_AS	Other Animals
SAL_KA0051AA_AS	Other Animals
SAL_JA4562AA_AS	Pig
SAL_CA2393AA_AS	Pig
SAL_JA4566AA_AS	Pig
SAL_FA3995AA_AS	Pig
SAL_JA4565AA_AS	Pig
SAL_CA0747AA_AS	Pig
SAL_BA5451AA_AS	Pig
SAL_FA3911AA_AS	Pig
SAL_JA4564AA_AS	Pig
SAL_FC0021AA_AS	Pig
SAL_FC0616AA_AS	Pig
SAL_FC0617AA_AS	Pig
SAL_FC0024AA_AS	Pig
SAL_FC0151AA_AS	Pig
SAL_EC9848AA_AS	Pig
SAL_EC9755AA_AS	Pig
SAL_EC9759AA_AS	Pig
SAL_EC9760AA_AS	Pig
SAL_EC9764AA_AS	Pig
SAL_FC0149AA_AS	Pig
SAL_EC9920AA_AS	Pig
SAL_FC0155AA_AS	Pig
SAL_EC9948AA_AS	Pig
SAL_FC0277AA_AS	Pig
SAL_EC9737AA_AS	Pig
SAL_FA3889AA_AS	Pig
SAL_EC9930AA_AS	Pig
SAL_EC9941AA_AS	Pig
SAL_EC9799AA_AS	Pig
SAL_FC0047AA_AS	Pig
SAL_FC0211AA_AS	Pig
SAL_FA3936AA_AS	Pig
SAL_JA4563AA_AS	Pig
SAL_EC9761AA_AS	Pig
SAL_FC0050AA_AS	Pig
SAL_FC0204AA_AS	Pig
SAL_EC9994AA_AS	Pig
SAL_EC9997AA_AS	Pig
SAL_FC0100AA_AS	Pig
SAL_FA5440AA_AS	Avian
SAL_BA3804AA_AS	Other Animals
SAL_OA4837AA_AS	Other Animals
SAL_KA2955AA_AS	Other Animals
SAL_LA9604AA_AS	Other Animals
SAL_EA8915AA_AS	Other Animals
SAL_KA2940AA_AS	Other Animals
SAL_IA1921AA_AS	Other Animals
SAL_IA5618AA_AS	Other Animals
SAL_UA1490AA_AS	Food/Env
SAL_IC1709AA_AS	Food/Env
SAL_KB8150AA_AS	Pig
SAL_KB8879AA_AS	Pig
SAL_HA9382AA_AS	Food/Env
SAL_AB9911AA_AS	Food/Env
SAL_OB4709AA_AS	Human
SAL_FA6893AA_AS	Pig
SAL_JA7493AA_AS	Other Animals
SAL_ZB4273AA_AS	Pig
SAL_ZB4018AA_AS	Pig
SAL_ZB4021AA_AS	Pig
SAL_JA8270AA_AS	Pig
SAL_NA6472AA_AS	Other Animals
SAL_NB4963AA_AS
SAL_NB4964AA_AS
SAL_WB8213AA_AS
SAL_FA3192AA_AS	Pig
SAL_JA0982AA_AS	Pig
SAL_FA2979AA_AS	Pig
SAL_FA2156AA_AS	Pig
SAL_FA4497AA_AS	Pig
SAL_FA2069AA_AS	Pig
SAL_FA3196AA_AS	Pig
SAL_FA3763AA_AS	Pig
SAL_FA2355AA_AS	Pig
SAL_BA5224AA_AS	Pig
SAL_FA2502AA_AS	Pig
SAL_FA4379AA_AS	Pig
SAL_FA3052AA_AS	Pig
SAL_FA2964AA_AS	Pig
SAL_FA2958AA_AS	Pig
SAL_FA4434AA_AS	Pig
SAL_FA4535AA_AS	Pig
SAL_FA2353AA_AS	Pig
SAL_FA4397AA_AS	Pig
SAL_FA4431AA_AS	Pig
SAL_BA9668AA_AS	Pig
SAL_JA4561AA_AS	Pig
SAL_JA4438AA_AS	Pig
SAL_FA2136AA_AS	Pig
SAL_FA1993AA_AS	Pig
SAL_FA2360AA_AS	Pig
SAL_FA4728AA_AS	Pig
SAL_FA4384AA_AS	Pig
SAL_FA4572AA_AS	Pig
SAL_BA3624AA_AS	Pig
SAL_FA3194AA_AS	Pig
SAL_FA2832AA_AS	Pig
SAL_FC0152AA_AS	Pig
SAL_EC9874AA_AS	Pig
SAL_EC9855AA_AS	Pig
SAL_EC9865AA_AS	Pig
SAL_EC9869AA_AS	Pig
SAL_FA2292AA_AS	Pig
SAL_FA2286AA_AS	Pig
SAL_FA4147AA_AS	Pig
SAL_EC9877AA_AS	Pig
SAL_FC0520AA_AS	Pig
SAL_FC0079AA_AS	Pig
SAL_BA5526AA_AS	Pig
SAL_CA2498AA_AS	Pig
SAL_EC9882AA_AS	Pig
SAL_FC0054AA_AS	Pig
SAL_FC0093AA_AS	Pig
SAL_FA4423AA_AS	Pig
SAL_IA1837AA_AS	Pig
SAL_FA4560AA_AS	Pig
SAL_FA2503AA_AS	Pig
SAL_FA2940AA_AS	Pig
SAL_BA2933AA_AS	Pig
SAL_WA4710AA_AS	Human
SAL_PA2476AA_AS	Other Animals
SAL_JB1366AA_AS	Pig
SAL_JB1369AA_AS	Pig
SAL_JB1370AA_AS	Pig
SAL_JB1372AA_AS	Pig
SAL_FA0013AA_AS	Pig
SAL_FA0032AA_AS	Pig
SAL_FA2865AA_AS	Pig
SAL_FC0558AA_AS	Bovine
SAL_LA5314AA_AS	Human
SAL_EA5943AA_AS	Human
SAL_UB4871AA_AS
SAL_AB1267AA_AS	Human
SAL_ZB4016AA_AS	Pig
SAL_ZB4283AA_AS	Pig
SAL_XB7181AA_AS	Food/Env
SAL_XB6738AA_AS	Human
SAL_IC3512AA_AS	Bovine
SAL_IC3514AA_AS	Pig
SAL_IC3408AA_AS	Avian
SAL_VB5823AA_AS	Human
SAL_SB5470AA_AS	Human
SAL_NB7570AA_AS	Human
SAL_NB7577AA_AS	Human
SAL_NB7576AA_AS	Human
SAL_NB7575AA_AS	Human
SAL_OB4654AA_AS	Human
SAL_OB4715AA_AS	Human
SAL_OB4017AA_AS	Human
SAL_AB1244AA_AS	Human
SAL_AB1266AA_AS	Human
SAL_KA2749AA_AS	Human
SAL_JB1349AA_AS	Pig
SAL_LA2496AA_AS
SAL_JB1347AA_AS	Pig
SAL_JB1348AA_AS	Pig
SAL_NB2997AA_AS	Pig
SAL_EB0136AA_AS
SAL_DB9595AA_AS	Human
SAL_KA2748AA_AS	Human
SAL_BA5836AA_AS	Other Animals
SAL_ZB4017AA_AS	Pig
SAL_NB4965AA_AS
SAL_NB4966AA_AS
SAL_NB4995AA_AS
SAL_FA3031AA_AS	Avian
SAL_FA2839AA_AS	Avian
SAL_FA2840AA_AS	Avian
SAL_FC0106AA_AS	Pig
SAL_FC0132AA_AS	Pig
SAL_FC0440AA_AS	Pig
SAL_FC0615AA_AS	Pig
SAL_FC0123AA_AS	Pig
SAL_FC0125AA_AS	Pig
SAL_EC9989AA_AS	Pig
SAL_EC9954AA_AS	Pig
SAL_FC0441AA_AS	Pig
SAL_EC9957AA_AS	Pig
SAL_EA6233AA_AS
SAL_LA5161AA_AS	Pig
SAL_KB9169AA_AS	Pig
SAL_JB1375AA_AS	Pig
SAL_LA5168AA_AS	Pig
SAL_FA2527AA_AS	Avian
SAL_LA5100AA_AS	Pig
SAL_NB7616AA_AS	Food/Env
SAL_LA6790AA_AS	Human
SAL_LA6077AA_AS	Bovine
SAL_LA4664AA_AS	Human
SAL_ZB4284AA_AS	Pig
SAL_XB6745AA_AS	Food/Env
SAL_XB6735AA_AS	Food/Env
SAL_XB6737AA_AS	Food/Env
SAL_XB6748AA_AS	Food/Env
SAL_XB6755AA_AS	Food/Env
SAL_FA0910AA_AS	Pig
SAL_FA0322AA_AS	Other Animals
SAL_NB6542AA_AS	Human
SAL_OB4016AA_AS	Human
SAL_OB3988AA_AS	Human
SAL_EA5831AA_AS	Bovine
SAL_JB1378AA_AS	Pig
SAL_KA0221AA_AS	Bovine
SAL_KA2722AA_AS	Human
SAL_JA4556AA_AS	Human
SAL_IC8580AA_AS	Pig
SAL_IC8577AA_AS	Pig
SAL_JB1350AA_AS	Pig
SAL_UB6577AA_AS
SAL_VB6304AA_AS	Human
SAL_KB8187AA_AS	Pig
SAL_KB8738AA_AS	Pig
SAL_KB8137AA_AS	Pig
SAL_KB9247AA_AS	Pig
SAL_KB9251AA_AS	Pig
SAL_KB9266AA_AS	Pig
SAL_KB8732AA_AS	Pig
SAL_KB8734AA_AS	Pig
SAL_KB8741AA_AS	Pig
SAL_KB9280AA_AS	Pig
SAL_KB9312AA_AS	Pig
SAL_KB9311AA_AS	Pig
SAL_KB8649AA_AS	Pig
SAL_KB9296AA_AS	Pig
SAL_KC2870AA_AS	Pig
SAL_KB8715AA_AS	Pig
SAL_EA3623AA_AS	Food/Env
SAL_FC0194AA_AS	Bovine
SAL_FC0195AA_AS	Bovine
SAL_FA1043AA_AS	Avian
SAL_EA6351AA_AS	Pig
SAL_FA5894AA_AS	Avian
SAL_EA9820AA_AS	Avian
SAL_FA5598AA_AS	Bovine
SAL_EA4247AA_AS	Other Animals
SAL_EA4134AA_AS	Food/Env
SAL_EA4251AA_AS	Avian
SAL_LA5181AA_AS	Pig
SAL_LA5074AA_AS	Pig
SAL_UA1502AA_AS	Food/Env
SAL_FA0031AA_AS	Avian
SAL_EA9561AA_AS	Other Animals
SAL_FA5469AA_AS	Avian
SAL_KB8940AA_AS	Pig
SAL_KB8463AA_AS	Food/Env
SAL_WB7744AA_AS
SAL_LA6075AA_AS	Food/Env
SAL_LA5263AA_AS	Human
SAL_LA5262AA_AS	Human
SAL_LA6791AA_AS	Human
SAL_UB4936AA_AS
SAL_ZB4285AA_AS	Pig
SAL_HC8352AA_AS	Food/Env
SAL_HC8346AA_AS	Food/Env
SAL_PA7985AA_AS	Pig
SAL_PA8869AA_AS	Pig
SAL_XB6743AA_AS	Human
SAL_XB6742AA_AS	Human
SAL_XB6733AA_AS	Human
SAL_NB7573AA_AS	Human
SAL_NB7769AA_AS	Human
SAL_OB4014AA_AS	Human
SAL_OB4384AA_AS	Human
SAL_KB8343AA_AS	Pig
SAL_UA1407AA_AS	Pig
SAL_UA0841AA_AS	Pig
SAL_UA1386AA_AS	Pig
SAL_UA1377AA_AS	Pig
SAL_UA1385AA_AS	Pig
SAL_UA1415AA_AS	Pig
SAL_AB1269AA_AS	Pig
SAL_AB1270AA_AS	Pig
SAL_AB1291AA_AS	Pig
SAL_IC8578AA_AS	Pig
SAL_DB3623AA_AS	Food/Env
SAL_DB3628AA_AS	Food/Env
SAL_DB3621AA_AS	Food/Env
SAL_DB3622AA_AS	Food/Env
SAL_DB3631AA_AS	Food/Env
SAL_KB8735AA_AS	Pig
SAL_KB8736AA_AS	Pig
SAL_KB9246AA_AS	Pig
SAL_KB9285AA_AS	Pig
SAL_KB8345AA_AS	Pig
SAL_KB8223AA_AS	Pig
SAL_KB9287AA_AS	Pig
SAL_KB8456AA_AS	Pig
SAL_KB8742AA_AS	Pig
SAL_KC2867AA_AS	Human
SAL_VB5741AA_AS	Human
SAL_KB8248AA_AS	Human
SAL_VB6087AA_AS	Human
SAL_KB8648AA_AS	Pig
SAL_KB8497AA_AS	Pig
SAL_KB8850AA_AS	Pig
SAL_KB8848AA_AS	Pig
SAL_KB9327AA_AS	Pig
SAL_KB9257AA_AS	Pig
SAL_KB9316AA_AS	Pig
SAL_KB9302AA_AS	Pig
SAL_KB8677AA_AS	Pig
SAL_KB8882AA_AS	Pig
SAL_KB9291AA_AS	Pig
SAL_KB8681AA_AS	Pig
SAL_KB9318AA_AS	Pig
SAL_KB9317AA_AS	Pig
SAL_KB8350AA_AS	Pig
SAL_KB9322AA_AS	Pig
SAL_KB9290AA_AS	Pig
SAL_KB8026AA_AS	Pig
SAL_KB9254AA_AS	Pig
SAL_KB8575AA_AS	Pig
SAL_KB8212AA_AS	Pig
SAL_KB8102AA_AS	Pig
SAL_KB8101AA_AS	Pig
SAL_KB8100AA_AS	Pig
SAL_KB9325AA_AS	Pig
SAL_KB9320AA_AS	Pig
SAL_KB8093AA_AS	Pig
SAL_KB9309AA_AS	Pig
SAL_KB9321AA_AS	Pig
SAL_KB8103AA_AS	Pig
SAL_KB9278AA_AS	Pig
SAL_KB9326AA_AS	Pig
SAL_KB9299AA_AS	Pig
SAL_KB9267AA_AS	Pig
SAL_KB9314AA_AS	Pig
SAL_KB9307AA_AS	Pig
SAL_KB8007AA_AS	Pig
SAL_KB8106AA_AS	Pig
SAL_KB9282AA_AS	Pig
SAL_KB8090AA_AS	Pig
SAL_KB8109AA_AS	Pig
SAL_KB8476AA_AS	Pig
SAL_KB9279AA_AS	Pig
SAL_PB8826AA_AS	Pig
SAL_KC2860AA_AS	Pig
SAL_KB7980AA_AS	Pig
SAL_KB9305AA_AS	Pig
SAL_KB8043AA_AS	Pig
SAL_KB9242AA_AS	Pig
SAL_KB8810AA_AS	Pig
SAL_KB8944AA_AS	Pig
SAL_KB9243AA_AS	Pig
SAL_KB8778AA_AS	Pig
SAL_KB8694AA_AS	Pig
SAL_KB9289AA_AS	Pig
SAL_KB8937AA_AS	Pig
SAL_KB9260AA_AS	Pig
SAL_KB8047AA_AS	Pig
SAL_KB9281AA_AS	Pig
SAL_PB8832AA_AS	Pig
SAL_KB9284AA_AS	Pig
SAL_KB8737AA_AS	Pig
SAL_KB9262AA_AS	Pig
SAL_VB6352AA_AS	Food/Env
SAL_VB6351AA_AS	Food/Env
SAL_VB6353AA_AS	Food/Env
SAL_VB5904AA_AS	Human
SAL_ZB4321AA_AS	Pig
SAL_PC5332AA_AS	Pig
SAL_PC5333AA_AS	Pig
SAL_AB1261AA_AS	Human
SAL_PB8845AA_AS	Avian
SAL_OB4553AA_AS	Other Animals
SAL_VB5817AA_AS	Food/Env
SAL_KB8537AA_AS	Pig
SAL_KB8063AA_AS	Avian
SAL_IB7976AA_AS	Human
SAL_NB4969AA_AS
SAL_NB4970AA_AS
SAL_NB4990AA_AS
SAL_WB7549AA_AS
SAL_UA1567AA_AS	Food/Env
SAL_EA6497AA_AS	Pig
SAL_EA6494AA_AS	Pig
SAL_EA8935AA_AS	Avian
SAL_EA8914AA_AS	Avian
SAL_FA5597AA_AS	Bovine
SAL_FA5593AA_AS	Avian
SAL_FA5559AA_AS	Avian
SAL_FA5560AA_AS	Avian
SAL_FA5555AA_AS	Avian
SAL_FA5551AA_AS	Avian
SAL_FA5526AA_AS	Avian
SAL_FA5530AA_AS	Avian
SAL_FA5896AA_AS	Food/Env
SAL_FA3019AA_AS	Pig
SAL_MB2202AA_AS	Human
SAL_LA6694AA_AS	Avian
SAL_EA8865AA_AS	Avian
SAL_BA5023AA_AS	Bovine
SAL_FA4564AA_AS	Avian
SAL_MA0355AA_AS	Human
SAL_EA3149AA_AS	Other Animals
SAL_KB8576AA_AS	Food/Env
SAL_VB5854AA_AS	Human
SAL_KB8980AA_AS	Pig
SAL_LA5250AA_AS	Human
SAL_EA5391AA_AS	Human
SAL_LA5351AA_AS	Human
SAL_LA6074AA_AS	Avian
SAL_OA2084AA_AS	Human
SAL_EA8925AA_AS	Other Animals
SAL_ZB4331AA_AS	Human
SAL_BA3070AA_AS	Bovine
SAL_EA5035AA_AS	Bovine
SAL_UA8347AA_AS	Other Animals
SAL_SB5460AA_AS	Human
SAL_OB4007AA_AS	Human
SAL_NB7678AA_AS	Human
SAL_NB7945AA_AS	Human
SAL_NB7572AA_AS	Human
SAL_NB7571AA_AS	Human
SAL_NB7773AA_AS	Human
SAL_NB7768AA_AS	Human
SAL_OB4705AA_AS	Human
SAL_OB4712AA_AS	Human
SAL_OB4711AA_AS	Human
SAL_OB4710AA_AS	Human
SAL_OB4013AA_AS	Human
SAL_OB4678AA_AS	Human
SAL_FA6858AA_AS	Pig
SAL_EA8857AA_AS	Food/Env
SAL_XA8311AA_AS	Food/Env
SAL_XA8353AA_AS	Food/Env
SAL_XA8347AA_AS	Food/Env
SAL_XA8348AA_AS	Food/Env
SAL_XA8323AA_AS	Other Animals
SAL_XA8328AA_AS	Other Animals
SAL_LA7814AA_AS	Pig
SAL_LA2854AA_AS
SAL_LA2851AA_AS
SAL_UA1394AA_AS	Pig
SAL_UA1413AA_AS	Pig
SAL_UA1405AA_AS	Pig
SAL_UA1348AA_AS	Pig
SAL_UA1356AA_AS	Pig
SAL_UA1393AA_AS	Pig
SAL_UA1399AA_AS	Pig
SAL_UA1378AA_AS	Pig
SAL_AB1271AA_AS	Pig
SAL_AB1283AA_AS	Pig
SAL_MB6301AA_AS	Human
SAL_MB6302AA_AS	Human
SAL_LA2664AA_AS
SAL_LA7904AA_AS	Pig
SAL_JB1371AA_AS	Pig
SAL_KB8373AA_AS	Pig
SAL_KB8642AA_AS	Pig
SAL_KB8032AA_AS	Pig
SAL_KB9256AA_AS	Pig
SAL_KB9300AA_AS	Pig
SAL_KB8019AA_AS	Human
SAL_KB8403AA_AS	Human
SAL_VB6383AA_AS	Human
SAL_KC2892AA_AS	Human
SAL_LA7905AA_AS	Pig
SAL_JB7934AA_AS	Pig
SAL_JB7933AA_AS	Pig
SAL_JB1360AA_AS	Pig
SAL_JB1361AA_AS	Pig
SAL_PA2468AA_AS	Food/Env
SAL_VB5739AA_AS	Human
SAL_EA5155AA_AS	Food/Env
SAL_KB8794AA_AS	Avian
SAL_NA6515AA_AS	Other Animals
SAL_NA6518AA_AS	Other Animals
SAL_NB4971AA_AS
SAL_OB3708AA_AS	Food/Env
SAL_IA1895AA_AS	Avian
SAL_IA3844AA_AS	Avian
SAL_IA1759AA_AS	Avian
SAL_EA4149AA_AS	Pig
SAL_CA0169AA_AS	Avian
SAL_IA6166AA_AS	Avian
SAL_BA3719AA_AS	Bovine
SAL_EA6142AA_AS	Bovine
SAL_KA9610AA_AS	Food/Env
SAL_KA9598AA_AS	Food/Env
SAL_KA8860AA_AS	Pig
SAL_KA9862AA_AS	Pig
SAL_KA9863AA_AS	Pig
SAL_KA9867AA_AS	Pig
SAL_KA9606AA_AS	Pig
SAL_KA9612AA_AS	Pig
SAL_KA9600AA_AS	Pig
SAL_KA9751AA_AS	Pig
SAL_OB6802AA_AS	Pig
SAL_OB6798AA_AS	Pig
SAL_EA6253AA_AS	Bovine
SAL_EA6121AA_AS	Bovine
SAL_EA5804AA_AS	Pig
SAL_JA8335AA_AS	Pig
SAL_HA7416AA_AS	Pig
SAL_FA7184AA_AS	Food/Env
SAL_EA6471AA_AS	Food/Env
SAL_FA2351AA_AS	Bovine
SAL_FA2900AA_AS	Bovine
SAL_FA4115AA_AS	Bovine
SAL_FA3039AA_AS	Pig
SAL_FA2918AA_AS	Pig
SAL_FA3717AA_AS	Avian
SAL_LA0591AA_AS	Human
SAL_MB2203AA_AS	Human
SAL_KA9866AA_AS	Pig
SAL_HC5157AA_AS	Pig
SAL_KB8229AA_AS	Food/Env
SAL_KB8331AA_AS	Bovine
SAL_KB8495AA_AS	Pig
SAL_KB8824AA_AS	Pig
SAL_KB8983AA_AS	Pig
SAL_KB8984AA_AS	Pig
SAL_KB8982AA_AS	Pig
SAL_LA5331AA_AS	Human
SAL_EA5512AA_AS	Human
SAL_LA5251AA_AS	Human
SAL_LA6763AA_AS	Human
SAL_UB4916AA_AS
SAL_TB7603AA_AS
SAL_PA8554AA_AS	Pig
SAL_IC3743AA_AS	Avian
SAL_SB5573AA_AS	Human
SAL_VA1229AA_AS	Human
SAL_OB3993AA_AS	Human
SAL_XA8355AA_AS	Food/Env
SAL_LA7675AA_AS	Human
SAL_KA2723AA_AS	Human
SAL_UA1363AA_AS	Pig
SAL_UA1357AA_AS	Pig
SAL_UA1392AA_AS	Pig
SAL_UA1364AA_AS	Pig
SAL_YA6079AA_AS	Bovine
SAL_YA6080AA_AS	Bovine
SAL_IC8579AA_AS	Pig
SAL_YA6052AA_AS	Pig
SAL_YA6049AA_AS	Pig
SAL_YA6053AA_AS	Pig
SAL_YA6050AA_AS	Pig
SAL_YA6051AA_AS	Pig
SAL_BB5985AA_AS	Food/Env
SAL_BB5984AA_AS	Food/Env
SAL_WB8568AA_AS	Human
SAL_VB6072AA_AS	Human
SAL_VB5885AA_AS	Human
SAL_VB6062AA_AS	Human
SAL_VB6074AA_AS	Human
SAL_VB5880AA_AS	Human
SAL_VB5618AA_AS	Human
SAL_VB5961AA_AS	Human
SAL_EB0130AA_AS	Food/Env
SAL_JB1418AA_AS	Pig
SAL_YA6139AA_AS
SAL_YA6140AA_AS
SAL_YA6141AA_AS
SAL_UA8348AA_AS	Food/Env
SAL_EA3896AA_AS	Food/Env
SAL_TA2863AA_AS	Food/Env
SAL_KC2893AA_AS	Food/Env
SAL_VB5841AA_AS	Food/Env
SAL_VB6028AA_AS	Human
SAL_VB5757AA_AS	Human
SAL_VB6100AA_AS	Human
SAL_VB5715AA_AS	Pig
SAL_VB5990AA_AS	Human
SAL_MA5459AA_AS	Human
SAL_LA9824AA_AS	Other Animals
SAL_PB8844AA_AS	Avian
SAL_OB4690AA_AS	Food/Env
SAL_OB4033AA_AS	Other Animals
SAL_KB8964AA_AS	Avian
SAL_CB9130AA_AS	Human
SAL_NA6731AA_AS	Pig
SAL_NA6732AA_AS	Pig
SAL_NA6527AA_AS	Other Animals
SAL_NA6528AA_AS	Other Animals
SAL_NA6529AA_AS	Other Animals
SAL_NB4992AA_AS
SAL_KA6337AA_AS	Avian
SAL_FA5704AA_AS	Food/Env
SAL_IA1786AA_AS	Avian
SAL_IA3929AA_AS	Avian
SAL_MA1454AA_AS	Bovine
SAL_JA9485AA_AS	Avian
SAL_IA3277AA_AS	Avian
SAL_KA9553AA_AS	Avian
SAL_KA9372AA_AS	Food/Env
SAL_KA9298AA_AS	Food/Env
SAL_KA8867AA_AS	Food/Env
SAL_KA8857AA_AS	Food/Env
SAL_KA9752AA_AS	Food/Env
SAL_XA9752AA_AS	Food/Env
SAL_KA9749AA_AS	Food/Env
SAL_KA9359AA_AS	Food/Env
SAL_MB2183AA_AS	Pig
SAL_MB2185AA_AS	Pig
SAL_MB2182AA_AS	Pig
SAL_MB2191AA_AS	Pig
SAL_MB2190AA_AS	Pig
SAL_KA9336AA_AS	Pig
SAL_KA9345AA_AS	Pig
SAL_KA9343AA_AS	Pig
SAL_KA9365AA_AS	Pig
SAL_KA9742AA_AS	Pig
SAL_XA9797AA_AS	Pig
SAL_KA9356AA_AS	Pig
SAL_KA9357AA_AS	Pig
SAL_KA9609AA_AS	Pig
SAL_KA2187AA_AS	Pig
SAL_KA2186AA_AS	Pig
SAL_KA2185AA_AS	Pig
SAL_KA5184AA_AS	Avian
SAL_IA3102AA_AS	Avian
SAL_KA1646AA_AS	Pig
SAL_IA2776AA_AS	Pig
SAL_BB6052AA_AS	Other Animals
SAL_NB7749AA_AS	Food/Env
SAL_KB8763AA_AS	Pig
SAL_KB8031AA_AS	Food/Env
SAL_KB8620AA_AS	Food/Env
SAL_KB8258AA_AS	Other Animals
SAL_LA5281AA_AS	Human
SAL_EA6041AA_AS	Human
SAL_LA6076AA_AS	Pig
SAL_UB9701AA_AS
SAL_UB9716AA_AS
SAL_TB7606AA_AS
SAL_UB8319AA_AS
SAL_VA8510AA_AS	Food/Env
SAL_ZB4287AA_AS	Pig
SAL_ZB4049AA_AS	Pig
SAL_ZB4286AA_AS	Pig
SAL_MA2381AA_AS	Food/Env
SAL_IC3741AA_AS	Food/Env
SAL_XA8326AA_AS	Food/Env
SAL_XA8342AA_AS	Food/Env
SAL_XA8336AA_AS	Food/Env
SAL_KA5100AA_AS	Food/Env
SAL_KA2731AA_AS	Human
SAL_YA6082AA_AS	Bovine
SAL_YA6098AA_AS	Bovine
SAL_YA6083AA_AS	Bovine
SAL_YA6084AA_AS	Bovine
SAL_YA6056AA_AS	Pig
SAL_YA6055AA_AS	Pig
SAL_YA6057AA_AS	Pig
SAL_YA6081AA_AS	Avian
SAL_JB1351AA_AS	Pig
SAL_XA1160AA_AS	Food/Env
SAL_DB3726AA_AS	Food/Env
SAL_DB3727AA_AS	Food/Env
SAL_DB3728AA_AS	Food/Env
SAL_DB3729AA_AS	Food/Env
SAL_DB3730AA_AS	Food/Env
SAL_DB3731AA_AS	Food/Env
SAL_DB3732AA_AS	Food/Env
SAL_KB8188AA_AS	Pig
SAL_KB7978AA_AS	Pig
SAL_KB8037AA_AS	Pig
SAL_KB9308AA_AS	Pig
SAL_KB8323AA_AS	Bovine
SAL_KB9310AA_AS	Bovine
SAL_KB8269AA_AS	Bovine
SAL_WB7862AA_AS	Pig
SAL_KB8034AA_AS	Pig
SAL_KB8311AA_AS	Pig
SAL_KB8224AA_AS	Pig
SAL_KB8733AA_AS	Pig
SAL_KB9328AA_AS	Pig
SAL_KB8156AA_AS	Pig
SAL_KB8439AA_AS	Pig
SAL_KB9324AA_AS	Pig
SAL_KB8752AA_AS	Pig
SAL_KB8174AA_AS	Pig
SAL_KB8466AA_AS	Pig
SAL_OB4533AA_AS	Pig
SAL_KB8441AA_AS	Pig
SAL_KB8480AA_AS	Pig
SAL_KB9237AA_AS	Pig
SAL_KB9301AA_AS	Pig
SAL_KB9268AA_AS	Pig
SAL_KB8105AA_AS	Pig
SAL_WB8112AA_AS	Pig
SAL_KB9294AA_AS	Pig
SAL_KB9275AA_AS	Pig
SAL_KB8566AA_AS	Pig
SAL_KB8917AA_AS	Pig
SAL_KB9293AA_AS	Pig
SAL_KB9273AA_AS	Pig
SAL_KB8614AA_AS	Pig
SAL_UA1266AA_AS	Pig
SAL_DB4403AA_AS	Pig
SAL_DB4402AA_AS	Pig
SAL_DB4401AA_AS	Pig
SAL_DB4395AA_AS	Pig
SAL_SB4270AA_AS	Human
SAL_JB1419AA_AS	Pig
SAL_JB1420AA_AS	Pig
SAL_AB1650AA_AS	Pig
SAL_AB1675AA_AS	Pig
SAL_AB1662AA_AS	Pig
SAL_LA5831AA_AS	Avian
SAL_KA4626AA_AS	Pig
SAL_OB4117AA_AS	Food/Env
SAL_ZB4154AA_AS	Bovine
SAL_KB8760AA_AS	Avian
SAL_NA6537AA_AS	Bovine
SAL_NC6351AA_AS	Human
SAL_NA6715AA_AS	Pig
SAL_NA6716AA_AS	Pig
SAL_NA6536AA_AS	Other Animals
SAL_NA6540AA_AS	Other Animals
SAL_OB4489AA_AS	Food/Env
SAL_FB0212AA_AS	Food/Env
SAL_FB0259AA_AS	Food/Env
SAL_FB0222AA_AS	Food/Env
SAL_FB0245AA_AS	Food/Env
SAL_KB9690AA_AS	Human
SAL_KA4393AA_AS	Pig
SAL_KA4284AA_AS	Pig
SAL_KA4285AA_AS	Pig
SAL_KA3173AA_AS	Avian
SAL_KA3172AA_AS	Avian
SAL_KA4990AA_AS	Avian
SAL_FA4679AA_AS	Bovine
SAL_KA9342AA_AS	Food/Env
SAL_KA9736AA_AS	Food/Env
SAL_KA9743AA_AS	Food/Env
SAL_LB0557AA_AS	Human
SAL_KA9333AA_AS	Pig
SAL_KA9739AA_AS	Pig
SAL_KA9732AA_AS	Pig
SAL_KA9738AA_AS	Pig
SAL_MB2170AA_AS	Pig
SAL_LA5515AA_AS	Avian
SAL_KA7353AA_AS	Avian
SAL_WA4868AA_AS	Human
SAL_LA5253AA_AS	Human
SAL_MB0179AA_AS	Pig
SAL_NA2284AA_AS	Food/Env
SAL_EA3570AA_AS	Food/Env
SAL_EA9323AA_AS	Food/Env
SAL_KA5103AA_AS	Food/Env
SAL_LA6716AA_AS	Pig
SAL_KA9875AA_AS	Other Animals
SAL_EA9301AA_AS	Other Animals
SAL_KB8747AA_AS	Pig
SAL_KB8791AA_AS	Pig
SAL_NB7973AA_AS	Food/Env
SAL_KB8361AA_AS	Food/Env
SAL_UB9698AA_AS
SAL_UB9740AA_AS
SAL_UB9746AA_AS
SAL_TB7584AA_AS
SAL_EA5432AA_AS
SAL_EB8155AA_AS
SAL_ZB4253AA_AS	Human
SAL_ZB4337AA_AS	Human
SAL_ZB4046AA_AS	Pig
SAL_ZB4045AA_AS	Pig
SAL_ZB4044AA_AS	Pig
SAL_ZB4048AA_AS	Pig
SAL_IC2614AA_AS	Avian
SAL_IC2709AA_AS	Avian
SAL_IC2725AA_AS	Avian
SAL_IC2726AA_AS	Avian
SAL_IC4040AA_AS	Avian
SAL_IC4034AA_AS	Avian
SAL_IC4041AA_AS	Avian
SAL_IC2130AA_AS	Avian
SAL_IC4072AA_AS	Avian
SAL_IC0709AA_AS	Avian
SAL_IC2707AA_AS	Avian
SAL_IC2728AA_AS	Avian
SAL_IC4078AA_AS	Avian
SAL_KA3451AA_AS	Avian
SAL_IC0721AA_AS	Avian
SAL_IC3733AA_AS	Avian
SAL_BA3036AA_AS	Other Animals
SAL_JB1352AA_AS	Pig
SAL_XA8329AA_AS	Food/Env
SAL_XA8361AA_AS	Other Animals
SAL_XA8363AA_AS	Other Animals
SAL_XA8318AA_AS
SAL_JB1425AA_AS	Pig
SAL_JB1427AA_AS	Pig
SAL_JB1424AA_AS	Pig
SAL_KA4634AA_AS	Human
SAL_QC2853AA_AS	Avian
SAL_XA2644AA_AS	Food/Env
SAL_XA2645AA_AS	Food/Env
SAL_XA2646AA_AS	Food/Env
SAL_XA2648AA_AS	Food/Env
SAL_YA6086AA_AS	Bovine
SAL_YA6085AA_AS	Bovine
SAL_IC8581AA_AS	Pig
SAL_IC8572AA_AS	Pig
SAL_YA6061AA_AS	Pig
SAL_YA6060AA_AS	Pig
SAL_YA6059AA_AS	Pig
SAL_YA6058AA_AS	Pig
SAL_XA2643AA_AS	Other Animals
SAL_XA2647AA_AS	Other Animals
SAL_QC2843AA_AS	Pig
SAL_XA1153AA_AS	Food/Env
SAL_XA1155AA_AS	Food/Env
SAL_BA3531AA_AS	Other Animals
SAL_FA1027AA_AS	Other Animals
SAL_FA1021AA_AS	Other Animals
SAL_FA1053AA_AS	Other Animals
SAL_JB1421AA_AS	Pig
SAL_YA6142AA_AS
SAL_FA5958AA_AS	Food/Env
SAL_FA0675AA_AS	Food/Env
SAL_MA5119AA_AS	Pig
SAL_MA5121AA_AS	Food/Env
SAL_FA5618AA_AS	Food/Env
SAL_MA7274AA_AS	Food/Env
SAL_MA7273AA_AS	Food/Env
SAL_CA1201AA_AS	Food/Env
SAL_MA3599AA_AS	Food/Env
SAL_JA9444AA_AS	Food/Env
SAL_XA9230AA_AS	Pig
SAL_JB1344AA_AS	Pig
SAL_JB1357AA_AS	Pig
SAL_XA9148AA_AS	Avian
SAL_PC5334AA_AS	Pig
SAL_NC7906AA_AS	Human
SAL_NB4973AA_AS
SAL_NB4993AA_AS
SAL_KB9777AA_AS	Food/Env
SAL_KB9698AA_AS	Pig
SAL_KB9776AA_AS	Food/Env
SAL_FA3945AA_AS	Food/Env
SAL_EA4894AA_AS	Food/Env
SAL_LA6236AA_AS	Pig
SAL_KA8843AA_AS	Avian
SAL_QA8257AA_AS	Food/Env
SAL_QA8256AA_AS	Food/Env
SAL_SA1322AA_AS	Food/Env
SAL_SA1321AA_AS	Food/Env
SAL_NB9183AA_AS	Food/Env
SAL_EA9044AA_AS	Food/Env
SAL_EA9029AA_AS	Food/Env
SAL_EA9036AA_AS	Food/Env
SAL_EA9027AA_AS	Food/Env
SAL_KA4479AA_AS	Food/Env
SAL_LA0028AA_AS	Food/Env
SAL_KA5733AA_AS	Food/Env
SAL_KA5739AA_AS	Food/Env
SAL_EA9045AA_AS	Food/Env
SAL_NA2597AA_AS	Food/Env
SAL_NA2177AA_AS	Food/Env
SAL_NA3091AA_AS	Food/Env
SAL_NA3096AA_AS	Food/Env
SAL_NA3095AA_AS	Food/Env
SAL_NA3097AA_AS	Food/Env
SAL_QA1281AA_AS	Food/Env
SAL_QA1285AA_AS	Food/Env
SAL_NA3098AA_AS	Food/Env
SAL_NA3153AA_AS	Food/Env
SAL_EA4896AA_AS	Food/Env
SAL_KA3548AA_AS	Pig
SAL_LA5749AA_AS	Pig
SAL_LA5748AA_AS	Avian
SAL_FA3863AA_AS	Avian
SAL_FA5384AA_AS	Food/Env
SAL_LA6051AA_AS	Pig
SAL_KA2404AA_AS	Pig
SAL_LA7612AA_AS	Pig
SAL_LB2008AA_AS	Food/Env
SAL_LB2036AA_AS	Food/Env
SAL_LB0549AA_AS	Pig
SAL_TA7420AA_AS	Food/Env
SAL_EA3346AA_AS	Food/Env
SAL_EA3336AA_AS	Food/Env
SAL_EA3348AA_AS	Food/Env
SAL_FA3103AA_AS	Pig
SAL_BA2526AA_AS	Avian
SAL_LA6225AA_AS	Avian
SAL_FA3081AA_AS	Avian
SAL_KA4289AA_AS	Avian
SAL_KA3054AA_AS	Pig
SAL_KA9447AA_AS	Human
SAL_UA7040AA_AS	Human
SAL_KA5425AA_AS	Human
SAL_PA3219AA_AS	Human
SAL_MA2169AA_AS	Human
SAL_LA5089AA_AS	Bovine
SAL_LA5087AA_AS	Pig
SAL_LA5088AA_AS	Pig
SAL_MB0059AA_AS	Pig
SAL_KB9778AA_AS	Food/Env
SAL_KB9694AA_AS	Human
SAL_ZA3526AA_AS	Food/Env
SAL_ZA3479AA_AS	Food/Env
SAL_NA3101AA_AS	Food/Env
SAL_NA3100AA_AS	Food/Env
SAL_NA3094AA_AS	Food/Env
SAL_LB0561AA_AS	Human
SAL_JB7387AA_AS	Pig
SAL_KB7709AA_AS	Pig
SAL_LB2039AA_AS	Pig
SAL_RA9299AA_AS	Avian
SAL_LA4892AA_AS	Human
SAL_LA5285AA_AS	Human
SAL_FA0914AA_AS	Other Animals
SAL_FA0820AA_AS	Other Animals
SAL_BA4093AA_AS	Other Animals
SAL_KB8581AA_AS	Food/Env
SAL_KB8516AA_AS	Food/Env
SAL_KB7994AA_AS	Pig
SAL_KB8428AA_AS	Pig
SAL_KB8533AA_AS	Pig
SAL_TB7579AA_AS
SAL_TB7593AA_AS
SAL_TB7615AA_AS
SAL_OC2791AA_AS	Human
SAL_ZB4173AA_AS	Avian
SAL_ZB4174AA_AS	Pig
SAL_ZB4177AA_AS	Pig
SAL_ZB4175AA_AS	Pig
SAL_ZB4171AA_AS	Pig
SAL_PA8873AA_AS	Avian
SAL_PA8876AA_AS	Food/Env
SAL_PA8877AA_AS	Food/Env
SAL_FA0442AA_AS	Pig
SAL_XA9094AA_AS	Other Animals
SAL_BA5656AA_AS	Other Animals
SAL_LA1160AA_AS
SAL_XA8365AA_AS	Other Animals
SAL_XA8351AA_AS
SAL_JB1426AA_AS	Pig
SAL_XA2652AA_AS	Food/Env
SAL_XA2653AA_AS	Food/Env
SAL_XA2654AA_AS	Food/Env
SAL_XA2655AA_AS	Food/Env
SAL_XA2656AA_AS	Food/Env
SAL_YA6087AA_AS	Bovine
SAL_YA6088AA_AS	Bovine
SAL_NB4186AA_AS	Other Animals
SAL_IC8573AA_AS	Pig
SAL_IC8574AA_AS	Pig
SAL_YA6063AA_AS	Pig
SAL_YA6062AA_AS	Pig
SAL_YA6090AA_AS	Pig
SAL_YA6040AA_AS	Avian
SAL_XA2651AA_AS	Other Animals
SAL_SB6906AA_AS	Other Animals
SAL_YA6122AA_AS	Other Animals
SAL_YA6143AA_AS	Food/Env
SAL_YA6144AA_AS	Human
SAL_QB7773AA_AS	Human
SAL_JB1422AA_AS	Pig
SAL_JA1005AA_AS	Food/Env
SAL_FA2020AA_AS	Food/Env
SAL_FA5274AA_AS	Food/Env
SAL_FA5297AA_AS	Food/Env
SAL_FA5307AA_AS	Food/Env
SAL_FA4296AA_AS	Food/Env
SAL_TA7033AA_AS	Human
SAL_TA7032AA_AS	Human
SAL_LB1511AA_AS	Avian
SAL_LB1051AA_AS	Avian
SAL_LB1046AA_AS	Avian
SAL_MB2436AA_AS	Human
SAL_XA9233AA_AS	Pig
SAL_XA9221AA_AS	Pig
SAL_XA9141AA_AS	Food/Env
SAL_XA9175AA_AS	Food/Env
SAL_XA9135AA_AS	Pig
SAL_XA9117AA_AS	Pig
SAL_XA9137AA_AS	Pig
SAL_XA9149AA_AS	Pig
SAL_XA9139AA_AS	Pig
SAL_KA5409AA_AS	Pig
SAL_JB1346AA_AS	Pig
SAL_PC5335AA_AS	Pig
SAL_FA0146AA_AS	Other Animals
SAL_ZA4101AA_AS	Other Animals
SAL_NB4974AA_AS
SAL_KA5744AA_AS	Food/Env
SAL_KA5747AA_AS	Food/Env
SAL_JA4015AA_AS	Food/Env
SAL_EA9034AA_AS	Food/Env
SAL_EA9043AA_AS	Food/Env
SAL_MB9017AA_AS	Food/Env
SAL_QA1286AA_AS	Food/Env
SAL_IB1485AA_AS	Pig
SAL_IB1519AA_AS	Pig
SAL_FA3067AA_AS	Pig
SAL_FA2332AA_AS
SAL_MA1854AA_AS	Pig
SAL_LA6273AA_AS	Pig
SAL_MA2016AA_AS	Pig
SAL_RA9270AA_AS	Pig
SAL_MA1806AA_AS	Pig
SAL_MA1807AA_AS	Pig
SAL_MA1808AA_AS	Pig
SAL_LA5760AA_AS	Pig
SAL_LA6067AA_AS	Pig
SAL_LA7643AA_AS	Pig
SAL_FA4272AA_AS	Pig
SAL_LA6266AA_AS	Avian
SAL_MA2322AA_AS	Avian
SAL_MA1925AA_AS	Avian
SAL_UA7048AA_AS	Human
SAL_UA7047AA_AS	Human
SAL_LA1879AA_AS	Human
SAL_SA8510AA_AS	Human
SAL_LA5254AA_AS	Human
SAL_LA6772AA_AS	Human
SAL_EA1750AA_AS	Food/Env
SAL_FA3970AA_AS	Human
SAL_EA9316AA_AS	Food/Env
SAL_CA4725AA_AS	Food/Env
SAL_SA8513AA_AS	Human
SAL_ZB4255AA_AS	Human
SAL_IC2115AA_AS	Avian
SAL_IC3806AA_AS	Avian
SAL_IC3827AA_AS	Avian
SAL_IC3735AA_AS	Avian
SAL_WB0782AA_AS	Avian
SAL_JB1355AA_AS	Pig
SAL_JB1354AA_AS	Pig
SAL_JB1356AA_AS	Pig
SAL_LA7900AA_AS	Pig
SAL_XA8334AA_AS	Food/Env
SAL_XA8366AA_AS	Other Animals
SAL_XA8314AA_AS	Other Animals
SAL_JB1431AA_AS	Pig
SAL_JB1429AA_AS	Pig
SAL_JB1432AA_AS	Pig
SAL_JB1428AA_AS	Pig
SAL_JB1430AA_AS	Pig
SAL_JB1433AA_AS	Pig
SAL_VA7208AA_AS	Pig
SAL_KA4638AA_AS	Human
SAL_XA2658AA_AS	Food/Env
SAL_XA2662AA_AS	Food/Env
SAL_PB7064AA_AS	Other Animals
SAL_YA6067AA_AS	Pig
SAL_YA6068AA_AS	Pig
SAL_YA6066AA_AS	Pig
SAL_LA7903AA_AS	Pig
SAL_YA6091AA_AS	Avian
SAL_YA6041AA_AS	Avian
SAL_XA2657AA_AS	Other Animals
SAL_XA2659AA_AS	Other Animals
SAL_XA2660AA_AS	Other Animals
SAL_XA2661AA_AS	Other Animals
SAL_SB8362AA_AS	Other Animals
SAL_JB1353AA_AS	Pig
SAL_LA2659AA_AS
SAL_JB1368AA_AS	Pig
SAL_YA6126AA_AS	Human
SAL_YA6127AA_AS	Human
SAL_YA6128AA_AS	Human
SAL_YA6129AA_AS	Human
SAL_YA6130AA_AS	Human
SAL_YA6146AA_AS	Human
SAL_YA6147AA_AS	Human
SAL_YA6150AA_AS	Human
SAL_JB1423AA_AS	Pig
SAL_QB7771AA_AS	Pig
SAL_QB7772AA_AS	Pig
SAL_QB7748AA_AS	Pig
SAL_QB7756AA_AS	Pig
SAL_QB7769AA_AS	Pig
SAL_QB7759AA_AS	Pig
SAL_QB7768AA_AS	Pig
SAL_QB7766AA_AS	Pig
SAL_QB7749AA_AS	Pig
SAL_QB7764AA_AS	Pig
SAL_QB7758AA_AS	Pig
SAL_QB7760AA_AS	Pig
SAL_QB7741AA_AS	Pig
SAL_QB7765AA_AS	Pig
SAL_QB7761AA_AS	Pig
SAL_QB7762AA_AS	Pig
SAL_QB7770AA_AS	Pig
SAL_QB7763AA_AS	Pig
SAL_QB7757AA_AS	Pig
SAL_FA5975AA_AS	Food/Env
SAL_EA4993AA_AS	Food/Env
SAL_EA4270AA_AS	Food/Env
SAL_FA5613AA_AS	Food/Env
SAL_FA5644AA_AS	Food/Env
SAL_KA4388AA_AS	Food/Env
SAL_SA2100AA_AS	Food/Env
SAL_SA2086AA_AS	Food/Env
SAL_HB2286AA_AS	Avian
SAL_TA1131AA_AS	Bovine
SAL_MA5356AA_AS	Human
SAL_XA9138AA_AS	Food/Env
SAL_XA9146AA_AS	Pig
SAL_XA9136AA_AS	Pig
SAL_XA9119AA_AS	Pig
SAL_XA9125AA_AS	Pig
SAL_XA9130AA_AS	Pig
SAL_XA9120AA_AS	Pig
SAL_XA9191AA_AS	Pig
SAL_LA7906AA_AS	Pig
SAL_MB8028AA_AS	Pig
SAL_MB8804AA_AS	Pig
SAL_FA1152AA_AS	Food/Env
SAL_FA1219AA_AS	Human
SAL_FA1129AA_AS	Human
SAL_JA4061AA_AS	Human
SAL_FA1214AA_AS	Human
SAL_FA1326AA_AS	Human
SAL_BA4831AA_AS	Human
SAL_BA4926AA_AS	Human
SAL_CA0782AA_AS	Human
SAL_FA1185AA_AS	Human
SAL_FA1151AA_AS	Human
SAL_FA1177AA_AS	Human
SAL_FA1193AA_AS	Human
SAL_FA1330AA_AS	Human
SAL_FA1206AA_AS	Human
SAL_BA4369AA_AS	Human
SAL_BB3146AA_AS	Human
SAL_EA9322AA_AS	Food/Env
SAL_MA0639AA_AS	Other Animals
SAL_FA0056AA_AS	Food/Env
SAL_FA0093AA_AS	Food/Env
SAL_DB2018AA_AS	Food/Env
SAL_DB6115AA_AS	Food/Env
SAL_DB6164AA_AS	Pig
SAL_EA3110AA_AS	Avian
SAL_BA5456AA_AS	Avian
SAL_IB1536AA_AS	Pig
SAL_MA0654AA_AS	Other Animals
SAL_MA0634AA_AS	Pig
SAL_MA1462AA_AS	Avian
SAL_MA0836AA_AS	Avian
SAL_FA0437AA_AS	Avian
SAL_MA1701AA_AS	Pig
SAL_FA2291AA_AS	Pig
SAL_BA3511AA_AS	Pig
SAL_FA6037AA_AS	Pig
SAL_FA6032AA_AS	Pig
SAL_DB2025AA_AS	Avian
SAL_EA9959AA_AS	Other Animals
SAL_FA5818AA_AS	Avian
SAL_ZA7751AA_AS	Human
SAL_LA0599AA_AS	Human
SAL_SA9159AA_AS	Human
SAL_FA1878AA_AS	Human
SAL_LA5340AA_AS	Human
SAL_MC8769AA_AS	Human
SAL_MB2196AA_AS	Human
SAL_MB2197AA_AS	Human
SAL_EA2823AA_AS	Avian
SAL_EA2933AA_AS	Avian
SAL_EA9970AA_AS	Pig
SAL_IA2718AA_AS	Food/Env
SAL_IA3918AA_AS	Food/Env
SAL_UA7007AA_AS	Pig
SAL_UA6933AA_AS	Pig
SAL_UA6926AA_AS	Pig
SAL_UA6888AA_AS	Pig
SAL_JA5445AA_AS	Food/Env
SAL_XA1812AA_AS	Food/Env
SAL_EA3976AA_AS	Avian
SAL_FA0090AA_AS	Pig
SAL_FA0982AA_AS	Avian
SAL_SA8484AA_AS	Human
SAL_UB6083AA_AS
SAL_UB6667AA_AS
SAL_UB8101AA_AS
SAL_MA9963AA_AS	Food/Env
SAL_ZB4047AA_AS	Human
SAL_ZB4101AA_AS	Pig
SAL_ZB4098AA_AS	Pig
SAL_ZB4222AA_AS	Pig
SAL_ZB4223AA_AS	Pig
SAL_ZB4219AA_AS	Pig
SAL_ZB4290AA_AS	Pig
SAL_ZB4228AA_AS	Pig
SAL_ZB4314AA_AS	Pig
SAL_ZB4313AA_AS	Pig
SAL_ZB4316AA_AS	Pig
SAL_ZB4315AA_AS	Pig
SAL_ZB4317AA_AS	Pig
SAL_ZB4099AA_AS	Pig
SAL_ZB4100AA_AS	Pig
SAL_JB1413AA_AS	Pig
SAL_JB1414AA_AS	Pig
SAL_JB1415AA_AS	Pig
SAL_JB1416AA_AS	Pig
SAL_JB1417AA_AS	Pig
SAL_LC1358AA_AS	Bovine
SAL_ZA8448AA_AS	Other Animals
SAL_HC4380AA_AS	Food/Env
SAL_OA2071AA_AS	Human
SAL_MA7879AA_AS
SAL_JB1364AA_AS	Pig
SAL_LA7901AA_AS	Pig
SAL_JB1363AA_AS	Pig
SAL_JB1365AA_AS	Pig
SAL_LA7902AA_AS	Pig
SAL_XA8322AA_AS	Food/Env
SAL_JB1665AA_AS	Pig
SAL_XA8319AA_AS	Other Animals
SAL_JB1434AA_AS	Pig
SAL_JB1435AA_AS	Pig
SAL_LA2673AA_AS	Pig
SAL_XA2668AA_AS	Food/Env
SAL_YA6093AA_AS	Bovine
SAL_YA6070AA_AS	Pig
SAL_YA6073AA_AS	Pig
SAL_YA6069AA_AS	Pig
SAL_SB7557AA_AS	Pig
SAL_SB8477AA_AS	Other Animals
SAL_XA2663AA_AS	Other Animals
SAL_XA2664AA_AS	Other Animals
SAL_XA2665AA_AS	Other Animals
SAL_XA2666AA_AS	Other Animals
SAL_XA2667AA_AS	Other Animals
SAL_SB7754AA_AS	Other Animals
SAL_SB8522AA_AS	Pig
SAL_FA0919AA_AS	Other Animals
SAL_YA6152AA_AS	Human
SAL_YA6154AA_AS	Human
SAL_YA6151AA_AS	Human
SAL_QB7755AA_AS	Pig
SAL_QB7767AA_AS	Pig
SAL_QB7751AA_AS	Pig
SAL_QB7742AA_AS	Pig
SAL_QB7754AA_AS	Pig
SAL_YA6120AA_AS	Avian
SAL_YA6123AA_AS	Other Animals
SAL_LA0459AA_AS	Bovine
SAL_LA0465AA_AS	Bovine
SAL_EA4744AA_AS
SAL_JA0852AA_AS	Food/Env
SAL_HB2288AA_AS	Avian
SAL_EB3465AA_AS	Human
SAL_XA9274AA_AS	Pig
SAL_XA9129AA_AS	Food/Env
SAL_XA9096AA_AS	Food/Env
SAL_AB5991AA_AS	Food/Env
SAL_XA9202AA_AS	Other Animals
SAL_XA9183AA_AS	Other Animals
SAL_KA9073AA_AS	Pig
SAL_KA9076AA_AS	Pig
SAL_KA9068AA_AS	Pig
SAL_KA9058AA_AS	Pig
SAL_KA9057AA_AS	Pig
SAL_WB4245AA_AS	Other Animals
SAL_FA1238AA_AS	Food/Env
SAL_BA4135AA_AS	Human
SAL_FA1226AA_AS	Human
SAL_FA1083AA_AS	Human
SAL_NB4976AA_AS
SAL_QA4852AA_AS	Other Animals
SAL_QA4928AA_AS	Other Animals
SAL_NA0830AA_AS	Food/Env
SAL_FA0667AA_AS	Food/Env
SAL_FA4729AA_AS	Food/Env
SAL_MA0642AA_AS	Other Animals
SAL_BA9455AA_AS	Other Animals
SAL_BB2224AA_AS	Food/Env
SAL_FA4758AA_AS	Food/Env
SAL_FA4756AA_AS	Food/Env
SAL_BA3612AA_AS	Food/Env
SAL_FA4114AA_AS	Food/Env
SAL_IA4808AA_AS	Pig
SAL_IA4710AA_AS	Pig
SAL_IA4390AA_AS	Avian
SAL_IA4870AA_AS	Avian
SAL_BA5120AA_AS	Food/Env
SAL_FA1849AA_AS	Food/Env
SAL_BB5101AA_AS	Pig
SAL_IA4330AA_AS	Pig
SAL_IA4307AA_AS	Avian
SAL_IA4684AA_AS	Avian
SAL_KA5457AA_AS	Food/Env
SAL_KA6492AA_AS	Food/Env
SAL_KA6493AA_AS	Food/Env
SAL_KA9086AA_AS	Food/Env
SAL_KA6496AA_AS	Food/Env
SAL_KA6497AA_AS	Food/Env
SAL_KA6498AA_AS	Food/Env
SAL_KA6499AA_AS	Food/Env
SAL_KA5453AA_AS	Food/Env
SAL_KA6482AA_AS	Food/Env
SAL_IA4848AA_AS	Pig
SAL_EA9711AA_AS	Food/Env
SAL_BA3041AA_AS	Food/Env
SAL_FA6732AA_AS	Avian
SAL_FA4210AA_AS	Other Animals
SAL_RA0272AA_AS	Human
SAL_SA1720AA_AS	Human
SAL_MB2193AA_AS	Human
SAL_LB7580AA_AS	Pig
SAL_LB7579AA_AS	Pig
SAL_LB7578AA_AS	Pig
SAL_LB7629AA_AS	Pig
SAL_LB7602AA_AS	Pig
SAL_LB7630AA_AS	Pig
SAL_LB7587AA_AS	Pig
SAL_LB7591AA_AS	Pig
SAL_LB7573AA_AS	Pig
SAL_LB7583AA_AS	Pig
SAL_LB7582AA_AS	Pig
SAL_LB7581AA_AS	Pig
SAL_LB7564AA_AS	Pig
SAL_LB7615AA_AS	Pig
SAL_LB7608AA_AS	Pig
SAL_IA4360AA_AS	Pig
SAL_IA4388AA_AS	Pig
SAL_FA1028AA_AS	Food/Env
SAL_BA5139AA_AS	Food/Env
SAL_FA1817AA_AS	Food/Env
SAL_FA1818AA_AS	Food/Env
SAL_FA1823AA_AS	Food/Env
SAL_FA1840AA_AS	Food/Env
SAL_FB8477AA_AS	Food/Env
SAL_IA4685AA_AS	Pig
SAL_MA0671AA_AS	Other Animals
SAL_XA8701AA_AS	Human
SAL_FA4212AA_AS	Other Animals
SAL_NC1017AA_AS	Food/Env
SAL_NC1020AA_AS	Food/Env
SAL_NC1018AA_AS	Human
SAL_NC1011AA_AS	Human
SAL_NC1027AA_AS	Human
SAL_NC1014AA_AS	Human
SAL_NC1021AA_AS	Pig
SAL_NC1015AA_AS	Pig
SAL_NC1009AA_AS	Pig
SAL_NC1007AA_AS	Pig
SAL_NC1012AA_AS	Pig
SAL_NC1013AA_AS	Pig
SAL_NC1016AA_AS	Pig
SAL_EB3713AA_AS	Human
SAL_UB8033AA_AS
SAL_FA3891AA_AS	Food/Env
SAL_OC4596AA_AS	Human
SAL_ZB4249AA_AS	Human
SAL_ZB4102AA_AS	Pig
SAL_LC4127AA_AS	Food/Env
SAL_JA0799AA_AS	Pig
SAL_HC4316AA_AS	Food/Env
SAL_HC4317AA_AS	Food/Env
SAL_HC4303AA_AS	Food/Env
SAL_HC4346AA_AS	Food/Env
SAL_FB7892AA_AS	Pig
SAL_FB7893AA_AS	Pig
SAL_IB3252AA_AS	Human
SAL_IB3759AA_AS	Human
SAL_IB3188AA_AS	Human
SAL_IB3842AA_AS	Human
SAL_IB3225AA_AS	Human
SAL_IB3885AA_AS	Human
SAL_IB3773AA_AS	Human
SAL_IB3809AA_AS	Human
SAL_IB3807AA_AS	Human
SAL_IB3803AA_AS	Human
SAL_IB3244AA_AS	Human
SAL_IB3254AA_AS	Human
SAL_IB3253AA_AS	Human
SAL_IB3734AA_AS	Human
SAL_IB3216AA_AS	Human
SAL_IB3213AA_AS	Human
SAL_IB3854AA_AS	Human
SAL_IB3857AA_AS	Human
SAL_IB3187AA_AS	Human
SAL_IB3887AA_AS	Human
SAL_IB3871AA_AS	Human
SAL_IB3866AA_AS	Human
SAL_IB3867AA_AS	Human
SAL_YA7367AA_AS	Pig
SAL_YA7372AA_AS	Pig
SAL_YA7410AA_AS	Pig
SAL_YA7334AA_AS	Pig
SAL_YA7354AA_AS	Pig
SAL_IB3208AA_AS	Human
SAL_IB3777AA_AS	Human
SAL_IB3810AA_AS	Human
SAL_IB3893AA_AS	Human
SAL_YA7394AA_AS	Pig
SAL_YA7417AA_AS	Pig
SAL_YA7391AA_AS	Pig
SAL_YA7326AA_AS	Pig
SAL_YA7375AA_AS	Pig
SAL_YA7400AA_AS	Pig
SAL_YA7401AA_AS	Pig
SAL_YA7398AA_AS	Pig
SAL_IB3772AA_AS	Human
SAL_IB3733AA_AS	Human
SAL_IB3179AA_AS	Human
SAL_IB3181AA_AS	Human
SAL_IB3875AA_AS	Human
SAL_IB3212AA_AS	Human
SAL_IB3771AA_AS	Human
SAL_IB3899AA_AS	Human
SAL_IB3872AA_AS	Human
SAL_IB3869AA_AS	Human
SAL_YA7458AA_AS	Pig
SAL_YA7383AA_AS	Pig
SAL_IB3882AA_AS	Human
SAL_IB3251AA_AS	Human
SAL_IB3246AA_AS	Human
SAL_IB3728AA_AS	Human
SAL_IB3729AA_AS	Human
SAL_IB3838AA_AS	Human
SAL_YA7384AA_AS	Pig
SAL_YA7347AA_AS	Pig
SAL_IB3876AA_AS	Human
SAL_IB3778AA_AS	Human
SAL_IB3805AA_AS	Human
SAL_IB3250AA_AS	Human
SAL_IB3247AA_AS	Human
SAL_IB3222AA_AS	Human
SAL_IB3219AA_AS	Human
SAL_IB3892AA_AS	Human
SAL_IB3894AA_AS	Human
SAL_IB3863AA_AS	Human
SAL_IB3890AA_AS	Human
SAL_YA7365AA_AS	Pig
SAL_IB3774AA_AS	Human
SAL_IB3897AA_AS	Human
SAL_IB3880AA_AS	Human
SAL_IB3731AA_AS	Human
SAL_IB3177AA_AS	Human
SAL_IB3895AA_AS	Human
SAL_IB3874AA_AS	Human
SAL_IB3178AA_AS	Human
SAL_GB9999AA_AS	Pig
SAL_YA7421AA_AS	Pig
SAL_YA7386AA_AS	Pig
SAL_YA7380AA_AS	Pig
SAL_YA7388AA_AS	Avian
SAL_IB3776AA_AS	Human
SAL_IB3804AA_AS	Human
SAL_IB3726AA_AS	Human
SAL_IB3732AA_AS	Human
SAL_IB3180AA_AS	Human
SAL_IB3217AA_AS	Human
SAL_IB3868AA_AS	Human
SAL_IB3898AA_AS	Human
SAL_IB3865AA_AS	Human
SAL_IB3901AA_AS	Human
SAL_IB3727AA_AS	Human
SAL_IB3883AA_AS	Human
SAL_IB3884AA_AS	Human
SAL_IB3775AA_AS	Human
SAL_IB3245AA_AS	Human
SAL_IB3256AA_AS	Human
SAL_IB3183AA_AS	Human
SAL_IB3221AA_AS	Human
SAL_IB3891AA_AS	Human
SAL_IB3873AA_AS	Human
SAL_IB3870AA_AS	Human
SAL_YA7461AA_AS	Pig
SAL_YA7378AA_AS	Pig
SAL_YA7392AA_AS	Pig
SAL_YA7387AA_AS	Pig
SAL_YA7965AA_AS	Pig
SAL_YA7351AA_AS	Pig
SAL_YA7352AA_AS	Pig
SAL_YA7353AA_AS	Pig
SAL_IB3736AA_AS	Human
SAL_IB3781AA_AS	Human
SAL_IB3780AA_AS	Human
SAL_IB3806AA_AS	Human
SAL_IB3215AA_AS	Human
SAL_IB3220AA_AS	Human
SAL_IB3852AA_AS	Human
SAL_IB3782AA_AS	Human
SAL_IB3249AA_AS	Human
SAL_YA7459AA_AS	Pig
SAL_YA7462AA_AS	Pig
SAL_YA7370AA_AS	Pig
SAL_YA7348AA_AS	Pig
SAL_YA7456AA_AS	Pig
SAL_YA7368AA_AS	Pig
SAL_IB3881AA_AS	Human
SAL_IB3877AA_AS	Human
SAL_IB3808AA_AS	Human
SAL_IB3248AA_AS	Human
SAL_IB3186AA_AS	Human
SAL_IB3896AA_AS	Human
SAL_YA7412AA_AS	Pig
SAL_YA7377AA_AS	Pig
SAL_YA7376AA_AS	Pig
SAL_YA6094AA_AS	Bovine
SAL_YA6076AA_AS	Pig
SAL_YA6074AA_AS	Pig
SAL_YA6075AA_AS	Pig
SAL_SB8240AA_AS	Pig
SAL_SB7416AA_AS	Pig
SAL_SB8539AA_AS	Pig
SAL_YA6096AA_AS	Avian
SAL_YA6097AA_AS	Avian
SAL_YA6047AA_AS	Avian
SAL_XA2670AA_AS	Other Animals
SAL_SB7602AA_AS	Pig
SAL_SB8530AA_AS	Pig
SAL_SB7514AA_AS	Pig
SAL_LA2491AA_AS
SAL_LA2678AA_AS
SAL_LA2495AA_AS
SAL_LA2653AA_AS
SAL_YA6125AA_AS	Other Animals
SAL_YA6131AA_AS	Human
SAL_YA6132AA_AS	Human
SAL_YA6133AA_AS	Human
SAL_YA6134AA_AS	Human
SAL_YA6135AA_AS	Human
SAL_YA6136AA_AS	Human
SAL_YA6102AA_AS	Pig
SAL_YA6108AA_AS	Pig
SAL_YA6099AA_AS	Pig
SAL_YA6100AA_AS	Pig
SAL_YA6107AA_AS	Pig
SAL_QB7743AA_AS	Pig
SAL_QB7746AA_AS	Pig
SAL_QB7747AA_AS	Pig
SAL_QB7750AA_AS	Pig
SAL_QB7752AA_AS	Pig
SAL_QB7753AA_AS	Pig
SAL_QB7745AA_AS	Pig
SAL_YA6101AA_AS	Pig
SAL_YA6104AA_AS	Pig
SAL_YA6105AA_AS	Pig
SAL_YA6106AA_AS	Pig
SAL_YA6109AA_AS	Pig
SAL_PB5795AA_AS	Pig
SAL_IB3923AA_AS	Pig
SAL_EB3371AA_AS	Human
SAL_XA9128AA_AS	Pig
SAL_XA9122AA_AS	Pig
SAL_XA9123AA_AS	Pig
SAL_XA9131AA_AS	Pig
SAL_XA9121AA_AS	Pig
SAL_XA9126AA_AS	Pig
SAL_XA9109AA_AS	Pig
SAL_XA9113AA_AS	Pig
SAL_XA9114AA_AS	Pig
SAL_XA9097AA_AS	Pig
SAL_XA9111AA_AS	Avian
SAL_ZB4205AA_AS	Pig
SAL_UC9408AA_AS	Avian
SAL_PA2793AA_AS
SAL_EA6059AA_AS	Food/Env
SAL_IA9248AA_AS	Food/Env
SAL_BA3513AA_AS	Food/Env
SAL_EA8248AA_AS	Food/Env
SAL_BA8048AA_AS	Human
SAL_CA4567AA_AS	Human
SAL_BA7987AA_AS	Human
SAL_EA8657AA_AS	Human
SAL_BA3227AA_AS	Human
SAL_EA8775AA_AS	Human
SAL_EA7494AA_AS	Human
SAL_EA6521AA_AS	Human
SAL_EA8391AA_AS	Human
SAL_EA8239AA_AS	Human
SAL_EA6646AA_AS	Human
SAL_EA7763AA_AS	Human
SAL_EA8033AA_AS	Human
SAL_BA4763AA_AS	Human
SAL_EA7349AA_AS	Human
SAL_EA8806AA_AS	Human
SAL_JA4313AA_AS	Human
SAL_PB8764AA_AS	Human
SAL_EA6422AA_AS	Human
SAL_EA6164AA_AS	Human
SAL_EA8120AA_AS	Human
SAL_BA3522AA_AS	Human
SAL_EA8819AA_AS	Human
SAL_BA2847AA_AS	Human
SAL_EA7902AA_AS	Human
SAL_EA6083AA_AS	Human
SAL_EA6988AA_AS	Human
SAL_EA7703AA_AS	Human
SAL_EA6090AA_AS	Human
SAL_EA8261AA_AS	Human
SAL_EA7620AA_AS	Human
SAL_BA3145AA_AS	Human
SAL_EA8708AA_AS	Human
SAL_EA7401AA_AS	Human
SAL_EA7007AA_AS	Human
SAL_EA8320AA_AS	Human
SAL_JA4124AA_AS	Other Animals
SAL_EA6587AA_AS
SAL_EA7014AA_AS
SAL_EA1728AA_AS
SAL_EA7974AA_AS	Human
SAL_CB1043AA_AS	Human
SAL_AB9108AA_AS	Human
SAL_OA1328AA_AS	Pig
SAL_OA1333AA_AS	Pig
SAL_KB6214AA_AS
SAL_OA1376AA_AS
SAL_OA1381AA_AS
SAL_OA1382AA_AS
SAL_BA5857AA_AS	Human
SAL_QA4513AA_AS	Food/Env
SAL_PA2427AA_AS	Food/Env
SAL_PA3078AA_AS	Avian
SAL_QA4949AA_AS	Food/Env
SAL_QA4952AA_AS	Food/Env
SAL_QA4982AA_AS	Food/Env
SAL_QA4980AA_AS	Food/Env
SAL_QA4973AA_AS	Food/Env
SAL_QA4514AA_AS	Food/Env
SAL_PA3072AA_AS	Food/Env
SAL_JB4728AA_AS	Human
SAL_JB4797AA_AS	Human
SAL_JB4719AA_AS	Human
SAL_JB4789AA_AS	Human
SAL_JB4771AA_AS	Human
SAL_JB4674AA_AS	Human
SAL_JB4653AA_AS	Human
SAL_JB4744AA_AS	Human
SAL_FA8186AA_AS	Pig
SAL_EA9625AA_AS	Avian
SAL_PA7907AA_AS	Other Animals
SAL_PA2384AA_AS	Other Animals
SAL_KA6829AA_AS	Pig
SAL_FA8044AA_AS	Pig
SAL_KA6849AA_AS	Pig
SAL_KA7034AA_AS	Pig
SAL_FA0602AA_AS	Pig
SAL_KA7037AA_AS	Pig
SAL_KA6693AA_AS	Pig
SAL_KA7288AA_AS	Pig
SAL_KA6888AA_AS	Pig
SAL_KA7003AA_AS	Pig
SAL_KA7283AA_AS	Pig
SAL_FA0598AA_AS	Pig
SAL_FA0586AA_AS	Pig
SAL_BA6113AA_AS	Pig
SAL_KA7040AA_AS	Pig
SAL_IA5709AA_AS	Food/Env
SAL_EA3564AA_AS	Food/Env
SAL_KA6911AA_AS	Bovine
SAL_KA6830AA_AS	Pig
SAL_KA6831AA_AS	Pig
SAL_KA6852AA_AS	Pig
SAL_KA6862AA_AS	Pig
SAL_KA6985AA_AS	Pig
SAL_KA6996AA_AS	Pig
SAL_KA7077AA_AS	Pig
SAL_KA7258AA_AS	Pig
SAL_BA3767AA_AS	Pig
SAL_KA6940AA_AS	Pig
SAL_KA7230AA_AS	Pig
SAL_KA6948AA_AS	Pig
SAL_FA7969AA_AS	Avian
SAL_WA5032AA_AS	Pig
SAL_EA3863AA_AS	Pig
SAL_KA7054AA_AS	Pig
SAL_KA6980AA_AS	Pig
SAL_KA6907AA_AS	Pig
SAL_UC4653AA_AS
SAL_KA6825AA_AS	Pig
SAL_KA6990AA_AS	Pig
SAL_KA7030AA_AS	Pig
SAL_KA7079AA_AS	Pig
SAL_KA7240AA_AS	Pig
SAL_KA6900AA_AS	Pig
SAL_KA7076AA_AS	Pig
SAL_FA7935AA_AS	Pig
SAL_QA1432AA_AS	Food/Env
SAL_EA4689AA_AS	Food/Env
SAL_KA4172AA_AS	Food/Env
SAL_KA4153AA_AS	Food/Env
SAL_KA4154AA_AS	Food/Env
SAL_KA4155AA_AS	Food/Env
SAL_KA5284AA_AS	Food/Env
SAL_KA4156AA_AS	Food/Env
SAL_KA6695AA_AS	Pig
SAL_KA6971AA_AS	Pig
SAL_KA7068AA_AS	Pig
SAL_KA7270AA_AS	Pig
SAL_KA6930AA_AS	Pig
SAL_EA5272AA_AS	Avian
SAL_HB9918AA_AS	Pig
SAL_KA7018AA_AS	Pig
SAL_KA7015AA_AS	Pig
SAL_KA6916AA_AS	Pig
SAL_KA7025AA_AS	Pig
SAL_KA6921AA_AS	Pig
SAL_KA7007AA_AS	Pig
SAL_FA8119AA_AS	Pig
SAL_PA3634AA_AS	Food/Env
SAL_EA3589AA_AS	Pig
SAL_JA0733AA_AS	Pig
SAL_EA3616AA_AS	Pig
SAL_KA7008AA_AS	Pig
SAL_JA8483AA_AS	Pig
SAL_FA0605AA_AS	Pig
SAL_KA6861AA_AS	Pig
SAL_EA3261AA_AS	Pig
SAL_EA4219AA_AS	Food/Env
SAL_EA4161AA_AS	Food/Env
SAL_EA4215AA_AS	Food/Env
SAL_EA4273AA_AS	Food/Env
SAL_IA5989AA_AS	Food/Env
SAL_EA4239AA_AS	Food/Env
SAL_CA2283AA_AS	Food/Env
SAL_BA2982AA_AS	Food/Env
SAL_KA7014AA_AS	Pig
SAL_JB8403AA_AS	Other Animals
SAL_KA6873AA_AS	Pig
SAL_FA2295AA_AS	Food/Env
SAL_FA2296AA_AS	Food/Env
SAL_FA2303AA_AS	Food/Env
SAL_JA0958AA_AS	Food/Env
SAL_FA2288AA_AS	Food/Env
SAL_FA2298AA_AS	Food/Env
SAL_FA2294AA_AS	Food/Env
SAL_JA3992AA_AS	Food/Env
SAL_KA6882AA_AS	Pig
SAL_FA8209AA_AS	Pig
SAL_EA9633AA_AS	Food/Env
SAL_KA6818AA_AS	Pig
SAL_KA7020AA_AS	Pig
SAL_KA7028AA_AS	Pig
SAL_UA3503AA_AS	Human
SAL_NA1469AA_AS	Human
SAL_MA5518AA_AS	Human
SAL_MA5532AA_AS	Human
SAL_MA5534AA_AS	Human
SAL_NA1535AA_AS	Human
SAL_NA1291AA_AS	Human
SAL_MA5526AA_AS	Human
SAL_MA5307AA_AS	Human
SAL_FA0458AA_AS	Human
SAL_FA0456AA_AS	Human
SAL_FA0457AA_AS	Human
SAL_FA0648AA_AS	Human
SAL_FA0647AA_AS	Human
SAL_FA0646AA_AS	Human
SAL_BA3195AA_AS	Human
SAL_FA0773AA_AS	Human
SAL_BA4329AA_AS	Human
SAL_FA0772AA_AS	Human
SAL_BA4863AA_AS	Human
[truncated: 7,283 more rows]

## Sheet: metadata_source2
Barcode	Source Simple
2319	Human
2648	Human
3101	Human
4380	Human
4381	Human
4382	Human
6321	Human
7420	Human
7427	Human
7445	Human
7451	Human
7694	Human
9655	Human
9673	Human
9674	Human
9709	Human
SAL_EA9197AA	Human
SAL_VA6995AA	Human
SAL_DB2365AA	Food/Env
SAL_BA9147AA
SAL_BA9149AA
SAL_BA9141AA
SAL_BA5834AA
SAL_FB6200AA
SAL_FB6218AA	Food/Env
SAL_BA9154AA
SAL_BA9153AA
SAL_FB3890AA	Human
SAL_BA5794AA
SAL_DA4545AA	Human
SAL_WA9335AA
SAL_GA3314AA
SAL_EA9173AA	Human
SAL_FA1037AA	Other Animals
SAL_FA1047AA	Other Animals
SAL_FA1043AA	Human
SAL_EA9183AA	Human
SAL_FA1045AA	Human
SAL_FA1046AA	Pig
SAL_FA1048AA	Human
SAL_FA1051AA	Human
SAL_FB6226AA	Food/Env
SAL_FA1049AA	Human
SAL_EA9200AA	Human
SAL_DA4453AA
SAL_FA1054AA	Pig
SAL_EA9203AA	Human
SAL_EA9206AA	Human
SAL_IB3950AA	Food/Env
SAL_GA0328AA
SAL_GA0318AA
SAL_GA0317AA
SAL_GA0311AA
SAL_GA0310AA
SAL_GA0307AA
SAL_GA0306AA
SAL_GA0299AA
SAL_GA0329AA
SAL_GA0320AA
SAL_GA0315AA
SAL_GA0284AA
SAL_FA1056AA	Human
SAL_DA4548AA
SAL_FA1057AA	Human
SAL_DA4518AA
SAL_DA4553AA
SAL_GA2573AA	Human
SAL_IB7077AA	Avian
SAL_DA4450AA
SAL_GA2605AA	Human
SAL_OA4203AA
SAL_DA4459AA
SAL_DA4552AA
SAL_DA4544AA
SAL_DB2392AA	Other Animals
SAL_DB2369AA	Bovine
SAL_PA0150AA	Human
SAL_BB5572AA	Human
SAL_BB5573AA	Human
SAL_BB5575AA	Human
SAL_BB5570AA	Human
SAL_BB5302AA	Human
SAL_PA0167AA	Food/Env
SAL_JA3627AA	Pig
SAL_BA9511AA	Pig
SAL_PA0131AA
SAL_DB2382AA	Pig
SAL_PA0132AA	Human
SAL_MA7668AA	Other Animals
SAL_GA2609AA	Human
SAL_VA2891AA	Pig
SAL_VA2890AA	Pig
SAL_VA2888AA	Pig
SAL_MA6066AA	Food/Env
SAL_OA3445AA	Other Animals
SAL_JA0270AA	Avian
SAL_IA8163AA	Other Animals
SAL_MA6907AA	Other Animals
SAL_WA2822AA	Other Animals
SAL_XA7857AA
SAL_XA7823AA
SAL_XA7822AA
SAL_BB9571AA	Pig
SAL_SA5271AA	Other Animals
SAL_SA5273AA	Other Animals
SAL_XA7856AA
SAL_XA7821AA
SAL_PA0143AA	Human
SAL_IB4476AA
SAL_BB9574AA	Other Animals
SAL_DB2374AA	Food/Env
SAL_VA2893AA	Pig
SAL_XA7855AA
SAL_GA2626AA	Human
SAL_BB9753AA	Human
SAL_BB9578AA	Human
SAL_BB9579AA	Human
SAL_BB9580AA	Human
SAL_BB9581AA	Human
SAL_BB9577AA	Human
SAL_BB9484AA	Human
SAL_BB9485AA	Human
SAL_BB9661AA	Human
SAL_BB9663AA	Human
SAL_BB9662AA	Human
SAL_BB9749AA	Human
SAL_BB9486AA	Human
SAL_BB9483AA	Human
SAL_BB9660AA	Human
SAL_BB9659AA	Human
SAL_PA0148AA	Human
SAL_PA0124AA	Human
SAL_WA2910AA	Pig
SAL_WA3197AA	Pig
SAL_BB9573AA	Pig
SAL_XA7854AA
SAL_XA7853AA
SAL_XA7819AA
SAL_BB9409AA	Human
SAL_BB9567AA	Pig
SAL_LB6538AA	Pig
SAL_XA7852AA
SAL_XA7851AA
SAL_GA2590AA	Human
SAL_PA0123AA	Human
SAL_EB4344AA	Other Animals
SAL_GA3534AA	Human
SAL_GA3592AA	Human
SAL_DA4526AA	Pig
SAL_RA0047AA	Human
SAL_XA7850AA
SAL_XA7849AA
SAL_XA7817AA
SAL_OA2478AA	Other Animals
SAL_GA3090AA	Pig
SAL_BB9410AA	Human
SAL_SA5337AA	Other Animals
SAL_SA5339AA	Other Animals
SAL_BB9629AA	Pig
SAL_BB9631AA	Pig
SAL_SA5347AA	Other Animals
SAL_GA8039AA	Pig
SAL_BB6410AA	Food/Env
SAL_GA8040AA	Food/Env
SAL_BB8587AA	Bovine
SAL_BB6388AA	Pig
SAL_BB6394AA	Pig
SAL_BB6395AA	Pig
SAL_BB8037AA	Pig
SAL_BB6389AA	Pig
SAL_BB8581AA	Other Animals
SAL_GA1484AA	Pig
SAL_GA1485AA	Pig
SAL_GA1483AA	Pig
SAL_VA2886AA	Pig
SAL_VA2878AA	Pig
SAL_VA2866AA	Pig
SAL_VA2883AA	Pig
SAL_VA2874AA	Pig
SAL_VA2879AA	Pig
SAL_VA2872AA	Pig
SAL_VA2880AA	Pig
SAL_VA2885AA	Pig
SAL_VA2861AA	Pig
SAL_VA2892AA	Pig
SAL_VA2862AA	Pig
SAL_VA2860AA	Pig
SAL_VA2877AA	Pig
SAL_LB6527AA	Pig
SAL_XA7848AA
SAL_XA7847AA
SAL_CB7997AA	Food/Env
SAL_ZA7553AA	Human
SAL_GA3390AA	Pig
SAL_BB9411AA	Human
SAL_BB9554AA	Pig
SAL_BB9744AA	Pig
SAL_BB9630AA	Pig
SAL_BB8464AA	Avian
SAL_GA3639AA	Pig
SAL_DA4522AA	Pig
SAL_VA2896AA	Pig
SAL_VA2895AA	Pig
SAL_QA6131AA	Food/Env
SAL_GA8050AA	Pig
SAL_WA2249AA	Pig
SAL_WA2248AA	Pig
SAL_XA7846AA
SAL_XA7845AA
SAL_FB0919AA	Pig
SAL_YA5278AA	Human
SAL_BB9745AA	Pig
SAL_BB5202AA
SAL_GA4820AA	Avian
SAL_PA0137AA	Human
SAL_PA0140AA	Human
SAL_PA0141AA	Human
SAL_PA0139AA	Human
SAL_PA0138AA	Human
SAL_PA0136AA	Human
SAL_DA4525AA	Human
SAL_BB4908AA
SAL_DB8146AA	Bovine
SAL_VA2927AA	Pig
SAL_BB5993AA	Pig
SAL_VA2905AA	Pig
SAL_BB1760AA
SAL_BB1522AA
SAL_BB1355AA
SAL_PA0158AA
SAL_BB1475AA
SAL_LB6528AA	Pig
SAL_LB6525AA	Pig
SAL_XA7844AA
SAL_XA7843AA
SAL_PA0159AA	Human
SAL_BB5353AA
SAL_BB6122AA
SAL_GA9580AA	Avian
SAL_GA9577AA	Avian
SAL_GA9575AA	Avian
SAL_CB8334AA	Pig
SAL_CB8327AA	Pig
SAL_LB6584AA
SAL_DA2031AA	Pig
SAL_FA7518AA	Other Animals
SAL_GA4537AA	Other Animals
SAL_DA1480AA	Other Animals
SAL_FA5206AA	Other Animals
SAL_FA5202AA	Other Animals
SAL_FA1866AA	Food/Env
SAL_GA2621AA	Human
SAL_GA2675AA	Human
SAL_GA2673AA	Human
SAL_FA0526AA	Other Animals
SAL_BB9748AA	Pig
SAL_BB9747AA	Pig
SAL_BB9746AA	Pig
SAL_BB8472AA	Avian
SAL_DA4531AA	Human
SAL_EA9784AA	Human
SAL_OA4204AA	Pig
SAL_VA2914AA	Pig
SAL_GA6306AA	Other Animals
SAL_RA0072AA	Human
SAL_GA6310AA	Other Animals
SAL_FA0521AA	Other Animals
SAL_XA7842AA
SAL_XA7841AA
SAL_GA6303AA	Other Animals
SAL_EA6527AA	Other Animals
SAL_EA6533AA	Other Animals
SAL_DA5727AA	Pig
SAL_DA6407AA	Pig
SAL_DA6207AA	Pig
SAL_DA6153AA	Pig
SAL_DA6144AA	Pig
SAL_DA5919AA	Pig
SAL_DA6035AA	Pig
SAL_DA5984AA	Pig
SAL_DA6140AA	Pig
SAL_CB8326AA	Pig
SAL_CB8325AA	Pig
SAL_CB8324AA	Pig
SAL_CB8323AA	Pig
SAL_CB8216AA	Pig
SAL_CB8564AA	Pig
SAL_CB8563AA	Pig
SAL_CB8559AA	Pig
SAL_CB8558AA	Pig
SAL_CB8554AA	Pig
SAL_CB8218AA	Pig
SAL_CB8415AA	Pig
SAL_CB8212AA	Pig
SAL_CB8387AA	Pig
SAL_CB8582AA	Pig
SAL_CB8581AA	Pig
SAL_DA5947AA	Pig
SAL_CB8405AA	Pig
SAL_CB8394AA	Pig
SAL_CB8519AA	Pig
SAL_CB8300AA	Pig
SAL_CB8599AA	Pig
SAL_DA6044AA	Pig
SAL_DA6034AA	Pig
SAL_CB8557AA	Pig
SAL_CB8297AA	Pig
SAL_CB8163AA	Pig
SAL_CB8353AA	Pig
SAL_CB8350AA	Pig
SAL_CB8267AA	Pig
SAL_DA8869AA	Avian
SAL_BA2572AA	Other Animals
SAL_HA2663AA	Other Animals
SAL_EA9363AA	Other Animals
SAL_FA9716AA	Other Animals
SAL_CA7033AA	Other Animals
SAL_EA9351AA	Other Animals
SAL_EA2863AA	Other Animals
SAL_EA4269AA	Other Animals
SAL_KA4072AA	Food/Env
SAL_LA4024AA	Food/Env
SAL_WA3118AA	Pig
SAL_WA2313AA	Pig
SAL_EA2728AA	Food/Env
SAL_PA8821AA	Food/Env
SAL_YA4501AA	Human
SAL_BA6768AA	Pig
SAL_EA4848AA	Other Animals
SAL_BB9470AA	Pig
SAL_BB9712AA	Pig
SAL_BB9709AA	Pig
SAL_EA2730AA	Pig
SAL_HA2138AA	Other Animals
SAL_XA7840AA
SAL_XA7839AA
SAL_BB5354AA
SAL_DA4426AA	Pig
SAL_DA2448AA	Pig
SAL_DA4094AA	Pig
SAL_DA2719AA	Pig
SAL_DA7255AA	Pig
SAL_DA2565AA	Pig
SAL_DA4434AA	Pig
SAL_DA5674AA	Pig
SAL_DA3011AA	Pig
SAL_DA4223AA	Pig
SAL_DA3232AA	Pig
SAL_DA7032AA	Pig
SAL_DA4217AA	Pig
SAL_DA4073AA	Pig
SAL_DA4062AA	Pig
SAL_DA7135AA	Pig
SAL_DA7301AA	Pig
SAL_DA3008AA	Pig
SAL_DA7070AA	Pig
SAL_DA7130AA	Pig
SAL_DA2695AA	Pig
SAL_DA5119AA	Pig
SAL_DA2718AA	Pig
SAL_DA2688AA	Pig
SAL_DA2445AA	Pig
SAL_DA3019AA	Pig
SAL_DA7814AA	Pig
SAL_DA7038AA	Pig
SAL_DA7359AA	Pig
SAL_DA5161AA	Pig
SAL_DA4430AA	Pig
SAL_DA3859AA	Pig
SAL_CB8215AA	Pig
SAL_CB8461AA	Pig
SAL_CB8480AA	Pig
SAL_CB8470AA	Pig
SAL_CB8466AA	Pig
SAL_DA2936AA	Pig
SAL_DA2929AA	Pig
SAL_DA6434AA	Pig
SAL_CB8458AA	Pig
SAL_CB8291AA	Pig
SAL_CB8288AA	Pig
SAL_DA5156AA	Pig
SAL_DA4063AA	Pig
SAL_CB8453AA	Pig
SAL_CB8293AA	Pig
SAL_CB8274AA	Pig
SAL_DA7116AA	Pig
SAL_EA2966AA	Pig
SAL_DA7341AA	Pig
SAL_DA3226AA	Pig
SAL_DA4041AA	Pig
SAL_DA2567AA	Pig
SAL_MA2772AA	Human
SAL_HA6075AA	Other Animals
SAL_VA2906AA	Pig
SAL_VA2903AA	Pig
SAL_VA2902AA	Pig
SAL_VA2900AA	Pig
SAL_CA8765AA	Pig
SAL_CA8814AA	Pig
SAL_DA3922AA	Pig
SAL_CB8518AA	Bovine
SAL_GA2619AA	Human
SAL_BA7597AA	Human
SAL_AB6384AA
SAL_PA0153AA	Human
SAL_BB9714AA	Pig
SAL_BB9460AA	Pig
SAL_BB8636AA	Food/Env
SAL_BB8470AA	Human
SAL_DB6418AA	Bovine
SAL_DB6420AA	Pig
SAL_DB6391AA	Avian
SAL_BB1775AA	Human
SAL_ZA7290AA	Human
SAL_XA9176AA	Human
SAL_XA9169AA	Human
SAL_XA9170AA	Human
SAL_XA9171AA	Human
SAL_YA4556AA	Human
SAL_YA4495AA	Human
SAL_YA5098AA	Human
SAL_PA0130AA	Human
SAL_PA0152AA	Human
SAL_EA9194AA	Human
SAL_VA2923AA	Pig
SAL_FA7337AA
SAL_VA2925AA	Pig
SAL_VA2924AA	Pig
SAL_SA4959AA	Pig
SAL_SA4958AA
SAL_SA5457AA	Human
SAL_EA9193AA	Human
SAL_BA1438AA	Other Animals
SAL_BB9713AA	Pig
SAL_XA7838AA
SAL_XA7837AA
SAL_XA7808AA
SAL_DA4174AA	Avian
SAL_DA3870AA	Avian
SAL_DA3875AA	Avian
SAL_CB8261AA	Pig
SAL_CB8235AA	Pig
SAL_CB8380AA	Pig
SAL_CB8490AA	Pig
SAL_CB8244AA	Pig
SAL_CB8242AA	Pig
SAL_CB8532AA	Pig
SAL_CB8381AA	Pig
SAL_CB8379AA	Pig
SAL_CB8378AA	Pig
SAL_BA8540AA
SAL_GA2772AA	Pig
SAL_VA2899AA	Pig
SAL_VA2897AA	Pig
SAL_GA2765AA	Pig
SAL_DA3281AA	Avian
SAL_GA2833AA	Pig
SAL_XA9130AA	Food/Env
SAL_GA2493AA	Human
SAL_GA3391AA	Bovine
SAL_FA8219AA	Human
SAL_BB9459AA	Pig
SAL_BB8463AA	Food/Env
SAL_BB8473AA	Food/Env
SAL_BB8471AA	Food/Env
SAL_BB8460AA	Food/Env
SAL_BB8453AA	Food/Env
SAL_DA0111AA	Pig
SAL_CA9195AA	Other Animals
SAL_XA9346AA	Human
SAL_YA5099AA	Human
SAL_YA5127AA	Human
SAL_BA7386AA	Bovine
SAL_VA2894AA	Pig
SAL_EA6703AA	Bovine
SAL_EA9169AA	Human
SAL_DA4549AA	Human
SAL_DB8142AA	Pig
SAL_DB8145AA	Pig
SAL_VA2922AA	Pig
SAL_AB5137AA
SAL_BB1294AA	Human
SAL_WA3080AA	Pig
SAL_WA2484AA	Pig
SAL_WA3131AA	Pig
SAL_WA2264AA	Pig
SAL_WA2285AA	Pig
SAL_WA2414AA	Pig
SAL_WA2493AA	Pig
SAL_WA2489AA	Pig
SAL_WA2478AA	Pig
SAL_WA2474AA	Pig
SAL_WA2793AA	Pig
SAL_WA2791AA	Pig
SAL_WA2585AA	Pig
SAL_WA2587AA	Pig
SAL_EB4367AA	Pig
SAL_WA2512AA	Pig
SAL_BA2063AA	Food/Env
SAL_CB8173AA	Bovine
SAL_CB8172AA	Bovine
SAL_DA0335AA	Avian
SAL_BA8837AA	Pig
SAL_EA0122AA	Avian
SAL_CA8450AA	Avian
SAL_DA9518AA	Bovine
SAL_BA3595AA	Other Animals
SAL_BA3429AA	Food/Env
SAL_BA3598AA	Avian
SAL_GA2752AA	Pig
SAL_GA2859AA	Pig
SAL_KA4058AA	Food/Env
SAL_CA8813AA	Avian
SAL_CA8036AA	Other Animals
SAL_DA9060AA	Avian
SAL_WA2242AA	Pig
SAL_WA2787AA	Food/Env
SAL_BB5823AA
SAL_GA3393AA	Food/Env
SAL_GA2670AA	Human
SAL_GA2671AA	Human
SAL_GA2492AA	Human
SAL_AB6319AA
SAL_BB9458AA	Pig
SAL_DB3104AA	Food/Env
SAL_DB3110AA	Food/Env
SAL_HA9297AA	Pig
SAL_IA0143AA	Pig
SAL_BB8465AA	Human
SAL_BB8466AA	Human
SAL_BB8475AA	Human
SAL_XA9173AA	Human
SAL_XA8983AA	Human
SAL_YA5101AA	Human
SAL_YA4823AA	Human
SAL_WA2919AA	Pig
SAL_KA4155AA	Pig
SAL_KA4069AA	Pig
SAL_KA4176AA	Pig
SAL_KA4185AA	Pig
SAL_KA4177AA	Pig
SAL_KA4147AA	Pig
SAL_PA0155AA	Pig
SAL_PA0156AA	Pig
SAL_PA0177AA	Pig
SAL_DB8144AA	Pig
SAL_SA1388AA	Food/Env
SAL_SA1393AA	Food/Env
SAL_SA1386AA	Food/Env
SAL_SA1387AA	Food/Env
SAL_SA1396AA	Food/Env
SAL_WA2488AA	Pig
SAL_WA2487AA	Pig
SAL_WA2260AA	Pig
SAL_WA2490AA	Pig
SAL_WA2917AA	Pig
SAL_WA3043AA	Pig
SAL_WA2505AA	Pig
SAL_WA2796AA	Pig
SAL_WA2477AA	Pig
SAL_EB4364AA	Human
SAL_BB1857AA	Human
SAL_WA3018AA	Human
SAL_BB1511AA	Human
SAL_WA2586AA	Pig
SAL_WA2749AA	Pig
SAL_WA2345AA	Pig
SAL_WA2347AA	Pig
SAL_WA3077AA	Pig
SAL_WA2352AA	Pig
SAL_WA2846AA	Pig
SAL_WA2665AA	Pig
SAL_WA2553AA	Pig
SAL_WA2310AA	Pig
SAL_WA2551AA	Pig
SAL_WA2548AA	Pig
SAL_WA2880AA	Pig
SAL_WA2857AA	Pig
SAL_WA2912AA	Pig
SAL_WA2911AA	Pig
SAL_WA2545AA	Pig
SAL_WA3242AA	Pig
SAL_WA2328AA	Pig
SAL_WA2666AA	Pig
SAL_WA3054AA	Pig
SAL_WA3166AA	Pig
SAL_WA3167AA	Pig
SAL_WA3168AA	Pig
SAL_WA2959AA	Pig
SAL_WA2893AA	Pig
SAL_WA3175AA	Pig
SAL_WA2764AA	Pig
SAL_WA2896AA	Pig
SAL_WA3165AA	Pig
SAL_WA2468AA	Pig
SAL_WA2967AA	Pig
SAL_WA2605AA	Pig
SAL_WA2415AA	Pig
SAL_WA2817AA	Pig
SAL_WA2751AA	Pig
SAL_WA3261AA	Pig
SAL_WA3162AA	Pig
SAL_WA2482AA	Pig
SAL_WA3178AA	Pig
SAL_WA3159AA	Pig
SAL_WA2774AA	Pig
SAL_WA2470AA	Pig
SAL_WA2224AA	Pig
SAL_EB4357AA	Pig
SAL_WA3288AA	Pig
SAL_WA2688AA	Pig
SAL_WA3225AA	Pig
SAL_WA2226AA	Pig
SAL_WA2391AA	Pig
SAL_WA2238AA	Pig
SAL_WA2232AA	Pig
SAL_WA2433AA	Pig
SAL_WA2533AA	Pig
SAL_WA2534AA	Pig
SAL_WA2245AA	Pig
SAL_WA2371AA	Pig
SAL_WA3221AA	Pig
SAL_WA2479AA	Pig
SAL_WA2483AA	Pig
SAL_WA2486AA	Pig
SAL_WA2485AA	Pig
SAL_WA2384AA	Pig
SAL_BB1246AA	Food/Env
SAL_BB1247AA	Food/Env
SAL_BB1245AA	Food/Env
SAL_BB1694AA	Human
SAL_BB9422AA	Pig
SAL_HB9364AA	Pig
SAL_HB9365AA	Pig
SAL_PA0147AA	Human
SAL_WA3190AA	Avian
SAL_YA4657AA	Other Animals
SAL_BB1781AA	Food/Env
SAL_WA2708AA	Pig
SAL_WA3205AA	Avian
SAL_VA1359AA	Human
SAL_XA7834AA
SAL_XA7833AA
SAL_XA7813AA
SAL_BB6018AA
SAL_KA3993AA	Food/Env
SAL_BA9289AA	Pig
SAL_BA9287AA	Pig
SAL_CA7066AA	Avian
SAL_CA7028AA	Avian
SAL_DA9515AA	Bovine
SAL_DA9503AA	Avian
SAL_DA9430AA	Avian
SAL_DA9433AA	Avian
SAL_DA9406AA	Avian
SAL_DA9405AA	Avian
SAL_DA9358AA	Avian
SAL_DA9367AA	Avian
SAL_EA0141AA	Food/Env
SAL_DA4149AA	Pig
SAL_XA0496AA	Human
SAL_GA2889AA	Avian
SAL_CA6964AA	Avian
SAL_CA7148AA	Bovine
SAL_DA7350AA	Avian
SAL_GA5140AA	Human
SAL_BA1296AA	Other Animals
SAL_WA2664AA	Food/Env
SAL_BB1744AA	Human
SAL_WA2195AA	Pig
SAL_GA2683AA	Human
SAL_BA6387AA	Human
SAL_GA2582AA	Human
SAL_GA3394AA	Avian
SAL_HA5379AA	Human
SAL_CA7051AA	Other Animals
SAL_BB9412AA	Human
SAL_BA5488AA	Bovine
SAL_BA5486AA	Bovine
SAL_LA0940AA	Other Animals
SAL_ZA7300AA	Human
SAL_YA5108AA	Human
SAL_XA9074AA	Human
SAL_XA8807AA	Human
SAL_XA9174AA	Human
SAL_XA9175AA	Human
SAL_XA8979AA	Human
SAL_XA8984AA	Human
SAL_YA4505AA	Human
SAL_YA4498AA	Human
SAL_YA4499AA	Human
SAL_YA4500AA	Human
SAL_YA5102AA	Human
SAL_YA4532AA	Human
SAL_BA7335AA	Pig
SAL_CA6950AA	Food/Env
SAL_NA1597AA	Food/Env
SAL_NA1557AA	Food/Env
SAL_NA1563AA	Food/Env
SAL_NA1562AA	Food/Env
SAL_NA1585AA	Other Animals
SAL_NA1580AA	Other Animals
SAL_GA1617AA	Pig
SAL_FA7570AA
SAL_FA7567AA
SAL_KA4168AA	Pig
SAL_KA4149AA	Pig
SAL_KA4157AA	Pig
SAL_KA4214AA	Pig
SAL_KA4206AA	Pig
SAL_KA4169AA	Pig
SAL_KA4163AA	Pig
SAL_KA4184AA	Pig
SAL_PA0157AA	Pig
SAL_PA0169AA	Pig
SAL_XA3117AA	Human
SAL_XA3116AA	Human
SAL_FA7376AA
SAL_GA1488AA	Pig
SAL_VA2901AA	Pig
SAL_WA2886AA	Pig
SAL_WA2595AA	Pig
SAL_WA3236AA	Pig
SAL_WA2340AA	Pig
SAL_WA2636AA	Pig
SAL_WA3249AA	Human
SAL_WA2853AA	Human
SAL_BB1215AA	Human
SAL_EB4389AA	Human
SAL_GA1487AA	Pig
SAL_VA2910AA	Pig
SAL_VA2913AA	Pig
SAL_VA2912AA	Pig
SAL_VA2911AA	Pig
SAL_HA6067AA	Food/Env
SAL_BB1859AA	Human
SAL_BA5799AA	Food/Env
SAL_WA2410AA	Avian
SAL_HA2095AA	Other Animals
SAL_HA2092AA	Other Animals
SAL_XA7832AA
SAL_YA5236AA	Food/Env
SAL_EA3154AA	Avian
SAL_EA3001AA	Avian
SAL_EA3167AA	Avian
SAL_BA3454AA	Pig
SAL_BA4944AA	Avian
SAL_BA4813AA	Avian
SAL_DA5472AA	Bovine
SAL_BA8225AA	Bovine
SAL_FA5458AA	Food/Env
SAL_FA5470AA	Food/Env
SAL_FA4786AA	Pig
SAL_FA5714AA	Pig
SAL_FA5713AA	Pig
SAL_FA5711AA	Pig
SAL_FA5462AA	Pig
SAL_FA5456AA	Pig
SAL_FA5468AA	Pig
SAL_FA5599AA	Pig
SAL_YA6861AA	Pig
SAL_YA6865AA	Pig
SAL_BA8594AA	Bovine
SAL_BA8190AA	Bovine
SAL_BA7360AA	Pig
SAL_EA2542AA	Pig
SAL_EA2737AA	Pig
SAL_DA5926AA	Food/Env
SAL_BA9259AA	Food/Env
SAL_DA3007AA	Bovine
SAL_DA3975AA	Bovine
SAL_DA6375AA	Bovine
SAL_DA4196AA	Pig
SAL_DA4000AA	Pig
SAL_DA5587AA	Avian
SAL_FA6445AA	Human
SAL_XA0495AA	Human
SAL_FA5712AA	Pig
SAL_DB1459AA	Pig
SAL_WA3037AA	Food/Env
SAL_WA2932AA	Bovine
SAL_WA2752AA	Pig
SAL_WA2376AA	Pig
SAL_WA2192AA	Pig
SAL_WA2191AA	Pig
SAL_WA2193AA	Pig
SAL_GA2602AA	Human
SAL_BA6638AA	Human
SAL_GA2682AA	Human
SAL_GA2520AA	Human
SAL_AB6339AA
SAL_AB8105AA
SAL_HA9650AA	Pig
SAL_DB6610AA	Avian
SAL_ZA7187AA	Human
SAL_LA2592AA	Human
SAL_YA5122AA	Human
SAL_NA1555AA	Food/Env
SAL_GA1716AA	Human
SAL_EA9170AA	Human
SAL_KA4199AA	Pig
SAL_KA4205AA	Pig
SAL_KA4170AA	Pig
SAL_KA4198AA	Pig
SAL_NA7776AA	Bovine
SAL_NA7775AA	Bovine
SAL_DB8143AA	Pig
SAL_NA7803AA	Pig
SAL_NA7806AA	Pig
SAL_NA7802AA	Pig
SAL_NA7805AA	Pig
SAL_NA7804AA	Pig
SAL_QA4383AA	Food/Env
SAL_QA4384AA	Food/Env
SAL_BB5010AA	Human
SAL_BB1526AA	Human
SAL_BB1713AA	Human
SAL_BB1536AA	Human
SAL_BB1524AA	Human
SAL_BB1718AA	Human
SAL_BB1980AA	Human
SAL_BB1637AA	Human
SAL_SA4964AA	Food/Env
SAL_VA2854AA	Pig
SAL_NA7716AA
SAL_NA7715AA
SAL_NA7714AA
SAL_LA0939AA	Food/Env
SAL_BA2683AA	Food/Env
SAL_JA9559AA	Food/Env
SAL_EB4390AA	Food/Env
SAL_BB1757AA	Food/Env
SAL_BB1570AA	Human
SAL_BB1841AA	Human
SAL_BB1498AA	Human
SAL_BB1883AA	Pig
SAL_BB1608AA	Human
SAL_GA7664AA	Human
SAL_FA9513AA	Other Animals
SAL_WA3039AA	Avian
SAL_YA4520AA	Food/Env
SAL_YA5082AA	Other Animals
SAL_WA2214AA	Avian
SAL_RA7373AA	Human
SAL_HA1881AA	Pig
SAL_HA1880AA	Pig
SAL_HA2083AA	Other Animals
SAL_HA2082AA	Other Animals
SAL_HA2081AA	Other Animals
SAL_XA7811AA
SAL_FA2214AA	Avian
SAL_DA9711AA	Food/Env
SAL_EA3175AA	Avian
SAL_EA3173AA	Avian
SAL_GA5259AA	Bovine
SAL_EA5973AA	Avian
SAL_EA2344AA	Avian
SAL_FA5509AA	Avian
SAL_FA5075AA	Food/Env
SAL_FA5145AA	Food/Env
SAL_FA4779AA	Food/Env
SAL_FA4789AA	Food/Env
SAL_FA5598AA	Food/Env
SAL_NA2818AA	Food/Env
SAL_FA5601AA	Food/Env
SAL_FA5088AA	Food/Env
SAL_XA0515AA	Pig
SAL_XA0513AA	Pig
SAL_XA0516AA	Pig
SAL_XA0507AA	Pig
SAL_XA0508AA	Pig
SAL_FA5107AA	Pig
SAL_FA5100AA	Pig
SAL_FA5102AA	Pig
SAL_FA5082AA	Pig
SAL_FA5608AA	Pig
SAL_NA2773AA	Pig
SAL_FA5091AA	Pig
SAL_FA5090AA	Pig
SAL_FA5459AA	Pig
SAL_EA8652AA	Pig
SAL_EA8651AA	Pig
SAL_EA8650AA	Pig
SAL_FA1276AA	Avian
SAL_EA2984AA	Avian
SAL_EA8122AA	Pig
SAL_EA2365AA	Pig
SAL_QA4582AA	Other Animals
SAL_XA9003AA	Food/Env
SAL_WA2451AA	Pig
SAL_WA3237AA	Food/Env
SAL_WA2618AA	Food/Env
SAL_WA3008AA	Other Animals
SAL_GA2652AA	Human
SAL_BA7825AA	Human
SAL_GA3392AA	Pig
SAL_AB2381AA
SAL_AB2366AA
SAL_AB8102AA
SAL_AB3563AA
SAL_LA6079AA	Food/Env
SAL_BB9456AA	Pig
SAL_BB9681AA	Pig
SAL_BB9457AA	Pig
SAL_GA5982AA	Food/Env
SAL_DB6608AA	Food/Env
SAL_NA1582AA	Food/Env
SAL_NA1566AA	Food/Env
SAL_NA1572AA	Food/Env
SAL_FA1247AA	Food/Env
SAL_EA9178AA	Human
SAL_NA7773AA	Bovine
SAL_NA7757AA	Bovine
SAL_NA7772AA	Bovine
SAL_NA7771AA	Bovine
SAL_NA7799AA	Pig
SAL_NA7800AA	Pig
SAL_NA7798AA	Pig
SAL_NA7774AA	Avian
SAL_VA2921AA	Pig
SAL_MA6756AA	Food/Env
SAL_SA1491AA	Food/Env
SAL_SA1492AA	Food/Env
SAL_SA1493AA	Food/Env
SAL_SA1494AA	Food/Env
SAL_SA1495AA	Food/Env
SAL_SA1496AA	Food/Env
SAL_SA1497AA	Food/Env
SAL_WA3079AA	Pig
SAL_WA3290AA	Pig
SAL_WA3231AA	Pig
SAL_WA2754AA	Pig
SAL_WA2940AA	Bovine
SAL_WA2766AA	Bovine
SAL_WA2997AA	Bovine
SAL_BB5705AA	Pig
SAL_WA3234AA	Pig
SAL_WA2952AA	Pig
SAL_WA3042AA	Pig
SAL_WA2492AA	Pig
SAL_WA3099AA	Pig
SAL_WA3112AA	Pig
SAL_WA2813AA	Pig
SAL_WA2953AA	Pig
SAL_WA2464AA	Pig
SAL_WA3093AA	Pig
SAL_WA2784AA	Pig
SAL_YA4677AA	Pig
SAL_WA2811AA	Pig
SAL_WA2770AA	Pig
SAL_WA2202AA	Pig
SAL_WA2649AA	Pig
SAL_WA2418AA	Pig
SAL_WA3163AA	Pig
SAL_BB5455AA	Pig
SAL_WA2577AA	Pig
SAL_WA2445AA	Pig
SAL_WA2676AA	Pig
SAL_WA2270AA	Pig
SAL_WA2576AA	Pig
SAL_WA2440AA	Pig
SAL_WA2624AA	Pig
SAL_KA4296AA	Pig
SAL_SA1863AA	Pig
SAL_SA1864AA	Pig
SAL_SA1865AA	Pig
SAL_SA1871AA	Pig
SAL_ZA6928AA	Human
SAL_VA2853AA	Pig
SAL_VA2852AA	Pig
SAL_PA0523AA	Pig
SAL_PA0498AA	Pig
SAL_PA0511AA	Pig
SAL_GA3637AA	Avian
SAL_FA1017AA	Pig
SAL_YA4999AA	Food/Env
SAL_BB9589AA	Bovine
SAL_WA2455AA	Avian
SAL_HA2073AA	Bovine
SAL_GB4517AA	Human
SAL_HA1895AA	Pig
SAL_HA1894AA	Pig
SAL_HA2074AA	Other Animals
SAL_HA2070AA	Other Animals
SAL_YA4718AA	Food/Env
SAL_TA1835AA	Food/Env
SAL_TA1788AA	Food/Env
SAL_TA1825AA	Food/Env
SAL_TA1802AA	Food/Env
SAL_WA3744AA	Human
SAL_FA0646AA	Pig
SAL_FA0537AA	Pig
SAL_FA0538AA	Pig
SAL_EA9577AA	Avian
SAL_EA9576AA	Avian
SAL_FA1156AA	Avian
SAL_DA7562AA	Bovine
SAL_FA5103AA	Food/Env
SAL_FA5614AA	Food/Env
SAL_FA5607AA	Food/Env
SAL_WA4156AA	Human
SAL_FA5110AA	Pig
SAL_FA5611AA	Pig
SAL_FA5618AA	Pig
SAL_FA5612AA	Pig
SAL_XA0528AA	Pig
SAL_GA4378AA	Avian
SAL_FA3298AA	Avian
SAL_MA2614AA	Human
SAL_GA2680AA	Human
SAL_WA8841AA	Pig
SAL_HA1138AA	Food/Env
SAL_BA1968AA	Food/Env
SAL_CA7643AA	Food/Env
SAL_FA1244AA	Food/Env
SAL_GA2867AA	Pig
SAL_FA5703AA	Other Animals
SAL_CA7602AA	Other Animals
SAL_WA2471AA	Pig
SAL_WA2413AA	Pig
SAL_XA8779AA	Food/Env
SAL_WA2900AA	Food/Env
SAL_AB2384AA
SAL_AB2347AA
SAL_AB2341AA
SAL_AB8124AA
SAL_BA6446AA
SAL_TA0513AA
SAL_BB9490AA	Human
SAL_BB9406AA	Human
SAL_BB9684AA	Pig
SAL_BB9685AA	Pig
SAL_BB9686AA	Pig
SAL_BB9682AA	Pig
SAL_DB6016AA	Avian
SAL_DB6046AA	Avian
SAL_DB6055AA	Avian
SAL_DB6056AA	Avian
SAL_DB6707AA	Avian
SAL_DB6701AA	Avian
SAL_DB6708AA	Avian
SAL_DB5887AA	Avian
SAL_DB6720AA	Avian
SAL_DB4930AA	Avian
SAL_DB6044AA	Avian
SAL_DB6058AA	Avian
SAL_DB6726AA	Avian
SAL_EA9761AA	Avian
SAL_DB4942AA	Avian
SAL_DB6600AA	Avian
SAL_EA0288AA	Other Animals
SAL_VA2920AA	Pig
SAL_NA1579AA	Food/Env
SAL_NA1549AA	Other Animals
SAL_NA1547AA	Other Animals
SAL_NA1590AA
SAL_VA2847AA	Pig
SAL_VA2845AA	Pig
SAL_VA2848AA	Pig
SAL_FA1025AA	Human
SAL_IB4640AA	Avian
SAL_MA8764AA	Food/Env
SAL_MA8763AA	Food/Env
SAL_MA8762AA	Food/Env
SAL_MA8760AA	Food/Env
SAL_NA7769AA	Bovine
SAL_NA7770AA	Bovine
SAL_DB8141AA	Pig
SAL_DB8150AA	Pig
SAL_NA7794AA	Pig
SAL_NA7795AA	Pig
SAL_NA7796AA	Pig
SAL_NA7797AA	Pig
SAL_MA8765AA	Other Animals
SAL_MA8761AA	Other Animals
SAL_IB4650AA	Pig
SAL_MA6746AA	Food/Env
SAL_MA6749AA	Food/Env
SAL_DA0297AA	Other Animals
SAL_DA0312AA	Other Animals
SAL_DA0303AA	Other Animals
SAL_DA0352AA	Other Animals
SAL_VA2851AA	Pig
SAL_NA7713AA
SAL_EA0258AA	Food/Env
SAL_CA9792AA	Food/Env
SAL_GA7379AA	Pig
SAL_GA7377AA	Food/Env
SAL_DA9591AA	Food/Env
SAL_GA8758AA	Food/Env
SAL_GA8759AA	Food/Env
SAL_DA9829AA	Food/Env
SAL_GA6956AA	Food/Env
SAL_EA5932AA	Food/Env
SAL_NA2176AA	Pig
SAL_VA2928AA	Pig
SAL_VA2915AA	Pig
SAL_NA2258AA	Avian
SAL_HB9366AA	Pig
SAL_GB5929AA	Human
SAL_XA7830AA
SAL_XA7810AA
SAL_WA3762AA	Food/Env
SAL_WA3752AA	Pig
SAL_WA3761AA	Food/Env
SAL_DA6072AA	Food/Env
SAL_BA5092AA	Food/Env
SAL_GA3233AA	Pig
SAL_FA4803AA	Avian
SAL_IA7787AA	Food/Env
SAL_IA7788AA	Food/Env
SAL_JA2786AA	Food/Env
SAL_JA2788AA	Food/Env
SAL_YA1086AA	Food/Env
SAL_CA7226AA	Food/Env
SAL_CA7204AA	Food/Env
SAL_CA7216AA	Food/Env
SAL_CA7203AA	Food/Env
SAL_FA0725AA	Food/Env
SAL_FA5836AA	Food/Env
SAL_FA1749AA	Food/Env
SAL_FA1743AA	Food/Env
SAL_CA7228AA	Food/Env
SAL_HA1450AA	Food/Env
SAL_HA1451AA	Food/Env
SAL_HA1712AA	Food/Env
SAL_HA1707AA	Food/Env
SAL_HA1708AA	Food/Env
SAL_HA1706AA	Food/Env
SAL_IA2300AA	Food/Env
SAL_IA2296AA	Food/Env
SAL_HA1705AA	Food/Env
SAL_HA1711AA	Food/Env
SAL_BA5094AA	Food/Env
SAL_EA9806AA	Pig
SAL_GA3719AA	Pig
SAL_GA3720AA	Avian
SAL_DA5896AA	Avian
SAL_DA8773AA	Food/Env
SAL_GA3417AA	Pig
SAL_EA8839AA	Pig
SAL_GA1779AA	Pig
SAL_WA4899AA	Food/Env
SAL_WA4872AA	Food/Env
SAL_WA4164AA	Pig
SAL_KA2122AA	Food/Env
SAL_BA1615AA	Food/Env
SAL_BA1600AA	Food/Env
SAL_BA1614AA	Food/Env
SAL_DA4296AA	Pig
SAL_DA4318AA	Avian
SAL_GA3244AA	Avian
SAL_DA4266AA	Avian
SAL_FA0550AA	Avian
SAL_EA9456AA	Pig
SAL_FA5002AA	Human
SAL_KA9517AA	Human
SAL_FA1488AA	Human
SAL_HA6275AA	Human
SAL_FA8478AA	Human
SAL_GA2844AA	Bovine
SAL_GA2846AA	Pig
SAL_GA2845AA	Pig
SAL_WA8724AA	Pig
SAL_WA3763AA	Food/Env
SAL_WA3748AA	Human
SAL_OA2445AA	Food/Env
SAL_OA2492AA	Food/Env
SAL_HA1702AA	Food/Env
SAL_HA1703AA	Food/Env
SAL_HA1709AA	Food/Env
SAL_WA4152AA	Human
SAL_VA7799AA	Pig
SAL_WA2112AA	Pig
SAL_WA4869AA	Pig
SAL_JA1145AA	Avian
SAL_FA7152AA	Human
SAL_GA2648AA	Human
SAL_DA0117AA	Other Animals
SAL_CA9990AA	Other Animals
SAL_DA0020AA	Other Animals
SAL_WA2659AA	Food/Env
SAL_WA2729AA	Food/Env
SAL_WA3274AA	Pig
SAL_WA2826AA	Pig
SAL_WA2712AA	Pig
SAL_AB8129AA
SAL_AB8115AA
SAL_AB8093AA
SAL_GB9809AA	Human
SAL_BB9570AA	Avian
SAL_BB9569AA	Pig
SAL_BB9566AA	Pig
SAL_BB9568AA	Pig
SAL_BB9572AA	Pig
SAL_IA0139AA	Avian
SAL_IA0136AA	Food/Env
SAL_IA0135AA	Food/Env
SAL_CA9378AA	Pig
SAL_NA2312AA	Other Animals
SAL_EA0044AA	Other Animals
SAL_FA6896AA
SAL_NA1545AA	Other Animals
SAL_NA1559AA
SAL_VA2846AA	Pig
SAL_MA8756AA	Food/Env
SAL_MA8755AA	Food/Env
SAL_MA8754AA	Food/Env
SAL_MA8753AA	Food/Env
SAL_MA8752AA	Food/Env
SAL_NA7768AA	Bovine
SAL_NA7767AA	Bovine
SAL_XA7326AA	Other Animals
SAL_DB8149AA	Pig
SAL_DB8148AA	Pig
SAL_NA7792AA	Pig
SAL_NA7793AA	Pig
SAL_NA7765AA	Pig
SAL_NA7815AA	Avian
SAL_MA8757AA	Other Animals
SAL_ZA9431AA	Other Animals
SAL_NA7733AA	Other Animals
SAL_NA7712AA	Food/Env
SAL_NA7711AA	Human
SAL_ZA2474AA	Human
SAL_VA2850AA	Pig
SAL_DA2521AA	Food/Env
SAL_DA2491AA	Food/Env
SAL_DA8549AA	Food/Env
SAL_DA8583AA	Food/Env
SAL_DA8595AA	Food/Env
SAL_DA6877AA	Food/Env
SAL_KA1649AA	Human
SAL_KA1650AA	Human
SAL_WA4609AA	Avian
SAL_WA4332AA	Avian
SAL_WA4337AA	Avian
SAL_XA0262AA	Human
SAL_NA2173AA	Pig
SAL_NA2185AA	Pig
SAL_NA2265AA	Food/Env
SAL_NA2231AA	Food/Env
SAL_NA2271AA	Pig
SAL_NA2289AA	Pig
SAL_NA2269AA	Pig
SAL_NA2257AA	Pig
SAL_NA2267AA	Pig
SAL_FA1016AA	Pig
SAL_VA2926AA	Pig
SAL_HB9367AA	Pig
SAL_CA8968AA	Other Animals
SAL_OA3066AA	Other Animals
SAL_XA7829AA
SAL_FA1738AA	Food/Env
SAL_FA1735AA	Food/Env
SAL_CA7215AA	Food/Env
SAL_CA7214AA	Food/Env
SAL_CA7227AA	Food/Env
SAL_XA5065AA	Food/Env
SAL_IA2295AA	Food/Env
SAL_UA7714AA	Pig
SAL_UA7680AA	Pig
SAL_DA4246AA	Pig
SAL_DA2987AA
SAL_FA8725AA	Pig
SAL_GA3197AA	Pig
SAL_FA8586AA	Pig
SAL_JA1176AA	Pig
SAL_FA8773AA	Pig
SAL_FA8772AA	Pig
SAL_FA8771AA	Pig
SAL_GA3708AA	Pig
SAL_GA3401AA	Pig
SAL_GA1748AA	Pig
SAL_DA6827AA	Pig
SAL_GA3204AA	Avian
SAL_FA8699AA	Avian
SAL_FA8662AA	Avian
SAL_KA9509AA	Human
SAL_KA9510AA	Human
SAL_FA7166AA	Human
SAL_JA4661AA	Human
SAL_GA2679AA	Human
SAL_GA2511AA	Human
SAL_CA9373AA	Food/Env
SAL_DA6114AA	Human
SAL_CA7628AA	Food/Env
SAL_DA8512AA	Food/Env
SAL_JA4658AA	Human
SAL_BB9488AA	Human
SAL_DB5879AA	Avian
SAL_DB6621AA	Avian
SAL_DB6642AA	Avian
SAL_DB6602AA	Avian
SAL_BB3490AA	Avian
SAL_VA2917AA	Pig
SAL_VA2918AA	Pig
SAL_VA2916AA	Pig
SAL_GA1492AA	Pig
SAL_NA1574AA	Food/Env
SAL_NA1544AA	Other Animals
SAL_NA1594AA	Other Animals
SAL_VA2841AA	Pig
SAL_VA2843AA	Pig
SAL_VA2840AA	Pig
SAL_VA2844AA	Pig
SAL_VA2842AA	Pig
SAL_VA2839AA	Pig
SAL_LA5357AA	Pig
SAL_FA1029AA	Human
SAL_MA8750AA	Food/Env
SAL_MA8746AA	Food/Env
SAL_YA9489AA	Other Animals
SAL_NA7788AA	Pig
SAL_NA7787AA	Pig
SAL_NA7789AA	Pig
SAL_GA1489AA	Pig
SAL_NA7764AA	Avian
SAL_NA7814AA	Avian
SAL_MA8751AA	Other Animals
SAL_MA8749AA	Other Animals
SAL_MA8748AA	Other Animals
SAL_MA8747AA	Other Animals
SAL_ZA8761AA	Other Animals
SAL_VA2919AA	Pig
SAL_FA7380AA
SAL_VA2904AA	Pig
SAL_NA7729AA	Human
SAL_NA7728AA	Human
SAL_NA7727AA	Human
SAL_NA7726AA	Human
SAL_NA7725AA	Human
SAL_NA7709AA	Human
SAL_NA7708AA	Human
SAL_NA7705AA	Human
SAL_VA2849AA	Pig
SAL_ZA2476AA	Pig
SAL_ZA2475AA	Pig
SAL_ZA2499AA	Pig
SAL_ZA2491AA	Pig
SAL_ZA2478AA	Pig
SAL_ZA2488AA	Pig
SAL_ZA2479AA	Pig
SAL_ZA2481AA	Pig
SAL_ZA2498AA	Pig
SAL_ZA2483AA	Pig
SAL_ZA2489AA	Pig
SAL_ZA2487AA	Pig
SAL_ZA2506AA	Pig
SAL_ZA2482AA	Pig
SAL_ZA2486AA	Pig
SAL_ZA2485AA	Pig
SAL_ZA2477AA	Pig
SAL_ZA2484AA	Pig
SAL_ZA2490AA	Pig
SAL_EA0296AA	Food/Env
SAL_BA5423AA	Food/Env
SAL_BA3653AA	Food/Env
SAL_DA9586AA	Food/Env
SAL_DA9631AA	Food/Env
SAL_FA0640AA	Food/Env
SAL_JA3623AA	Food/Env
SAL_JA3637AA	Food/Env
SAL_UA3107AA	Avian
SAL_JA7457AA	Bovine
SAL_GA7738AA	Human
SAL_NA2268AA	Food/Env
SAL_NA2260AA	Pig
SAL_NA2270AA	Pig
SAL_NA2287AA	Pig
SAL_NA2281AA	Pig
SAL_NA2276AA	Pig
SAL_NA2286AA	Pig
SAL_NA2215AA	Pig
SAL_GA1486AA	Pig
SAL_XA4219AA	Pig
SAL_XA4799AA	Pig
SAL_DA0695AA	Food/Env
SAL_DA0983AA	Human
SAL_DA0596AA	Human
SAL_DA1421AA	Human
SAL_DA0972AA	Human
SAL_DA1386AA	Human
SAL_DA0854AA	Human
SAL_DA1265AA	Human
SAL_DA0694AA	Human
SAL_DA0847AA	Human
SAL_DA0709AA	Human
SAL_DA0818AA	Human
SAL_DA0871AA	Human
SAL_DA1387AA	Human
SAL_DA0921AA	Human
SAL_DA1262AA	Human
SAL_QA1454AA	Human
SAL_CA7639AA	Food/Env
SAL_GA5219AA	Other Animals
SAL_CA8859AA	Food/Env
SAL_CA8913AA	Food/Env
SAL_RA9875AA	Food/Env
SAL_SA3439AA	Food/Env
SAL_SA3390AA	Pig
SAL_BA1238AA	Avian
SAL_CA8927AA	Avian
SAL_UA7665AA	Pig
SAL_GA5204AA	Other Animals
SAL_FA9169AA	Pig
SAL_FA9070AA	Avian
SAL_FA9080AA	Avian
SAL_CA9372AA	Avian
SAL_FA8874AA	Pig
SAL_DA2931AA	Pig
SAL_DA2795AA	Pig
SAL_EA0415AA	Pig
SAL_EA0409AA	Pig
SAL_RA9868AA	Avian
SAL_CA8669AA	Other Animals
SAL_DA9982AA	Avian
SAL_OA5080AA	Human
SAL_FA6437AA	Human
SAL_JA6538AA	Human
SAL_DA2255AA	Human
SAL_GA2593AA	Human
SAL_FB8563AA	Human
SAL_XA0502AA	Human
SAL_XA0501AA	Human
SAL_BA0804AA	Avian
SAL_BA0920AA	Avian
SAL_CA8680AA	Pig
SAL_EA3142AA	Food/Env
SAL_EA3143AA	Food/Env
SAL_KA9550AA	Pig
SAL_KA9624AA	Pig
SAL_KA9631AA	Pig
SAL_KA9669AA	Pig
SAL_DA8509AA	Food/Env
SAL_MA6799AA	Food/Env
SAL_BA2884AA	Avian
SAL_CA8910AA	Pig
SAL_DA0237AA	Avian
SAL_JA4687AA	Human
SAL_AB5434AA
SAL_AB5048AA
SAL_AB3721AA
SAL_HA0105AA	Food/Env
SAL_BB9683AA	Human
SAL_BB9634AA	Pig
SAL_BB9637AA	Pig
SAL_BB9521AA	Pig
SAL_BB9520AA	Pig
SAL_BB9524AA	Pig
SAL_BB9453AA	Pig
SAL_BB9515AA	Pig
SAL_BB9429AA	Pig
SAL_BB9430AA	Pig
SAL_BB9427AA	Pig
SAL_BB9428AA	Pig
SAL_BB9426AA	Pig
SAL_BB9636AA	Pig
SAL_BB9635AA	Pig
SAL_VA2859AA	Pig
SAL_VA2858AA	Pig
SAL_VA2857AA	Pig
SAL_VA2856AA	Pig
SAL_VA2855AA	Pig
SAL_EB8740AA	Bovine
SAL_OA4548AA	Other Animals
SAL_DB0498AA	Food/Env
SAL_HA5007AA	Human
SAL_GA9330AA
SAL_VA2908AA	Pig
SAL_GA1491AA	Pig
SAL_VA2909AA	Pig
SAL_VA2907AA	Pig
SAL_GA1490AA	Pig
SAL_NA1586AA	Food/Env
SAL_VA3527AA	Pig
SAL_NA1589AA	Other Animals
SAL_VA2838AA	Pig
SAL_VA2837AA	Pig
SAL_FA7391AA	Pig
SAL_MA8740AA	Food/Env
SAL_NA7762AA	Bovine
SAL_NA7785AA	Pig
SAL_NA7782AA	Pig
SAL_NA7786AA	Pig
SAL_ZA9630AA	Pig
SAL_ZA8647AA	Other Animals
SAL_MA8745AA	Other Animals
SAL_MA8744AA	Other Animals
SAL_MA8743AA	Other Animals
SAL_MA8742AA	Other Animals
SAL_MA8741AA	Other Animals
SAL_ZA9360AA	Other Animals
SAL_ZA8602AA	Pig
SAL_DA0121AA	Other Animals
SAL_NA7703AA	Human
SAL_NA7701AA	Human
SAL_NA7704AA	Human
SAL_ZA2492AA	Pig
SAL_ZA2480AA	Pig
SAL_ZA2496AA	Pig
SAL_ZA2505AA	Pig
SAL_ZA2493AA	Pig
SAL_NA7735AA	Avian
SAL_NA7732AA	Other Animals
SAL_FA6257AA	Bovine
SAL_FA6251AA	Bovine
SAL_BA4685AA
SAL_DA2484AA	Food/Env
SAL_UA3105AA	Avian
SAL_SA7045AA	Human
SAL_NA2132AA	Pig
SAL_NA2277AA	Food/Env
SAL_NA2310AA	Food/Env
SAL_PA4633AA	Food/Env
SAL_NA2204AA	Other Animals
SAL_NA2223AA	Other Animals
SAL_FA4928AA	Pig
SAL_FA4925AA	Pig
SAL_FA4933AA	Pig
SAL_FA4943AA	Pig
SAL_FA4944AA	Pig
SAL_BB4323AA	Other Animals
SAL_DA1079AA	Food/Env
SAL_DA1230AA	Human
SAL_DA1034AA	Human
SAL_DA0432AA	Human
SAL_XA7827AA
SAL_IA5375AA	Other Animals
SAL_IA5376AA	Other Animals
SAL_HA0856AA	Food/Env
SAL_CA9774AA	Food/Env
SAL_DA7816AA	Food/Env
SAL_GA5216AA	Other Animals
SAL_CA8657AA	Other Animals
SAL_QA0640AA	Food/Env
SAL_DA7857AA	Food/Env
SAL_DA7855AA	Food/Env
SAL_DA3874AA	Food/Env
SAL_DA6373AA	Food/Env
SAL_EA3678AA	Pig
SAL_EA3580AA	Pig
SAL_EA3786AA	Avian
SAL_EA3737AA	Avian
SAL_DA2540AA	Food/Env
SAL_DA2220AA	Food/Env
SAL_QA3173AA	Pig
SAL_EA3823AA	Pig
SAL_EA3800AA	Avian
SAL_EA3556AA	Avian
SAL_FA1456AA	Food/Env
SAL_FA2438AA	Food/Env
SAL_FA2437AA	Food/Env
SAL_FA4915AA	Food/Env
SAL_FA2434AA	Food/Env
SAL_FA2433AA	Food/Env
SAL_FA2432AA	Food/Env
SAL_FA2431AA	Food/Env
SAL_FA1460AA	Food/Env
SAL_FA2448AA	Food/Env
SAL_EA3716AA	Pig
SAL_CA8272AA	Food/Env
SAL_CA8211AA	Food/Env
SAL_DA4427AA	Avian
SAL_DA6649AA	Other Animals
SAL_IA9297AA	Human
SAL_JA3279AA	Human
SAL_XA0505AA	Human
SAL_WA7218AA	Pig
SAL_WA7219AA	Pig
SAL_WA7220AA	Pig
SAL_WA7169AA	Pig
SAL_WA7196AA	Pig
SAL_WA7168AA	Pig
SAL_WA7211AA	Pig
SAL_WA7207AA	Pig
SAL_WA7225AA	Pig
SAL_WA7215AA	Pig
SAL_WA7216AA	Pig
SAL_WA7217AA	Pig
SAL_WA7234AA	Pig
SAL_WA7183AA	Pig
SAL_WA7190AA	Pig
SAL_EA3756AA	Pig
SAL_EA3784AA	Pig
SAL_DA0316AA	Food/Env
SAL_DA0349AA	Food/Env
SAL_DA2173AA	Food/Env
SAL_DA2174AA	Food/Env
SAL_DA2182AA	Food/Env
SAL_DA2206AA	Food/Env
SAL_FA7796AA	Food/Env
SAL_EA3555AA	Pig
SAL_GA5187AA	Other Animals
SAL_NA1882AA	Human
SAL_DA6655AA	Other Animals
SAL_GB0667AA	Food/Env
SAL_GB0664AA	Food/Env
SAL_GB0666AA	Human
SAL_GB0673AA	Human
SAL_GB0657AA	Human
SAL_GB0670AA	Human
SAL_GB0663AA	Pig
SAL_GB0669AA	Pig
SAL_GB0675AA	Pig
SAL_GB0677AA	Pig
SAL_GB0672AA	Pig
SAL_GB0671AA	Pig
SAL_GB0668AA	Pig
SAL_SA6886AA	Human
SAL_AB3787AA
SAL_DA5946AA	Food/Env
SAL_HB3412AA	Human
SAL_BB9494AA	Human
SAL_BB9633AA	Pig
SAL_FB0123AA	Food/Env
SAL_DA2279AA	Pig
SAL_DB0562AA	Food/Env
SAL_DB0561AA	Food/Env
SAL_DB0575AA	Food/Env
SAL_DB0532AA	Food/Env
SAL_TA7577AA	Pig
SAL_TA7576AA	Pig
SAL_UA8603AA	Human
SAL_UA8543AA	Human
SAL_UA8667AA	Human
SAL_UA8461AA	Human
SAL_UA8630AA	Human
SAL_UA8418AA	Human
SAL_UA8529AA	Human
SAL_UA8494AA	Human
SAL_UA8496AA	Human
SAL_UA8500AA	Human
SAL_UA8611AA	Human
SAL_UA8601AA	Human
SAL_UA8602AA	Human
SAL_UA8568AA	Human
SAL_UA8639AA	Human
SAL_UA8642AA	Human
SAL_UA8449AA	Human
SAL_UA8446AA	Human
SAL_UA8668AA	Human
SAL_UA8416AA	Human
SAL_UA8432AA	Human
SAL_UA8437AA	Human
SAL_UA8436AA	Human
SAL_NA9115AA	Pig
SAL_NA9110AA	Pig
SAL_NA9073AA	Pig
SAL_NA9148AA	Pig
SAL_NA9128AA	Pig
SAL_UA8647AA	Human
SAL_UA8525AA	Human
SAL_UA8493AA	Human
SAL_UA8410AA	Human
SAL_NA9088AA	Pig
SAL_NA9066AA	Pig
SAL_NA9091AA	Pig
SAL_NA9156AA	Pig
SAL_NA9107AA	Pig
SAL_NA9083AA	Pig
SAL_NA9082AA	Pig
SAL_NA9085AA	Pig
SAL_UA8530AA	Human
SAL_UA8569AA	Human
SAL_UA8676AA	Human
SAL_UA8674AA	Human
SAL_UA8428AA	Human
SAL_UA8643AA	Human
SAL_UA8531AA	Human
SAL_UA8404AA	Human
SAL_UA8431AA	Human
SAL_UA8434AA	Human
SAL_NA9025AA	Pig
SAL_NA9099AA	Pig
SAL_UA8421AA	Human
SAL_UA8604AA	Human
SAL_UA8609AA	Human
SAL_UA8574AA	Human
SAL_UA8573AA	Human
SAL_UA8465AA	Human
SAL_NA9098AA	Pig
SAL_NA9135AA	Pig
SAL_UA8427AA	Human
SAL_UA8524AA	Human
SAL_UA8498AA	Human
SAL_UA8605AA	Human
SAL_UA8608AA	Human
SAL_UA8633AA	Human
SAL_UA8636AA	Human
SAL_UA8411AA	Human
SAL_UA8409AA	Human
SAL_UA8440AA	Human
SAL_UA8413AA	Human
SAL_NA9117AA	Pig
SAL_UA8528AA	Human
SAL_UA8406AA	Human
SAL_UA8423AA	Human
SAL_UA8571AA	Human
SAL_UA8678AA	Human
SAL_UA8408AA	Human
SAL_UA8429AA	Human
SAL_UA8677AA	Human
SAL_SA0842AA	Pig
SAL_NA9062AA	Pig
SAL_NA9096AA	Pig
SAL_NA9102AA	Pig
SAL_NA9094AA	Avian
SAL_UA8526AA	Human
SAL_UA8499AA	Human
SAL_UA8576AA	Human
SAL_UA8570AA	Human
SAL_UA8675AA	Human
SAL_UA8638AA	Human
SAL_UA8435AA	Human
SAL_UA8405AA	Human
SAL_UA8438AA	Human
SAL_UA8402AA	Human
SAL_UA8575AA	Human
SAL_UA8420AA	Human
SAL_UA8419AA	Human
SAL_UA8527AA	Human
SAL_UA8610AA	Human
SAL_UA8599AA	Human
SAL_UA8672AA	Human
SAL_UA8634AA	Human
SAL_UA8412AA	Human
SAL_UA8430AA	Human
SAL_UA8433AA	Human
SAL_NA9022AA	Pig
SAL_NA9104AA	Pig
SAL_NA9090AA	Pig
SAL_NA9095AA	Pig
SAL_NA9132AA	Pig
SAL_NA9131AA	Pig
SAL_NA9130AA	Pig
SAL_NA9129AA	Pig
SAL_UA8566AA	Human
SAL_UA8521AA	Human
SAL_UA8522AA	Human
SAL_UA8497AA	Human
SAL_UA8640AA	Human
SAL_UA8635AA	Human
SAL_UA8451AA	Human
SAL_UA8520AA	Human
SAL_UA8606AA	Human
SAL_NA9024AA	Pig
SAL_NA9021AA	Pig
SAL_NA9112AA	Pig
SAL_NA9134AA	Pig
SAL_NA9027AA	Pig
SAL_NA9114AA	Pig
SAL_UA8422AA	Human
SAL_UA8426AA	Human
SAL_UA8495AA	Human
SAL_UA8607AA	Human
SAL_UA8669AA	Human
SAL_UA8407AA	Human
SAL_NA9071AA	Pig
SAL_NA9105AA	Pig
SAL_NA9106AA	Pig
SAL_NA7761AA	Bovine
SAL_NA7779AA	Pig
SAL_NA7781AA	Pig
SAL_NA7780AA	Pig
SAL_ZA8883AA	Pig
SAL_ZA9751AA	Pig
SAL_ZA8585AA	Pig
SAL_NA7759AA	Avian
SAL_NA7758AA	Avian
SAL_NA7808AA	Avian
SAL_MA8738AA	Other Animals
SAL_ZA9585AA	Pig
SAL_ZA8594AA	Pig
SAL_ZA9653AA	Pig
SAL_FA7332AA
SAL_FA7396AA
SAL_FA7336AA
SAL_FA7374AA
SAL_NA7730AA	Other Animals
SAL_NA7724AA	Human
SAL_NA7723AA	Human
SAL_NA7722AA	Human
SAL_NA7721AA	Human
SAL_NA7720AA	Human
SAL_NA7719AA	Human
SAL_NA7753AA	Pig
SAL_NA7747AA	Pig
SAL_NA7756AA	Pig
SAL_NA7755AA	Pig
SAL_NA7748AA	Pig
SAL_ZA2504AA	Pig
SAL_ZA2501AA	Pig
SAL_ZA2500AA	Pig
SAL_ZA2497AA	Pig
SAL_ZA2495AA	Pig
SAL_ZA2494AA	Pig
SAL_ZA2502AA	Pig
SAL_NA7754AA	Pig
SAL_NA7751AA	Pig
SAL_NA7750AA	Pig
SAL_NA7749AA	Pig
SAL_NA7746AA	Pig
SAL_YA8997AA	Pig
SAL_UA8380AA	Pig
SAL_SA7268AA	Human
SAL_NA2278AA	Pig
SAL_NA2284AA	Pig
SAL_NA2283AA	Pig
SAL_NA2275AA	Pig
SAL_NA2285AA	Pig
SAL_NA2280AA	Pig
SAL_NA2297AA	Pig
SAL_NA2293AA	Pig
SAL_NA2292AA	Pig
SAL_NA2309AA	Pig
SAL_NA2295AA	Avian
SAL_BB9538AA	Pig
SAL_MB4943AA	Avian
SAL_HA7240AA
SAL_BA7849AA	Food/Env
SAL_CA4287AA	Food/Env
SAL_BA8107AA	Food/Env
SAL_CA5075AA	Food/Env
SAL_CA4105AA	Human
SAL_CA6676AA	Human
SAL_CA2689AA	Human
SAL_CA6285AA	Human
SAL_CA6665AA	Human
SAL_CA6637AA	Human
SAL_CA2765AA	Human
SAL_BA9342AA	Human
SAL_CA5451AA	Human
SAL_CA5042AA	Human
SAL_BA9972AA	Human
SAL_CA3588AA	Human
SAL_CA4429AA	Human
SAL_CA2530AA	Human
SAL_CA2341AA	Human
SAL_CA6753AA	Human
SAL_CA5319AA	Human
SAL_CA1189AA	Human
SAL_BA8970AA	Human
SAL_BA8275AA	Human
SAL_CA4704AA	Human
SAL_CA1174AA	Human
SAL_CA6812AA	Human
SAL_CA6828AA	Human
SAL_CA4008AA	Human
SAL_BA7959AA	Human
SAL_CA0906AA	Human
SAL_CA3398AA	Human
SAL_BA8007AA	Human
SAL_CA5106AA	Human
SAL_CA3181AA	Human
SAL_CA6365AA	Human
SAL_CA6422AA	Human
SAL_CA2482AA	Human
SAL_CA1100AA	Human
SAL_CA5279AA	Human
SAL_CA5978AA	Other Animals
SAL_BA9543AA
SAL_CA1128AA
SAL_CA2571AA
SAL_CA4246AA	Human
SAL_QA9546AA	Human
SAL_PA7812AA	Human
SAL_HA5124AA	Pig
SAL_HA5119AA	Pig
SAL_WA1656AA
SAL_HA5084AA
SAL_HA5079AA
SAL_HA5078AA
SAL_BA9718AA	Human
SAL_IA5178AA	Food/Env
SAL_HA6026AA	Food/Env
SAL_HA6955AA	Avian
SAL_IA5281AA	Food/Env
SAL_IA5278AA	Food/Env
SAL_IA5248AA	Food/Env
SAL_IA5250AA	Food/Env
SAL_IA5257AA	Food/Env
SAL_IA5177AA	Food/Env
SAL_HA6961AA	Food/Env
SAL_VA4139AA	Human
SAL_VA4070AA	Human
SAL_VA4148AA	Human
SAL_VA4078AA	Human
SAL_VA4096AA	Human
SAL_VA4193AA	Human
SAL_VA4214AA	Human
SAL_VA4123AA	Human
SAL_EA2145AA	Pig
SAL_CA8147AA	Avian
SAL_HA9115AA	Other Animals
SAL_HA5968AA	Other Animals
SAL_FA2980AA	Pig
SAL_EA2083AA	Pig
SAL_FA2960AA	Pig
SAL_FA2765AA	Pig
SAL_CA9681AA	Pig
SAL_FA2762AA	Pig
SAL_FA2935AA	Pig
SAL_FA2664AA	Pig
SAL_FA2911AA	Pig
SAL_FA2796AA	Pig
SAL_FA2669AA	Pig
SAL_CA9674AA	Pig
SAL_CA9654AA	Pig
SAL_BA1484AA	Pig
SAL_FA2759AA	Pig
SAL_BA1953AA	Food/Env
SAL_BA1962AA	Food/Env
SAL_FA2888AA	Bovine
SAL_FA2979AA	Pig
SAL_FA2978AA	Pig
SAL_FA2957AA	Pig
SAL_FA2947AA	Pig
SAL_FA2814AA	Pig
SAL_FA2803AA	Pig
SAL_FA2722AA	Pig
SAL_FA2694AA	Pig
SAL_CA9678AA	Pig
SAL_FA2859AA	Pig
SAL_FA2718AA	Pig
SAL_FA2851AA	Pig
SAL_EA1958AA	Avian
SAL_MA2981AA	Pig
SAL_BA2609AA	Pig
SAL_FA2745AA	Pig
SAL_FA2819AA	Pig
SAL_FA2892AA	Pig
SAL_MB0518AA
SAL_FA2984AA	Pig
SAL_FA2809AA	Pig
SAL_FA2769AA	Pig
SAL_FA2720AA	Pig
SAL_FA2712AA	Pig
SAL_FA2899AA	Pig
SAL_FA2723AA	Pig
SAL_EA1991AA	Pig
SAL_IA2473AA	Food/Env
SAL_BA4595AA	Food/Env
SAL_FA0432AA	Food/Env
SAL_FA0413AA	Food/Env
SAL_FA0414AA	Food/Env
SAL_FA0415AA	Food/Env
SAL_FA1365AA	Food/Env
SAL_FA0416AA	Food/Env
SAL_FA2933AA	Pig
SAL_FA2828AA	Pig
SAL_FA2731AA	Pig
SAL_FA2682AA	Pig
SAL_FA2869AA	Pig
SAL_BA6076AA	Avian
SAL_UA6875AA	Pig
SAL_FA2781AA	Pig
SAL_FA2784AA	Pig
SAL_FA2883AA	Pig
SAL_FA2774AA	Pig
SAL_FA2878AA	Pig
SAL_FA2792AA	Pig
SAL_EA1968AA	Pig
SAL_HA7611AA	Food/Env
SAL_BA2015AA	Pig
SAL_BA0703AA	Pig
SAL_BA2056AA	Pig
SAL_FA2791AA	Pig
SAL_EA4970AA	Pig
SAL_CA9685AA	Pig
SAL_FA2948AA	Pig
SAL_BA1478AA	Pig
SAL_BA3557AA	Food/Env
SAL_BA3480AA	Food/Env
SAL_BA3556AA	Food/Env
SAL_BA3672AA	Food/Env
SAL_BA3588AA	Food/Env
SAL_BA3583AA	Food/Env
SAL_BA3614AA	Food/Env
SAL_BA3578AA	Food/Env
SAL_FA2785AA	Pig
SAL_VA8041AA	Other Animals
SAL_FA2926AA	Pig
SAL_DA2939AA	Food/Env
SAL_DA2938AA	Food/Env
SAL_DA2952AA	Food/Env
SAL_DA2951AA	Food/Env
SAL_DA2928AA	Food/Env
SAL_DA2943AA	Food/Env
SAL_DA2934AA	Food/Env
SAL_DA2933AA	Food/Env
SAL_FA2917AA	Pig
SAL_EA1979AA	Pig
SAL_CA8161AA	Food/Env
SAL_FA2991AA	Pig
SAL_FA2779AA	Pig
SAL_FA2771AA	Pig
SAL_KA6327AA	Human
SAL_HA0657AA	Human
[truncated: 7,301 more rows]

## Sheet: metadata_year
ID	Collection Year
SAL_HC6849AA_AS
SAL_EA6434AA_AS	1935
SAL_EA6435AA_AS	1935
SAL_EA6429AA_AS	1935
SAL_EA5174AA_AS	1935
SAL_MC5868AA_AS	1937
SAL_MC5886AA_AS	1940
SAL_EA6439AA_AS	1942
SAL_EA6436AA_AS	1942
SAL_MC2336AA_AS	1943
SAL_EA5152AA_AS	1946
SAL_JA4553AA_AS	1948
SAL_MB1333AA_AS	1954
SAL_LA6155AA_AS	1954
SAL_KA2726AA_AS	1955
SAL_KA4646AA_AS	1955
SAL_KA4666AA_AS	1960
SAL_KA4652AA_AS	1960
SAL_KA2736AA_AS	1961
SAL_KA5410AA_AS	1962
SAL_KA4665AA_AS	1962
SAL_KA4667AA_AS	1962
SAL_KA4670AA_AS	1963
SAL_MC5902AA_AS	1963
SAL_KA4668AA_AS	1963
SAL_KA2755AA_AS	1965
SAL_JA4440AA_AS	1966
SAL_KA4673AA_AS	1967
SAL_KA2758AA_AS	1967
SAL_KA2761AA_AS	1968
SAL_QC1697AA_AS	1969
SAL_LA9054AA_AS	1971
SAL_LA9065AA_AS	1971
SAL_LA9066AA_AS	1971
SAL_LA9072AA_AS	1971
SAL_LA9073AA_AS	1971
SAL_LA9077AA_AS	1971
SAL_LA9078AA_AS	1971
SAL_LA9085AA_AS	1971
SAL_LA9053AA_AS	1971
SAL_LA9063AA_AS	1971
SAL_LA9068AA_AS	1971
SAL_LA9100AA_AS	1972
SAL_KA4675AA_AS	1973
SAL_JA4554AA_AS	1974
SAL_KA4676AA_AS	1974
SAL_FA3249AA_AS	1976
SAL_JA4558AA_AS	1977
SAL_LA5360AA_AS	1977
SAL_QC6401AA_AS	1978
SAL_JA4439AA_AS	1979
SAL_LA5328AA_AS	1979
SAL_ZA5060AA_AS	1981
SAL_JA4441AA_AS	1981
SAL_JA4557AA_AS	1981
SAL_JA4552AA_AS	1982
SAL_HC6822AA_AS	1984
SAL_HC6845AA_AS	1984
SAL_AB1264AA_AS	1985
SAL_WB7995AA_AS	1985
SAL_WB7994AA_AS	1985
SAL_WB7992AA_AS	1985
SAL_WB7997AA_AS	1985
SAL_WB8265AA_AS	1985
SAL_AB1281AA_AS	1986
SAL_IC1428AA_AS	1986
SAL_IC1247AA_AS	1986
SAL_AB1245AA_AS	1988
SAL_HC6832AA_AS	1988
SAL_AB1246AA_AS	1988
SAL_XA1842AA_AS	1989
SAL_LA5324AA_AS	1990
SAL_JB1381AA_AS	1991
SAL_JB1382AA_AS	1991
SAL_JB1384AA_AS	1991
SAL_XA0345AA_AS	1991
SAL_ZA4401AA_AS	1992
SAL_RA9827AA_AS	1992
SAL_QA8652AA_AS	1992
SAL_XA1703AA_AS	1992
SAL_KB8432AA_AS	1993
SAL_NB4946AA_AS	1993
SAL_NB4980AA_AS	1993
SAL_NB4981AA_AS	1993
SAL_ZB4172AA_AS	1994
SAL_DB9808AA_AS	1994
SAL_DB9806AA_AS	1994
SAL_NB4947AA_AS	1994
SAL_NB4982AA_AS	1994
SAL_AB1623AA_AS	1994
SAL_QC2705AA_AS	1994
SAL_ZB4169AA_AS	1995
SAL_HC6840AA_AS	1995
SAL_JB1379AA_AS	1995
SAL_NB4948AA_AS	1995
SAL_LA5307AA_AS	1995
SAL_ZB3977AA_AS	1996
SAL_ZB4165AA_AS	1996
SAL_ZB4164AA_AS	1996
SAL_ZB4163AA_AS	1996
SAL_ZB4162AA_AS	1996
SAL_ZB4166AA_AS	1996
SAL_ZB4259AA_AS	1996
SAL_ZB4258AA_AS	1996
SAL_ZB4074AA_AS	1996
SAL_ZB4072AA_AS	1996
SAL_ZB4073AA_AS	1996
SAL_ZB3981AA_AS	1996
SAL_ZB4257AA_AS	1996
SAL_ZB4260AA_AS	1996
SAL_ZB4075AA_AS	1996
SAL_ZB4076AA_AS	1996
SAL_AB1262AA_AS	1996
SAL_AB1331AA_AS	1996
SAL_KB8351AA_AS	1996
SAL_KB8071AA_AS	1996
SAL_ZB4170AA_AS	1996
SAL_NB4949AA_AS	1996
SAL_NB4950AA_AS	1996
SAL_NB4984AA_AS	1996
SAL_ZB4334AA_AS	1997
SAL_ZB4176AA_AS	1997
SAL_TC9852AA_AS	1997
SAL_NB4951AA_AS	1997
SAL_NB4952AA_AS	1997
SAL_LA5343AA_AS	1997
SAL_AB1330AA_AS	1998
SAL_KC2847AA_AS	1998
SAL_LA5934AA_AS	1998
SAL_LA5876AA_AS	1998
SAL_JA4457AA_AS	1998
SAL_CB1877AA_AS	1998
SAL_NB4953AA_AS	1998
SAL_NB4954AA_AS	1998
SAL_NB4986AA_AS	1998
SAL_ZA3493AA_AS	1998
SAL_LA6380AA_AS	1998
SAL_ZB4333AA_AS	1999
SAL_DB9728AA_AS	1999
SAL_DB9726AA_AS	1999
SAL_ZB4106AA_AS	1999
SAL_ZB4104AA_AS	1999
SAL_DB9718AA_AS	1999
SAL_MA6555AA_AS	1999
SAL_WB9834AA_AS	1999
SAL_MA6554AA_AS	1999
SAL_XB7230AA_AS	1999
SAL_WB9856AA_AS	1999
SAL_WB9850AA_AS	1999
SAL_WB9849AA_AS	1999
SAL_XB4432AA_AS	1999
SAL_WB9855AA_AS	1999
SAL_XB7236AA_AS	1999
SAL_LA7908AA_AS	1999
SAL_LA7907AA_AS	1999
SAL_LA7909AA_AS	1999
SAL_JB1386AA_AS	1999
SAL_KB7916AA_AS	1999
SAL_JB1406AA_AS	1999
SAL_JB1389AA_AS	1999
SAL_JB1398AA_AS	1999
SAL_JB1393AA_AS	1999
SAL_JB1400AA_AS	1999
SAL_JB1392AA_AS	1999
SAL_JB1387AA_AS	1999
SAL_JB1411AA_AS	1999
SAL_JB1380AA_AS	1999
SAL_JB1410AA_AS	1999
SAL_JB1412AA_AS	1999
SAL_JB1395AA_AS	1999
SAL_TC9591AA_AS	1999
SAL_NB4955AA_AS	1999
SAL_NB4956AA_AS	1999
SAL_EC8600AA_AS	1999
SAL_SB5207AA_AS	1999
SAL_LA6078AA_AS	1999
SAL_ZB4332AA_AS	2000
SAL_ZB4189AA_AS	2000
SAL_ZB3986AA_AS	2000
SAL_ZB4105AA_AS	2000
SAL_XB6744AA_AS	2000
SAL_LA5829AA_AS	2000
SAL_JA4448AA_AS	2000
SAL_JB1376AA_AS	2000
SAL_JB1377AA_AS	2000
SAL_BB7986AA_AS	2000
SAL_MA6544AA_AS	2000
SAL_KB8933AA_AS	2000
SAL_KB8934AA_AS	2000
SAL_NB4957AA_AS	2000
SAL_NB4958AA_AS	2000
SAL_LC5538AA_AS	2000
SAL_OB3666AA_AS	2000
SAL_ZB3985AA_AS	2001
SAL_WB8376AA_AS	2001
SAL_LA9971AA_AS	2001
SAL_AB1251AA_AS	2001
SAL_AB1254AA_AS	2001
SAL_AB1255AA_AS	2001
SAL_AB1253AA_AS	2001
SAL_AB1252AA_AS	2001
SAL_AB1250AA_AS	2001
SAL_JA4455AA_AS	2001
SAL_WB8670AA_AS	2001
SAL_IC8576AA_AS	2001
SAL_JB1345AA_AS	2001
SAL_WB7574AA_AS	2001
SAL_JB1367AA_AS	2001
SAL_VB5838AA_AS	2001
SAL_VB6076AA_AS	2001
SAL_VB6243AA_AS	2001
SAL_AB1272AA_AS	2001
SAL_VB6123AA_AS	2001
SAL_TC9592AA_AS	2001
SAL_TC9589AA_AS	2001
SAL_NB4959AA_AS	2001
SAL_NB4960AA_AS	2001
SAL_AB1273AA_AS	2001
SAL_WB8214AA_AS	2001
SAL_WB7445AA_AS	2001
SAL_MA8011AA_AS	2001
SAL_MA8014AA_AS	2001
SAL_MA8016AA_AS	2001
SAL_FC0013AA_AS	2001
SAL_FC0020AA_AS	2001
SAL_UC0436AA_AS	2001
SAL_FA1703AA_AS	2001
SAL_LA2727AA_AS	2001
SAL_LA6967AA_AS	2001
SAL_FA1389AA_AS	2001
SAL_KA9232AA_AS	2001
SAL_KA9236AA_AS	2001
SAL_KA6015AA_AS	2001
SAL_LA5312AA_AS	2001
SAL_LA5258AA_AS	2001
SAL_LA5260AA_AS	2001
SAL_KA4266AA_AS	2002
SAL_ZB3982AA_AS	2002
SAL_ZB3983AA_AS	2002
SAL_ZB3984AA_AS	2002
SAL_XB6736AA_AS	2002
SAL_JA4478AA_AS	2002
SAL_KA3524AA_AS	2002
SAL_ZA5059AA_AS	2002
SAL_JB1358AA_AS	2002
SAL_MA2757AA_AS	2002
SAL_CB1852AA_AS	2002
SAL_MA2753AA_AS	2002
SAL_KA4272AA_AS	2002
SAL_NB4961AA_AS	2002
SAL_NB4962AA_AS	2002
SAL_MA2760AA_AS	2002
SAL_KA0045AA_AS	2002
SAL_KA0051AA_AS	2002
SAL_JA4562AA_AS	2002
SAL_CA2393AA_AS	2002
SAL_JA4566AA_AS	2002
SAL_FA3995AA_AS	2002
SAL_JA4565AA_AS	2002
SAL_CA0747AA_AS	2002
SAL_BA5451AA_AS	2002
SAL_FA3911AA_AS	2002
SAL_JA4564AA_AS	2002
SAL_FC0021AA_AS	2002
SAL_FC0616AA_AS	2002
SAL_FC0617AA_AS	2002
SAL_FC0024AA_AS	2002
SAL_FC0151AA_AS	2002
SAL_EC9848AA_AS	2002
SAL_EC9755AA_AS	2002
SAL_EC9759AA_AS	2002
SAL_EC9760AA_AS	2002
SAL_EC9764AA_AS	2002
SAL_FC0149AA_AS	2002
SAL_EC9920AA_AS	2002
SAL_FC0155AA_AS	2002
SAL_EC9948AA_AS	2002
SAL_FC0277AA_AS	2002
SAL_EC9737AA_AS	2002
SAL_FA3889AA_AS	2002
SAL_EC9930AA_AS	2002
SAL_EC9941AA_AS	2002
SAL_EC9799AA_AS	2002
SAL_FC0047AA_AS	2002
SAL_FC0211AA_AS	2002
SAL_FA3936AA_AS	2002
SAL_JA4563AA_AS	2002
SAL_EC9761AA_AS	2002
SAL_FC0050AA_AS	2002
SAL_FC0204AA_AS	2002
SAL_EC9994AA_AS	2002
SAL_EC9997AA_AS	2002
SAL_FC0100AA_AS	2002
SAL_FA5440AA_AS	2002
SAL_BA3804AA_AS	2002
SAL_OA4837AA_AS	2002
SAL_KA2955AA_AS	2002
SAL_LA9604AA_AS	2002
SAL_EA8915AA_AS	2002
SAL_KA2940AA_AS	2002
SAL_IA1921AA_AS	2002
SAL_IA5618AA_AS	2002
SAL_UA1490AA_AS	2003
SAL_IC1709AA_AS	2003
SAL_KB8150AA_AS	2003
SAL_KB8879AA_AS	2003
SAL_HA9382AA_AS	2003
SAL_AB9911AA_AS	2003
SAL_OB4709AA_AS	2003
SAL_FA6893AA_AS	2003
SAL_JA7493AA_AS	2003
SAL_ZB4273AA_AS	2003
SAL_ZB4018AA_AS	2003
SAL_ZB4021AA_AS	2003
SAL_JA8270AA_AS	2003
SAL_NA6472AA_AS	2003
SAL_NB4963AA_AS	2003
SAL_NB4964AA_AS	2003
SAL_WB8213AA_AS	2003
SAL_FA3192AA_AS	2003
SAL_JA0982AA_AS	2003
SAL_FA2979AA_AS	2003
SAL_FA2156AA_AS	2003
SAL_FA4497AA_AS	2003
SAL_FA2069AA_AS	2003
SAL_FA3196AA_AS	2003
SAL_FA3763AA_AS	2003
SAL_FA2355AA_AS	2003
SAL_BA5224AA_AS	2003
SAL_FA2502AA_AS	2003
SAL_FA4379AA_AS	2003
SAL_FA3052AA_AS	2003
SAL_FA2964AA_AS	2003
SAL_FA2958AA_AS	2003
SAL_FA4434AA_AS	2003
SAL_FA4535AA_AS	2003
SAL_FA2353AA_AS	2003
SAL_FA4397AA_AS	2003
SAL_FA4431AA_AS	2003
SAL_BA9668AA_AS	2003
SAL_JA4561AA_AS	2003
SAL_JA4438AA_AS	2003
SAL_FA2136AA_AS	2003
SAL_FA1993AA_AS	2003
SAL_FA2360AA_AS	2003
SAL_FA4728AA_AS	2003
SAL_FA4384AA_AS	2003
SAL_FA4572AA_AS	2003
SAL_BA3624AA_AS	2003
SAL_FA3194AA_AS	2003
SAL_FA2832AA_AS	2003
SAL_FC0152AA_AS	2003
SAL_EC9874AA_AS	2003
SAL_EC9855AA_AS	2003
SAL_EC9865AA_AS	2003
SAL_EC9869AA_AS	2003
SAL_FA2292AA_AS	2003
SAL_FA2286AA_AS	2003
SAL_FA4147AA_AS	2003
SAL_EC9877AA_AS	2003
SAL_FC0520AA_AS	2003
SAL_FC0079AA_AS	2003
SAL_BA5526AA_AS	2003
SAL_CA2498AA_AS	2003
SAL_EC9882AA_AS	2003
SAL_FC0054AA_AS	2003
SAL_FC0093AA_AS	2003
SAL_FA4423AA_AS	2003
SAL_IA1837AA_AS	2003
SAL_FA4560AA_AS	2003
SAL_FA2503AA_AS	2003
SAL_FA2940AA_AS	2003
SAL_BA2933AA_AS	2003
SAL_WA4710AA_AS	2003
SAL_PA2476AA_AS	2003
SAL_JB1366AA_AS	2003
SAL_JB1369AA_AS	2003
SAL_JB1370AA_AS	2003
SAL_JB1372AA_AS	2003
SAL_FA0013AA_AS	2003
SAL_FA0032AA_AS	2003
SAL_FA2865AA_AS	2003
SAL_FC0558AA_AS	2003
SAL_LA5314AA_AS	2003
SAL_EA5943AA_AS	2003
SAL_UB4871AA_AS	2003
SAL_AB1267AA_AS	2004
SAL_ZB4016AA_AS	2004
SAL_ZB4283AA_AS	2004
SAL_XB7181AA_AS	2004
SAL_XB6738AA_AS	2004
SAL_IC3512AA_AS	2004
SAL_IC3514AA_AS	2004
SAL_IC3408AA_AS	2004
SAL_VB5823AA_AS	2004
SAL_SB5470AA_AS	2004
SAL_NB7570AA_AS	2004
SAL_NB7577AA_AS	2004
SAL_NB7576AA_AS	2004
SAL_NB7575AA_AS	2004
SAL_OB4654AA_AS	2004
SAL_OB4715AA_AS	2004
SAL_OB4017AA_AS	2004
SAL_AB1244AA_AS	2004
SAL_AB1266AA_AS	2004
SAL_KA2749AA_AS	2004
SAL_JB1349AA_AS	2004
SAL_LA2496AA_AS	2004
SAL_JB1347AA_AS	2004
SAL_JB1348AA_AS	2004
SAL_NB2997AA_AS	2004
SAL_EB0136AA_AS	2004
SAL_DB9595AA_AS	2004
SAL_KA2748AA_AS	2004
SAL_BA5836AA_AS	2004
SAL_ZB4017AA_AS	2004
SAL_NB4965AA_AS	2004
SAL_NB4966AA_AS	2004
SAL_NB4995AA_AS	2004
SAL_FA3031AA_AS	2004
SAL_FA2839AA_AS	2004
SAL_FA2840AA_AS	2004
SAL_FC0106AA_AS	2004
SAL_FC0132AA_AS	2004
SAL_FC0440AA_AS	2004
SAL_FC0615AA_AS	2004
SAL_FC0123AA_AS	2004
SAL_FC0125AA_AS	2004
SAL_EC9989AA_AS	2004
SAL_EC9954AA_AS	2004
SAL_FC0441AA_AS	2004
SAL_EC9957AA_AS	2004
SAL_EA6233AA_AS	2004
SAL_LA5161AA_AS	2004
SAL_KB9169AA_AS	2004
SAL_JB1375AA_AS	2004
SAL_LA5168AA_AS	2004
SAL_FA2527AA_AS	2004
SAL_LA5100AA_AS	2004
SAL_NB7616AA_AS	2004
SAL_LA6790AA_AS	2004
SAL_LA6077AA_AS	2004
SAL_LA4664AA_AS	2005
SAL_ZB4284AA_AS	2005
SAL_XB6745AA_AS	2005
SAL_XB6735AA_AS	2005
SAL_XB6737AA_AS	2005
SAL_XB6748AA_AS	2005
SAL_XB6755AA_AS	2005
SAL_FA0910AA_AS	2005
SAL_FA0322AA_AS	2005
SAL_NB6542AA_AS	2005
SAL_OB4016AA_AS	2005
SAL_OB3988AA_AS	2005
SAL_EA5831AA_AS	2005
SAL_JB1378AA_AS	2005
SAL_KA0221AA_AS	2005
SAL_KA2722AA_AS	2005
SAL_JA4556AA_AS	2005
SAL_IC8580AA_AS	2005
SAL_IC8577AA_AS	2005
SAL_JB1350AA_AS	2005
SAL_UB6577AA_AS	2005
SAL_VB6304AA_AS	2005
SAL_KB8187AA_AS	2005
SAL_KB8738AA_AS	2005
SAL_KB8137AA_AS	2005
SAL_KB9247AA_AS	2005
SAL_KB9251AA_AS	2005
SAL_KB9266AA_AS	2005
SAL_KB8732AA_AS	2005
SAL_KB8734AA_AS	2005
SAL_KB8741AA_AS	2005
SAL_KB9280AA_AS	2005
SAL_KB9312AA_AS	2005
SAL_KB9311AA_AS	2005
SAL_KB8649AA_AS	2005
SAL_KB9296AA_AS	2005
SAL_KC2870AA_AS	2005
SAL_KB8715AA_AS	2005
SAL_EA3623AA_AS	2005
SAL_FC0194AA_AS	2005
SAL_FC0195AA_AS	2005
SAL_FA1043AA_AS	2005
SAL_EA6351AA_AS	2005
SAL_FA5894AA_AS	2005
SAL_EA9820AA_AS	2005
SAL_FA5598AA_AS	2005
SAL_EA4247AA_AS	2005
SAL_EA4134AA_AS	2005
SAL_EA4251AA_AS	2005
SAL_LA5181AA_AS	2005
SAL_LA5074AA_AS	2005
SAL_UA1502AA_AS	2005
SAL_FA0031AA_AS	2005
SAL_EA9561AA_AS	2005
SAL_FA5469AA_AS	2005
SAL_KB8940AA_AS	2005
SAL_KB8463AA_AS	2005
SAL_WB7744AA_AS	2005
SAL_LA6075AA_AS	2005
SAL_LA5263AA_AS	2005
SAL_LA5262AA_AS	2005
SAL_LA6791AA_AS	2005
SAL_UB4936AA_AS	2005
SAL_ZB4285AA_AS	2006
SAL_HC8352AA_AS	2006
SAL_HC8346AA_AS	2006
SAL_PA7985AA_AS	2006
SAL_PA8869AA_AS	2006
SAL_XB6743AA_AS	2006
SAL_XB6742AA_AS	2006
SAL_XB6733AA_AS	2006
SAL_NB7573AA_AS	2006
SAL_NB7769AA_AS	2006
SAL_OB4014AA_AS	2006
SAL_OB4384AA_AS	2006
SAL_KB8343AA_AS	2006
SAL_UA1407AA_AS	2006
SAL_UA0841AA_AS	2006
SAL_UA1386AA_AS	2006
SAL_UA1377AA_AS	2006
SAL_UA1385AA_AS	2006
SAL_UA1415AA_AS	2006
SAL_AB1269AA_AS	2006
SAL_AB1270AA_AS	2006
SAL_AB1291AA_AS	2006
SAL_IC8578AA_AS	2006
SAL_DB3623AA_AS	2006
SAL_DB3628AA_AS	2006
SAL_DB3621AA_AS	2006
SAL_DB3622AA_AS	2006
SAL_DB3631AA_AS	2006
SAL_KB8735AA_AS	2006
SAL_KB8736AA_AS	2006
SAL_KB9246AA_AS	2006
SAL_KB9285AA_AS	2006
SAL_KB8345AA_AS	2006
SAL_KB8223AA_AS	2006
SAL_KB9287AA_AS	2006
SAL_KB8456AA_AS	2006
SAL_KB8742AA_AS	2006
SAL_KC2867AA_AS	2006
SAL_VB5741AA_AS	2006
SAL_KB8248AA_AS	2006
SAL_VB6087AA_AS	2006
SAL_KB8648AA_AS	2006
SAL_KB8497AA_AS	2006
SAL_KB8850AA_AS	2006
SAL_KB8848AA_AS	2006
SAL_KB9327AA_AS	2006
SAL_KB9257AA_AS	2006
SAL_KB9316AA_AS	2006
SAL_KB9302AA_AS	2006
SAL_KB8677AA_AS	2006
SAL_KB8882AA_AS	2006
SAL_KB9291AA_AS	2006
SAL_KB8681AA_AS	2006
SAL_KB9318AA_AS	2006
SAL_KB9317AA_AS	2006
SAL_KB8350AA_AS	2006
SAL_KB9322AA_AS	2006
SAL_KB9290AA_AS	2006
SAL_KB8026AA_AS	2006
SAL_KB9254AA_AS	2006
SAL_KB8575AA_AS	2006
SAL_KB8212AA_AS	2006
SAL_KB8102AA_AS	2006
SAL_KB8101AA_AS	2006
SAL_KB8100AA_AS	2006
SAL_KB9325AA_AS	2006
SAL_KB9320AA_AS	2006
SAL_KB8093AA_AS	2006
SAL_KB9309AA_AS	2006
SAL_KB9321AA_AS	2006
SAL_KB8103AA_AS	2006
SAL_KB9278AA_AS	2006
SAL_KB9326AA_AS	2006
SAL_KB9299AA_AS	2006
SAL_KB9267AA_AS	2006
SAL_KB9314AA_AS	2006
SAL_KB9307AA_AS	2006
SAL_KB8007AA_AS	2006
SAL_KB8106AA_AS	2006
SAL_KB9282AA_AS	2006
SAL_KB8090AA_AS	2006
SAL_KB8109AA_AS	2006
SAL_KB8476AA_AS	2006
SAL_KB9279AA_AS	2006
SAL_PB8826AA_AS	2006
SAL_KC2860AA_AS	2006
SAL_KB7980AA_AS	2006
SAL_KB9305AA_AS	2006
SAL_KB8043AA_AS	2006
SAL_KB9242AA_AS	2006
SAL_KB8810AA_AS	2006
SAL_KB8944AA_AS	2006
SAL_KB9243AA_AS	2006
SAL_KB8778AA_AS	2006
SAL_KB8694AA_AS	2006
SAL_KB9289AA_AS	2006
SAL_KB8937AA_AS	2006
SAL_KB9260AA_AS	2006
SAL_KB8047AA_AS	2006
SAL_KB9281AA_AS	2006
SAL_PB8832AA_AS	2006
SAL_KB9284AA_AS	2006
SAL_KB8737AA_AS	2006
SAL_KB9262AA_AS	2006
SAL_VB6352AA_AS	2006
SAL_VB6351AA_AS	2006
SAL_VB6353AA_AS	2006
SAL_VB5904AA_AS	2006
SAL_ZB4321AA_AS	2006
SAL_PC5332AA_AS	2006
SAL_PC5333AA_AS	2006
SAL_AB1261AA_AS	2006
SAL_PB8845AA_AS	2006
SAL_OB4553AA_AS	2006
SAL_VB5817AA_AS	2006
SAL_KB8537AA_AS	2006
SAL_KB8063AA_AS	2006
SAL_IB7976AA_AS	2006
SAL_NB4969AA_AS	2006
SAL_NB4970AA_AS	2006
SAL_NB4990AA_AS	2006
SAL_WB7549AA_AS	2006
SAL_UA1567AA_AS	2006
SAL_EA6497AA_AS	2006
SAL_EA6494AA_AS	2006
SAL_EA8935AA_AS	2006
SAL_EA8914AA_AS	2006
SAL_FA5597AA_AS	2006
SAL_FA5593AA_AS	2006
SAL_FA5559AA_AS	2006
SAL_FA5560AA_AS	2006
SAL_FA5555AA_AS	2006
SAL_FA5551AA_AS	2006
SAL_FA5526AA_AS	2006
SAL_FA5530AA_AS	2006
SAL_FA5896AA_AS	2006
SAL_FA3019AA_AS	2006
SAL_MB2202AA_AS	2006
SAL_LA6694AA_AS	2006
SAL_EA8865AA_AS	2006
SAL_BA5023AA_AS	2006
SAL_FA4564AA_AS	2006
SAL_MA0355AA_AS	2006
SAL_EA3149AA_AS	2006
SAL_KB8576AA_AS	2006
SAL_VB5854AA_AS	2006
SAL_KB8980AA_AS	2006
SAL_LA5250AA_AS	2006
SAL_EA5391AA_AS	2006
SAL_LA5351AA_AS	2006
SAL_LA6074AA_AS	2006
SAL_OA2084AA_AS	2007
SAL_EA8925AA_AS	2007
SAL_ZB4331AA_AS	2007
SAL_BA3070AA_AS	2007
SAL_EA5035AA_AS	2007
SAL_UA8347AA_AS	2007
SAL_SB5460AA_AS	2007
SAL_OB4007AA_AS	2007
SAL_NB7678AA_AS	2007
SAL_NB7945AA_AS	2007
SAL_NB7572AA_AS	2007
SAL_NB7571AA_AS	2007
SAL_NB7773AA_AS	2007
SAL_NB7768AA_AS	2007
SAL_OB4705AA_AS	2007
SAL_OB4712AA_AS	2007
SAL_OB4711AA_AS	2007
SAL_OB4710AA_AS	2007
SAL_OB4013AA_AS	2007
SAL_OB4678AA_AS	2007
SAL_FA6858AA_AS	2007
SAL_EA8857AA_AS	2007
SAL_XA8311AA_AS	2007
SAL_XA8353AA_AS	2007
SAL_XA8347AA_AS	2007
SAL_XA8348AA_AS	2007
SAL_XA8323AA_AS	2007
SAL_XA8328AA_AS	2007
SAL_LA7814AA_AS	2007
SAL_LA2854AA_AS	2007
SAL_LA2851AA_AS	2007
SAL_UA1394AA_AS	2007
SAL_UA1413AA_AS	2007
SAL_UA1405AA_AS	2007
SAL_UA1348AA_AS	2007
SAL_UA1356AA_AS	2007
SAL_UA1393AA_AS	2007
SAL_UA1399AA_AS	2007
SAL_UA1378AA_AS	2007
SAL_AB1271AA_AS	2007
SAL_AB1283AA_AS	2007
SAL_MB6301AA_AS	2007
SAL_MB6302AA_AS	2007
SAL_LA2664AA_AS	2007
SAL_LA7904AA_AS	2007
SAL_JB1371AA_AS	2007
SAL_KB8373AA_AS	2007
SAL_KB8642AA_AS	2007
SAL_KB8032AA_AS	2007
SAL_KB9256AA_AS	2007
SAL_KB9300AA_AS	2007
SAL_KB8019AA_AS	2007
SAL_KB8403AA_AS	2007
SAL_VB6383AA_AS	2007
SAL_KC2892AA_AS	2007
SAL_LA7905AA_AS	2007
SAL_JB7934AA_AS	2007
SAL_JB7933AA_AS	2007
SAL_JB1360AA_AS	2007
SAL_JB1361AA_AS	2007
SAL_PA2468AA_AS	2007
SAL_VB5739AA_AS	2007
SAL_EA5155AA_AS	2007
SAL_KB8794AA_AS	2007
SAL_NA6515AA_AS	2007
SAL_NA6518AA_AS	2007
SAL_NB4971AA_AS	2007
SAL_OB3708AA_AS	2007
SAL_IA1895AA_AS	2007
SAL_IA3844AA_AS	2007
SAL_IA1759AA_AS	2007
SAL_EA4149AA_AS	2007
SAL_CA0169AA_AS	2007
SAL_IA6166AA_AS	2007
SAL_BA3719AA_AS	2007
SAL_EA6142AA_AS	2007
SAL_KA9610AA_AS	2007
SAL_KA9598AA_AS	2007
SAL_KA8860AA_AS	2007
SAL_KA9862AA_AS	2007
SAL_KA9863AA_AS	2007
SAL_KA9867AA_AS	2007
SAL_KA9606AA_AS	2007
SAL_KA9612AA_AS	2007
SAL_KA9600AA_AS	2007
SAL_KA9751AA_AS	2007
SAL_OB6802AA_AS	2007
SAL_OB6798AA_AS	2007
SAL_EA6253AA_AS	2007
SAL_EA6121AA_AS	2007
SAL_EA5804AA_AS	2007
SAL_JA8335AA_AS	2007
SAL_HA7416AA_AS	2007
SAL_FA7184AA_AS	2007
SAL_EA6471AA_AS	2007
SAL_FA2351AA_AS	2007
SAL_FA2900AA_AS	2007
SAL_FA4115AA_AS	2007
SAL_FA3039AA_AS	2007
SAL_FA2918AA_AS	2007
SAL_FA3717AA_AS	2007
SAL_LA0591AA_AS	2007
SAL_MB2203AA_AS	2007
SAL_KA9866AA_AS	2007
SAL_HC5157AA_AS	2007
SAL_KB8229AA_AS	2007
SAL_KB8331AA_AS	2007
SAL_KB8495AA_AS	2007
SAL_KB8824AA_AS	2007
SAL_KB8983AA_AS	2007
SAL_KB8984AA_AS	2007
SAL_KB8982AA_AS	2007
SAL_LA5331AA_AS	2007
SAL_EA5512AA_AS	2007
SAL_LA5251AA_AS	2007
SAL_LA6763AA_AS	2007
SAL_UB4916AA_AS	2007
SAL_TB7603AA_AS	2007
SAL_PA8554AA_AS	2008
SAL_IC3743AA_AS	2008
SAL_SB5573AA_AS	2008
SAL_VA1229AA_AS	2008
SAL_OB3993AA_AS	2008
SAL_XA8355AA_AS	2008
SAL_LA7675AA_AS	2008
SAL_KA2723AA_AS	2008
SAL_UA1363AA_AS	2008
SAL_UA1357AA_AS	2008
SAL_UA1392AA_AS	2008
SAL_UA1364AA_AS	2008
SAL_YA6079AA_AS	2008
SAL_YA6080AA_AS	2008
SAL_IC8579AA_AS	2008
SAL_YA6052AA_AS	2008
SAL_YA6049AA_AS	2008
SAL_YA6053AA_AS	2008
SAL_YA6050AA_AS	2008
SAL_YA6051AA_AS	2008
SAL_BB5985AA_AS	2008
SAL_BB5984AA_AS	2008
SAL_WB8568AA_AS	2008
SAL_VB6072AA_AS	2008
SAL_VB5885AA_AS	2008
SAL_VB6062AA_AS	2008
SAL_VB6074AA_AS	2008
SAL_VB5880AA_AS	2008
SAL_VB5618AA_AS	2008
SAL_VB5961AA_AS	2008
SAL_EB0130AA_AS	2008
SAL_JB1418AA_AS	2008
SAL_YA6139AA_AS	2008
SAL_YA6140AA_AS	2008
SAL_YA6141AA_AS	2008
SAL_UA8348AA_AS	2008
SAL_EA3896AA_AS	2008
SAL_TA2863AA_AS	2008
SAL_KC2893AA_AS	2008
SAL_VB5841AA_AS	2008
SAL_VB6028AA_AS	2008
SAL_VB5757AA_AS	2008
SAL_VB6100AA_AS	2008
SAL_VB5715AA_AS	2008
SAL_VB5990AA_AS	2008
SAL_MA5459AA_AS	2008
SAL_LA9824AA_AS	2008
SAL_PB8844AA_AS	2008
SAL_OB4690AA_AS	2008
SAL_OB4033AA_AS	2008
SAL_KB8964AA_AS	2008
SAL_CB9130AA_AS	2008
SAL_NA6731AA_AS	2008
SAL_NA6732AA_AS	2008
SAL_NA6527AA_AS	2008
SAL_NA6528AA_AS	2008
SAL_NA6529AA_AS	2008
SAL_NB4992AA_AS	2008
SAL_KA6337AA_AS	2008
SAL_FA5704AA_AS	2008
SAL_IA1786AA_AS	2008
SAL_IA3929AA_AS	2008
SAL_MA1454AA_AS	2008
SAL_JA9485AA_AS	2008
SAL_IA3277AA_AS	2008
SAL_KA9553AA_AS	2008
SAL_KA9372AA_AS	2008
SAL_KA9298AA_AS	2008
SAL_KA8867AA_AS	2008
SAL_KA8857AA_AS	2008
SAL_KA9752AA_AS	2008
SAL_XA9752AA_AS	2008
SAL_KA9749AA_AS	2008
SAL_KA9359AA_AS	2008
SAL_MB2183AA_AS	2008
SAL_MB2185AA_AS	2008
SAL_MB2182AA_AS	2008
SAL_MB2191AA_AS	2008
SAL_MB2190AA_AS	2008
SAL_KA9336AA_AS	2008
SAL_KA9345AA_AS	2008
SAL_KA9343AA_AS	2008
SAL_KA9365AA_AS	2008
SAL_KA9742AA_AS	2008
SAL_XA9797AA_AS	2008
SAL_KA9356AA_AS	2008
SAL_KA9357AA_AS	2008
SAL_KA9609AA_AS	2008
SAL_KA2187AA_AS	2008
SAL_KA2186AA_AS	2008
SAL_KA2185AA_AS	2008
SAL_KA5184AA_AS	2008
SAL_IA3102AA_AS	2008
SAL_KA1646AA_AS	2008
SAL_IA2776AA_AS	2008
SAL_BB6052AA_AS	2008
SAL_NB7749AA_AS	2008
SAL_KB8763AA_AS	2008
SAL_KB8031AA_AS	2008
SAL_KB8620AA_AS	2008
SAL_KB8258AA_AS	2008
SAL_LA5281AA_AS	2008
SAL_EA6041AA_AS	2008
SAL_LA6076AA_AS	2008
SAL_UB9701AA_AS	2008
SAL_UB9716AA_AS	2008
SAL_TB7606AA_AS	2008
SAL_UB8319AA_AS	2008
SAL_VA8510AA_AS	2009
SAL_ZB4287AA_AS	2009
SAL_ZB4049AA_AS	2009
SAL_ZB4286AA_AS	2009
SAL_MA2381AA_AS	2009
SAL_IC3741AA_AS	2009
SAL_XA8326AA_AS	2009
SAL_XA8342AA_AS	2009
SAL_XA8336AA_AS	2009
SAL_KA5100AA_AS	2009
SAL_KA2731AA_AS	2009
SAL_YA6082AA_AS	2009
SAL_YA6098AA_AS	2009
SAL_YA6083AA_AS	2009
SAL_YA6084AA_AS	2009
SAL_YA6056AA_AS	2009
SAL_YA6055AA_AS	2009
SAL_YA6057AA_AS	2009
SAL_YA6081AA_AS	2009
SAL_JB1351AA_AS	2009
SAL_XA1160AA_AS	2009
SAL_DB3726AA_AS	2009
SAL_DB3727AA_AS	2009
SAL_DB3728AA_AS	2009
SAL_DB3729AA_AS	2009
SAL_DB3730AA_AS	2009
SAL_DB3731AA_AS	2009
SAL_DB3732AA_AS	2009
SAL_KB8188AA_AS	2009
SAL_KB7978AA_AS	2009
SAL_KB8037AA_AS	2009
SAL_KB9308AA_AS	2009
SAL_KB8323AA_AS	2009
SAL_KB9310AA_AS	2009
SAL_KB8269AA_AS	2009
SAL_WB7862AA_AS	2009
SAL_KB8034AA_AS	2009
SAL_KB8311AA_AS	2009
SAL_KB8224AA_AS	2009
SAL_KB8733AA_AS	2009
SAL_KB9328AA_AS	2009
SAL_KB8156AA_AS	2009
SAL_KB8439AA_AS	2009
SAL_KB9324AA_AS	2009
SAL_KB8752AA_AS	2009
SAL_KB8174AA_AS	2009
SAL_KB8466AA_AS	2009
SAL_OB4533AA_AS	2009
SAL_KB8441AA_AS	2009
SAL_KB8480AA_AS	2009
SAL_KB9237AA_AS	2009
SAL_KB9301AA_AS	2009
SAL_KB9268AA_AS	2009
SAL_KB8105AA_AS	2009
SAL_WB8112AA_AS	2009
SAL_KB9294AA_AS	2009
SAL_KB9275AA_AS	2009
SAL_KB8566AA_AS	2009
SAL_KB8917AA_AS	2009
SAL_KB9293AA_AS	2009
SAL_KB9273AA_AS	2009
SAL_KB8614AA_AS	2009
SAL_UA1266AA_AS	2009
SAL_DB4403AA_AS	2009
SAL_DB4402AA_AS	2009
SAL_DB4401AA_AS	2009
SAL_DB4395AA_AS	2009
SAL_SB4270AA_AS	2009
SAL_JB1419AA_AS	2009
SAL_JB1420AA_AS	2009
SAL_AB1650AA_AS	2009
SAL_AB1675AA_AS	2009
SAL_AB1662AA_AS	2009
SAL_LA5831AA_AS	2009
SAL_KA4626AA_AS	2009
SAL_OB4117AA_AS	2009
SAL_ZB4154AA_AS	2009
SAL_KB8760AA_AS	2009
SAL_NA6537AA_AS	2009
SAL_NC6351AA_AS	2009
SAL_NA6715AA_AS	2009
SAL_NA6716AA_AS	2009
SAL_NA6536AA_AS	2009
SAL_NA6540AA_AS	2009
SAL_OB4489AA_AS	2009
SAL_FB0212AA_AS	2009
SAL_FB0259AA_AS	2009
SAL_FB0222AA_AS	2009
SAL_FB0245AA_AS	2009
SAL_KB9690AA_AS	2009
SAL_KA4393AA_AS	2009
SAL_KA4284AA_AS	2009
SAL_KA4285AA_AS	2009
SAL_KA3173AA_AS	2009
SAL_KA3172AA_AS	2009
SAL_KA4990AA_AS	2009
SAL_FA4679AA_AS	2009
SAL_KA9342AA_AS	2009
SAL_KA9736AA_AS	2009
SAL_KA9743AA_AS	2009
SAL_LB0557AA_AS	2009
SAL_KA9333AA_AS	2009
SAL_KA9739AA_AS	2009
SAL_KA9732AA_AS	2009
SAL_KA9738AA_AS	2009
SAL_MB2170AA_AS	2009
SAL_LA5515AA_AS	2009
SAL_KA7353AA_AS	2009
SAL_WA4868AA_AS	2009
SAL_LA5253AA_AS	2009
SAL_MB0179AA_AS	2009
SAL_NA2284AA_AS	2009
SAL_EA3570AA_AS	2009
SAL_EA9323AA_AS	2009
SAL_KA5103AA_AS	2009
SAL_LA6716AA_AS	2009
SAL_KA9875AA_AS	2009
SAL_EA9301AA_AS	2009
SAL_KB8747AA_AS	2009
SAL_KB8791AA_AS	2009
SAL_NB7973AA_AS	2009
SAL_KB8361AA_AS	2009
SAL_UB9698AA_AS	2009
SAL_UB9740AA_AS	2009
SAL_UB9746AA_AS	2009
SAL_TB7584AA_AS	2009
SAL_EA5432AA_AS	2009
SAL_EB8155AA_AS	2009
SAL_ZB4253AA_AS	2010
SAL_ZB4337AA_AS	2010
SAL_ZB4046AA_AS	2010
SAL_ZB4045AA_AS	2010
SAL_ZB4044AA_AS	2010
SAL_ZB4048AA_AS	2010
SAL_IC2614AA_AS	2010
SAL_IC2709AA_AS	2010
SAL_IC2725AA_AS	2010
SAL_IC2726AA_AS	2010
SAL_IC4040AA_AS	2010
SAL_IC4034AA_AS	2010
SAL_IC4041AA_AS	2010
SAL_IC2130AA_AS	2010
SAL_IC4072AA_AS	2010
SAL_IC0709AA_AS	2010
SAL_IC2707AA_AS	2010
SAL_IC2728AA_AS	2010
SAL_IC4078AA_AS	2010
SAL_KA3451AA_AS	2010
SAL_IC0721AA_AS	2010
SAL_IC3733AA_AS	2010
SAL_BA3036AA_AS	2010
SAL_JB1352AA_AS	2010
SAL_XA8329AA_AS	2010
SAL_XA8361AA_AS	2010
SAL_XA8363AA_AS	2010
SAL_XA8318AA_AS	2010
SAL_JB1425AA_AS	2010
SAL_JB1427AA_AS	2010
SAL_JB1424AA_AS	2010
SAL_KA4634AA_AS	2010
SAL_QC2853AA_AS	2010
SAL_XA2644AA_AS	2010
SAL_XA2645AA_AS	2010
SAL_XA2646AA_AS	2010
SAL_XA2648AA_AS	2010
SAL_YA6086AA_AS	2010
SAL_YA6085AA_AS	2010
SAL_IC8581AA_AS	2010
SAL_IC8572AA_AS	2010
SAL_YA6061AA_AS	2010
SAL_YA6060AA_AS	2010
SAL_YA6059AA_AS	2010
SAL_YA6058AA_AS	2010
SAL_XA2643AA_AS	2010
SAL_XA2647AA_AS	2010
SAL_QC2843AA_AS	2010
SAL_XA1153AA_AS	2010
SAL_XA1155AA_AS	2010
SAL_BA3531AA_AS	2010
SAL_FA1027AA_AS	2010
SAL_FA1021AA_AS	2010
SAL_FA1053AA_AS	2010
SAL_JB1421AA_AS	2010
SAL_YA6142AA_AS	2010
SAL_FA5958AA_AS	2010
SAL_FA0675AA_AS	2010
SAL_MA5119AA_AS	2010
SAL_MA5121AA_AS	2010
SAL_FA5618AA_AS	2010
SAL_MA7274AA_AS	2010
SAL_MA7273AA_AS	2010
SAL_CA1201AA_AS	2010
SAL_MA3599AA_AS	2010
SAL_JA9444AA_AS	2010
SAL_XA9230AA_AS	2010
SAL_JB1344AA_AS	2010
SAL_JB1357AA_AS	2010
SAL_XA9148AA_AS	2010
SAL_PC5334AA_AS	2010
SAL_NC7906AA_AS	2010
SAL_NB4973AA_AS	2010
SAL_NB4993AA_AS	2010
SAL_KB9777AA_AS	2010
SAL_KB9698AA_AS	2010
SAL_KB9776AA_AS	2010
SAL_FA3945AA_AS	2010
SAL_EA4894AA_AS	2010
SAL_LA6236AA_AS	2010
SAL_KA8843AA_AS	2010
SAL_QA8257AA_AS	2010
SAL_QA8256AA_AS	2010
SAL_SA1322AA_AS	2010
SAL_SA1321AA_AS	2010
SAL_NB9183AA_AS	2010
SAL_EA9044AA_AS	2010
SAL_EA9029AA_AS	2010
SAL_EA9036AA_AS	2010
SAL_EA9027AA_AS	2010
SAL_KA4479AA_AS	2010
SAL_LA0028AA_AS	2010
SAL_KA5733AA_AS	2010
SAL_KA5739AA_AS	2010
SAL_EA9045AA_AS	2010
SAL_NA2597AA_AS	2010
SAL_NA2177AA_AS	2010
SAL_NA3091AA_AS	2010
SAL_NA3096AA_AS	2010
SAL_NA3095AA_AS	2010
SAL_NA3097AA_AS	2010
SAL_QA1281AA_AS	2010
SAL_QA1285AA_AS	2010
SAL_NA3098AA_AS	2010
SAL_NA3153AA_AS	2010
SAL_EA4896AA_AS	2010
SAL_KA3548AA_AS	2010
SAL_LA5749AA_AS	2010
SAL_LA5748AA_AS	2010
SAL_FA3863AA_AS	2010
SAL_FA5384AA_AS	2010
SAL_LA6051AA_AS	2010
SAL_KA2404AA_AS	2010
SAL_LA7612AA_AS	2010
SAL_LB2008AA_AS	2010
SAL_LB2036AA_AS	2010
SAL_LB0549AA_AS	2010
SAL_TA7420AA_AS	2010
SAL_EA3346AA_AS	2010
SAL_EA3336AA_AS	2010
SAL_EA3348AA_AS	2010
SAL_FA3103AA_AS	2010
SAL_BA2526AA_AS	2010
SAL_LA6225AA_AS	2010
SAL_FA3081AA_AS	2010
SAL_KA4289AA_AS	2010
SAL_KA3054AA_AS	2010
SAL_KA9447AA_AS	2010
SAL_UA7040AA_AS	2010
SAL_KA5425AA_AS	2010
SAL_PA3219AA_AS	2010
SAL_MA2169AA_AS	2010
SAL_LA5089AA_AS	2010
SAL_LA5087AA_AS	2010
SAL_LA5088AA_AS	2010
SAL_MB0059AA_AS	2010
SAL_KB9778AA_AS	2010
SAL_KB9694AA_AS	2010
SAL_ZA3526AA_AS	2010
SAL_ZA3479AA_AS	2010
SAL_NA3101AA_AS	2010
SAL_NA3100AA_AS	2010
SAL_NA3094AA_AS	2010
SAL_LB0561AA_AS	2010
SAL_JB7387AA_AS	2010
SAL_KB7709AA_AS	2010
SAL_LB2039AA_AS	2010
SAL_RA9299AA_AS	2010
SAL_LA4892AA_AS	2010
SAL_LA5285AA_AS	2010
SAL_FA0914AA_AS	2010
SAL_FA0820AA_AS	2010
SAL_BA4093AA_AS	2010
SAL_KB8581AA_AS	2010
SAL_KB8516AA_AS	2010
SAL_KB7994AA_AS	2010
SAL_KB8428AA_AS	2010
SAL_KB8533AA_AS	2010
SAL_TB7579AA_AS	2010
SAL_TB7593AA_AS	2010
SAL_TB7615AA_AS	2010
SAL_OC2791AA_AS	2011
SAL_ZB4173AA_AS	2011
SAL_ZB4174AA_AS	2011
SAL_ZB4177AA_AS	2011
SAL_ZB4175AA_AS	2011
SAL_ZB4171AA_AS	2011
SAL_PA8873AA_AS	2011
SAL_PA8876AA_AS	2011
SAL_PA8877AA_AS	2011
SAL_FA0442AA_AS	2011
SAL_XA9094AA_AS	2011
SAL_BA5656AA_AS	2011
SAL_LA1160AA_AS	2011
SAL_XA8365AA_AS	2011
SAL_XA8351AA_AS	2011
SAL_JB1426AA_AS	2011
SAL_XA2652AA_AS	2011
SAL_XA2653AA_AS	2011
SAL_XA2654AA_AS	2011
SAL_XA2655AA_AS	2011
SAL_XA2656AA_AS	2011
SAL_YA6087AA_AS	2011
SAL_YA6088AA_AS	2011
SAL_NB4186AA_AS	2011
SAL_IC8573AA_AS	2011
SAL_IC8574AA_AS	2011
SAL_YA6063AA_AS	2011
SAL_YA6062AA_AS	2011
SAL_YA6090AA_AS	2011
SAL_YA6040AA_AS	2011
SAL_XA2651AA_AS	2011
SAL_SB6906AA_AS	2011
SAL_YA6122AA_AS	2011
SAL_YA6143AA_AS	2011
SAL_YA6144AA_AS	2011
SAL_QB7773AA_AS	2011
SAL_JB1422AA_AS	2011
SAL_JA1005AA_AS	2011
SAL_FA2020AA_AS	2011
SAL_FA5274AA_AS	2011
SAL_FA5297AA_AS	2011
SAL_FA5307AA_AS	2011
SAL_FA4296AA_AS	2011
SAL_TA7033AA_AS	2011
SAL_TA7032AA_AS	2011
SAL_LB1511AA_AS	2011
SAL_LB1051AA_AS	2011
SAL_LB1046AA_AS	2011
SAL_MB2436AA_AS	2011
SAL_XA9233AA_AS	2011
SAL_XA9221AA_AS	2011
SAL_XA9141AA_AS	2011
SAL_XA9175AA_AS	2011
SAL_XA9135AA_AS	2011
SAL_XA9117AA_AS	2011
SAL_XA9137AA_AS	2011
SAL_XA9149AA_AS	2011
SAL_XA9139AA_AS	2011
SAL_KA5409AA_AS	2011
SAL_JB1346AA_AS	2011
SAL_PC5335AA_AS	2011
SAL_FA0146AA_AS	2011
SAL_ZA4101AA_AS	2011
SAL_NB4974AA_AS	2011
SAL_KA5744AA_AS	2011
SAL_KA5747AA_AS	2011
SAL_JA4015AA_AS	2011
SAL_EA9034AA_AS	2011
SAL_EA9043AA_AS	2011
SAL_MB9017AA_AS	2011
SAL_QA1286AA_AS	2011
SAL_IB1485AA_AS	2011
SAL_IB1519AA_AS	2011
SAL_FA3067AA_AS	2011
SAL_FA2332AA_AS	2011
SAL_MA1854AA_AS	2011
SAL_LA6273AA_AS	2011
SAL_MA2016AA_AS	2011
SAL_RA9270AA_AS	2011
SAL_MA1806AA_AS	2011
SAL_MA1807AA_AS	2011
SAL_MA1808AA_AS	2011
SAL_LA5760AA_AS	2011
SAL_LA6067AA_AS	2011
SAL_LA7643AA_AS	2011
SAL_FA4272AA_AS	2011
SAL_LA6266AA_AS	2011
SAL_MA2322AA_AS	2011
SAL_MA1925AA_AS	2011
SAL_UA7048AA_AS	2011
SAL_UA7047AA_AS	2011
SAL_LA1879AA_AS	2011
SAL_SA8510AA_AS	2011
SAL_LA5254AA_AS	2011
SAL_LA6772AA_AS	2011
SAL_EA1750AA_AS	2011
SAL_FA3970AA_AS	2011
SAL_EA9316AA_AS	2011
SAL_CA4725AA_AS	2011
SAL_SA8513AA_AS	2011
SAL_ZB4255AA_AS	2012
SAL_IC2115AA_AS	2012
SAL_IC3806AA_AS	2012
SAL_IC3827AA_AS	2012
SAL_IC3735AA_AS	2012
SAL_WB0782AA_AS	2012
SAL_JB1355AA_AS	2012
SAL_JB1354AA_AS	2012
SAL_JB1356AA_AS	2012
SAL_LA7900AA_AS	2012
SAL_XA8334AA_AS	2012
SAL_XA8366AA_AS	2012
SAL_XA8314AA_AS	2012
SAL_JB1431AA_AS	2012
SAL_JB1429AA_AS	2012
SAL_JB1432AA_AS	2012
SAL_JB1428AA_AS	2012
SAL_JB1430AA_AS	2012
SAL_JB1433AA_AS	2012
SAL_VA7208AA_AS	2012
SAL_KA4638AA_AS	2012
SAL_XA2658AA_AS	2012
SAL_XA2662AA_AS	2012
SAL_PB7064AA_AS	2012
SAL_YA6067AA_AS	2012
SAL_YA6068AA_AS	2012
SAL_YA6066AA_AS	2012
SAL_LA7903AA_AS	2012
SAL_YA6091AA_AS	2012
SAL_YA6041AA_AS	2012
SAL_XA2657AA_AS	2012
SAL_XA2659AA_AS	2012
SAL_XA2660AA_AS	2012
SAL_XA2661AA_AS	2012
SAL_SB8362AA_AS	2012
SAL_JB1353AA_AS	2012
SAL_LA2659AA_AS	2012
SAL_JB1368AA_AS	2012
SAL_YA6126AA_AS	2012
SAL_YA6127AA_AS	2012
SAL_YA6128AA_AS	2012
SAL_YA6129AA_AS	2012
SAL_YA6130AA_AS	2012
SAL_YA6146AA_AS	2012
SAL_YA6147AA_AS	2012
SAL_YA6150AA_AS	2012
SAL_JB1423AA_AS	2012
SAL_QB7771AA_AS	2012
SAL_QB7772AA_AS	2012
SAL_QB7748AA_AS	2012
SAL_QB7756AA_AS	2012
SAL_QB7769AA_AS	2012
SAL_QB7759AA_AS	2012
SAL_QB7768AA_AS	2012
SAL_QB7766AA_AS	2012
SAL_QB7749AA_AS	2012
SAL_QB7764AA_AS	2012
SAL_QB7758AA_AS	2012
SAL_QB7760AA_AS	2012
SAL_QB7741AA_AS	2012
SAL_QB7765AA_AS	2012
SAL_QB7761AA_AS	2012
SAL_QB7762AA_AS	2012
SAL_QB7770AA_AS	2012
SAL_QB7763AA_AS	2012
SAL_QB7757AA_AS	2012
SAL_FA5975AA_AS	2012
SAL_EA4993AA_AS	2012
SAL_EA4270AA_AS	2012
SAL_FA5613AA_AS	2012
SAL_FA5644AA_AS	2012
SAL_KA4388AA_AS	2012
SAL_SA2100AA_AS	2012
SAL_SA2086AA_AS	2012
SAL_HB2286AA_AS	2012
SAL_TA1131AA_AS	2012
SAL_MA5356AA_AS	2012
SAL_XA9138AA_AS	2012
SAL_XA9146AA_AS	2012
SAL_XA9136AA_AS	2012
SAL_XA9119AA_AS	2012
SAL_XA9125AA_AS	2012
SAL_XA9130AA_AS	2012
SAL_XA9120AA_AS	2012
SAL_XA9191AA_AS	2012
SAL_LA7906AA_AS	2012
SAL_MB8028AA_AS	2012
SAL_MB8804AA_AS	2012
SAL_FA1152AA_AS	2012
SAL_FA1219AA_AS	2012
SAL_FA1129AA_AS	2012
SAL_JA4061AA_AS	2012
SAL_FA1214AA_AS	2012
SAL_FA1326AA_AS	2012
SAL_BA4831AA_AS	2012
SAL_BA4926AA_AS	2012
SAL_CA0782AA_AS	2012
SAL_FA1185AA_AS	2012
SAL_FA1151AA_AS	2012
SAL_FA1177AA_AS	2012
SAL_FA1193AA_AS	2012
SAL_FA1330AA_AS	2012
SAL_FA1206AA_AS	2012
SAL_BA4369AA_AS	2012
SAL_BB3146AA_AS	2012
SAL_EA9322AA_AS	2012
SAL_MA0639AA_AS	2012
SAL_FA0056AA_AS	2012
SAL_FA0093AA_AS	2012
SAL_DB2018AA_AS	2012
SAL_DB6115AA_AS	2012
SAL_DB6164AA_AS	2012
SAL_EA3110AA_AS	2012
SAL_BA5456AA_AS	2012
SAL_IB1536AA_AS	2012
SAL_MA0654AA_AS	2012
SAL_MA0634AA_AS	2012
SAL_MA1462AA_AS	2012
SAL_MA0836AA_AS	2012
SAL_FA0437AA_AS	2012
SAL_MA1701AA_AS	2012
SAL_FA2291AA_AS	2012
SAL_BA3511AA_AS	2012
SAL_FA6037AA_AS	2012
SAL_FA6032AA_AS	2012
SAL_DB2025AA_AS	2012
SAL_EA9959AA_AS	2012
SAL_FA5818AA_AS	2012
SAL_ZA7751AA_AS	2012
SAL_LA0599AA_AS	2012
SAL_SA9159AA_AS	2012
SAL_FA1878AA_AS	2012
SAL_LA5340AA_AS	2012
SAL_MC8769AA_AS	2012
SAL_MB2196AA_AS	2012
SAL_MB2197AA_AS	2012
SAL_EA2823AA_AS	2012
SAL_EA2933AA_AS	2012
SAL_EA9970AA_AS	2012
SAL_IA2718AA_AS	2012
SAL_IA3918AA_AS	2012
SAL_UA7007AA_AS	2012
SAL_UA6933AA_AS	2012
SAL_UA6926AA_AS	2012
SAL_UA6888AA_AS	2012
SAL_JA5445AA_AS	2012
SAL_XA1812AA_AS	2012
SAL_EA3976AA_AS	2012
SAL_FA0090AA_AS	2012
SAL_FA0982AA_AS	2012
SAL_SA8484AA_AS	2012
SAL_UB6083AA_AS	2012
SAL_UB6667AA_AS	2012
SAL_UB8101AA_AS	2012
SAL_MA9963AA_AS	2013
SAL_ZB4047AA_AS	2013
SAL_ZB4101AA_AS	2013
SAL_ZB4098AA_AS	2013
SAL_ZB4222AA_AS	2013
SAL_ZB4223AA_AS	2013
SAL_ZB4219AA_AS	2013
SAL_ZB4290AA_AS	2013
SAL_ZB4228AA_AS	2013
SAL_ZB4314AA_AS	2013
SAL_ZB4313AA_AS	2013
SAL_ZB4316AA_AS	2013
SAL_ZB4315AA_AS	2013
SAL_ZB4317AA_AS	2013
SAL_ZB4099AA_AS	2013
SAL_ZB4100AA_AS	2013
SAL_JB1413AA_AS	2013
SAL_JB1414AA_AS	2013
SAL_JB1415AA_AS	2013
SAL_JB1416AA_AS	2013
SAL_JB1417AA_AS	2013
SAL_LC1358AA_AS	2013
SAL_ZA8448AA_AS	2013
SAL_HC4380AA_AS	2013
SAL_OA2071AA_AS	2013
SAL_MA7879AA_AS	2013
SAL_JB1364AA_AS	2013
SAL_LA7901AA_AS	2013
SAL_JB1363AA_AS	2013
SAL_JB1365AA_AS	2013
SAL_LA7902AA_AS	2013
SAL_XA8322AA_AS	2013
SAL_JB1665AA_AS	2013
SAL_XA8319AA_AS	2013
SAL_JB1434AA_AS	2013
SAL_JB1435AA_AS	2013
SAL_LA2673AA_AS	2013
SAL_XA2668AA_AS	2013
SAL_YA6093AA_AS	2013
SAL_YA6070AA_AS	2013
SAL_YA6073AA_AS	2013
SAL_YA6069AA_AS	2013
SAL_SB7557AA_AS	2013
SAL_SB8477AA_AS	2013
SAL_XA2663AA_AS	2013
SAL_XA2664AA_AS	2013
SAL_XA2665AA_AS	2013
SAL_XA2666AA_AS	2013
SAL_XA2667AA_AS	2013
SAL_SB7754AA_AS	2013
SAL_SB8522AA_AS	2013
SAL_FA0919AA_AS	2013
SAL_YA6152AA_AS	2013
SAL_YA6154AA_AS	2013
SAL_YA6151AA_AS	2013
SAL_QB7755AA_AS	2013
SAL_QB7767AA_AS	2013
SAL_QB7751AA_AS	2013
SAL_QB7742AA_AS	2013
SAL_QB7754AA_AS	2013
SAL_YA6120AA_AS	2013
SAL_YA6123AA_AS	2013
SAL_LA0459AA_AS	2013
SAL_LA0465AA_AS	2013
SAL_EA4744AA_AS	2013
SAL_JA0852AA_AS	2013
SAL_HB2288AA_AS	2013
SAL_EB3465AA_AS	2013
SAL_XA9274AA_AS	2013
SAL_XA9129AA_AS	2013
SAL_XA9096AA_AS	2013
SAL_AB5991AA_AS	2013
SAL_XA9202AA_AS	2013
SAL_XA9183AA_AS	2013
SAL_KA9073AA_AS	2013
SAL_KA9076AA_AS	2013
SAL_KA9068AA_AS	2013
SAL_KA9058AA_AS	2013
SAL_KA9057AA_AS	2013
SAL_WB4245AA_AS	2013
SAL_FA1238AA_AS	2013
SAL_BA4135AA_AS	2013
SAL_FA1226AA_AS	2013
SAL_FA1083AA_AS	2013
SAL_NB4976AA_AS	2013
SAL_QA4852AA_AS	2013
SAL_QA4928AA_AS	2013
SAL_NA0830AA_AS	2013
SAL_FA0667AA_AS	2013
SAL_FA4729AA_AS	2013
SAL_MA0642AA_AS	2013
SAL_BA9455AA_AS	2013
SAL_BB2224AA_AS	2013
SAL_FA4758AA_AS	2013
SAL_FA4756AA_AS	2013
SAL_BA3612AA_AS	2013
SAL_FA4114AA_AS	2013
SAL_IA4808AA_AS	2013
SAL_IA4710AA_AS	2013
SAL_IA4390AA_AS	2013
SAL_IA4870AA_AS	2013
SAL_BA5120AA_AS	2013
SAL_FA1849AA_AS	2013
SAL_BB5101AA_AS	2013
SAL_IA4330AA_AS	2013
SAL_IA4307AA_AS	2013
SAL_IA4684AA_AS	2013
SAL_KA5457AA_AS	2013
SAL_KA6492AA_AS	2013
SAL_KA6493AA_AS	2013
SAL_KA9086AA_AS	2013
SAL_KA6496AA_AS	2013
SAL_KA6497AA_AS	2013
SAL_KA6498AA_AS	2013
SAL_KA6499AA_AS	2013
SAL_KA5453AA_AS	2013
SAL_KA6482AA_AS	2013
SAL_IA4848AA_AS	2013
SAL_EA9711AA_AS	2013
SAL_BA3041AA_AS	2013
SAL_FA6732AA_AS	2013
SAL_FA4210AA_AS	2013
SAL_RA0272AA_AS	2013
SAL_SA1720AA_AS	2013
SAL_MB2193AA_AS	2013
SAL_LB7580AA_AS	2013
SAL_LB7579AA_AS	2013
SAL_LB7578AA_AS	2013
SAL_LB7629AA_AS	2013
SAL_LB7602AA_AS	2013
SAL_LB7630AA_AS	2013
SAL_LB7587AA_AS	2013
SAL_LB7591AA_AS	2013
SAL_LB7573AA_AS	2013
SAL_LB7583AA_AS	2013
SAL_LB7582AA_AS	2013
SAL_LB7581AA_AS	2013
SAL_LB7564AA_AS	2013
SAL_LB7615AA_AS	2013
SAL_LB7608AA_AS	2013
SAL_IA4360AA_AS	2013
SAL_IA4388AA_AS	2013
SAL_FA1028AA_AS	2013
SAL_BA5139AA_AS	2013
SAL_FA1817AA_AS	2013
SAL_FA1818AA_AS	2013
SAL_FA1823AA_AS	2013
SAL_FA1840AA_AS	2013
SAL_FB8477AA_AS	2013
SAL_IA4685AA_AS	2013
SAL_MA0671AA_AS	2013
SAL_XA8701AA_AS	2013
SAL_FA4212AA_AS	2013
SAL_NC1017AA_AS	2013
SAL_NC1020AA_AS	2013
SAL_NC1018AA_AS	2013
SAL_NC1011AA_AS	2013
SAL_NC1027AA_AS	2013
SAL_NC1014AA_AS	2013
SAL_NC1021AA_AS	2013
SAL_NC1015AA_AS	2013
SAL_NC1009AA_AS	2013
SAL_NC1007AA_AS	2013
SAL_NC1012AA_AS	2013
SAL_NC1013AA_AS	2013
SAL_NC1016AA_AS	2013
SAL_EB3713AA_AS	2013
SAL_UB8033AA_AS	2013
SAL_FA3891AA_AS	2014
SAL_OC4596AA_AS	2014
SAL_ZB4249AA_AS	2014
SAL_ZB4102AA_AS	2014
SAL_LC4127AA_AS	2014
SAL_JA0799AA_AS	2014
SAL_HC4316AA_AS	2014
SAL_HC4317AA_AS	2014
SAL_HC4303AA_AS	2014
SAL_HC4346AA_AS	2014
SAL_FB7892AA_AS	2014
SAL_FB7893AA_AS	2014
SAL_IB3252AA_AS	2014
SAL_IB3759AA_AS	2014
SAL_IB3188AA_AS	2014
SAL_IB3842AA_AS	2014
SAL_IB3225AA_AS	2014
SAL_IB3885AA_AS	2014
SAL_IB3773AA_AS	2014
SAL_IB3809AA_AS	2014
SAL_IB3807AA_AS	2014
SAL_IB3803AA_AS	2014
SAL_IB3244AA_AS	2014
SAL_IB3254AA_AS	2014
SAL_IB3253AA_AS	2014
SAL_IB3734AA_AS	2014
SAL_IB3216AA_AS	2014
SAL_IB3213AA_AS	2014
SAL_IB3854AA_AS	2014
SAL_IB3857AA_AS	2014
SAL_IB3187AA_AS	2014
SAL_IB3887AA_AS	2014
SAL_IB3871AA_AS	2014
SAL_IB3866AA_AS	2014
SAL_IB3867AA_AS	2014
SAL_YA7367AA_AS	2014
SAL_YA7372AA_AS	2014
SAL_YA7410AA_AS	2014
SAL_YA7334AA_AS	2014
SAL_YA7354AA_AS	2014
SAL_IB3208AA_AS	2014
SAL_IB3777AA_AS	2014
SAL_IB3810AA_AS	2014
SAL_IB3893AA_AS	2014
SAL_YA7394AA_AS	2014
SAL_YA7417AA_AS	2014
SAL_YA7391AA_AS	2014
SAL_YA7326AA_AS	2014
SAL_YA7375AA_AS	2014
SAL_YA7400AA_AS	2014
SAL_YA7401AA_AS	2014
SAL_YA7398AA_AS	2014
SAL_IB3772AA_AS	2014
SAL_IB3733AA_AS	2014
SAL_IB3179AA_AS	2014
SAL_IB3181AA_AS	2014
SAL_IB3875AA_AS	2014
SAL_IB3212AA_AS	2014
SAL_IB3771AA_AS	2014
SAL_IB3899AA_AS	2014
SAL_IB3872AA_AS	2014
SAL_IB3869AA_AS	2014
SAL_YA7458AA_AS	2014
SAL_YA7383AA_AS	2014
SAL_IB3882AA_AS	2014
SAL_IB3251AA_AS	2014
SAL_IB3246AA_AS	2014
SAL_IB3728AA_AS	2014
SAL_IB3729AA_AS	2014
SAL_IB3838AA_AS	2014
SAL_YA7384AA_AS	2014
SAL_YA7347AA_AS	2014
SAL_IB3876AA_AS	2014
SAL_IB3778AA_AS	2014
SAL_IB3805AA_AS	2014
SAL_IB3250AA_AS	2014
SAL_IB3247AA_AS	2014
SAL_IB3222AA_AS	2014
SAL_IB3219AA_AS	2014
SAL_IB3892AA_AS	2014
SAL_IB3894AA_AS	2014
SAL_IB3863AA_AS	2014
SAL_IB3890AA_AS	2014
SAL_YA7365AA_AS	2014
SAL_IB3774AA_AS	2014
SAL_IB3897AA_AS	2014
SAL_IB3880AA_AS	2014
SAL_IB3731AA_AS	2014
SAL_IB3177AA_AS	2014
SAL_IB3895AA_AS	2014
SAL_IB3874AA_AS	2014
SAL_IB3178AA_AS	2014
SAL_GB9999AA_AS	2014
SAL_YA7421AA_AS	2014
SAL_YA7386AA_AS	2014
SAL_YA7380AA_AS	2014
SAL_YA7388AA_AS	2014
SAL_IB3776AA_AS	2014
SAL_IB3804AA_AS	2014
SAL_IB3726AA_AS	2014
SAL_IB3732AA_AS	2014
SAL_IB3180AA_AS	2014
SAL_IB3217AA_AS	2014
SAL_IB3868AA_AS	2014
SAL_IB3898AA_AS	2014
SAL_IB3865AA_AS	2014
SAL_IB3901AA_AS	2014
SAL_IB3727AA_AS	2014
SAL_IB3883AA_AS	2014
SAL_IB3884AA_AS	2014
SAL_IB3775AA_AS	2014
SAL_IB3245AA_AS	2014
SAL_IB3256AA_AS	2014
SAL_IB3183AA_AS	2014
SAL_IB3221AA_AS	2014
SAL_IB3891AA_AS	2014
SAL_IB3873AA_AS	2014
SAL_IB3870AA_AS	2014
SAL_YA7461AA_AS	2014
SAL_YA7378AA_AS	2014
SAL_YA7392AA_AS	2014
SAL_YA7387AA_AS	2014
SAL_YA7965AA_AS	2014
SAL_YA7351AA_AS	2014
SAL_YA7352AA_AS	2014
SAL_YA7353AA_AS	2014
SAL_IB3736AA_AS	2014
SAL_IB3781AA_AS	2014
SAL_IB3780AA_AS	2014
SAL_IB3806AA_AS	2014
SAL_IB3215AA_AS	2014
SAL_IB3220AA_AS	2014
SAL_IB3852AA_AS	2014
SAL_IB3782AA_AS	2014
SAL_IB3249AA_AS	2014
SAL_YA7459AA_AS	2014
SAL_YA7462AA_AS	2014
SAL_YA7370AA_AS	2014
SAL_YA7348AA_AS	2014
SAL_YA7456AA_AS	2014
SAL_YA7368AA_AS	2014
SAL_IB3881AA_AS	2014
SAL_IB3877AA_AS	2014
SAL_IB3808AA_AS	2014
SAL_IB3248AA_AS	2014
SAL_IB3186AA_AS	2014
SAL_IB3896AA_AS	2014
SAL_YA7412AA_AS	2014
SAL_YA7377AA_AS	2014
SAL_YA7376AA_AS	2014
SAL_YA6094AA_AS	2014
SAL_YA6076AA_AS	2014
SAL_YA6074AA_AS	2014
SAL_YA6075AA_AS	2014
SAL_SB8240AA_AS	2014
SAL_SB7416AA_AS	2014
SAL_SB8539AA_AS	2014
SAL_YA6096AA_AS	2014
SAL_YA6097AA_AS	2014
SAL_YA6047AA_AS	2014
SAL_XA2670AA_AS	2014
SAL_SB7602AA_AS	2014
SAL_SB8530AA_AS	2014
SAL_SB7514AA_AS	2014
SAL_LA2491AA_AS	2014
SAL_LA2678AA_AS	2014
SAL_LA2495AA_AS	2014
SAL_LA2653AA_AS	2014
SAL_YA6125AA_AS	2014
SAL_YA6131AA_AS	2014
SAL_YA6132AA_AS	2014
SAL_YA6133AA_AS	2014
SAL_YA6134AA_AS	2014
SAL_YA6135AA_AS	2014
SAL_YA6136AA_AS	2014
SAL_YA6102AA_AS	2014
SAL_YA6108AA_AS	2014
SAL_YA6099AA_AS	2014
SAL_YA6100AA_AS	2014
SAL_YA6107AA_AS	2014
SAL_QB7743AA_AS	2014
SAL_QB7746AA_AS	2014
SAL_QB7747AA_AS	2014
SAL_QB7750AA_AS	2014
SAL_QB7752AA_AS	2014
SAL_QB7753AA_AS	2014
SAL_QB7745AA_AS	2014
SAL_YA6101AA_AS	2014
SAL_YA6104AA_AS	2014
SAL_YA6105AA_AS	2014
SAL_YA6106AA_AS	2014
SAL_YA6109AA_AS	2014
SAL_PB5795AA_AS	2014
SAL_IB3923AA_AS	2014
SAL_EB3371AA_AS	2014
SAL_XA9128AA_AS	2014
SAL_XA9122AA_AS	2014
SAL_XA9123AA_AS	2014
SAL_XA9131AA_AS	2014
SAL_XA9121AA_AS	2014
SAL_XA9126AA_AS	2014
SAL_XA9109AA_AS	2014
SAL_XA9113AA_AS	2014
SAL_XA9114AA_AS	2014
SAL_XA9097AA_AS	2014
SAL_XA9111AA_AS	2014
SAL_ZB4205AA_AS	2014
SAL_UC9408AA_AS	2014
SAL_PA2793AA_AS	2014
SAL_EA6059AA_AS	2014
SAL_IA9248AA_AS	2014
SAL_BA3513AA_AS	2014
SAL_EA8248AA_AS	2014
SAL_BA8048AA_AS	2014
SAL_CA4567AA_AS	2014
SAL_BA7987AA_AS	2014
SAL_EA8657AA_AS	2014
SAL_BA3227AA_AS	2014
SAL_EA8775AA_AS	2014
SAL_EA7494AA_AS	2014
SAL_EA6521AA_AS	2014
SAL_EA8391AA_AS	2014
SAL_EA8239AA_AS	2014
SAL_EA6646AA_AS	2014
SAL_EA7763AA_AS	2014
SAL_EA8033AA_AS	2014
SAL_BA4763AA_AS	2014
SAL_EA7349AA_AS	2014
SAL_EA8806AA_AS	2014
SAL_JA4313AA_AS	2014
SAL_PB8764AA_AS	2014
SAL_EA6422AA_AS	2014
SAL_EA6164AA_AS	2014
SAL_EA8120AA_AS	2014
SAL_BA3522AA_AS	2014
SAL_EA8819AA_AS	2014
SAL_BA2847AA_AS	2014
SAL_EA7902AA_AS	2014
SAL_EA6083AA_AS	2014
SAL_EA6988AA_AS	2014
SAL_EA7703AA_AS	2014
SAL_EA6090AA_AS	2014
SAL_EA8261AA_AS	2014
SAL_EA7620AA_AS	2014
SAL_BA3145AA_AS	2014
SAL_EA8708AA_AS	2014
SAL_EA7401AA_AS	2014
SAL_EA7007AA_AS	2014
SAL_EA8320AA_AS	2014
SAL_JA4124AA_AS	2014
SAL_EA6587AA_AS	2014
SAL_EA7014AA_AS	2014
SAL_EA1728AA_AS	2014
SAL_EA7974AA_AS	2014
SAL_CB1043AA_AS	2014
SAL_AB9108AA_AS	2014
SAL_OA1328AA_AS	2014
SAL_OA1333AA_AS	2014
SAL_KB6214AA_AS	2014
SAL_OA1376AA_AS	2014
SAL_OA1381AA_AS	2014
SAL_OA1382AA_AS	2014
SAL_BA5857AA_AS	2014
SAL_QA4513AA_AS	2014
SAL_PA2427AA_AS	2014
SAL_PA3078AA_AS	2014
SAL_QA4949AA_AS	2014
SAL_QA4952AA_AS	2014
SAL_QA4982AA_AS	2014
SAL_QA4980AA_AS	2014
SAL_QA4973AA_AS	2014
SAL_QA4514AA_AS	2014
SAL_PA3072AA_AS	2014
SAL_JB4728AA_AS	2014
SAL_JB4797AA_AS	2014
SAL_JB4719AA_AS	2014
SAL_JB4789AA_AS	2014
SAL_JB4771AA_AS	2014
SAL_JB4674AA_AS	2014
SAL_JB4653AA_AS	2014
SAL_JB4744AA_AS	2014
SAL_FA8186AA_AS	2014
SAL_EA9625AA_AS	2014
SAL_PA7907AA_AS	2014
SAL_PA2384AA_AS	2014
SAL_KA6829AA_AS	2014
SAL_FA8044AA_AS	2014
SAL_KA6849AA_AS	2014
SAL_KA7034AA_AS	2014
SAL_FA0602AA_AS	2014
SAL_KA7037AA_AS	2014
SAL_KA6693AA_AS	2014
SAL_KA7288AA_AS	2014
SAL_KA6888AA_AS	2014
SAL_KA7003AA_AS	2014
SAL_KA7283AA_AS	2014
SAL_FA0598AA_AS	2014
SAL_FA0586AA_AS	2014
SAL_BA6113AA_AS	2014
SAL_KA7040AA_AS	2014
SAL_IA5709AA_AS	2014
SAL_EA3564AA_AS	2014
SAL_KA6911AA_AS	2014
SAL_KA6830AA_AS	2014
SAL_KA6831AA_AS	2014
SAL_KA6852AA_AS	2014
SAL_KA6862AA_AS	2014
SAL_KA6985AA_AS	2014
SAL_KA6996AA_AS	2014
SAL_KA7077AA_AS	2014
SAL_KA7258AA_AS	2014
SAL_BA3767AA_AS	2014
SAL_KA6940AA_AS	2014
SAL_KA7230AA_AS	2014
SAL_KA6948AA_AS	2014
SAL_FA7969AA_AS	2014
SAL_WA5032AA_AS	2014
SAL_EA3863AA_AS	2014
SAL_KA7054AA_AS	2014
SAL_KA6980AA_AS	2014
SAL_KA6907AA_AS	2014
SAL_UC4653AA_AS	2014
SAL_KA6825AA_AS	2014
SAL_KA6990AA_AS	2014
SAL_KA7030AA_AS	2014
SAL_KA7079AA_AS	2014
SAL_KA7240AA_AS	2014
SAL_KA6900AA_AS	2014
SAL_KA7076AA_AS	2014
SAL_FA7935AA_AS	2014
SAL_QA1432AA_AS	2014
SAL_EA4689AA_AS	2014
SAL_KA4172AA_AS	2014
SAL_KA4153AA_AS	2014
SAL_KA4154AA_AS	2014
SAL_KA4155AA_AS	2014
SAL_KA5284AA_AS	2014
SAL_KA4156AA_AS	2014
SAL_KA6695AA_AS	2014
SAL_KA6971AA_AS	2014
SAL_KA7068AA_AS	2014
SAL_KA7270AA_AS	2014
SAL_KA6930AA_AS	2014
SAL_EA5272AA_AS	2014
SAL_HB9918AA_AS	2014
SAL_KA7018AA_AS	2014
SAL_KA7015AA_AS	2014
SAL_KA6916AA_AS	2014
SAL_KA7025AA_AS	2014
SAL_KA6921AA_AS	2014
SAL_KA7007AA_AS	2014
SAL_FA8119AA_AS	2014
SAL_PA3634AA_AS	2014
SAL_EA3589AA_AS	2014
SAL_JA0733AA_AS	2014
SAL_EA3616AA_AS	2014
SAL_KA7008AA_AS	2014
SAL_JA8483AA_AS	2014
SAL_FA0605AA_AS	2014
SAL_KA6861AA_AS	2014
SAL_EA3261AA_AS	2014
SAL_EA4219AA_AS	2014
SAL_EA4161AA_AS	2014
SAL_EA4215AA_AS	2014
SAL_EA4273AA_AS	2014
SAL_IA5989AA_AS	2014
SAL_EA4239AA_AS	2014
SAL_CA2283AA_AS	2014
SAL_BA2982AA_AS	2014
SAL_KA7014AA_AS	2014
SAL_JB8403AA_AS	2014
SAL_KA6873AA_AS	2014
SAL_FA2295AA_AS	2014
SAL_FA2296AA_AS	2014
SAL_FA2303AA_AS	2014
SAL_JA0958AA_AS	2014
SAL_FA2288AA_AS	2014
SAL_FA2298AA_AS	2014
SAL_FA2294AA_AS	2014
SAL_JA3992AA_AS	2014
SAL_KA6882AA_AS	2014
SAL_FA8209AA_AS	2014
SAL_EA9633AA_AS	2014
SAL_KA6818AA_AS	2014
SAL_KA7020AA_AS	2014
SAL_KA7028AA_AS	2014
SAL_UA3503AA_AS	2014
SAL_NA1469AA_AS	2014
SAL_MA5518AA_AS	2014
SAL_MA5532AA_AS	2014
SAL_MA5534AA_AS	2014
SAL_NA1535AA_AS	2014
SAL_NA1291AA_AS	2014
SAL_MA5526AA_AS	2014
SAL_MA5307AA_AS	2014
SAL_FA0458AA_AS	2014
SAL_FA0456AA_AS	2014
SAL_FA0457AA_AS	2014
SAL_FA0648AA_AS	2014
SAL_FA0647AA_AS	2014
SAL_FA0646AA_AS	2014
SAL_BA3195AA_AS	2014
SAL_FA0773AA_AS	2014
SAL_BA4329AA_AS	2014
SAL_FA0772AA_AS	2014
SAL_BA4863AA_AS	2014
[truncated: 7,283 more rows]

## Sheet: metadata_year2
Barcode	Collection Year
2319	2007
2648	2010
3101	2011
4380	2011
4381	2011
4382	2011
6321	2012
7420	2008
7427	2008
7445	2008
7451	2008
7694	2008
9655	2009
9673	2013
9674	2013
9709	2014
SAL_EA9197AA	1957
SAL_VA6995AA	235
SAL_DB2365AA
SAL_BA9147AA	1935
SAL_BA9149AA	1935
SAL_BA9141AA	1935
SAL_BA5834AA	1935
SAL_FB6200AA	1937
SAL_FB6218AA	1940
SAL_BA9154AA	1942
SAL_BA9153AA	1942
SAL_FB3890AA	1943
SAL_BA5794AA	1946
SAL_DA4545AA	1948
SAL_WA9335AA	1954
SAL_GA3314AA	1954
SAL_EA9173AA	1955
SAL_FA1037AA	1955
SAL_FA1047AA	1960
SAL_FA1043AA	1960
SAL_EA9183AA	1961
SAL_FA1045AA	1962
SAL_FA1046AA	1962
SAL_FA1048AA	1962
SAL_FA1051AA	1963
SAL_FB6226AA	1963
SAL_FA1049AA	1963
SAL_EA9200AA	1965
SAL_DA4453AA	1966
SAL_FA1054AA	1967
SAL_EA9203AA	1967
SAL_EA9206AA	1968
SAL_IB3950AA	1969
SAL_GA0328AA	1971
SAL_GA0318AA	1971
SAL_GA0317AA	1971
SAL_GA0311AA	1971
SAL_GA0310AA	1971
SAL_GA0307AA	1971
SAL_GA0306AA	1971
SAL_GA0299AA	1971
SAL_GA0329AA	1971
SAL_GA0320AA	1971
SAL_GA0315AA	1971
SAL_GA0284AA	1972
SAL_FA1056AA	1973
SAL_DA4548AA	1974
SAL_FA1057AA	1974
SAL_DA4518AA	1976
SAL_DA4553AA	1977
SAL_GA2573AA	1977
SAL_IB7077AA	1978
SAL_DA4450AA	1979
SAL_GA2605AA	1979
SAL_OA4203AA	1981
SAL_DA4459AA	1981
SAL_DA4552AA	1981
SAL_DA4544AA	1982
SAL_DB2392AA	1984
SAL_DB2369AA	1984
SAL_PA0150AA	1985
SAL_BB5572AA	1985
SAL_BB5573AA	1985
SAL_BB5575AA	1985
SAL_BB5570AA	1985
SAL_BB5302AA	1985
SAL_PA0167AA	1986
SAL_JA3627AA	1986
SAL_BA9511AA	1986
SAL_PA0131AA	1988
SAL_DB2382AA	1988
SAL_PA0132AA	1988
SAL_MA7668AA	1989
SAL_GA2609AA	1990
SAL_VA2891AA	1991
SAL_VA2890AA	1991
SAL_VA2888AA	1991
SAL_MA6066AA	1991
SAL_OA3445AA	1992
SAL_JA0270AA	1992
SAL_IA8163AA	1992
SAL_MA6907AA	1992
SAL_WA2822AA	1993
SAL_XA7857AA	1993
SAL_XA7823AA	1993
SAL_XA7822AA	1993
SAL_BB9571AA	1994
SAL_SA5271AA	1994
SAL_SA5273AA	1994
SAL_XA7856AA	1994
SAL_XA7821AA	1994
SAL_PA0143AA	1994
SAL_IB4476AA	1994
SAL_BB9574AA	1995
SAL_DB2374AA	1995
SAL_VA2893AA	1995
SAL_XA7855AA	1995
SAL_GA2626AA	1995
SAL_BB9753AA	1996
SAL_BB9578AA	1996
SAL_BB9579AA	1996
SAL_BB9580AA	1996
SAL_BB9581AA	1996
SAL_BB9577AA	1996
SAL_BB9484AA	1996
SAL_BB9485AA	1996
SAL_BB9661AA	1996
SAL_BB9663AA	1996
SAL_BB9662AA	1996
SAL_BB9749AA	1996
SAL_BB9486AA	1996
SAL_BB9483AA	1996
SAL_BB9660AA	1996
SAL_BB9659AA	1996
SAL_PA0148AA	1996
SAL_PA0124AA	1996
SAL_WA2910AA	1996
SAL_WA3197AA	1996
SAL_BB9573AA	1996
SAL_XA7854AA	1996
SAL_XA7853AA	1996
SAL_XA7819AA	1996
SAL_BB9409AA	1997
SAL_BB9567AA	1997
SAL_LB6538AA	1997
SAL_XA7852AA	1997
SAL_XA7851AA	1997
SAL_GA2590AA	1997
SAL_PA0123AA	1998
SAL_EB4344AA	1998
SAL_GA3534AA	1998
SAL_GA3592AA	1998
SAL_DA4526AA	1998
SAL_RA0047AA	1998
SAL_XA7850AA	1998
SAL_XA7849AA	1998
SAL_XA7817AA	1998
SAL_OA2478AA	1998
SAL_GA3090AA	1998
SAL_BB9410AA	1999
SAL_SA5337AA	1999
SAL_SA5339AA	1999
SAL_BB9629AA	1999
SAL_BB9631AA	1999
SAL_SA5347AA	1999
SAL_GA8039AA	1999
SAL_BB6410AA	1999
SAL_GA8040AA	1999
SAL_BB8587AA	1999
SAL_BB6388AA	1999
SAL_BB6394AA	1999
SAL_BB6395AA	1999
SAL_BB8037AA	1999
SAL_BB6389AA	1999
SAL_BB8581AA	1999
SAL_GA1484AA	1999
SAL_GA1485AA	1999
SAL_GA1483AA	1999
SAL_VA2886AA	1999
SAL_VA2878AA	1999
SAL_VA2866AA	1999
SAL_VA2883AA	1999
SAL_VA2874AA	1999
SAL_VA2879AA	1999
SAL_VA2872AA	1999
SAL_VA2880AA	1999
SAL_VA2885AA	1999
SAL_VA2861AA	1999
SAL_VA2892AA	1999
SAL_VA2862AA	1999
SAL_VA2860AA	1999
SAL_VA2877AA	1999
SAL_LB6527AA	1999
SAL_XA7848AA	1999
SAL_XA7847AA	1999
SAL_CB7997AA	1999
SAL_ZA7553AA	1999
SAL_GA3390AA	1999
SAL_BB9411AA	2000
SAL_BB9554AA	2000
SAL_BB9744AA	2000
SAL_BB9630AA	2000
SAL_BB8464AA	2000
SAL_GA3639AA	2000
SAL_DA4522AA	2000
SAL_VA2896AA	2000
SAL_VA2895AA	2000
SAL_QA6131AA	2000
SAL_GA8050AA	2000
SAL_WA2249AA	2000
SAL_WA2248AA	2000
SAL_XA7846AA	2000
SAL_XA7845AA	2000
SAL_FB0919AA	2000
SAL_YA5278AA	2000
SAL_BB9745AA	2001
SAL_BB5202AA	2001
SAL_GA4820AA	2001
SAL_PA0137AA	2001
SAL_PA0140AA	2001
SAL_PA0141AA	2001
SAL_PA0139AA	2001
SAL_PA0138AA	2001
SAL_PA0136AA	2001
SAL_DA4525AA	2001
SAL_BB4908AA	2001
SAL_DB8146AA	2001
SAL_VA2927AA	2001
SAL_BB5993AA	2001
SAL_VA2905AA	2001
SAL_BB1760AA	2001
SAL_BB1522AA	2001
SAL_BB1355AA	2001
SAL_PA0158AA	2001
SAL_BB1475AA	2001
SAL_LB6528AA	2001
SAL_LB6525AA	2001
SAL_XA7844AA	2001
SAL_XA7843AA	2001
SAL_PA0159AA	2001
SAL_BB5353AA	2001
SAL_BB6122AA	2001
SAL_GA9580AA	2001
SAL_GA9577AA	2001
SAL_GA9575AA	2001
SAL_CB8334AA	2001
SAL_CB8327AA	2001
SAL_LB6584AA	2001
SAL_DA2031AA	2001
SAL_FA7518AA	2001
SAL_GA4537AA	2001
SAL_DA1480AA	2001
SAL_FA5206AA	2001
SAL_FA5202AA	2001
SAL_FA1866AA	2001
SAL_GA2621AA	2001
SAL_GA2675AA	2001
SAL_GA2673AA	2001
SAL_FA0526AA	2002
SAL_BB9748AA	2002
SAL_BB9747AA	2002
SAL_BB9746AA	2002
SAL_BB8472AA	2002
SAL_DA4531AA	2002
SAL_EA9784AA	2002
SAL_OA4204AA	2002
SAL_VA2914AA	2002
SAL_GA6306AA	2002
SAL_RA0072AA	2002
SAL_GA6310AA	2002
SAL_FA0521AA	2002
SAL_XA7842AA	2002
SAL_XA7841AA	2002
SAL_GA6303AA	2002
SAL_EA6527AA	2002
SAL_EA6533AA	2002
SAL_DA5727AA	2002
SAL_DA6407AA	2002
SAL_DA6207AA	2002
SAL_DA6153AA	2002
SAL_DA6144AA	2002
SAL_DA5919AA	2002
SAL_DA6035AA	2002
SAL_DA5984AA	2002
SAL_DA6140AA	2002
SAL_CB8326AA	2002
SAL_CB8325AA	2002
SAL_CB8324AA	2002
SAL_CB8323AA	2002
SAL_CB8216AA	2002
SAL_CB8564AA	2002
SAL_CB8563AA	2002
SAL_CB8559AA	2002
SAL_CB8558AA	2002
SAL_CB8554AA	2002
SAL_CB8218AA	2002
SAL_CB8415AA	2002
SAL_CB8212AA	2002
SAL_CB8387AA	2002
SAL_CB8582AA	2002
SAL_CB8581AA	2002
SAL_DA5947AA	2002
SAL_CB8405AA	2002
SAL_CB8394AA	2002
SAL_CB8519AA	2002
SAL_CB8300AA	2002
SAL_CB8599AA	2002
SAL_DA6044AA	2002
SAL_DA6034AA	2002
SAL_CB8557AA	2002
SAL_CB8297AA	2002
SAL_CB8163AA	2002
SAL_CB8353AA	2002
SAL_CB8350AA	2002
SAL_CB8267AA	2002
SAL_DA8869AA	2002
SAL_BA2572AA	2002
SAL_HA2663AA	2002
SAL_EA9363AA	2002
SAL_FA9716AA	2002
SAL_CA7033AA	2002
SAL_EA9351AA	2002
SAL_EA2863AA	2002
SAL_EA4269AA	2002
SAL_KA4072AA	2003
SAL_LA4024AA	2003
SAL_WA3118AA	2003
SAL_WA2313AA	2003
SAL_EA2728AA	2003
SAL_PA8821AA	2003
SAL_YA4501AA	2003
SAL_BA6768AA	2003
SAL_EA4848AA	2003
SAL_BB9470AA	2003
SAL_BB9712AA	2003
SAL_BB9709AA	2003
SAL_EA2730AA	2003
SAL_HA2138AA	2003
SAL_XA7840AA	2003
SAL_XA7839AA	2003
SAL_BB5354AA	2003
SAL_DA4426AA	2003
SAL_DA2448AA	2003
SAL_DA4094AA	2003
SAL_DA2719AA	2003
SAL_DA7255AA	2003
SAL_DA2565AA	2003
SAL_DA4434AA	2003
SAL_DA5674AA	2003
SAL_DA3011AA	2003
SAL_DA4223AA	2003
SAL_DA3232AA	2003
SAL_DA7032AA	2003
SAL_DA4217AA	2003
SAL_DA4073AA	2003
SAL_DA4062AA	2003
SAL_DA7135AA	2003
SAL_DA7301AA	2003
SAL_DA3008AA	2003
SAL_DA7070AA	2003
SAL_DA7130AA	2003
SAL_DA2695AA	2003
SAL_DA5119AA	2003
SAL_DA2718AA	2003
SAL_DA2688AA	2003
SAL_DA2445AA	2003
SAL_DA3019AA	2003
SAL_DA7814AA	2003
SAL_DA7038AA	2003
SAL_DA7359AA	2003
SAL_DA5161AA	2003
SAL_DA4430AA	2003
SAL_DA3859AA	2003
SAL_CB8215AA	2003
SAL_CB8461AA	2003
SAL_CB8480AA	2003
SAL_CB8470AA	2003
SAL_CB8466AA	2003
SAL_DA2936AA	2003
SAL_DA2929AA	2003
SAL_DA6434AA	2003
SAL_CB8458AA	2003
SAL_CB8291AA	2003
SAL_CB8288AA	2003
SAL_DA5156AA	2003
SAL_DA4063AA	2003
SAL_CB8453AA	2003
SAL_CB8293AA	2003
SAL_CB8274AA	2003
SAL_DA7116AA	2003
SAL_EA2966AA	2003
SAL_DA7341AA	2003
SAL_DA3226AA	2003
SAL_DA4041AA	2003
SAL_DA2567AA	2003
SAL_MA2772AA	2003
SAL_HA6075AA	2003
SAL_VA2906AA	2003
SAL_VA2903AA	2003
SAL_VA2902AA	2003
SAL_VA2900AA	2003
SAL_CA8765AA	2003
SAL_CA8814AA	2003
SAL_DA3922AA	2003
SAL_CB8518AA	2003
SAL_GA2619AA	2003
SAL_BA7597AA	2003
SAL_AB6384AA	2003
SAL_PA0153AA	2004
SAL_BB9714AA	2004
SAL_BB9460AA	2004
SAL_BB8636AA	2004
SAL_BB8470AA	2004
SAL_DB6418AA	2004
SAL_DB6420AA	2004
SAL_DB6391AA	2004
SAL_BB1775AA	2004
SAL_ZA7290AA	2004
SAL_XA9176AA	2004
SAL_XA9169AA	2004
SAL_XA9170AA	2004
SAL_XA9171AA	2004
SAL_YA4556AA	2004
SAL_YA4495AA	2004
SAL_YA5098AA	2004
SAL_PA0130AA	2004
SAL_PA0152AA	2004
SAL_EA9194AA	2004
SAL_VA2923AA	2004
SAL_FA7337AA	2004
SAL_VA2925AA	2004
SAL_VA2924AA	2004
SAL_SA4959AA	2004
SAL_SA4958AA	2004
SAL_SA5457AA	2004
SAL_EA9193AA	2004
SAL_BA1438AA	2004
SAL_BB9713AA	2004
SAL_XA7838AA	2004
SAL_XA7837AA	2004
SAL_XA7808AA	2004
SAL_DA4174AA	2004
SAL_DA3870AA	2004
SAL_DA3875AA	2004
SAL_CB8261AA	2004
SAL_CB8235AA	2004
SAL_CB8380AA	2004
SAL_CB8490AA	2004
SAL_CB8244AA	2004
SAL_CB8242AA	2004
SAL_CB8532AA	2004
SAL_CB8381AA	2004
SAL_CB8379AA	2004
SAL_CB8378AA	2004
SAL_BA8540AA	2004
SAL_GA2772AA	2004
SAL_VA2899AA	2004
SAL_VA2897AA	2004
SAL_GA2765AA	2004
SAL_DA3281AA	2004
SAL_GA2833AA	2004
SAL_XA9130AA	2004
SAL_GA2493AA	2004
SAL_GA3391AA	2004
SAL_FA8219AA	2005
SAL_BB9459AA	2005
SAL_BB8463AA	2005
SAL_BB8473AA	2005
SAL_BB8471AA	2005
SAL_BB8460AA	2005
SAL_BB8453AA	2005
SAL_DA0111AA	2005
SAL_CA9195AA	2005
SAL_XA9346AA	2005
SAL_YA5099AA	2005
SAL_YA5127AA	2005
SAL_BA7386AA	2005
SAL_VA2894AA	2005
SAL_EA6703AA	2005
SAL_EA9169AA	2005
SAL_DA4549AA	2005
SAL_DB8142AA	2005
SAL_DB8145AA	2005
SAL_VA2922AA	2005
SAL_AB5137AA	2005
SAL_BB1294AA	2005
SAL_WA3080AA	2005
SAL_WA2484AA	2005
SAL_WA3131AA	2005
SAL_WA2264AA	2005
SAL_WA2285AA	2005
SAL_WA2414AA	2005
SAL_WA2493AA	2005
SAL_WA2489AA	2005
SAL_WA2478AA	2005
SAL_WA2474AA	2005
SAL_WA2793AA	2005
SAL_WA2791AA	2005
SAL_WA2585AA	2005
SAL_WA2587AA	2005
SAL_EB4367AA	2005
SAL_WA2512AA	2005
SAL_BA2063AA	2005
SAL_CB8173AA	2005
SAL_CB8172AA	2005
SAL_DA0335AA	2005
SAL_BA8837AA	2005
SAL_EA0122AA	2005
SAL_CA8450AA	2005
SAL_DA9518AA	2005
SAL_BA3595AA	2005
SAL_BA3429AA	2005
SAL_BA3598AA	2005
SAL_GA2752AA	2005
SAL_GA2859AA	2005
SAL_KA4058AA	2005
SAL_CA8813AA	2005
SAL_CA8036AA	2005
SAL_DA9060AA	2005
SAL_WA2242AA	2005
SAL_WA2787AA	2005
SAL_BB5823AA	2005
SAL_GA3393AA	2005
SAL_GA2670AA	2005
SAL_GA2671AA	2005
SAL_GA2492AA	2005
SAL_AB6319AA	2005
SAL_BB9458AA	2006
SAL_DB3104AA	2006
SAL_DB3110AA	2006
SAL_HA9297AA	2006
SAL_IA0143AA	2006
SAL_BB8465AA	2006
SAL_BB8466AA	2006
SAL_BB8475AA	2006
SAL_XA9173AA	2006
SAL_XA8983AA	2006
SAL_YA5101AA	2006
SAL_YA4823AA	2006
SAL_WA2919AA	2006
SAL_KA4155AA	2006
SAL_KA4069AA	2006
SAL_KA4176AA	2006
SAL_KA4185AA	2006
SAL_KA4177AA	2006
SAL_KA4147AA	2006
SAL_PA0155AA	2006
SAL_PA0156AA	2006
SAL_PA0177AA	2006
SAL_DB8144AA	2006
SAL_SA1388AA	2006
SAL_SA1393AA	2006
SAL_SA1386AA	2006
SAL_SA1387AA	2006
SAL_SA1396AA	2006
SAL_WA2488AA	2006
SAL_WA2487AA	2006
SAL_WA2260AA	2006
SAL_WA2490AA	2006
SAL_WA2917AA	2006
SAL_WA3043AA	2006
SAL_WA2505AA	2006
SAL_WA2796AA	2006
SAL_WA2477AA	2006
SAL_EB4364AA	2006
SAL_BB1857AA	2006
SAL_WA3018AA	2006
SAL_BB1511AA	2006
SAL_WA2586AA	2006
SAL_WA2749AA	2006
SAL_WA2345AA	2006
SAL_WA2347AA	2006
SAL_WA3077AA	2006
SAL_WA2352AA	2006
SAL_WA2846AA	2006
SAL_WA2665AA	2006
SAL_WA2553AA	2006
SAL_WA2310AA	2006
SAL_WA2551AA	2006
SAL_WA2548AA	2006
SAL_WA2880AA	2006
SAL_WA2857AA	2006
SAL_WA2912AA	2006
SAL_WA2911AA	2006
SAL_WA2545AA	2006
SAL_WA3242AA	2006
SAL_WA2328AA	2006
SAL_WA2666AA	2006
SAL_WA3054AA	2006
SAL_WA3166AA	2006
SAL_WA3167AA	2006
SAL_WA3168AA	2006
SAL_WA2959AA	2006
SAL_WA2893AA	2006
SAL_WA3175AA	2006
SAL_WA2764AA	2006
SAL_WA2896AA	2006
SAL_WA3165AA	2006
SAL_WA2468AA	2006
SAL_WA2967AA	2006
SAL_WA2605AA	2006
SAL_WA2415AA	2006
SAL_WA2817AA	2006
SAL_WA2751AA	2006
SAL_WA3261AA	2006
SAL_WA3162AA	2006
SAL_WA2482AA	2006
SAL_WA3178AA	2006
SAL_WA3159AA	2006
SAL_WA2774AA	2006
SAL_WA2470AA	2006
SAL_WA2224AA	2006
SAL_EB4357AA	2006
SAL_WA3288AA	2006
SAL_WA2688AA	2006
SAL_WA3225AA	2006
SAL_WA2226AA	2006
SAL_WA2391AA	2006
SAL_WA2238AA	2006
SAL_WA2232AA	2006
SAL_WA2433AA	2006
SAL_WA2533AA	2006
SAL_WA2534AA	2006
SAL_WA2245AA	2006
SAL_WA2371AA	2006
SAL_WA3221AA	2006
SAL_WA2479AA	2006
SAL_WA2483AA	2006
SAL_WA2486AA	2006
SAL_WA2485AA	2006
SAL_WA2384AA	2006
SAL_BB1246AA	2006
SAL_BB1247AA	2006
SAL_BB1245AA	2006
SAL_BB1694AA	2006
SAL_BB9422AA	2006
SAL_HB9364AA	2006
SAL_HB9365AA	2006
SAL_PA0147AA	2006
SAL_WA3190AA	2006
SAL_YA4657AA	2006
SAL_BB1781AA	2006
SAL_WA2708AA	2006
SAL_WA3205AA	2006
SAL_VA1359AA	2006
SAL_XA7834AA	2006
SAL_XA7833AA	2006
SAL_XA7813AA	2006
SAL_BB6018AA	2006
SAL_KA3993AA	2006
SAL_BA9289AA	2006
SAL_BA9287AA	2006
SAL_CA7066AA	2006
SAL_CA7028AA	2006
SAL_DA9515AA	2006
SAL_DA9503AA	2006
SAL_DA9430AA	2006
SAL_DA9433AA	2006
SAL_DA9406AA	2006
SAL_DA9405AA	2006
SAL_DA9358AA	2006
SAL_DA9367AA	2006
SAL_EA0141AA	2006
SAL_DA4149AA	2006
SAL_XA0496AA	2006
SAL_GA2889AA	2006
SAL_CA6964AA	2006
SAL_CA7148AA	2006
SAL_DA7350AA	2006
SAL_GA5140AA	2006
SAL_BA1296AA	2006
SAL_WA2664AA	2006
SAL_BB1744AA	2006
SAL_WA2195AA	2006
SAL_GA2683AA	2006
SAL_BA6387AA	2006
SAL_GA2582AA	2006
SAL_GA3394AA	2006
SAL_HA5379AA	2007
SAL_CA7051AA	2007
SAL_BB9412AA	2007
SAL_BA5488AA	2007
SAL_BA5486AA	2007
SAL_LA0940AA	2007
SAL_ZA7300AA	2007
SAL_YA5108AA	2007
SAL_XA9074AA	2007
SAL_XA8807AA	2007
SAL_XA9174AA	2007
SAL_XA9175AA	2007
SAL_XA8979AA	2007
SAL_XA8984AA	2007
SAL_YA4505AA	2007
SAL_YA4498AA	2007
SAL_YA4499AA	2007
SAL_YA4500AA	2007
SAL_YA5102AA	2007
SAL_YA4532AA	2007
SAL_BA7335AA	2007
SAL_CA6950AA	2007
SAL_NA1597AA	2007
SAL_NA1557AA	2007
SAL_NA1563AA	2007
SAL_NA1562AA	2007
SAL_NA1585AA	2007
SAL_NA1580AA	2007
SAL_GA1617AA	2007
SAL_FA7570AA	2007
SAL_FA7567AA	2007
SAL_KA4168AA	2007
SAL_KA4149AA	2007
SAL_KA4157AA	2007
SAL_KA4214AA	2007
SAL_KA4206AA	2007
SAL_KA4169AA	2007
SAL_KA4163AA	2007
SAL_KA4184AA	2007
SAL_PA0157AA	2007
SAL_PA0169AA	2007
SAL_XA3117AA	2007
SAL_XA3116AA	2007
SAL_FA7376AA	2007
SAL_GA1488AA	2007
SAL_VA2901AA	2007
SAL_WA2886AA	2007
SAL_WA2595AA	2007
SAL_WA3236AA	2007
SAL_WA2340AA	2007
SAL_WA2636AA	2007
SAL_WA3249AA	2007
SAL_WA2853AA	2007
SAL_BB1215AA	2007
SAL_EB4389AA	2007
SAL_GA1487AA	2007
SAL_VA2910AA	2007
SAL_VA2913AA	2007
SAL_VA2912AA	2007
SAL_VA2911AA	2007
SAL_HA6067AA	2007
SAL_BB1859AA	2007
SAL_BA5799AA	2007
SAL_WA2410AA	2007
SAL_HA2095AA	2007
SAL_HA2092AA	2007
SAL_XA7832AA	2007
SAL_YA5236AA	2007
SAL_EA3154AA	2007
SAL_EA3001AA	2007
SAL_EA3167AA	2007
SAL_BA3454AA	2007
SAL_BA4944AA	2007
SAL_BA4813AA	2007
SAL_DA5472AA	2007
SAL_BA8225AA	2007
SAL_FA5458AA	2007
SAL_FA5470AA	2007
SAL_FA4786AA	2007
SAL_FA5714AA	2007
SAL_FA5713AA	2007
SAL_FA5711AA	2007
SAL_FA5462AA	2007
SAL_FA5456AA	2007
SAL_FA5468AA	2007
SAL_FA5599AA	2007
SAL_YA6861AA	2007
SAL_YA6865AA	2007
SAL_BA8594AA	2007
SAL_BA8190AA	2007
SAL_BA7360AA	2007
SAL_EA2542AA	2007
SAL_EA2737AA	2007
SAL_DA5926AA	2007
SAL_BA9259AA	2007
SAL_DA3007AA	2007
SAL_DA3975AA	2007
SAL_DA6375AA	2007
SAL_DA4196AA	2007
SAL_DA4000AA	2007
SAL_DA5587AA	2007
SAL_FA6445AA	2007
SAL_XA0495AA	2007
SAL_FA5712AA	2007
SAL_DB1459AA	2007
SAL_WA3037AA	2007
SAL_WA2932AA	2007
SAL_WA2752AA	2007
SAL_WA2376AA	2007
SAL_WA2192AA	2007
SAL_WA2191AA	2007
SAL_WA2193AA	2007
SAL_GA2602AA	2007
SAL_BA6638AA	2007
SAL_GA2682AA	2007
SAL_GA2520AA	2007
SAL_AB6339AA	2007
SAL_AB8105AA	2007
SAL_HA9650AA	2008
SAL_DB6610AA	2008
SAL_ZA7187AA	2008
SAL_LA2592AA	2008
SAL_YA5122AA	2008
SAL_NA1555AA	2008
SAL_GA1716AA	2008
SAL_EA9170AA	2008
SAL_KA4199AA	2008
SAL_KA4205AA	2008
SAL_KA4170AA	2008
SAL_KA4198AA	2008
SAL_NA7776AA	2008
SAL_NA7775AA	2008
SAL_DB8143AA	2008
SAL_NA7803AA	2008
SAL_NA7806AA	2008
SAL_NA7802AA	2008
SAL_NA7805AA	2008
SAL_NA7804AA	2008
SAL_QA4383AA	2008
SAL_QA4384AA	2008
SAL_BB5010AA	2008
SAL_BB1526AA	2008
SAL_BB1713AA	2008
SAL_BB1536AA	2008
SAL_BB1524AA	2008
SAL_BB1718AA	2008
SAL_BB1980AA	2008
SAL_BB1637AA	2008
SAL_SA4964AA	2008
SAL_VA2854AA	2008
SAL_NA7716AA	2008
SAL_NA7715AA	2008
SAL_NA7714AA	2008
SAL_LA0939AA	2008
SAL_BA2683AA	2008
SAL_JA9559AA	2008
SAL_EB4390AA	2008
SAL_BB1757AA	2008
SAL_BB1570AA	2008
SAL_BB1841AA	2008
SAL_BB1498AA	2008
SAL_BB1883AA	2008
SAL_BB1608AA	2008
SAL_GA7664AA	2008
SAL_FA9513AA	2008
SAL_WA3039AA	2008
SAL_YA4520AA	2008
SAL_YA5082AA	2008
SAL_WA2214AA	2008
SAL_RA7373AA	2008
SAL_HA1881AA	2008
SAL_HA1880AA	2008
SAL_HA2083AA	2008
SAL_HA2082AA	2008
SAL_HA2081AA	2008
SAL_XA7811AA	2008
SAL_FA2214AA	2008
SAL_DA9711AA	2008
SAL_EA3175AA	2008
SAL_EA3173AA	2008
SAL_GA5259AA	2008
SAL_EA5973AA	2008
SAL_EA2344AA	2008
SAL_FA5509AA	2008
SAL_FA5075AA	2008
SAL_FA5145AA	2008
SAL_FA4779AA	2008
SAL_FA4789AA	2008
SAL_FA5598AA	2008
SAL_NA2818AA	2008
SAL_FA5601AA	2008
SAL_FA5088AA	2008
SAL_XA0515AA	2008
SAL_XA0513AA	2008
SAL_XA0516AA	2008
SAL_XA0507AA	2008
SAL_XA0508AA	2008
SAL_FA5107AA	2008
SAL_FA5100AA	2008
SAL_FA5102AA	2008
SAL_FA5082AA	2008
SAL_FA5608AA	2008
SAL_NA2773AA	2008
SAL_FA5091AA	2008
SAL_FA5090AA	2008
SAL_FA5459AA	2008
SAL_EA8652AA	2008
SAL_EA8651AA	2008
SAL_EA8650AA	2008
SAL_FA1276AA	2008
SAL_EA2984AA	2008
SAL_EA8122AA	2008
SAL_EA2365AA	2008
SAL_QA4582AA	2008
SAL_XA9003AA	2008
SAL_WA2451AA	2008
SAL_WA3237AA	2008
SAL_WA2618AA	2008
SAL_WA3008AA	2008
SAL_GA2652AA	2008
SAL_BA7825AA	2008
SAL_GA3392AA	2008
SAL_AB2381AA	2008
SAL_AB2366AA	2008
SAL_AB8102AA	2008
SAL_AB3563AA	2008
SAL_LA6079AA	2009
SAL_BB9456AA	2009
SAL_BB9681AA	2009
SAL_BB9457AA	2009
SAL_GA5982AA	2009
SAL_DB6608AA	2009
SAL_NA1582AA	2009
SAL_NA1566AA	2009
SAL_NA1572AA	2009
SAL_FA1247AA	2009
SAL_EA9178AA	2009
SAL_NA7773AA	2009
SAL_NA7757AA	2009
SAL_NA7772AA	2009
SAL_NA7771AA	2009
SAL_NA7799AA	2009
SAL_NA7800AA	2009
SAL_NA7798AA	2009
SAL_NA7774AA	2009
SAL_VA2921AA	2009
SAL_MA6756AA	2009
SAL_SA1491AA	2009
SAL_SA1492AA	2009
SAL_SA1493AA	2009
SAL_SA1494AA	2009
SAL_SA1495AA	2009
SAL_SA1496AA	2009
SAL_SA1497AA	2009
SAL_WA3079AA	2009
SAL_WA3290AA	2009
SAL_WA3231AA	2009
SAL_WA2754AA	2009
SAL_WA2940AA	2009
SAL_WA2766AA	2009
SAL_WA2997AA	2009
SAL_BB5705AA	2009
SAL_WA3234AA	2009
SAL_WA2952AA	2009
SAL_WA3042AA	2009
SAL_WA2492AA	2009
SAL_WA3099AA	2009
SAL_WA3112AA	2009
SAL_WA2813AA	2009
SAL_WA2953AA	2009
SAL_WA2464AA	2009
SAL_WA3093AA	2009
SAL_WA2784AA	2009
SAL_YA4677AA	2009
SAL_WA2811AA	2009
SAL_WA2770AA	2009
SAL_WA2202AA	2009
SAL_WA2649AA	2009
SAL_WA2418AA	2009
SAL_WA3163AA	2009
SAL_BB5455AA	2009
SAL_WA2577AA	2009
SAL_WA2445AA	2009
SAL_WA2676AA	2009
SAL_WA2270AA	2009
SAL_WA2576AA	2009
SAL_WA2440AA	2009
SAL_WA2624AA	2009
SAL_KA4296AA	2009
SAL_SA1863AA	2009
SAL_SA1864AA	2009
SAL_SA1865AA	2009
SAL_SA1871AA	2009
SAL_ZA6928AA	2009
SAL_VA2853AA	2009
SAL_VA2852AA	2009
SAL_PA0523AA	2009
SAL_PA0498AA	2009
SAL_PA0511AA	2009
SAL_GA3637AA	2009
SAL_FA1017AA	2009
SAL_YA4999AA	2009
SAL_BB9589AA	2009
SAL_WA2455AA	2009
SAL_HA2073AA	2009
SAL_GB4517AA	2009
SAL_HA1895AA	2009
SAL_HA1894AA	2009
SAL_HA2074AA	2009
SAL_HA2070AA	2009
SAL_YA4718AA	2009
SAL_TA1835AA	2009
SAL_TA1788AA	2009
SAL_TA1825AA	2009
SAL_TA1802AA	2009
SAL_WA3744AA	2009
SAL_FA0646AA	2009
SAL_FA0537AA	2009
SAL_FA0538AA	2009
SAL_EA9577AA	2009
SAL_EA9576AA	2009
SAL_FA1156AA	2009
SAL_DA7562AA	2009
SAL_FA5103AA	2009
SAL_FA5614AA	2009
SAL_FA5607AA	2009
SAL_WA4156AA	2009
SAL_FA5110AA	2009
SAL_FA5611AA	2009
SAL_FA5618AA	2009
SAL_FA5612AA	2009
SAL_XA0528AA	2009
SAL_GA4378AA	2009
SAL_FA3298AA	2009
SAL_MA2614AA	2009
SAL_GA2680AA	2009
SAL_WA8841AA	2009
SAL_HA1138AA	2009
SAL_BA1968AA	2009
SAL_CA7643AA	2009
SAL_FA1244AA	2009
SAL_GA2867AA	2009
SAL_FA5703AA	2009
SAL_CA7602AA	2009
SAL_WA2471AA	2009
SAL_WA2413AA	2009
SAL_XA8779AA	2009
SAL_WA2900AA	2009
SAL_AB2384AA	2009
SAL_AB2347AA	2009
SAL_AB2341AA	2009
SAL_AB8124AA	2009
SAL_BA6446AA	2009
SAL_TA0513AA	2009
SAL_BB9490AA	2010
SAL_BB9406AA	2010
SAL_BB9684AA	2010
SAL_BB9685AA	2010
SAL_BB9686AA	2010
SAL_BB9682AA	2010
SAL_DB6016AA	2010
SAL_DB6046AA	2010
SAL_DB6055AA	2010
SAL_DB6056AA	2010
SAL_DB6707AA	2010
SAL_DB6701AA	2010
SAL_DB6708AA	2010
SAL_DB5887AA	2010
SAL_DB6720AA	2010
SAL_DB4930AA	2010
SAL_DB6044AA	2010
SAL_DB6058AA	2010
SAL_DB6726AA	2010
SAL_EA9761AA	2010
SAL_DB4942AA	2010
SAL_DB6600AA	2010
SAL_EA0288AA	2010
SAL_VA2920AA	2010
SAL_NA1579AA	2010
SAL_NA1549AA	2010
SAL_NA1547AA	2010
SAL_NA1590AA	2010
SAL_VA2847AA	2010
SAL_VA2845AA	2010
SAL_VA2848AA	2010
SAL_FA1025AA	2010
SAL_IB4640AA	2010
SAL_MA8764AA	2010
SAL_MA8763AA	2010
SAL_MA8762AA	2010
SAL_MA8760AA	2010
SAL_NA7769AA	2010
SAL_NA7770AA	2010
SAL_DB8141AA	2010
SAL_DB8150AA	2010
SAL_NA7794AA	2010
SAL_NA7795AA	2010
SAL_NA7796AA	2010
SAL_NA7797AA	2010
SAL_MA8765AA	2010
SAL_MA8761AA	2010
SAL_IB4650AA	2010
SAL_MA6746AA	2010
SAL_MA6749AA	2010
SAL_DA0297AA	2010
SAL_DA0312AA	2010
SAL_DA0303AA	2010
SAL_DA0352AA	2010
SAL_VA2851AA	2010
SAL_NA7713AA	2010
SAL_EA0258AA	2010
SAL_CA9792AA	2010
SAL_GA7379AA	2010
SAL_GA7377AA	2010
SAL_DA9591AA	2010
SAL_GA8758AA	2010
SAL_GA8759AA	2010
SAL_DA9829AA	2010
SAL_GA6956AA	2010
SAL_EA5932AA	2010
SAL_NA2176AA	2010
SAL_VA2928AA	2010
SAL_VA2915AA	2010
SAL_NA2258AA	2010
SAL_HB9366AA	2010
SAL_GB5929AA	2010
SAL_XA7830AA	2010
SAL_XA7810AA	2010
SAL_WA3762AA	2010
SAL_WA3752AA	2010
SAL_WA3761AA	2010
SAL_DA6072AA	2010
SAL_BA5092AA	2010
SAL_GA3233AA	2010
SAL_FA4803AA	2010
SAL_IA7787AA	2010
SAL_IA7788AA	2010
SAL_JA2786AA	2010
SAL_JA2788AA	2010
SAL_YA1086AA	2010
SAL_CA7226AA	2010
SAL_CA7204AA	2010
SAL_CA7216AA	2010
SAL_CA7203AA	2010
SAL_FA0725AA	2010
SAL_FA5836AA	2010
SAL_FA1749AA	2010
SAL_FA1743AA	2010
SAL_CA7228AA	2010
SAL_HA1450AA	2010
SAL_HA1451AA	2010
SAL_HA1712AA	2010
SAL_HA1707AA	2010
SAL_HA1708AA	2010
SAL_HA1706AA	2010
SAL_IA2300AA	2010
SAL_IA2296AA	2010
SAL_HA1705AA	2010
SAL_HA1711AA	2010
SAL_BA5094AA	2010
SAL_EA9806AA	2010
SAL_GA3719AA	2010
SAL_GA3720AA	2010
SAL_DA5896AA	2010
SAL_DA8773AA	2010
SAL_GA3417AA	2010
SAL_EA8839AA	2010
SAL_GA1779AA	2010
SAL_WA4899AA	2010
SAL_WA4872AA	2010
SAL_WA4164AA	2010
SAL_KA2122AA	2010
SAL_BA1615AA	2010
SAL_BA1600AA	2010
SAL_BA1614AA	2010
SAL_DA4296AA	2010
SAL_DA4318AA	2010
SAL_GA3244AA	2010
SAL_DA4266AA	2010
SAL_FA0550AA	2010
SAL_EA9456AA	2010
SAL_FA5002AA	2010
SAL_KA9517AA	2010
SAL_FA1488AA	2010
SAL_HA6275AA	2010
SAL_FA8478AA	2010
SAL_GA2844AA	2010
SAL_GA2846AA	2010
SAL_GA2845AA	2010
SAL_WA8724AA	2010
SAL_WA3763AA	2010
SAL_WA3748AA	2010
SAL_OA2445AA	2010
SAL_OA2492AA	2010
SAL_HA1702AA	2010
SAL_HA1703AA	2010
SAL_HA1709AA	2010
SAL_WA4152AA	2010
SAL_VA7799AA	2010
SAL_WA2112AA	2010
SAL_WA4869AA	2010
SAL_JA1145AA	2010
SAL_FA7152AA	2010
SAL_GA2648AA	2010
SAL_DA0117AA	2010
SAL_CA9990AA	2010
SAL_DA0020AA	2010
SAL_WA2659AA	2010
SAL_WA2729AA	2010
SAL_WA3274AA	2010
SAL_WA2826AA	2010
SAL_WA2712AA	2010
SAL_AB8129AA	2010
SAL_AB8115AA	2010
SAL_AB8093AA	2010
SAL_GB9809AA	2011
SAL_BB9570AA	2011
SAL_BB9569AA	2011
SAL_BB9566AA	2011
SAL_BB9568AA	2011
SAL_BB9572AA	2011
SAL_IA0139AA	2011
SAL_IA0136AA	2011
SAL_IA0135AA	2011
SAL_CA9378AA	2011
SAL_NA2312AA	2011
SAL_EA0044AA	2011
SAL_FA6896AA	2011
SAL_NA1545AA	2011
SAL_NA1559AA	2011
SAL_VA2846AA	2011
SAL_MA8756AA	2011
SAL_MA8755AA	2011
SAL_MA8754AA	2011
SAL_MA8753AA	2011
SAL_MA8752AA	2011
SAL_NA7768AA	2011
SAL_NA7767AA	2011
SAL_XA7326AA	2011
SAL_DB8149AA	2011
SAL_DB8148AA	2011
SAL_NA7792AA	2011
SAL_NA7793AA	2011
SAL_NA7765AA	2011
SAL_NA7815AA	2011
SAL_MA8757AA	2011
SAL_ZA9431AA	2011
SAL_NA7733AA	2011
SAL_NA7712AA	2011
SAL_NA7711AA	2011
SAL_ZA2474AA	2011
SAL_VA2850AA	2011
SAL_DA2521AA	2011
SAL_DA2491AA	2011
SAL_DA8549AA	2011
SAL_DA8583AA	2011
SAL_DA8595AA	2011
SAL_DA6877AA	2011
SAL_KA1649AA	2011
SAL_KA1650AA	2011
SAL_WA4609AA	2011
SAL_WA4332AA	2011
SAL_WA4337AA	2011
SAL_XA0262AA	2011
SAL_NA2173AA	2011
SAL_NA2185AA	2011
SAL_NA2265AA	2011
SAL_NA2231AA	2011
SAL_NA2271AA	2011
SAL_NA2289AA	2011
SAL_NA2269AA	2011
SAL_NA2257AA	2011
SAL_NA2267AA	2011
SAL_FA1016AA	2011
SAL_VA2926AA	2011
SAL_HB9367AA	2011
SAL_CA8968AA	2011
SAL_OA3066AA	2011
SAL_XA7829AA	2011
SAL_FA1738AA	2011
SAL_FA1735AA	2011
SAL_CA7215AA	2011
SAL_CA7214AA	2011
SAL_CA7227AA	2011
SAL_XA5065AA	2011
SAL_IA2295AA	2011
SAL_UA7714AA	2011
SAL_UA7680AA	2011
SAL_DA4246AA	2011
SAL_DA2987AA	2011
SAL_FA8725AA	2011
SAL_GA3197AA	2011
SAL_FA8586AA	2011
SAL_JA1176AA	2011
SAL_FA8773AA	2011
SAL_FA8772AA	2011
SAL_FA8771AA	2011
SAL_GA3708AA	2011
SAL_GA3401AA	2011
SAL_GA1748AA	2011
SAL_DA6827AA	2011
SAL_GA3204AA	2011
SAL_FA8699AA	2011
SAL_FA8662AA	2011
SAL_KA9509AA	2011
SAL_KA9510AA	2011
SAL_FA7166AA	2011
SAL_JA4661AA	2011
SAL_GA2679AA	2011
SAL_GA2511AA	2011
SAL_CA9373AA	2011
SAL_DA6114AA	2011
SAL_CA7628AA	2011
SAL_DA8512AA	2011
SAL_JA4658AA	2011
SAL_BB9488AA	2012
SAL_DB5879AA	2012
SAL_DB6621AA	2012
SAL_DB6642AA	2012
SAL_DB6602AA	2012
SAL_BB3490AA	2012
SAL_VA2917AA	2012
SAL_VA2918AA	2012
SAL_VA2916AA	2012
SAL_GA1492AA	2012
SAL_NA1574AA	2012
SAL_NA1544AA	2012
SAL_NA1594AA	2012
SAL_VA2841AA	2012
SAL_VA2843AA	2012
SAL_VA2840AA	2012
SAL_VA2844AA	2012
SAL_VA2842AA	2012
SAL_VA2839AA	2012
SAL_LA5357AA	2012
SAL_FA1029AA	2012
SAL_MA8750AA	2012
SAL_MA8746AA	2012
SAL_YA9489AA	2012
SAL_NA7788AA	2012
SAL_NA7787AA	2012
SAL_NA7789AA	2012
SAL_GA1489AA	2012
SAL_NA7764AA	2012
SAL_NA7814AA	2012
SAL_MA8751AA	2012
SAL_MA8749AA	2012
SAL_MA8748AA	2012
SAL_MA8747AA	2012
SAL_ZA8761AA	2012
SAL_VA2919AA	2012
SAL_FA7380AA	2012
SAL_VA2904AA	2012
SAL_NA7729AA	2012
SAL_NA7728AA	2012
SAL_NA7727AA	2012
SAL_NA7726AA	2012
SAL_NA7725AA	2012
SAL_NA7709AA	2012
SAL_NA7708AA	2012
SAL_NA7705AA	2012
SAL_VA2849AA	2012
SAL_ZA2476AA	2012
SAL_ZA2475AA	2012
SAL_ZA2499AA	2012
SAL_ZA2491AA	2012
SAL_ZA2478AA	2012
SAL_ZA2488AA	2012
SAL_ZA2479AA	2012
SAL_ZA2481AA	2012
SAL_ZA2498AA	2012
SAL_ZA2483AA	2012
SAL_ZA2489AA	2012
SAL_ZA2487AA	2012
SAL_ZA2506AA	2012
SAL_ZA2482AA	2012
SAL_ZA2486AA	2012
SAL_ZA2485AA	2012
SAL_ZA2477AA	2012
SAL_ZA2484AA	2012
SAL_ZA2490AA	2012
SAL_EA0296AA	2012
SAL_BA5423AA	2012
SAL_BA3653AA	2012
SAL_DA9586AA	2012
SAL_DA9631AA	2012
SAL_FA0640AA	2012
SAL_JA3623AA	2012
SAL_JA3637AA	2012
SAL_UA3107AA	2012
SAL_JA7457AA	2012
SAL_GA7738AA	2012
SAL_NA2268AA	2012
SAL_NA2260AA	2012
SAL_NA2270AA	2012
SAL_NA2287AA	2012
SAL_NA2281AA	2012
SAL_NA2276AA	2012
SAL_NA2286AA	2012
SAL_NA2215AA	2012
SAL_GA1486AA	2012
SAL_XA4219AA	2012
SAL_XA4799AA	2012
SAL_DA0695AA	2012
SAL_DA0983AA	2012
SAL_DA0596AA	2012
SAL_DA1421AA	2012
SAL_DA0972AA	2012
SAL_DA1386AA	2012
SAL_DA0854AA	2012
SAL_DA1265AA	2012
SAL_DA0694AA	2012
SAL_DA0847AA	2012
SAL_DA0709AA	2012
SAL_DA0818AA	2012
SAL_DA0871AA	2012
SAL_DA1387AA	2012
SAL_DA0921AA	2012
SAL_DA1262AA	2012
SAL_QA1454AA	2012
SAL_CA7639AA	2012
SAL_GA5219AA	2012
SAL_CA8859AA	2012
SAL_CA8913AA	2012
SAL_RA9875AA	2012
SAL_SA3439AA	2012
SAL_SA3390AA	2012
SAL_BA1238AA	2012
SAL_CA8927AA	2012
SAL_UA7665AA	2012
SAL_GA5204AA	2012
SAL_FA9169AA	2012
SAL_FA9070AA	2012
SAL_FA9080AA	2012
SAL_CA9372AA	2012
SAL_FA8874AA	2012
SAL_DA2931AA	2012
SAL_DA2795AA	2012
SAL_EA0415AA	2012
SAL_EA0409AA	2012
SAL_RA9868AA	2012
SAL_CA8669AA	2012
SAL_DA9982AA	2012
SAL_OA5080AA	2012
SAL_FA6437AA	2012
SAL_JA6538AA	2012
SAL_DA2255AA	2012
SAL_GA2593AA	2012
SAL_FB8563AA	2012
SAL_XA0502AA	2012
SAL_XA0501AA	2012
SAL_BA0804AA	2012
SAL_BA0920AA	2012
SAL_CA8680AA	2012
SAL_EA3142AA	2012
SAL_EA3143AA	2012
SAL_KA9550AA	2012
SAL_KA9624AA	2012
SAL_KA9631AA	2012
SAL_KA9669AA	2012
SAL_DA8509AA	2012
SAL_MA6799AA	2012
SAL_BA2884AA	2012
SAL_CA8910AA	2012
SAL_DA0237AA	2012
SAL_JA4687AA	2012
SAL_AB5434AA	2012
SAL_AB5048AA	2012
SAL_AB3721AA	2012
SAL_HA0105AA	2013
SAL_BB9683AA	2013
SAL_BB9634AA	2013
SAL_BB9637AA	2013
SAL_BB9521AA	2013
SAL_BB9520AA	2013
SAL_BB9524AA	2013
SAL_BB9453AA	2013
SAL_BB9515AA	2013
SAL_BB9429AA	2013
SAL_BB9430AA	2013
SAL_BB9427AA	2013
SAL_BB9428AA	2013
SAL_BB9426AA	2013
SAL_BB9636AA	2013
SAL_BB9635AA	2013
SAL_VA2859AA	2013
SAL_VA2858AA	2013
SAL_VA2857AA	2013
SAL_VA2856AA	2013
SAL_VA2855AA	2013
SAL_EB8740AA	2013
SAL_OA4548AA	2013
SAL_DB0498AA	2013
SAL_HA5007AA	2013
SAL_GA9330AA	2013
SAL_VA2908AA	2013
SAL_GA1491AA	2013
SAL_VA2909AA	2013
SAL_VA2907AA	2013
SAL_GA1490AA	2013
SAL_NA1586AA	2013
SAL_VA3527AA	2013
SAL_NA1589AA	2013
SAL_VA2838AA	2013
SAL_VA2837AA	2013
SAL_FA7391AA	2013
SAL_MA8740AA	2013
SAL_NA7762AA	2013
SAL_NA7785AA	2013
SAL_NA7782AA	2013
SAL_NA7786AA	2013
SAL_ZA9630AA	2013
SAL_ZA8647AA	2013
SAL_MA8745AA	2013
SAL_MA8744AA	2013
SAL_MA8743AA	2013
SAL_MA8742AA	2013
SAL_MA8741AA	2013
SAL_ZA9360AA	2013
SAL_ZA8602AA	2013
SAL_DA0121AA	2013
SAL_NA7703AA	2013
SAL_NA7701AA	2013
SAL_NA7704AA	2013
SAL_ZA2492AA	2013
SAL_ZA2480AA	2013
SAL_ZA2496AA	2013
SAL_ZA2505AA	2013
SAL_ZA2493AA	2013
SAL_NA7735AA	2013
SAL_NA7732AA	2013
SAL_FA6257AA	2013
SAL_FA6251AA	2013
SAL_BA4685AA	2013
SAL_DA2484AA	2013
SAL_UA3105AA	2013
SAL_SA7045AA	2013
SAL_NA2132AA	2013
SAL_NA2277AA	2013
SAL_NA2310AA	2013
SAL_PA4633AA	2013
SAL_NA2204AA	2013
SAL_NA2223AA	2013
SAL_FA4928AA	2013
SAL_FA4925AA	2013
SAL_FA4933AA	2013
SAL_FA4943AA	2013
SAL_FA4944AA	2013
SAL_BB4323AA	2013
SAL_DA1079AA	2013
SAL_DA1230AA	2013
SAL_DA1034AA	2013
SAL_DA0432AA	2013
SAL_XA7827AA	2013
SAL_IA5375AA	2013
SAL_IA5376AA	2013
SAL_HA0856AA	2013
SAL_CA9774AA	2013
SAL_DA7816AA	2013
SAL_GA5216AA	2013
SAL_CA8657AA	2013
SAL_QA0640AA	2013
SAL_DA7857AA	2013
SAL_DA7855AA	2013
SAL_DA3874AA	2013
SAL_DA6373AA	2013
SAL_EA3678AA	2013
SAL_EA3580AA	2013
SAL_EA3786AA	2013
SAL_EA3737AA	2013
SAL_DA2540AA	2013
SAL_DA2220AA	2013
SAL_QA3173AA	2013
SAL_EA3823AA	2013
SAL_EA3800AA	2013
SAL_EA3556AA	2013
SAL_FA1456AA	2013
SAL_FA2438AA	2013
SAL_FA2437AA	2013
SAL_FA4915AA	2013
SAL_FA2434AA	2013
SAL_FA2433AA	2013
SAL_FA2432AA	2013
SAL_FA2431AA	2013
SAL_FA1460AA	2013
SAL_FA2448AA	2013
SAL_EA3716AA	2013
SAL_CA8272AA	2013
SAL_CA8211AA	2013
SAL_DA4427AA	2013
SAL_DA6649AA	2013
SAL_IA9297AA	2013
SAL_JA3279AA	2013
SAL_XA0505AA	2013
SAL_WA7218AA	2013
SAL_WA7219AA	2013
SAL_WA7220AA	2013
SAL_WA7169AA	2013
SAL_WA7196AA	2013
SAL_WA7168AA	2013
SAL_WA7211AA	2013
SAL_WA7207AA	2013
SAL_WA7225AA	2013
SAL_WA7215AA	2013
SAL_WA7216AA	2013
SAL_WA7217AA	2013
SAL_WA7234AA	2013
SAL_WA7183AA	2013
SAL_WA7190AA	2013
SAL_EA3756AA	2013
SAL_EA3784AA	2013
SAL_DA0316AA	2013
SAL_DA0349AA	2013
SAL_DA2173AA	2013
SAL_DA2174AA	2013
SAL_DA2182AA	2013
SAL_DA2206AA	2013
SAL_FA7796AA	2013
SAL_EA3555AA	2013
SAL_GA5187AA	2013
SAL_NA1882AA	2013
SAL_DA6655AA	2013
SAL_GB0667AA	2013
SAL_GB0664AA	2013
SAL_GB0666AA	2013
SAL_GB0673AA	2013
SAL_GB0657AA	2013
SAL_GB0670AA	2013
SAL_GB0663AA	2013
SAL_GB0669AA	2013
SAL_GB0675AA	2013
SAL_GB0677AA	2013
SAL_GB0672AA	2013
SAL_GB0671AA	2013
SAL_GB0668AA	2013
SAL_SA6886AA	2013
SAL_AB3787AA	2013
SAL_DA5946AA	2014
SAL_HB3412AA	2014
SAL_BB9494AA	2014
SAL_BB9633AA	2014
SAL_FB0123AA	2014
SAL_DA2279AA	2014
SAL_DB0562AA	2014
SAL_DB0561AA	2014
SAL_DB0575AA	2014
SAL_DB0532AA	2014
SAL_TA7577AA	2014
SAL_TA7576AA	2014
SAL_UA8603AA	2014
SAL_UA8543AA	2014
SAL_UA8667AA	2014
SAL_UA8461AA	2014
SAL_UA8630AA	2014
SAL_UA8418AA	2014
SAL_UA8529AA	2014
SAL_UA8494AA	2014
SAL_UA8496AA	2014
SAL_UA8500AA	2014
SAL_UA8611AA	2014
SAL_UA8601AA	2014
SAL_UA8602AA	2014
SAL_UA8568AA	2014
SAL_UA8639AA	2014
SAL_UA8642AA	2014
SAL_UA8449AA	2014
SAL_UA8446AA	2014
SAL_UA8668AA	2014
SAL_UA8416AA	2014
SAL_UA8432AA	2014
SAL_UA8437AA	2014
SAL_UA8436AA	2014
SAL_NA9115AA	2014
SAL_NA9110AA	2014
SAL_NA9073AA	2014
SAL_NA9148AA	2014
SAL_NA9128AA	2014
SAL_UA8647AA	2014
SAL_UA8525AA	2014
SAL_UA8493AA	2014
SAL_UA8410AA	2014
SAL_NA9088AA	2014
SAL_NA9066AA	2014
SAL_NA9091AA	2014
SAL_NA9156AA	2014
SAL_NA9107AA	2014
SAL_NA9083AA	2014
SAL_NA9082AA	2014
SAL_NA9085AA	2014
SAL_UA8530AA	2014
SAL_UA8569AA	2014
SAL_UA8676AA	2014
SAL_UA8674AA	2014
SAL_UA8428AA	2014
SAL_UA8643AA	2014
SAL_UA8531AA	2014
SAL_UA8404AA	2014
SAL_UA8431AA	2014
SAL_UA8434AA	2014
SAL_NA9025AA	2014
SAL_NA9099AA	2014
SAL_UA8421AA	2014
SAL_UA8604AA	2014
SAL_UA8609AA	2014
SAL_UA8574AA	2014
SAL_UA8573AA	2014
SAL_UA8465AA	2014
SAL_NA9098AA	2014
SAL_NA9135AA	2014
SAL_UA8427AA	2014
SAL_UA8524AA	2014
SAL_UA8498AA	2014
SAL_UA8605AA	2014
SAL_UA8608AA	2014
SAL_UA8633AA	2014
SAL_UA8636AA	2014
SAL_UA8411AA	2014
SAL_UA8409AA	2014
SAL_UA8440AA	2014
SAL_UA8413AA	2014
SAL_NA9117AA	2014
SAL_UA8528AA	2014
SAL_UA8406AA	2014
SAL_UA8423AA	2014
SAL_UA8571AA	2014
SAL_UA8678AA	2014
SAL_UA8408AA	2014
SAL_UA8429AA	2014
SAL_UA8677AA	2014
SAL_SA0842AA	2014
SAL_NA9062AA	2014
SAL_NA9096AA	2014
SAL_NA9102AA	2014
SAL_NA9094AA	2014
SAL_UA8526AA	2014
SAL_UA8499AA	2014
SAL_UA8576AA	2014
SAL_UA8570AA	2014
SAL_UA8675AA	2014
SAL_UA8638AA	2014
SAL_UA8435AA	2014
SAL_UA8405AA	2014
SAL_UA8438AA	2014
SAL_UA8402AA	2014
SAL_UA8575AA	2014
SAL_UA8420AA	2014
SAL_UA8419AA	2014
SAL_UA8527AA	2014
SAL_UA8610AA	2014
SAL_UA8599AA	2014
SAL_UA8672AA	2014
SAL_UA8634AA	2014
SAL_UA8412AA	2014
SAL_UA8430AA	2014
SAL_UA8433AA	2014
SAL_NA9022AA	2014
SAL_NA9104AA	2014
SAL_NA9090AA	2014
SAL_NA9095AA	2014
SAL_NA9132AA	2014
SAL_NA9131AA	2014
SAL_NA9130AA	2014
SAL_NA9129AA	2014
SAL_UA8566AA	2014
SAL_UA8521AA	2014
SAL_UA8522AA	2014
SAL_UA8497AA	2014
SAL_UA8640AA	2014
SAL_UA8635AA	2014
SAL_UA8451AA	2014
SAL_UA8520AA	2014
SAL_UA8606AA	2014
SAL_NA9024AA	2014
SAL_NA9021AA	2014
SAL_NA9112AA	2014
SAL_NA9134AA	2014
SAL_NA9027AA	2014
SAL_NA9114AA	2014
SAL_UA8422AA	2014
SAL_UA8426AA	2014
SAL_UA8495AA	2014
SAL_UA8607AA	2014
SAL_UA8669AA	2014
SAL_UA8407AA	2014
SAL_NA9071AA	2014
SAL_NA9105AA	2014
SAL_NA9106AA	2014
SAL_NA7761AA	2014
SAL_NA7779AA	2014
SAL_NA7781AA	2014
SAL_NA7780AA	2014
SAL_ZA8883AA	2014
SAL_ZA9751AA	2014
SAL_ZA8585AA	2014
SAL_NA7759AA	2014
SAL_NA7758AA	2014
SAL_NA7808AA	2014
SAL_MA8738AA	2014
SAL_ZA9585AA	2014
SAL_ZA8594AA	2014
SAL_ZA9653AA	2014
SAL_FA7332AA	2014
SAL_FA7396AA	2014
SAL_FA7336AA	2014
SAL_FA7374AA	2014
SAL_NA7730AA	2014
SAL_NA7724AA	2014
SAL_NA7723AA	2014
SAL_NA7722AA	2014
SAL_NA7721AA	2014
SAL_NA7720AA	2014
SAL_NA7719AA	2014
SAL_NA7753AA	2014
SAL_NA7747AA	2014
SAL_NA7756AA	2014
SAL_NA7755AA	2014
SAL_NA7748AA	2014
SAL_ZA2504AA	2014
SAL_ZA2501AA	2014
SAL_ZA2500AA	2014
SAL_ZA2497AA	2014
SAL_ZA2495AA	2014
SAL_ZA2494AA	2014
SAL_ZA2502AA	2014
SAL_NA7754AA	2014
SAL_NA7751AA	2014
SAL_NA7750AA	2014
SAL_NA7749AA	2014
SAL_NA7746AA	2014
SAL_YA8997AA	2014
SAL_UA8380AA	2014
SAL_SA7268AA	2014
SAL_NA2278AA	2014
SAL_NA2284AA	2014
SAL_NA2283AA	2014
SAL_NA2275AA	2014
SAL_NA2285AA	2014
SAL_NA2280AA	2014
SAL_NA2297AA	2014
SAL_NA2293AA	2014
SAL_NA2292AA	2014
SAL_NA2309AA	2014
SAL_NA2295AA	2014
SAL_BB9538AA	2014
SAL_MB4943AA	2014
SAL_HA7240AA	2014
SAL_BA7849AA	2014
SAL_CA4287AA	2014
SAL_BA8107AA	2014
SAL_CA5075AA	2014
SAL_CA4105AA	2014
SAL_CA6676AA	2014
SAL_CA2689AA	2014
SAL_CA6285AA	2014
SAL_CA6665AA	2014
SAL_CA6637AA	2014
SAL_CA2765AA	2014
SAL_BA9342AA	2014
SAL_CA5451AA	2014
SAL_CA5042AA	2014
SAL_BA9972AA	2014
SAL_CA3588AA	2014
SAL_CA4429AA	2014
SAL_CA2530AA	2014
SAL_CA2341AA	2014
SAL_CA6753AA	2014
SAL_CA5319AA	2014
SAL_CA1189AA	2014
SAL_BA8970AA	2014
SAL_BA8275AA	2014
SAL_CA4704AA	2014
SAL_CA1174AA	2014
SAL_CA6812AA	2014
SAL_CA6828AA	2014
SAL_CA4008AA	2014
SAL_BA7959AA	2014
SAL_CA0906AA	2014
SAL_CA3398AA	2014
SAL_BA8007AA	2014
SAL_CA5106AA	2014
SAL_CA3181AA	2014
SAL_CA6365AA	2014
SAL_CA6422AA	2014
SAL_CA2482AA	2014
SAL_CA1100AA	2014
SAL_CA5279AA	2014
SAL_CA5978AA	2014
SAL_BA9543AA	2014
SAL_CA1128AA	2014
SAL_CA2571AA	2014
SAL_CA4246AA	2014
SAL_QA9546AA	2014
SAL_PA7812AA	2014
SAL_HA5124AA	2014
SAL_HA5119AA	2014
SAL_WA1656AA	2014
SAL_HA5084AA	2014
SAL_HA5079AA	2014
SAL_HA5078AA	2014
SAL_BA9718AA	2014
SAL_IA5178AA	2014
SAL_HA6026AA	2014
SAL_HA6955AA	2014
SAL_IA5281AA	2014
SAL_IA5278AA	2014
SAL_IA5248AA	2014
SAL_IA5250AA	2014
SAL_IA5257AA	2014
SAL_IA5177AA	2014
SAL_HA6961AA	2014
SAL_VA4139AA	2014
SAL_VA4070AA	2014
SAL_VA4148AA	2014
SAL_VA4078AA	2014
SAL_VA4096AA	2014
SAL_VA4193AA	2014
SAL_VA4214AA	2014
SAL_VA4123AA	2014
SAL_EA2145AA	2014
SAL_CA8147AA	2014
SAL_HA9115AA	2014
SAL_HA5968AA	2014
SAL_FA2980AA	2014
SAL_EA2083AA	2014
SAL_FA2960AA	2014
SAL_FA2765AA	2014
SAL_CA9681AA	2014
SAL_FA2762AA	2014
SAL_FA2935AA	2014
SAL_FA2664AA	2014
SAL_FA2911AA	2014
SAL_FA2796AA	2014
SAL_FA2669AA	2014
SAL_CA9674AA	2014
SAL_CA9654AA	2014
SAL_BA1484AA	2014
SAL_FA2759AA	2014
SAL_BA1953AA	2014
SAL_BA1962AA	2014
SAL_FA2888AA	2014
SAL_FA2979AA	2014
SAL_FA2978AA	2014
SAL_FA2957AA	2014
SAL_FA2947AA	2014
SAL_FA2814AA	2014
SAL_FA2803AA	2014
SAL_FA2722AA	2014
SAL_FA2694AA	2014
SAL_CA9678AA	2014
SAL_FA2859AA	2014
SAL_FA2718AA	2014
SAL_FA2851AA	2014
SAL_EA1958AA	2014
SAL_MA2981AA	2014
SAL_BA2609AA	2014
SAL_FA2745AA	2014
SAL_FA2819AA	2014
SAL_FA2892AA	2014
SAL_MB0518AA	2014
SAL_FA2984AA	2014
SAL_FA2809AA	2014
SAL_FA2769AA	2014
SAL_FA2720AA	2014
SAL_FA2712AA	2014
SAL_FA2899AA	2014
SAL_FA2723AA	2014
SAL_EA1991AA	2014
SAL_IA2473AA	2014
SAL_BA4595AA	2014
SAL_FA0432AA	2014
SAL_FA0413AA	2014
SAL_FA0414AA	2014
SAL_FA0415AA	2014
SAL_FA1365AA	2014
SAL_FA0416AA	2014
SAL_FA2933AA	2014
SAL_FA2828AA	2014
SAL_FA2731AA	2014
SAL_FA2682AA	2014
SAL_FA2869AA	2014
SAL_BA6076AA	2014
SAL_UA6875AA	2014
SAL_FA2781AA	2014
SAL_FA2784AA	2014
SAL_FA2883AA	2014
SAL_FA2774AA	2014
SAL_FA2878AA	2014
SAL_FA2792AA	2014
SAL_EA1968AA	2014
SAL_HA7611AA	2014
SAL_BA2015AA	2014
SAL_BA0703AA	2014
SAL_BA2056AA	2014
SAL_FA2791AA	2014
SAL_EA4970AA	2014
SAL_CA9685AA	2014
SAL_FA2948AA	2014
SAL_BA1478AA	2014
SAL_BA3557AA	2014
SAL_BA3480AA	2014
SAL_BA3556AA	2014
SAL_BA3672AA	2014
SAL_BA3588AA	2014
SAL_BA3583AA	2014
SAL_BA3614AA	2014
SAL_BA3578AA	2014
SAL_FA2785AA	2014
SAL_VA8041AA	2014
SAL_FA2926AA	2014
SAL_DA2939AA	2014
SAL_DA2938AA	2014
SAL_DA2952AA	2014
SAL_DA2951AA	2014
SAL_DA2928AA	2014
SAL_DA2943AA	2014
SAL_DA2934AA	2014
SAL_DA2933AA	2014
SAL_FA2917AA	2014
SAL_EA1979AA	2014
SAL_CA8161AA	2014
SAL_FA2991AA	2014
SAL_FA2779AA	2014
SAL_FA2771AA	2014
SAL_KA6327AA	2014
SAL_HA0657AA	2014
[truncated: 7,301 more rows]
